# Supplementary material for: Proteomic Landscapes of 3D and 2D Models of High-Grade Serous Ovarian Carcinoma: Implications for Carboplatin Response
Source: J Proteome Res. 2025 Aug 27;24(10):5071–82. doi: 10.1021/acs.jproteome.5c00391 (PMC12501941; doi:10.1021/acs.jproteome.5c00391)
Supplement: Supplementary file 2 [file pr5c00391_si_002.xlsx]

## Sheet: TMTpro labeling key
TMTpro label	Sample	Batch#
setA.127N	UWB1.289_2D_r1	Batch.1
setA.129N	PEO4_3D_r1	Batch.1
setA.130C	UWB1.289_2D_r2	Batch.1
setA.133N	UWB1.289_2D_r3	Batch.1
setA.134C	setA_ref2	Batch.1
setA.134N	setA_ref1	Batch.1
setA.135N	setA_ref3	Batch.1
setB.128C	PEO1_2D_r1	Batch.2
setB.128N	PEO4_2D_r1	Batch.2
setB.129N	UWB1.289-BRCA_2D_r1	Batch.2
setB.131N	UWB1.289-BRCA_3D_r1	Batch.2
setB.132N	PEO1_3D_r1	Batch.2
setB.133N	PEO1_2D_r2	Batch.2
setB.134C	setB_ref2	Batch.2
setB.134N	setB_ref1	Batch.2
setB.135N	setB_ref3	Batch.2
setC.126	PEO1_3D_r2	Batch.3
setC.127C	PEO4_3D_r2	Batch.3
setC.128C	UWB1.289_3D_r1	Batch.3
setC.129N	UWB1.289-BRCA_2D_r2	Batch.3
setC.130N	PEO4_2D_r2	Batch.3
setC.133N	PEO1_2D_r3	Batch.3
setC.134C	setC_ref2	Batch.3
setC.134N	setC_ref1	Batch.3
setC.135N	setC_ref3	Batch.3
setD.126	PEO4_2D_r3	Batch.4
setD.127C	UWB1.289-BRCA_3D_r2	Batch.4
setD.127N	PEO1_3D_r3	Batch.4
setD.129N	UWB1.289-BRCA_3D_r3	Batch.4
setD.130C	UWB1.289-BRCA_2D_r3	Batch.4
setD.131C	UWB1.289_3D_r2	Batch.4
setD.131N	PEO4_3D_r3	Batch.4
setD.133C	UWB1.289_3D_r3	Batch.4
setD.134C	setD_ref2	Batch.4
setD.134N	setD_ref1	Batch.4
setD.135N	setD_ref3	Batch.4
