# Supplementary material for: Proteomic Landscapes of 3D and 2D Models of High-Grade Serous Ovarian Carcinoma: Implications for Carboplatin Response
Source: J Proteome Res. 2025 Aug 27;24(10):5071–82. doi: 10.1021/acs.jproteome.5c00391 (PMC12501941; doi:10.1021/acs.jproteome.5c00391)
Supplement: Supplementary file 3 [file pr5c00391_si_003.xlsx]

## Sheet: ANOVA_results
Accession	gene	GO	STRING	PEO1_2D_r1	PEO1_2D_r2	PEO1_2D_r3	PEO1_3D_r1	PEO1_3D_r2	PEO1_3D_r3	PEO4_2D_r1	PEO4_2D_r2	PEO4_2D_r3	PEO4_3D_r1	PEO4_3D_r2	PEO4_3D_r3	UWB1.289_2D_r1	UWB1.289_2D_r2	UWB1.289_2D_r3	UWB1.289_3D_r1	UWB1.289_3D_r2	UWB1.289_3D_r3	UWB1.289.BRCA1_2D_r1	UWB1.289.BRCA1_2D_r2	UWB1.289.BRCA1_2D_r3	UWB1.289.BRCA1_3D_r1	UWB1.289.BRCA1_3D_r2	UWB1.289.BRCA1_3D_r3	stat	pval	ebp	pval_BH_adjust
O43708	GSTZ1	cytosol .GO.0005829.;mitochondrial matrix .GO.0005759.;mitochondrion .GO.0005739.;glutathione peroxidase activity .GO.0004602.;glutathione transferase activity .GO.0004364.;identical protein binding .GO.0042802.;maleylacetoacetate isomerase activity .GO.0016034.;protein homodimerization activity .GO.0042803.;cellular detoxification .GO.1990748.;glutathione metabolic process .GO.0006749.;L.phenyla…	FAH;GSTA1;GSTA2;GSTA4;GSTA5;GSTM1;GSTM2;GSTM3;GSTM4;GSTM5;GSTO1;GSTO2;GSTP1;GSTT2B;HGD;HPGDS;SLCO6A1	-0.0932735	-0.190062	-0.285276	0.391639	0.662469	0.451024	1.5843	1.51024	1.50226	1.54353	1.42891	1.44339	-0.374809	-0.197357	-0.23916	-0.416461	-0.268177	-0.363339	-1.27553	-1.28884	-1.30288	-0.566704	-0.749084	-0.648475	413.324	0	1.15328e-15	0
P05198	EIF2S1	cytoplasmic stress granule .GO.0010494.;cytosol .GO.0005829.;eukaryotic 48S preinitiation complex .GO.0033290.;eukaryotic translation initiation factor 2 complex .GO.0005850.;extracellular exosome .GO.0070062.;glial limiting end.foot .GO.0097451.;membrane .GO.0016020.;mitochondrion .GO.0005739.;nucleus .GO.0005634.;synapse .GO.0045202.;translation initiation ternary complex .GO.0044207.;ribosome …	ABCE1;ACTA1;ASNS;ATF3;ATF4;ATF5;ATF6;BRIX1;CCDC105;CCT2;CCT3;CCT4;CCT5;CCT6A;CCT7;CCT8;CD74;CELF1;CXorf66;DDIT3;DDX3X;DENR;DNAJC2;DNAJC3;EEF1A1;EEF2;EEFSEC;EIF1;EIF1AX;EIF1AY;EIF1B;EIF2A;EIF2AK1;EIF2AK2;EIF2AK3;EIF2AK4;EIF2B1;EIF2B2;EIF2B3;EIF2B4;EIF2B5;EIF2S2;EIF2S3;EIF2S3B;EIF3A;EIF3B;EIF3C;EIF3CL;EIF3D;EIF3E;EIF3F;EIF3G;EIF3H;EIF3I;EIF3J;EIF3K;EIF3L;EIF3M;EIF4A1;EIF4A2;EIF4B;EIF4E;EIF4G1;EIF4G…	-3.01678	-2.8539	-2.80326	0.769172	0.746515	0.806732	-2.58763	-2.43667	-2.32282	0.513699	0.496171	0.279622	1.28985	1.1667	1.34633	-0.197277	-0.00960366	0.0255834	1.17267	1.24578	1.22515	-0.0900163	-0.261386	-0.345473	684.618	0	1.15328e-15	0
Q01082	SPTBN1	axolemma .GO.0030673.;cell junction .GO.0030054.;cell projection .GO.0042995.;cortical actin cytoskeleton .GO.0030864.;cuticular plate .GO.0032437.;cytoplasm .GO.0005737.;cytosol .GO.0005829.;extracellular exosome .GO.0070062.;glutamatergic synapse .GO.0098978.;M band .GO.0031430.;nucleolus .GO.0005730.;plasma membrane .GO.0005886.;postsynaptic density .GO.0014069.;spectrin .GO.0008091.;spectrin.…	ADD1;ANK1;ANK2;ANK3;CAPZB;EPB41;EPB41L1;EPB41L2;EPB41L3;NF2;NFASC;NRCAM;PJVK;SMAD3;SPTA1;SPTAN1;SPTB;SPTBN2;SPTBN4;SPTBN5;TRIOBP;XIRP2	1.53724	1.33105	1.49407	-0.189702	-0.354019	-0.26877	0.768647	0.802981	0.695045	-1.38088	-1.21495	-1.23778	0.0540417	0.0346846	-0.0489302	-1.0615	-1.1908	-1.14274	0.251939	0.341436	0.547145	-1.62014	-1.62214	-1.51055	427.832	0	1.15328e-15	0
Q08209	PPP3CA	calcineurin complex .GO.0005955.;cytoplasm .GO.0005737.;cytosol .GO.0005829.;dendritic spine .GO.0043197.;extrinsic component of plasma membrane .GO.0019897.;glutamatergic synapse .GO.0098978.;mitochondrion .GO.0005739.;nucleoplasm .GO.0005654.;plasma membrane .GO.0005886.;protein serine.threonine phosphatase complex .GO.0008287.;sarcolemma .GO.0042383.;Schaffer collateral . CA1 synapse .GO.00986…	AKAP5;ANAPC1;BAD;C16orf74;CACNA1C;CACNA1D;CALM1;CALM1;CALM2;CALML3;CALML4;CALML5;CALML6;CDC16;CRTC2;FAM122A;FKBP1A;GSK3B;KERA;NFATC1;NFATC2;NFATC3;NFATC4;NKD1;PLCB1;PLCB4;PLCG1;PLCG2;PPIA;PPP1R1A;PPP1R1B;PPP2CA;PPP2CB;PPP2R1A;PPP2R1B;PPP2R2A;PPP2R2B;PPP2R2D;PPP2R3A;PPP2R3B;PPP2R5A;PPP2R5B;PPP2R5C;PPP2R5D;PPP2R5E;PPP3CB;PPP3CC;PPP3R1;PPP3R2;PPP4R1;PPP4R2;PPP4R3A;PPP4R3B;PPP4R3C;PRKCA;PTPA;RCAN1;RC…	1.83902	1.76946	1.77774	-1.07514	-0.86541	-0.940726	-0.229733	-0.334631	-0.488091	-0.833908	-0.781657	-0.575679	0.876539	0.892441	0.817107	-1.04708	-1.127	-1.02872	-0.28608	-0.166327	-0.283359	-1.26013	-1.11924	-1.18354	425.024	0	1.15328e-15	0
Q12888	TP53BP1	chromosome. telomeric region .GO.0000781.;cytoplasm .GO.0005737.;DNA repair complex .GO.1990391.;kinetochore .GO.0000776.;nuclear body .GO.0016604.;nucleoplasm .GO.0005654.;nucleus .GO.0005634.;replication fork .GO.0005657.;site of double.strand break .GO.0035861.;damaged DNA binding .GO.0003684.;histone binding .GO.0042393.;histone H4K20me2 reader activity .GO.0140005.;histone reader activity .G…	ABRAXAS1;AIM2;ATM;ATR;ATRIP;ATRX;BARD1;BLM;BRCA1;BRCA2;BRD4;CCNA1;CCNA2;CCNB1;CDK1;CDK2;CDKN1A;CENPE;CHEK1;CHEK2;CRB2;DNA2;DOT1L;DYNLL1;ERCC1;ERCC3;ERCC4;ERCC5;EXO1;FANCD2;FEN1;H2AC11;H2AC19;H2AX;H2BC10;H2BC10;H2BC12;H2BC6;H2BC7;H2BC8;H3-2;H3-3A;H3C1;H3C1;H3C10;H3C11;H3C14;H3C15;H3C2;H3C3;H3C4;H3C6;H3C7;H3C8;H3F3C;H4-16;H4-16;H4C1;H4C11;H4C12;H4C13;H4C14;H4C15;H4C2;H4C3;H4C4;H4C5;H4C8;H4C9;HDAC4;…	1.81546	1.95382	1.89699	0.465008	0.442528	0.552229	1.28864	1.24282	1.17782	-0.722903	-0.339809	-0.418588	-0.692794	-0.832367	-0.776614	-1.4597	-1.46359	-1.54909	-0.804571	-0.759276	-0.646363	-1.79581	-2.07255	-1.87776	483.15	0	1.15328e-15	0
Q12907	LMAN2	cell surface .GO.0009986.;COPII.coated ER to Golgi transport vesicle .GO.0030134.;endoplasmic reticulum membrane .GO.0005789.;endoplasmic reticulum.Golgi intermediate compartment .GO.0005793.;endoplasmic reticulum.Golgi intermediate compartment membrane .GO.0033116.;extracellular exosome .GO.0070062.;extracellular space .GO.0005615.;Golgi apparatus .GO.0005794.;Golgi membrane .GO.0000139.;plasma …	LMAN1;MCFD2;TMED10;TMED2	-1.03164	-1.11203	-0.974287	-0.475427	-0.403937	-0.342406	-1.55167	-1.40111	-1.27472	0.565787	0.543618	0.337794	-0.841605	-0.758538	-0.703155	1.46032	1.28159	1.26783	-0.619918	-0.490093	-0.688754	2.12533	2.15314	1.96006	441.057	0	1.15328e-15	0
Q15181	PPA1	cytoplasm .GO.0005737.;cytosol .GO.0005829.;extracellular exosome .GO.0070062.;inorganic diphosphate phosphatase activity .GO.0004427.;magnesium ion binding .GO.0000287.;phosphate.containing compound metabolic process .GO.0006796.	APRT;ATP12A;ATP4A;ATP4B;ATP5F1A;ATP5F1B;ATP5F1C;ATP5F1D;ATP5MC1;ATP5MC2;ATP5MC3;ATP5MG;ATP5PB;ATP5PD;ATP5PF;ATP5PO;ATP6AP1;ATP6V0A1;ATP6V0A2;ATP6V0A4;ATP6V0B;ATP6V0C;ATP6V1A;ATP6V1B1;ATP6V1B2;ATP6V1C1;ATP6V1D;ATP6V1E1;ATP6V1E2;EEF1G;GPI;LHPP;MPRIP;MRPL12;MT-ATP6;NDUFS8;PAPSS1;PAPSS2;PPA2;PRKG1;TCIRG1	0.643584	0.675054	0.655934	-1.89652	-1.92976	-1.97743	0.0486976	-0.0236491	-0.0313618	-1.67284	-1.53662	-1.57587	0.92005	0.89737	0.908424	-0.514358	-0.897566	-0.621555	1.06721	1.14904	1.18837	-0.625652	-0.543721	-0.627303	576.605	0	1.15328e-15	0
Q8WWK9	CKAP2	centrosome .GO.0005813.;ciliary basal body .GO.0036064.;cilium .GO.0005929.;cytoplasm .GO.0005737.;intracellular membrane.bounded organelle .GO.0043231.;microtubule .GO.0005874.;microtubule cytoskeleton .GO.0015630.;mitotic spindle .GO.0072686.;nucleolus .GO.0005730.;spindle pole .GO.0000922.;apoptotic process .GO.0006915.;mitotic cytokinesis .GO.0000281.;negative regulation of microtubule depoly…	ASPM;BIRC5;BUB1;BUB1B;CCNA2;CDCA8;CDK1;CENPE;CENPF;CEP55;DLGAP5;ECT2;HJURP;KIF11;KIF15;KIF20A;KIF2C;MKI67;NDC80;NEK2;NUF2;NUSAP1;PRC1;RACGAP1;TOP2A;TTK	-0.414282	-0.536596	-0.358432	-0.462273	-0.532945	-0.572398	-1.0653	-0.963109	-0.969307	-1.07308	-1.02194	-1.03738	0.54168	0.642777	0.592716	0.088978	0.0935097	0.0102219	0.98633	0.970326	0.952275	0.272227	0.234843	0.217201	605.185	0	1.15328e-15	0
Q969V3	NCLN	endoplasmic reticulum membrane .GO.0005789.;membrane .GO.0016020.;multi.pass translocon complex .GO.0160064.;protein.containing complex .GO.0032991.;ribosome binding .GO.0043022.;determination of left.right asymmetry in lateral mesoderm .GO.0003140.;multi.pass transmembrane protein insertion into ER membrane .GO.0160063.;negative regulation of nodal signaling pathway .GO.1900108.;protein stabiliz…	CCDC47;DENND3;NOMO1;NOMO2;NOMO3;RPL10;RPL11;RPL13;RPL13A;RPL14;RPL15;RPL17;RPL18;RPL18A;RPL19;RPL21;RPL22;RPL23;RPL23A;RPL24;RPL26;RPL27;RPL27A;RPL28;RPL29;RPL3;RPL30;RPL31;RPL32;RPL34;RPL35;RPL35A;RPL36;RPL36A;RPL36AL;RPL37;RPL37A;RPL38;RPL39;RPL4;RPL5;RPL6;RPL7;RPL7A;RPL8;RPL9;SEC61A1;SEC61B;SEC61G;TBATA;TMCO1;TMEM147	-0.297938	-0.339879	-0.498711	-0.0944567	-0.0483304	-0.103375	-0.545913	-0.505889	-0.423043	0.4183	0.130996	0.186527	-0.677649	-0.617792	-0.6787	1.28739	1.22322	1.29139	-0.826028	-0.777447	-0.883174	1.55967	1.60795	1.52317	410.619	0	1.15328e-15	0
O75976	CPD	extracellular exosome .GO.0070062.;extracellular space .GO.0005615.;membrane .GO.0016020.;plasma membrane .GO.0005886.;metallocarboxypeptidase activity .GO.0004181.;serine.type carboxypeptidase activity .GO.0004185.;zinc ion binding .GO.0008270.;peptide metabolic process .GO.0006518.;protein processing .GO.0016485.	AP1M1;IGF2R;SLC26A5;TGOLN2	-1.02859	-1.10881	-1.05771	0.26165	0.165209	0.216614	-0.432166	-0.273502	-0.4379	0.840419	0.876209	0.631756	-1.01333	-0.984759	-0.983753	1.05271	1.00382	0.979264	-0.496778	-0.590038	-0.586621	1.12841	0.914339	1.01121	394.158	1.11022e-16	1.31804e-15	5.92582e-14
P22830	FECH	mitochondrial inner membrane .GO.0005743.;mitochondrial matrix .GO.0005759.;mitochondrion .GO.0005739.;2 iron. 2 sulfur cluster binding .GO.0051537.;ferrochelatase activity .GO.0004325.;ferrous iron binding .GO.0008198.;heme binding .GO.0020037.;identical protein binding .GO.0042802.;iron.responsive element binding .GO.0030350.;protein homodimerization activity .GO.0042803.;cellular response to d…	ABCB10;ABCB6;ABCB7;ACO1;ACO2;ALAD;ALAS1;ALAS2;BLVRB;BPGM;COX10;CP;CPOX;ENDOV;EPB42;FXN;GATA1;GLRX5;GYPB;HCCS;HEMK1;HEPH;HMBS;HMOX1;HMOX2;ISCA1;ISCU;LYRM4;N6AMT1;NFS1;PGRMC1;PPOX;SLC11A2;SLC25A28;SLC25A37;TMEM14C;UROD;UROS	0.867791	0.928376	0.781578	0.722801	0.582119	0.615936	0.735172	1.05673	0.791331	0.451257	0.381174	0.529742	-1.43023	-1.60109	-1.51136	0.970223	0.728791	0.862724	-1.81437	-1.741	-1.90157	0.470136	0.425253	0.520119	383.957	1.11022e-16	1.31804e-15	5.92582e-14
Q6UW02	CYP20A1	membrane .GO.0016020.;heme binding .GO.0020037.;iron ion binding .GO.0005506.;monooxygenase activity .GO.0004497.;oxidoreductase activity. acting on paired donors. with incorporation or reduction of molecular oxygen .GO.0016705.		-0.888347	-0.975373	-0.980351	-0.345137	-0.387164	-0.301039	-0.826189	-0.865071	-0.863576	-0.197104	-0.166242	-0.0439585	-0.310925	-0.287238	-0.312386	1.22495	1.11117	1.16289	0.0832558	0.0267682	0.283497	1.52085	1.33565	1.3447	403.306	1.11022e-16	1.31804e-15	5.92582e-14
P49006	MARCKSL1	cytoplasm .GO.0005737.;cytoskeleton .GO.0005856.;extracellular exosome .GO.0070062.;plasma membrane .GO.0005886.;actin filament binding .GO.0051015.;calmodulin binding .GO.0005516.;actin filament organization .GO.0007015.;cell population proliferation .GO.0008283.;central nervous system development .GO.0007417.;positive regulation of cell population proliferation .GO.0008284.	CALM1;CALML3;CALML4;CALML5;CALML6;MARCKS;PRKCD;PRKCE;RMI1	-0.42989	-0.202782	-0.232573	-2.43647	-2.37124	-2.46888	0.818446	0.739661	0.732479	-1.25656	-1.05391	-1.40072	0.498342	0.540166	0.600452	0.201495	0.0808972	0.0976282	0.529135	0.368805	0.528554	-0.0763811	-0.208139	-0.25968	368.809	2.22045e-16	1.53771e-15	9.4813e-14
Q13642	FHL1	cytoplasm .GO.0005737.;cytosol .GO.0005829.;focal adhesion .GO.0005925.;nucleus .GO.0005634.;plasma membrane .GO.0005886.;transmembrane transporter binding .GO.0044325.;zinc ion binding .GO.0008270.;animal organ morphogenesis .GO.0009887.;cell differentiation .GO.0030154.;muscle organ development .GO.0007517.;negative regulation of cell growth .GO.0030308.;negative regulation of G1.S transition o…	EMD;INPP5A;RBPJ;STAT1;STAT2;STAT3;STAT4;STAT5A;STAT5B;STAT6;TTN	-2.01317	-2.33846	-2.24306	-1.79889	-1.58307	-1.60945	-1.8714	-2.22429	-1.78335	-0.305276	-0.285741	-0.403273	1.98256	2.1424	2.06115	0.104945	-0.0902691	-0.0436913	1.96132	2.1168	1.71546	0.442855	0.219964	0.0992232	348.355	2.22045e-16	1.53771e-15	9.4813e-14
Q8TEW0	PARD3	adherens junction .GO.0005912.;apical junction complex .GO.0043296.;apical plasma membrane .GO.0016324.;bicellular tight junction .GO.0005923.;cell cortex .GO.0005938.;cell junction .GO.0030054.;cell.cell junction .GO.0005911.;cytoskeleton .GO.0005856.;cytosol .GO.0005829.;endomembrane system .GO.0012505.;internode region of axon .GO.0033269.;PAR polarity complex .GO.0120157.;plasma membrane .GO.…	AMOT;ARHGAP17;CDC42;CDH1;CDH17;CDH5;CGN;CLDN1;CLDN2;CLDN3;CLDN4;CLDN7;CTNNB1;F11R;GPSM2;GSK3B;JAM2;JAM3;LATS1;LLGL2;MAGI1;MARK2;MPP5;NECTIN1;NECTIN2;NECTIN3;NECTIN4;NUMB;NUMBL;OCLN;PARD6A;PARD6B;PARD6G;PATJ;PRKCI;PRKCZ;PTEN;RAC2;RAC3;RASSF8;RHOA;TIAM1;TJP1;TP53BP2	0.675045	0.682593	0.647534	-0.198341	-0.088567	-0.0909008	0.123322	0.0977457	0.175864	0.252409	0.418696	0.395743	0.436103	0.477669	0.409865	-0.893872	-0.837259	-0.91474	0.467373	0.580509	0.613838	-1.14117	-1.04572	-1.23189	348.647	2.22045e-16	1.53771e-15	9.4813e-14
P41227	NAA10	cytoplasm .GO.0005737.;cytosol .GO.0005829.;membrane .GO.0016020.;NatA complex .GO.0031415.;nucleolus .GO.0005730.;nucleus .GO.0005634.;N.acetyltransferase activity .GO.0008080.;peptide alpha.N.acetyltransferase activity .GO.0004596.;peptide.alanine.alpha.N.acetyltransferase activity .GO.0008999.;peptide.glutamate.alpha.N.acetyltransferase activity .GO.1990190.;peptide.serine.alpha.N.acetyltransf…	AVPR2;ESCO1;ESCO2;HIF1A;HYPK;ICE2;L1CAM;MRPS34;NAA11;NAA15;NAA16;NAA20;NAA25;NAA30;NAA35;NAA38;NAA40;NAA50;NAA60;NAA80;RENBP;RPL30;RPL31	1.14145	1.01421	1.23348	-0.73013	-0.620958	-0.747713	0.493366	0.691764	0.528765	-1.14034	-0.840538	-0.941929	0.622468	0.620003	0.638836	-1.20566	-1.3707	-1.2566	0.785267	0.939303	0.846128	-1.15975	-1.32825	-1.34614	333.044	4.44089e-16	2.08896e-15	1.67317e-13
P48637	GSS	cytosol .GO.0005829.;extracellular exosome .GO.0070062.;ATP binding .GO.0005524.;glutathione binding .GO.0043295.;glutathione synthase activity .GO.0004363.;identical protein binding .GO.0042802.;magnesium ion binding .GO.0000287.;protein homodimerization activity .GO.0042803.;amino acid metabolic process .GO.0006520.;nervous system development .GO.0007399.;response to cadmium ion .GO.0046686.;re…	ANPEP;CASP3;CHAC1;CHAC2;GCLC;GCLM;GGCT;GGT1;GGT5;GGT6;GGT7;GPX2;GPX3;GPX4;GPX5;GPX6;GPX7;GPX8;GSR;GSTA1;GSTA2;GSTA3;GSTA4;GSTA5;GSTM1;GSTM2;GSTM3;GSTM4;GSTM5;GSTO1;GSTO2;GSTP1;GSTT2B;HPGDS;LAP3;MGST1;MGST2;MGST3;PRDX6;TXNDC12	0.934292	1.24734	1.03327	-2.27278	-2.23687	-1.91341	1.1107	0.98727	1.07857	-1.60583	-1.58396	-1.43127	0.617587	0.58905	0.539494	-0.648688	-0.850405	-0.658326	0.457058	0.491262	0.689291	-0.705547	-0.685908	-0.695109	330.72	4.44089e-16	2.08896e-15	1.67317e-13
Q12797	ASPH	calcium channel complex .GO.0034704.;cortical endoplasmic reticulum .GO.0032541.;endoplasmic reticulum .GO.0005783.;endoplasmic reticulum membrane .GO.0005789.;junctional sarcoplasmic reticulum membrane .GO.0014701.;plasma membrane .GO.0005886.;sarcoplasmic reticulum lumen .GO.0033018.;sarcoplasmic reticulum membrane .GO.0033017.;calcium ion binding .GO.0005509.;electron transfer activity .GO.000…	CALM1;CALML3;CALML4;CALML5;CALML6;CASQ1;CASQ2;F10;FKBP1A;FKBP1B;JPH1;JPH2;JPH3;JPH4;MTA3;RYR1;RYR2;RYR3;TRDN	-0.875353	-0.854909	-0.921809	0.307715	0.402091	0.271213	-1.59802	-1.27914	-1.59227	0.11291	-0.173383	0.00966113	-0.291733	-0.153084	-0.245976	1.80726	1.55512	1.6686	-0.810716	-0.885237	-0.993564	1.34096	1.44243	1.35444	321.703	5.55112e-16	2.54517e-15	1.77774e-13
O00339	MATN2	basement membrane .GO.0005604.;collagen.containing extracellular matrix .GO.0062023.;extracellular matrix .GO.0031012.;extracellular region .GO.0005576.;matrilin complex .GO.0120216.;calcium ion binding .GO.0005509.;extracellular matrix structural constituent .GO.0005201.;axon guidance .GO.0007411.;dendrite regeneration .GO.0031104.;extracellular matrix organization .GO.0030198.;glial cell migrat…		0.872088	0.647853	0.447709	2.92453	2.97923	2.79911	-0.188104	-0.395342	-0.308988	2.19638	1.91967	2.15214	-1.78603	-1.91628	-2.17101	-0.946387	-0.868566	-0.840724	-1.71944	-1.28289	-1.87962	0.28943	0.229928	0.18766	310.637	6.66134e-16	3.25632e-15	1.77774e-13
O94919	ENDOD1	cytosol .GO.0005829.;extracellular exosome .GO.0070062.;extracellular region .GO.0005576.;membrane .GO.0016020.;endonuclease activity .GO.0004519.;metal ion binding .GO.0046872.;nucleic acid binding .GO.0003676.;innate immune response .GO.0045087.	RNF26;TMEM33;TMEM43	0.0821556	-0.00048099	0.16659	0.950155	1.01496	0.856326	-0.607198	-0.643172	-0.630398	-0.31885	-0.357981	-0.280359	-1.4228	-1.31704	-1.32904	0.73364	0.442263	0.682409	-0.891603	-0.552038	-0.758069	1.62795	1.74436	1.68829	317.583	6.66134e-16	3.25632e-15	1.77774e-13
P05204	HMGN2	chromatin .GO.0000785.;cytoplasm .GO.0005737.;extracellular space .GO.0005615.;nucleus .GO.0005634.;chromatin binding .GO.0003682.;nucleosomal DNA binding .GO.0031492.;RNA binding .GO.0003723.;antimicrobial humoral immune response mediated by antimicrobial peptide .GO.0061844.;chromatin organization .GO.0006325.;killing of cells of another organism .GO.0031640.	AKNAD1;CCDC105;CD74;CUL7;CXorf66;DNAJC10;DOCK4;EEF2;EFTUD2;EIF5B;EIF6;EPRS1;FANCE;FAU;FLT3LG;GTPBP6;HMGN1;HMGN5;IFI35;IMP3;MED1;MRNIP;MRPL1;MRPL12;MRPL13;MRPL17;MRPL19;MRPL2;MRPL20;MRPL21;MRPL22;MRPL24;MRPL27;MRPL3;MRPL32;MRPL33;MRPL36;MRPL4;MRPL9;MRPS10;MRPS11;MRPS12;MRPS14;MRPS15;MRPS16;MRPS5;MRPS6;MRPS7;MRPS9;MRRF;MRTO4;MTIF2;NPSR1;NSA2;PDCD11;POLR1B;POLR1C;POLR2B;POLR2C;POLR3B;RACK1;RPL10;RPL…	0.567791	0.392487	0.770695	-0.532386	-0.600649	-0.407131	0.282436	0.271105	0.237113	-2.39311	-2.33174	-2.55552	0.564457	0.524696	0.54947	-0.0701324	-0.376396	-0.221997	0.915601	1.05726	0.942545	-0.947052	-0.895795	-1.01867	309.593	6.66134e-16	3.25632e-15	1.77774e-13
P32322	PYCR1	mitochondrial matrix .GO.0005759.;mitochondrion .GO.0005739.;identical protein binding .GO.0042802.;pyrroline.5.carboxylate reductase activity .GO.0004735.;cellular response to oxidative stress .GO.0034599.;L.proline biosynthetic process .GO.0055129.;negative regulation of oxidative stress.induced neuron intrinsic apoptotic signaling pathway .GO.1903377.;proline biosynthetic process .GO.0006561.;…	ALDH18A1;ALDH4A1;ATP6V0A2;EFEMP2;GORAB;JAG2;LAP3;LTO1;NUDT5;OAT;P4HA1;P4HA2;PCF11;POLR2A;PRODH;PRODH;PRODH2;PYCR2;PYCR3	-1.30869	-1.17845	-1.32158	-0.616598	-0.489954	-0.452195	-1.5171	-1.16313	-1.00734	0.0364482	-0.187439	-0.0485826	-0.525596	-0.559222	-0.51043	1.97165	1.97738	1.95439	-0.87871	-0.995034	-1.27714	2.44136	2.23589	2.20651	309.847	6.66134e-16	3.25632e-15	1.77774e-13
P46821	MAP1B	apical dendrite .GO.0097440.;axon .GO.0030424.;basal dendrite .GO.0097441.;cytosol .GO.0005829.;dendrite .GO.0030425.;dendritic spine .GO.0043197.;glutamatergic synapse .GO.0098978.;growth cone .GO.0030426.;hippocampal mossy fiber .GO.0097457.;microtubule .GO.0005874.;microtubule associated complex .GO.0005875.;neuronal cell body .GO.0043025.;perikaryon .GO.0043204.;perinuclear region of cytoplas…	ATG12;ATG16L1;ATG3;ATG5;ATG7;BECN1;CALCOCO2;CD300C;CYFIP1;DNAL1;DPYSL2;FMR1;FXR1;FXR2;GABARAP;GABARAPL1;GABARAPL2;GAN;LRRK2;MAP1LC3A;MAP1LC3B;MAP1LC3C;MAP2;MAPT;METAP1D;NBR1;RASSF1;SQSTM1;SYN3;TP53;ULK1	1.76407	1.7153	1.44273	1.27875	1.17183	1.12622	0.770199	0.636509	0.563226	-0.382008	-0.0952343	-0.0792478	-0.813152	-1.23631	-0.938496	-1.61622	-1.71194	-1.8479	-0.674814	-0.63419	-0.703214	-2.02712	-2.02472	-1.99246	309.465	6.66134e-16	3.25632e-15	1.77774e-13
Q9Y5M8	SRPRB	cytoplasm .GO.0005737.;cytoplasmic microtubule .GO.0005881.;endoplasmic reticulum membrane .GO.0005789.;membrane .GO.0016020.;signal recognition particle receptor complex .GO.0005785.;GTP binding .GO.0005525.;protein targeting to ER .GO.0045047.;SRP.dependent cotranslational protein targeting to membrane. signal sequence recognition .GO.0006617.	ATR;RPL10;RPL11;RPL13;RPL13A;RPL14;RPL15;RPL17;RPL17-C18orf32;RPL18;RPL18A;RPL19;RPL21;RPL22;RPL23;RPL23A;RPL24;RPL26;RPL27;RPL27A;RPL28;RPL29;RPL3;RPL30;RPL31;RPL32;RPL34;RPL35;RPL35A;RPL36;RPL36A;RPL36AL;RPL37;RPL37A;RPL38;RPL39;RPL4;RPL5;RPL6;RPL7;RPL7A;RPL8;RPL9;RPN1;SEC61A1;SEC61B;SEC61G;SEC63;SPCS2;SRP14;SRP19;SRP54;SRP68;SRP72;SRP9;SRPRA;SSR1;SSR4;UBA52;UBL4A;XBP1	-0.823221	-0.644919	-0.716654	0.0226094	0.231667	0.307039	-1.13456	-1.05713	-1.19218	-0.212405	-0.359996	-0.155565	0.135772	0.136942	0.167689	1.22168	1.22068	1.18323	-0.226666	-0.329491	-0.325152	1.10041	1.17533	1.16925	318.275	6.66134e-16	3.25632e-15	1.77774e-13
Q96BW5	PTER	cytosol .GO.0005829.;extracellular exosome .GO.0070062.;N.acetyltaurine hydrolase activity .GO.0141215.;zinc ion binding .GO.0008270.;catabolic process .GO.0009056.;epithelial cell differentiation .GO.0030855.;regulation of appetite .GO.0032098.;taurine metabolic process .GO.0019530.		0.944212	0.681362	0.743854	-1.7972	-1.5755	-1.80644	0.717913	0.451659	0.474645	-1.28521	-1.05316	-1.24411	1.33288	1.34824	1.29664	-0.2552	-0.540647	-0.359975	0.673134	0.57098	0.664162	-1.0125	-0.986116	-0.934521	292.456	1.11022e-15	3.30492e-15	2.73499e-13
Q9Y394	DHRS7	endoplasmic reticulum membrane .GO.0005789.;membrane .GO.0016020.;all.trans.retinol dehydrogenase .NADP.. activity .GO.0052650.;carbonyl reductase .NADPH. activity .GO.0004090.;oxidoreductase activity. acting on the CH.OH group of donors. NAD or NADP as acceptor .GO.0016616.		-1.34067	-1.12017	-1.30441	1.1277	0.946308	1.01626	-0.929616	-0.789374	-0.788671	0.94828	0.551194	0.868041	-1.36772	-1.45382	-1.46734	1.29502	1.20832	1.22248	-0.767541	-0.994726	-1.16426	1.36712	1.39773	1.3027	295.032	1.11022e-15	3.30492e-15	2.73499e-13
Q92520	FAM3C	extracellular exosome .GO.0070062.;extracellular region .GO.0005576.;extracellular space .GO.0005615.;Golgi apparatus .GO.0005794.;platelet dense granule lumen .GO.0031089.;carbohydrate binding .GO.0030246.;cytokine activity .GO.0005125.	HLA-C;LAMP1;PDCD1	-0.180041	-0.224824	-0.457662	1.4047	1.37899	1.59938	-0.69108	-0.62121	-0.685225	0.533576	0.413201	0.515734	-1.11715	-1.20413	-1.1223	0.490644	0.783733	0.667674	-0.842935	-0.839193	-0.915229	0.983417	0.844617	0.866819	285.167	1.33227e-15	3.32977e-15	3.04756e-13
Q9NZ08	ERAP1	cytoplasm .GO.0005737.;cytosol .GO.0005829.;endoplasmic reticulum .GO.0005783.;endoplasmic reticulum lumen .GO.0005788.;endoplasmic reticulum membrane .GO.0005789.;extracellular exosome .GO.0070062.;extracellular region .GO.0005576.;extracellular space .GO.0005615.;membrane .GO.0016020.;aminopeptidase activity .GO.0004177.;endopeptidase activity .GO.0004175.;interleukin.1. type II receptor bindin…	ANTXR2;HLA-B;HLA-C;IL23R;NUCB2;TAPBP;TNF;TPP2	-1.31486	-1.47353	-1.24904	-1.5302	-1.64561	-1.74245	0.00975689	0.153593	0.108664	0.650485	0.419042	0.226981	-0.188638	-0.224189	-0.341011	1.13889	1.29958	1.40216	-0.947965	-0.867003	-1.13799	1.68487	1.61745	1.64273	287.222	1.33227e-15	3.32977e-15	3.04756e-13
Q02218	OGDH	mitochondrial matrix .GO.0005759.;mitochondrial membrane .GO.0031966.;mitochondrion .GO.0005739.;nucleus .GO.0005634.;oxoglutarate dehydrogenase complex .GO.0045252.;metal ion binding .GO.0046872.;oxoglutarate dehydrogenase .NAD.. activity .GO.0034602.;oxoglutarate dehydrogenase .succinyl.transferring. activity .GO.0004591.;thiamine pyrophosphate binding .GO.0030976.;2.oxoglutarate metabolic proc…	ACLY;ACO1;ACO2;ADSL;AGXT;ALDH5A1;ASL;ATP5F1A;ATP5F1B;BCKDHA;BCKDHB;CS;DBT;DLAT;DLD;DLST;FH;GCSH;GLUD1;GLUD2;GOT1;GOT1L1;GOT2;GPT;GPT2;GRHPR;GSR;HADHA;HADHB;IDH1;IDH2;IDH3A;IDH3B;IDH3G;IL4I1;MDH2;MRPS36;NDUFS1;NDUFS2;NDUFV1;NIT2;OGDHL;PDHA1;PDHB;PDHX;RIMKLB;RNF8;SDHA;SDHB;SDHC;SUCLA2;SUCLG1;SUCLG2	-1.16596	-0.859883	-1.07557	0.558252	0.734459	0.817119	-0.469897	-0.501283	-0.37172	0.735315	0.784383	0.640694	-0.845	-0.785097	-0.752335	0.934336	0.776003	0.846319	-0.618395	-0.675818	-0.78358	1.31959	1.25748	1.35509	283.188	1.55431e-15	3.355e-15	3.43289e-13
Q03154	ACY1	cytosol .GO.0005829.;extracellular exosome .GO.0070062.;aminoacylase activity .GO.0004046.;identical protein binding .GO.0042802.;metal ion binding .GO.0046872.;amino acid metabolic process .GO.0006520.	ABHD14A-ACY1;ACY3;APEH;ARG1;ARG2;ASPA;ASS1;GLB1;NUDT1;OTC;SPHK1	-0.0177694	0.527873	0.271009	-3.3596	-3.19023	-3.32828	1.22067	1.05054	0.879611	-2.28514	-1.75027	-2.07323	1.76666	1.71978	1.82278	-0.101154	-0.261419	-0.159717	0.173798	0.299264	0.442595	-0.503813	-0.453499	-0.721027	278.531	1.66533e-15	3.36776e-15	3.44775e-13
O43795	MYO1B	actin cytoskeleton .GO.0015629.;actin filament .GO.0005884.;apical part of cell .GO.0045177.;brush border .GO.0005903.;cell periphery .GO.0071944.;cytoplasm .GO.0005737.;early endosome .GO.0005769.;endosome membrane .GO.0010008.;extracellular exosome .GO.0070062.;filopodium .GO.0030175.;microvillus .GO.0005902.;myosin complex .GO.0016459.;perinuclear region of cytoplasm .GO.0048471.;plasma membra…	ACTB;ACTG1;CALM1;MYO1C	-1.43857	-1.6051	-1.61723	-1.37271	-1.07722	-1.22707	-0.541694	-0.450559	-0.418985	0.909572	0.849649	0.701511	0.612029	0.592181	0.614994	1.02955	0.715146	0.75491	0.32513	0.341165	0.264659	0.665516	0.61672	0.611221	275.21	1.77636e-15	3.38061e-15	3.44775e-13
P55010	EIF5	cytoplasm .GO.0005737.;cytosol .GO.0005829.;plasma membrane .GO.0005886.;synapse .GO.0045202.;cadherin binding .GO.0045296.;eukaryotic initiation factor eIF2 binding .GO.0071074.;GDP.dissociation inhibitor activity .GO.0005092.;GTP binding .GO.0005525.;GTPase activator activity .GO.0005096.;RNA binding .GO.0003723.;translation initiation factor activity .GO.0003743.;formation of cytoplasmic trans…	ABCE1;CCDC105;CD74;CXorf66;DDX3X;DENR;DHX29;EEF2;EEFSEC;EIF1;EIF1AX;EIF1AY;EIF1B;EIF2AK4;EIF2B2;EIF2B3;EIF2B4;EIF2B5;EIF2D;EIF2S1;EIF2S2;EIF2S3;EIF2S3B;EIF3A;EIF3B;EIF3C;EIF3CL;EIF3D;EIF3E;EIF3F;EIF3G;EIF3H;EIF3I;EIF3J;EIF3K;EIF3L;EIF3M;EIF4A1;EIF4A2;EIF4B;EIF4E;EIF4G1;EIF4G2;EIF4H;EIF5B;EIF6;ETF1;FAU;MRNIP;MRPS10;MRPS11;MRPS12;MRPS5;MRPS7;PABPC1;RABIF;RACK1;RASA1;RPL4;RPS10;RPS10-NUDT3;RPS11;RPS…	1.43509	1.35047	1.01448	1.08829	1.24712	1.29855	0.646712	0.546031	0.587796	0.594805	0.618618	0.672618	-0.667749	-0.754368	-0.693936	-1.27455	-1.42459	-1.43653	-0.19127	-0.400117	-0.18194	-1.85296	-1.58642	-1.60374	275.425	1.77636e-15	3.38061e-15	3.44775e-13
Q03169	TNFAIP2	exocyst .GO.0000145.;extracellular space .GO.0005615.;SNARE binding .GO.0000149.;angiogenesis .GO.0001525.;cell differentiation .GO.0030154.;exocyst localization .GO.0051601.;exocytosis .GO.0006887.	EXOC1;EXOC1L;EXOC2;EXOC4;EXOC5;EXOC6;EXOC6B;EXOC7;EXOC8	1.04325	1.08116	1.1011	0.72767	0.866708	0.741541	1.2959	1.44815	1.18215	0.71268	0.792723	0.696061	-0.959571	-1.01478	-1.14379	0.697541	0.411824	0.440166	-2.28155	-2.05657	-2.54376	-0.295604	-0.197876	-0.0971824	278.129	1.77636e-15	3.38061e-15	3.44775e-13
P53597	SUCLG1	mitochondrial matrix .GO.0005759.;mitochondrion .GO.0005739.;succinate.CoA ligase complex .ADP.forming. .GO.0009361.;succinate.CoA ligase complex .GDP.forming. .GO.0045244.;nucleotide binding .GO.0000166.;RNA binding .GO.0003723.;succinate.CoA ligase .ADP.forming. activity .GO.0004775.;succinate.CoA ligase .GDP.forming. activity .GO.0004776.;succinyl.CoA catabolic process .GO.1901289.;tricarboxyl…	ACAA1;ACAA2;ACACA;ACACB;ACAT1;ACAT2;ACLY;ACO1;ACO2;ACOT12;ACSS1;ACSS2;ATP5F1A;ATP5F1B;ATP5F1C;ATP5F1D;ATP5PO;BCKDHA;BCKDHB;COX5A;CS;CYC1;DBT;DGUOK;DHTKD1;DLAT;DLD;DLST;ECHS1;ETFA;ETFB;FH;GNA11;GNA12;GNA13;GNAI1;GNAO1;GNAQ;GNAS;GNAZ;GSR;HADHB;HMGCL;HMGCLL1;HMGCS1;HMGCS2;IDH1;IDH2;IDH3A;IDH3B;IDH3G;IREB2;LDHA;LDHAL6A;LDHAL6B;LDHC;MDH1B;MDH2;ME1;ME2;ME3;MMUT;MPV17;NDUFA10;NDUFA9;NDUFB5;NDUFS1;NDUFS2…	-1.86029	-1.92546	-1.761	0.129526	0.253428	0.179178	-1.1693	-1.13478	-0.819482	0.696784	0.51076	0.628389	-0.0604606	-0.0196186	-0.0300517	0.76009	0.78992	0.690696	0.0752641	0.207076	0.110593	1.65504	1.3485	1.3587	274.855	1.88738e-15	3.39356e-15	3.4539e-13
Q08257	CRYZ	cytosol .GO.0005829.;extracellular exosome .GO.0070062.;mitochondrion .GO.0005739.;identical protein binding .GO.0042802.;mRNA 3..UTR binding .GO.0003730.;NADPH binding .GO.0070402.;NADPH.quinone reductase activity .GO.0003960.;zinc ion binding .GO.0008270.;protein homotetramerization .GO.0051289.;visual perception .GO.0007601.;xenobiotic catabolic process .GO.0042178.	GCLC;GCLM;HMOX1;KEAP1;NFE2L2;NQO1	-1.53846	-1.60229	-1.87875	0.444652	0.672853	0.639024	-1.29384	-1.43477	-1.46724	0.175977	0.272464	0.408689	0.241294	0.266424	0.199326	0.892103	0.843544	0.90959	-0.0357134	-0.16449	-0.220379	1.22858	1.48995	1.39339	274.43	1.88738e-15	3.39356e-15	3.4539e-13
P21980	TGM2	chromatin .GO.0000785.;collagen.containing extracellular matrix .GO.0062023.;cytosol .GO.0005829.;endoplasmic reticulum .GO.0005783.;extracellular exosome .GO.0070062.;extracellular matrix .GO.0031012.;focal adhesion .GO.0005925.;mitochondrion .GO.0005739.;nucleosome .GO.0000786.;nucleus .GO.0005634.;perinuclear region of cytoplasm .GO.0048471.;plasma membrane .GO.0005886.;calcium ion binding .GO…	ADGRG1;ARNT;FN1;ITGB1;TOR1A	1.78702	1.68977	1.65565	0.719587	0.716646	0.698014	-2.59733	-2.15848	-2.11892	-0.283923	-0.455028	-0.324721	0.779017	0.827899	0.798882	0.268462	0.26364	0.288436	-1.50982	-1.63837	-2.04612	0.77635	0.711979	0.705448	273.007	1.9984e-15	3.40661e-15	3.55549e-13
P19388	POLR2E	cytosol .GO.0005829.;nucleoplasm .GO.0005654.;nucleus .GO.0005634.;RNA polymerase I complex .GO.0005736.;RNA polymerase II. core complex .GO.0005665.;RNA polymerase III complex .GO.0005666.;RPAP3.R2TP.prefoldin.like complex .GO.1990062.;DNA binding .GO.0003677.;DNA.directed 5..3. RNA polymerase activity .GO.0003899.;protein stabilization .GO.0050821.;transcription by RNA polymerase II .GO.0006366…	ASDURF;BDP1;BRF1;BRF2;BRIX1;C6orf15;CCNH;CD3EAP;CDC73;CDK7;CRCP;CTDP1;CTR9;CUL4A;DDB1;DKC1;EAF1;ELOF1;ENSP00000487094;ENSP00000492220;ERCC2;ERCC3;ERCC6;ERCC8;GPN1;GPN3;GTF2A1;GTF2A2;GTF2B;GTF2E1;GTF2E2;GTF2F1;GTF2F2;GTF2H1;GTF2H2;GTF2H3;GTF2H4;GTF2H5;H2AC11;H2AC11;H2AC15;H2AC16;H2AC17;H2AC4;H2AC4;H2AZ1;H2BC11;H3C14;H3C15;H4-16;H4-16;H4C1;H4C11;H4C12;H4C13;H4C14;H4C15;H4C2;H4C3;H4C4;H4C5;H4C8;H4C9…	-1.7093	-1.56084	-1.6628	0.452915	0.676463	0.751901	-1.87611	-1.92695	-1.66577	0.456426	0.378194	0.338686	0.276411	0.218782	0.14142	0.642983	0.702531	0.642828	0.553687	0.657656	0.851338	0.925909	1.06307	0.747963	269.815	2.22045e-15	3.43302e-15	3.74262e-13
Q9UQB8	BAIAP2	adherens junction .GO.0005912.;cytoplasm .GO.0005737.;cytosol .GO.0005829.;dendritic shaft .GO.0043198.;dendritic spine cytoplasm .GO.0061846.;excitatory synapse .GO.0060076.;extracellular exosome .GO.0070062.;filopodium .GO.0030175.;glutamatergic synapse .GO.0098978.;lamellipodium .GO.0030027.;microtubule .GO.0005874.;neuron projection branch point .GO.0061845.;neuron projection terminus .GO.004…	ABI1;ABI2;ACTB;ACTG1;ACTR2;ACTR3;ADGRB1;AKT1;ALG12;ALG3;ALG5;ATN1;BAIAP2L1;BRK1;CDC42;CYFIP1;CYFIP2;DIAPH3;DLG4;DOCK1;EGFR;ENAH;EPS8;ESPN;FNBP1L;IQSEC2;KIAA1522;NCK1;NCK2;NCKAP1;NCKIPSD;RAB40B;RAC1;RAC2;RAC3;SHANK1;SHANK2;SHANK3;SRC;VASP;WAS;WASF1;WASF2;WASF3;WASL;WIPF1;YWHAQ	-0.167621	-0.106549	0.0660193	-0.628555	-0.627248	-0.572361	2.05009	2.33405	2.15808	1.10879	1.28498	1.31998	-0.495424	-0.582821	-0.515138	-1.70464	-1.80413	-1.59374	0.285428	0.14632	0.28571	-1.39009	-1.99873	-1.71073	269.183	2.22045e-15	3.43302e-15	3.74262e-13
P12277	CKB	cytosol .GO.0005829.;extracellular exosome .GO.0070062.;extracellular space .GO.0005615.;mitochondrion .GO.0005739.;plasma membrane .GO.0005886.;ATP binding .GO.0005524.;creatine kinase activity .GO.0004111.;ubiquitin protein ligase binding .GO.0031625.;futile creatine cycle .GO.0140651.;phosphocreatine biosynthetic process .GO.0046314.;substantia nigra development .GO.0021762.	ASB9;CALM1;CALM2;CKM;ELOB;ELOC;ENO1;GAMT;LDHAL6A;LDHAL6B;SLC6A8	-2.68514	-2.49686	-3.06128	-4.23337	-4.55081	-4.07742	-2.13086	-2.5131	-2.19009	-1.59722	-1.28375	-1.93728	1.8856	1.89745	1.84779	1.66141	1.23707	1.32357	1.60863	1.29832	1.76081	1.99197	1.43096	1.29109	266.773	2.44249e-15	3.45984e-15	3.81565e-13
P13797	PLS3	actin filament .GO.0005884.;actin filament bundle .GO.0032432.;cytoplasm .GO.0005737.;cytosol .GO.0005829.;plasma membrane .GO.0005886.;actin filament binding .GO.0051015.;calcium ion binding .GO.0005509.;actin filament bundle assembly .GO.0051017.;actin filament network formation .GO.0051639.;bone development .GO.0060348.	ACTA1;CORO1C;FSCN1;LCP1;SMN1;SMN2	0.223811	-0.231348	0.232434	-1.86907	-1.75798	-1.79926	0.171492	0.235896	0.194278	-0.66788	-0.543948	-0.890309	1.3976	1.33876	1.41377	-1.24698	-1.26434	-1.21993	0.963413	0.816097	0.899004	-1.35139	-1.25237	-1.26259	264.849	2.44249e-15	3.45984e-15	3.81565e-13
Q05682	CALD1	actin cap .GO.0030478.;actin cytoskeleton .GO.0015629.;cytoskeleton .GO.0005856.;cytosol .GO.0005829.;myofibril .GO.0030016.;plasma membrane .GO.0005886.;stress fiber .GO.0001725.;actin binding .GO.0003779.;cadherin binding .GO.0045296.;calmodulin binding .GO.0005516.;myosin binding .GO.0017022.;tropomyosin binding .GO.0005523.;actin filament bundle assembly .GO.0051017.;muscle contraction .GO.00…	ACTA2;ACTG2;ANO1;BCL7A;BCL7C;CALM1;CALM1;CALML3;CALML4;CALML5;CALML6;CD34;CNN1;ITGA1;LMOD1;MAPK1;MAPK3;MYH11;MYH9;MYL12B;MYL9;MYLK;PXN;SHC1;TAGLN;TPM1;TPM2;VCL	1.20846	1.05606	1.15673	-1.66129	-1.33776	-1.48353	-0.648493	-0.957993	-0.586199	-1.77006	-1.81488	-2.19219	1.48146	1.44496	1.55124	-1.92757	-2.33116	-2.45844	1.79021	1.44619	1.67421	-2.1192	-2.03206	-2.32613	265.821	2.44249e-15	3.45984e-15	3.81565e-13
O43150	ASAP2	cytosol .GO.0005829.;Golgi cisterna membrane .GO.0032580.;plasma membrane .GO.0005886.;GTPase activator activity .GO.0005096.;metal ion binding .GO.0046872.	ARF5;ARF6;ASAP1;ASAP3;PAPOLB;PTK2B;PXN;SH3KBP1	1.42691	1.41905	1.57017	0.649098	0.543431	0.686308	0.0451344	0.118081	0.242997	0.111944	-0.150212	-0.109494	-0.31934	-0.386287	-0.433637	-1.04757	-1.04423	-1.16297	-0.0540364	0.0167386	-0.11343	-0.699802	-0.62	-0.659083	263.966	2.55351e-15	4.44837e-15	3.89411e-13
Q56VL3	OCIAD2	endosome .GO.0005768.;Golgi apparatus .GO.0005794.;lysosome .GO.0005764.;mitochondrion .GO.0005739.;endocytosis .GO.0006897.;hematopoietic stem cell homeostasis .GO.0061484.;positive regulation of receptor signaling pathway via JAK.STAT .GO.0046427.;response to bacterium .GO.0009617.		-1.03225	-1.03337	-1.32714	-0.752441	-0.614571	-0.533662	-1.57967	-1.59375	-1.30509	-0.388615	-0.558711	-0.418249	1.03756	1.13496	1.06631	1.179	1.21292	1.0938	0.0942051	-0.0825815	0.144684	1.04845	0.957283	0.958828	262.535	2.66454e-15	6.22772e-15	3.96892e-13
Q13753	LAMC2	cell cortex .GO.0005938.;collagen.containing extracellular matrix .GO.0062023.;extracellular region .GO.0005576.;extracellular space .GO.0005615.;laminin.2 complex .GO.0005607.;perinuclear region of cytoplasm .GO.0048471.;heparin binding .GO.0008201.;cell adhesion .GO.0007155.;epidermis development .GO.0008544.;positive regulation of cell migration .GO.0030335.;positive regulation of cell populat…	CD44;COL17A1;COL4A1;COL7A1;DAG1;EGFR;ITGA1;ITGA10;ITGA11;ITGA2;ITGA3;ITGA4;ITGA5;ITGA6;ITGA7;ITGA8;ITGA9;ITGAV;ITGB1;ITGB3;ITGB4;ITGB5;ITGB6;ITGB7;ITGB8;LAMA2;LAMA3;LAMA4;LAMA5;LAMB1;LAMB2;LAMB3;MMP7;NMNAT2;PTK2;SV2A;SV2B;SV2C	-0.927562	-0.953723	-0.936271	0.806327	0.807823	0.846316	-0.821614	-0.649411	-1.03114	2.00665	2.69802	2.49326	-0.0222918	-0.0797936	-0.123736	0.107213	0.304426	0.288421	-2.25991	-2.07972	-2.19976	1.34759	1.24119	1.20946	257.008	3.10862e-15	6.93191e-15	4.52517e-13
Q8N129	CNPY4	extracellular region .GO.0005576.;signaling receptor binding .GO.0005102.;positive regulation of protein localization to plasma membrane .GO.1903078.	LY96;TLR4	0.814281	0.932448	1.02491	0.0176283	0.0196792	0.240248	-0.488934	-0.595758	-0.668468	-0.86277	-0.79516	-1.07534	-0.772113	-0.728322	-0.791031	0.781858	0.737812	0.830787	-1.298	-1.14496	-1.06187	1.14446	1.08928	1.03968	254.931	3.33067e-15	7.34731e-15	4.74065e-13
O14908	GIPC1	cell cortex .GO.0005938.;cytoplasm .GO.0005737.;cytoplasmic vesicle .GO.0031410.;cytosol .GO.0005829.;dendritic shaft .GO.0043198.;dendritic spine .GO.0043197.;extracellular exosome .GO.0070062.;glutamatergic synapse .GO.0098978.;membrane .GO.0016020.;Schaffer collateral . CA1 synapse .GO.0098685.;synaptic vesicle .GO.0008021.;vesicle membrane .GO.0012506.;actin binding .GO.0003779.;cadherin bind…	APPL1;ARHGEF12;CD93;ENG;ITGA6;KDR;LRP2;MYO6;NRP1;NTRK1;PLXND1;RAB5A;RGS19;SDC4;SH3BP4;SLC2A1;TAX1BP3	1.0848	1.32504	1.13573	-0.117753	-0.0600711	0.0494778	0.817351	0.65623	0.787182	0.15735	-0.109095	0.0857975	0.0257208	0.00494671	-0.00509549	-1.18457	-1.19177	-1.16473	-0.11509	-0.144347	0.130369	-1.53542	-1.47687	-1.45599	253.529	3.55271e-15	7.81566e-15	4.84152e-13
Q03001	DST	actin cytoskeleton .GO.0015629.;axon .GO.0030424.;axon cytoplasm .GO.1904115.;basal plasma membrane .GO.0009925.;basement membrane .GO.0005604.;cell cortex .GO.0005938.;cell leading edge .GO.0031252.;cytoplasm .GO.0005737.;cytoplasmic vesicle .GO.0031410.;cytosol .GO.0005829.;endoplasmic reticulum membrane .GO.0005789.;focal adhesion .GO.0005925.;H zone .GO.0031673.;hemidesmosome .GO.0030056.;int…	CALM1;CALM1;CD151;COL17A1;DSG1;DSG3;DSP;ERBIN;EVPL;ITGA6;ITGB4;LAMA3;MAPRE1;PLEC;PPL	0.565686	0.432753	0.648312	-1.00589	-0.851042	-0.98716	0.133447	0.0139882	-0.0633918	-0.503981	-0.523765	-0.645834	0.673562	0.693455	0.72176	-0.610921	-0.590015	-0.527183	0.678846	0.670832	0.723284	-1.11767	-0.901471	-1.01229	253.15	3.55271e-15	7.81566e-15	4.84152e-13
Q92945	KHSRP	cytoplasm .GO.0005737.;cytosol .GO.0005829.;membrane .GO.0016020.;nucleoplasm .GO.0005654.;nucleus .GO.0005634.;DNA binding .GO.0003677.;mRNA 3..UTR AU.rich region binding .GO.0035925.;mRNA binding .GO.0003729.;protein folding chaperone .GO.0044183.;RNA binding .GO.0003723.;3..UTR.mediated mRNA destabilization .GO.0061158.;cellular response to cytokine stimulus .GO.0071345.;miRNA metabolic proces…	AGO2;AKT1;CELF1;CPSF6;DAZAP1;DCP2;DGCR8;DICER1;DROSHA;ELAVL1;EWSR1;EXOSC2;FBP1;FUBP1;HNRNPA1;HNRNPA2B1;HNRNPAB;HNRNPC;HNRNPD;HNRNPDL;HNRNPF;HNRNPH1;HNRNPL;HNRNPM;HNRNPR;ILF2;ILF3;KHDRBS1;LIN28A;LUC7L3;MAPK11;MAPK14;NONO;PARN;PTBP1;PTBP2;PUF60;SF1;SFPQ;SRRT;SRSF3;SYNCRIP;TARDBP;TIAL1;U2AF1;U2AF2;YWHAZ;ZFP36	0.923842	0.893111	1.19241	-1.16061	-1.33669	-1.46345	1.10836	1.22319	1.03133	-1.28068	-1.06949	-1.43011	0.356655	0.265014	0.417098	-1.16162	-1.19607	-1.25788	0.845573	0.676667	0.749635	-1.36158	-1.60472	-1.62788	252.409	3.66374e-15	8.07297e-15	4.8888e-13
Q14160	SCRIB	adherens junction .GO.0005912.;basolateral plasma membrane .GO.0016323.;cell junction .GO.0030054.;cell.cell contact zone .GO.0044291.;cell.cell junction .GO.0005911.;cytoplasm .GO.0005737.;extracellular exosome .GO.0070062.;extrinsic component of postsynaptic density membrane .GO.0099147.;glutamatergic synapse .GO.0098978.;immunological synapse .GO.0001772.;lamellipodium .GO.0030027.;myelin shea…	AKT1;ARHGEF16;ARHGEF6;ARHGEF7;CDC42;CDH1;CDH17;CELSR1;CRTAM;CTNNB1;DLG1;DLG2;DLG3;DLG4;DLG5;DVL1;FAT1;FZD6;GIT1;LATS1;LLGL1;LLGL2;MAPK12;MCC;MPP5;NOS1AP;PAK2;PHLPP1;PPP1CC;PTEN;PTK7;TJP2;UBE3A;VANGL1;VANGL2	1.08727	1.23124	1.23227	-0.759518	-0.718473	-0.653105	1.63533	1.71179	1.43777	0.112441	0.170734	0.0117542	-0.137513	-0.211574	-0.252242	-1.1059	-0.775731	-0.852502	-0.264007	-0.00676465	-0.223196	-1.23199	-1.28067	-1.12104	244.924	4.66294e-15	9.35351e-15	6.09512e-13
O95425	SVIL	actin cytoskeleton .GO.0015629.;cell projection .GO.0042995.;cleavage furrow .GO.0032154.;costamere .GO.0043034.;cytoplasm .GO.0005737.;cytosol .GO.0005829.;focal adhesion .GO.0005925.;microtubule minus.end .GO.0036449.;midbody .GO.0030496.;nucleus .GO.0005634.;plasma membrane .GO.0005886.;podosome .GO.0002102.;actin filament binding .GO.0051015.;phosphatidylinositol.4.5.bisphosphate binding .GO.…	ACTB;CTTN;KIF14	1.00425	0.994807	1.02154	-0.56705	-0.417708	-0.632624	-0.808314	-0.872128	-0.936441	-1.31029	-1.32388	-1.44753	0.672578	0.696373	0.690136	-0.654849	-0.913795	-0.732863	0.709919	0.567393	0.661807	-0.598016	-0.452837	-0.801785	242.173	5.10703e-15	1.00629e-14	6.5421e-13
O94905	ERLIN2	cytosol .GO.0005829.;endoplasmic reticulum .GO.0005783.;endoplasmic reticulum membrane .GO.0005789.;membrane raft .GO.0045121.;plasma membrane .GO.0005886.;protein.containing complex .GO.0032991.;cholesterol binding .GO.0015485.;ubiquitin protein ligase binding .GO.0031625.;cholesterol metabolic process .GO.0008203.;ERAD pathway .GO.0036503.;negative regulation of cholesterol biosynthetic process…	AMFR;DERL1;ERLEC1;ERLIN1;FAF2;INSIG1;ITPR1;OS9;PHB;PLPBP;RNF170;RNF185;RNF5;SEL1L;SYVN1;TMUB1;TMUB2;UBAC2;VCP	-1.82511	-2.14137	-2.01822	-0.104213	-0.0744166	-0.0971452	-1.64603	-1.06644	-1.05556	0.608251	0.7643	0.742826	-0.329158	-0.273299	-0.306305	1.58133	1.59166	1.57192	-1.00722	-0.651548	-0.917987	2.01696	1.89087	1.89274	240.239	5.44009e-15	1.06699e-14	6.58424e-13
P37268	FDFT1	endoplasmic reticulum .GO.0005783.;endoplasmic reticulum membrane .GO.0005789.;membrane .GO.0016020.;metal ion binding .GO.0046872.;squalene synthase .NAD.P.H. activity .GO.0051996.;cholesterol biosynthetic process .GO.0006695.;farnesyl diphosphate metabolic process .GO.0045338.;steroid biosynthetic process .GO.0006694.	ACAT2;CH25H;CYP39A1;CYP51A1;CYP7A1;DHCR24;DHCR7;DHDDS;DLD;EBP;ERG28;FAXDC2;FBXO40;FDPS;FNTA;FNTB;GAPDH;GAPDHS;GGPS1;HMGA1;HMGCR;HMGCS1;HMGCS2;HSD17B7;HSD3B1;HSD3B2;HSD3B7;IDI1;IDI2;INSIG1;LSS;MAT2B;MSMO1;MVD;MVK;NADK;NSDHL;NUS1;PDSS1;PDSS2;PMVK;PRORP;PYROXD2;RETSAT;RUSC1;RUSC2;SC5D;SDR42E1;SLC47A1;SLC47A2;SQLE;SREBF1;SREBF2;TM7SF2	-0.563712	-0.727646	-0.519285	0.605201	0.571038	0.711406	-1.63361	-1.24759	-1.19089	0.83599	0.661525	0.838298	-0.93963	-0.936761	-0.928326	1.03631	0.974927	0.983532	-0.146213	-0.170346	-0.111742	1.07284	1.03933	1.02339	239.432	5.55112e-15	1.08888e-14	6.58424e-13
P46087	NOP2	nucleolus .GO.0005730.;nucleoplasm .GO.0005654.;nucleus .GO.0005634.;RNA binding .GO.0003723.;rRNA .cytosine.C5...methyltransferase activity .GO.0009383.;maturation of LSU.rRNA .GO.0000470.;positive regulation of cell population proliferation .GO.0008284.;regulation of signal transduction by p53 class mediator .GO.1901796.;ribosomal large subunit assembly .GO.0000027.;ribosomal large subunit biog…	AATF;ALYREF;BMS1;BOP1;BRIX1;BUD23;BYSL;CEBPZ;CHD4;DDX10;DDX18;DDX21;DDX24;DDX27;DDX31;DDX47;DDX52;DDX54;DDX55;DDX56;DHX15;DIMT1;DKC1;EBNA1BP2;EIF6;ESF1;FBL;FBLL1;FTSJ1;FTSJ3;GNL2;GNL3;GNL3L;GRWD1;GTPBP4;IMP4;KCTD19;KRR1;LOC102724159;LSG1;LTV1;MAK16;MCRS1;METTL1;MPHOSPH10;MRTO4;MTFMT;MTREX;MYBBP1A;NAT10;NHP2;NIFK;NIP7;NLE1;NMD3;NOB1;NOC2L;NOC3L;NOC4L;NOL10;NOL12;NOL6;NOLC1;NOP14;NOP53;NOP56;NOP58;…	0.807518	0.797383	0.888811	0.875622	0.979295	0.908481	-0.0821526	0.0548854	-0.0118759	-0.619376	-0.546487	-0.651496	-0.008134	-0.0244987	0.0592259	-0.406867	-0.553267	-0.497543	0.0843938	0.203092	0.259077	-0.812719	-0.659615	-0.626999	239.483	5.55112e-15	1.08888e-14	6.58424e-13
P47985	UQCRFS1	mitochondrial inner membrane .GO.0005743.;mitochondrial matrix .GO.0005759.;mitochondrion .GO.0005739.;respiratory chain complex III .GO.0045275.;2 iron. 2 sulfur cluster binding .GO.0051537.;metal ion binding .GO.0046872.;oxidoreductase activity .GO.0016491.;ubiquinol.cytochrome.c reductase activity .GO.0008121.;mitochondrial electron transport. ubiquinol to cytochrome c .GO.0006122.;mitochondri…	ACAA2;ACO2;AICDA;APOBEC3A;APOBEC3B;APOBEC3C;APOBEC3D;APOBEC3F;APOBEC3G;APOBEC3H;ATP5F1A;ATP5F1B;ATP5F1C;ATP5F1D;ATP5MC1;ATP5MC2;ATP5MC3;ATP5PB;ATP5PD;ATP5PF;ATP5PO;BCS1L;BLVRB;C1orf198;CDCA8;CLCC1;COA6;COX10;COX11;COX15;COX4I1;COX4I2;COX5A;COX5B;COX6A1;COX6A2;COX6B1;COX6B2;COX6C;COX7A1;COX7A2;COX7A2L;COX7B;COX7B2;COX7C;COX8A;CYC1;CYCS;DDB1;DLST;DNAJC10;ENSP00000370980;ENSP00000497305;ENSP00000498…	-0.153774	0.116194	-0.158601	-0.372857	-0.408238	-0.359474	0.409788	0.459388	0.222251	0.205287	0.198231	0.0202939	-1.31503	-1.1946	-1.12713	1.18189	1.01218	1.04678	-0.75099	-0.850181	-0.9693	1.66922	1.78723	1.5791	239.353	5.55112e-15	1.08888e-14	6.58424e-13
Q96G03	PGM2	cytosol .GO.0005829.;extracellular exosome .GO.0070062.;extracellular region .GO.0005576.;ficolin.1.rich granule lumen .GO.1904813.;secretory granule lumen .GO.0034774.;magnesium ion binding .GO.0000287.;phosphoglucomutase activity .GO.0004614.;phosphopentomutase activity .GO.0008973.;glucose metabolic process .GO.0006006.;glycogen biosynthetic process .GO.0005978.;glycogen catabolic process .GO.…	ADPGK;ADPRM;AGL;AK2;ALDOA;ALDOB;ALDOC;C1orf109;CTU1;CWC25;DERA;ENO1;ENPP1;ENPP3;FUCA1;G6PC;G6PC2;G6PC3;G6PD;GBE1;GCK;GFPT1;GFPT2;GLYCTK;GNE;GPI;H6PD;HK1;HK2;HK3;HKDC1;LAP3;MPI;NUDT5;NUDT9;OTC;PGD;PGM1;PGM2L1;PGM3;PGM5;PNP;PPAT;PRPS1;PRPS1L1;PRPS2;PYGB;PYGL;PYGM;RBKS;RPIA;RUBCNL;SEH1L;SLCO1A2;TALDO1;TKT;TKTL1;TKTL2;TYMP;UGP2;UPP1;UPP2;UTP3	1.29029	1.33052	1.14831	-1.80341	-2.00275	-1.7349	0.217023	0.03195	0.10885	-1.90281	-1.72916	-1.6776	0.94036	1.03253	0.938814	-0.830271	-0.824327	-0.829293	0.627744	0.290982	0.722452	-0.969278	-0.756843	-1.16179	238.82	5.66214e-15	1.11169e-14	6.59382e-13
P43490	NAMPT	cell junction .GO.0030054.;cytosol .GO.0005829.;extracellular exosome .GO.0070062.;nuclear speck .GO.0016607.;cytokine activity .GO.0005125.;identical protein binding .GO.0042802.;nicotinamide phosphoribosyltransferase activity .GO.0047280.;cell.cell signaling .GO.0007267.;circadian regulation of gene expression .GO.0032922.;inflammatory response .GO.0006954.;NAD biosynthesis via nicotinamide rib…	ADIPOQ;ADIPOR1;ADIPOR2;APLN;ARNT;ARNTL;BST1;CD38;CLOCK;CMKLR1;CXCL12;CXCL8;CYBB;ENPP1;ENPP3;GPR1;HEMK1;IL6;INS;ITLN1;LEP;MRPL27;MRPS16;MRPS6;MRPS9;N6AMT1;NAPRT;NMNAT1;NMNAT2;NMNAT3;NMRK1;NMRK2;NNMT;NPAS2;NT5C;NT5C1A;NT5C1B;NT5C1B-RDH14;NT5C2;NT5E;NT5M;NUDT12;PER2;PNP;RARRES2;RETN;RETNLB;SERPINA12;SIRT1;SIRT2;SIRT3;SIRT4;SIRT5;SIRT6;SIRT7	1.49309	1.54939	1.39282	-0.776232	-0.627866	-0.691008	0.710263	0.745672	0.71074	0.286216	0.100427	0.0186447	0.126265	0.0724551	0.102767	0.286624	0.185591	0.192481	-0.665447	-0.777145	-0.453484	-0.86616	-0.958258	-0.879122	237.256	5.9952e-15	1.18623e-14	6.73672e-13
Q92734	TFG	cytoplasm .GO.0005737.;cytosol .GO.0005829.;endoplasmic reticulum exit site .GO.0070971.;intracellular membrane.bounded organelle .GO.0043231.;identical protein binding .GO.0042802.;COPII vesicle coating .GO.0048208.;endoplasmic reticulum to Golgi vesicle.mediated transport .GO.0006888.;positive regulation of canonical NF.kappaB signal transduction .GO.0043123.	ALK;ATIC;EML4;GRB2;KIF5B;KLC1;MLX;NTRK1;SEC13;SEC16A;SEC24A;SEC24B;SEC24C;SEC31A;TPM3;TPR;TRAF3	1.03432	0.979842	1.0825	-1.03318	-1.26882	-1.21007	0.687945	0.58961	0.788148	-0.875224	-0.763181	-0.840135	0.380434	0.35262	0.435493	-1.01155	-1.02047	-1.11507	0.152164	0.189312	0.210384	-0.686005	-1.06493	-0.996794	237.375	5.9952e-15	1.18623e-14	6.73672e-13
Q15631	TSN	cytoplasm .GO.0005737.;cytosol .GO.0005829.;endoplasmic reticulum .GO.0005783.;endoribonuclease complex .GO.1902555.;male germ cell nucleus .GO.0001673.;nucleoplasm .GO.0005654.;nucleus .GO.0005634.;DNA binding .GO.0003677.;endonuclease activity .GO.0004519.;identical protein binding .GO.0042802.;mRNA binding .GO.0003729.;RNA binding .GO.0003723.;sequence.specific DNA binding .GO.0043565.;single.…	AGO1;AGO2;AKAP4;DICER1;DRG1;DROSHA;NCBP2;PDIA3;SPANXA1;SPANXA1;STRAP;TSNAX;VTA1;ZBTB18	1.05801	1.14129	1.38279	-0.609551	-0.400008	-0.650308	0.514997	0.510536	0.370104	-1.00424	-0.990828	-1.23858	0.616602	0.59383	0.678683	-1.00432	-1.08812	-1.03381	0.434109	0.486107	0.592854	-0.998739	-0.969802	-1.03438	234.692	6.43929e-15	1.2518e-14	7.11098e-13
P28070	PSMB4	ciliary basal body .GO.0036064.;cytoplasm .GO.0005737.;cytosol .GO.0005829.;extracellular exosome .GO.0070062.;mitochondrion .GO.0005739.;nucleoplasm .GO.0005654.;nucleus .GO.0005634.;proteasome complex .GO.0000502.;proteasome core complex .GO.0005839.;proteasome core complex. beta.subunit complex .GO.0019774.;lipopolysaccharide binding .GO.0001530.;negative regulation of inflammatory response to…	ADRM1;AKIRIN2;BRCC3;CSF3;EMC7;FBXO7;KIAA2012;MCM5;MPND;MYSM1;POMP;PRKN;PRPF19;PSMA1;PSMA2;PSMA3;PSMA4;PSMA5;PSMA6;PSMA7;PSMA8;PSMB1;PSMB10;PSMB11;PSMB2;PSMB3;PSMB5;PSMB6;PSMB7;PSMB8;PSMB9;PSMC1;PSMC2;PSMC3;PSMC4;PSMC5;PSMC6;PSMD1;PSMD11;PSMD12;PSMD13;PSMD14;PSMD2;PSMD3;PSMD4;PSMD5;PSMD6;PSMD7;PSMD8;PSME1;PSME2;PSME3;PSME4;PSMF1;PSMG1;PSMG2;RPS27A;SOD1;UBA52;UBB;UBC;UBD;UCHL5;USP14;VCP	0.925881	0.977611	0.977739	-1.59752	-1.48088	-1.50586	0.71136	0.793093	0.815253	-1.08877	-0.674676	-0.928723	0.543665	0.560862	0.512402	-0.781131	-1.12295	-0.957369	0.249982	0.279052	0.413891	-0.857844	-0.962854	-1.01522	233.32	6.88338e-15	1.32505e-14	7.47255e-13
P82933	MRPS9	mitochondrial inner membrane .GO.0005743.;mitochondrial small ribosomal subunit .GO.0005763.;mitochondrion .GO.0005739.;nucleolus .GO.0005730.;RNA binding .GO.0003723.;structural constituent of ribosome .GO.0003735.;mitochondrial translation .GO.0032543.	ABCF1;ABCF2;ABCF2-2;ABCF3;ACO2;AFG3L2;ARL6IP1;AURKAIP1;C12orf65;CCDC105;CD74;CHCHD1;CUL7;CXorf66;DAP3;DICER1;DROSHA;EEF2;EFL1;EFTUD2;EIF1AX;EIF1AY;EIF5A;EIF5A2;EIF5AL1;EIF5B;ENSP00000387111;ENSP00000498801;ENSP00000499200;ERAL1;FANCE;FBXO5;FLT3LG;GADD45GIP1;GFM1;GUF1;H0YIJ7;H3BN98;H3BNC9;hCG_1984214;HDDC3;HIBCH;HMGN1;HMGN2;HMGN4;HSPBP1;IMP3;LYRM7;MAPK8;MAPK9;MCAT;MED1;METTL15;METTL17;MRNIP;MRPL1;…	-0.546122	-0.740079	-0.590273	0.190577	0.327409	0.146232	-0.691832	-0.469616	-0.627239	0.152418	0.183796	0.151163	-0.0361297	-0.0527545	-0.142811	1.28341	1.2589	1.21135	-0.642936	-0.79138	-0.953444	1.08023	1.16014	1.13169	230.283	7.54952e-15	1.45253e-14	8.05911e-13
Q9HBI6	CYP4F11	endoplasmic reticulum membrane .GO.0005789.;arachidonate omega.hydroxylase activity .GO.0052869.;fatty acid binding .GO.0005504.;heme binding .GO.0020037.;iron ion binding .GO.0005506.;long.chain fatty acid omega.hydroxylase activity .GO.0102033.;monooxygenase activity .GO.0004497.;oxidoreductase activity. acting on paired donors. with incorporation or reduction of molecular oxygen. NAD.P.H as on…	MTRR;NDOR1;POR	-0.238216	-0.191451	-0.277455	1.88599	1.5114	1.58858	0.750842	1.19075	0.744882	2.47731	2.16728	2.28243	-1.17173	-1.13573	-1.41251	-0.603682	-0.342642	-0.470841	-2.14099	-1.83379	-1.88146	0.336423	0.0659324	0.209565	228.186	8.10463e-15	1.57914e-14	8.4873e-13
P46199	MTIF2	cytoplasm .GO.0005737.;mitochondrion .GO.0005739.;nucleoplasm .GO.0005654.;GTP binding .GO.0005525.;GTPase activity .GO.0003924.;ribosomal small subunit binding .GO.0043024.;RNA binding .GO.0003723.;translation factor activity. RNA binding .GO.0008135.;translation initiation factor activity .GO.0003743.;mitochondrial translational initiation .GO.0070124.;regulation of translational initiation .GO…	APMAP;ATP5IF1;AURKAIP1;CCDC105;CD74;CHCHD1;CUL7;CXorf66;DAP3;DKC1;EEF2;EFL1;EIF1AX;EIF1AY;EIF3B;EPRS1;ERAL1;FANCE;FAU;FLT3LG;GADD45GIP1;GFM1;H0YIJ7;hCG_1984214;HMGN1;HMGN2;HMGN4;HSPBP1;IMP3;MED1;MRNIP;MRPL1;MRPL10;MRPL11;MRPL12;MRPL13;MRPL14;MRPL15;MRPL16;MRPL17;MRPL18;MRPL19;MRPL2;MRPL20;MRPL21;MRPL22;MRPL23;MRPL24;MRPL27;MRPL28;MRPL3;MRPL30;MRPL32;MRPL33;MRPL34;MRPL35;MRPL36;MRPL37;MRPL38;MRPL3…	-0.501363	-0.471993	-0.378395	0.387293	0.496916	0.352931	-0.417515	-0.19014	-0.128218	0.526266	0.440246	0.3281	-0.358304	-0.4211	-0.37502	1.19326	1.01554	1.15229	-1.00666	-0.949762	-1.20441	1.40932	1.32696	1.34655	228.015	8.21565e-15	1.60715e-14	8.4873e-13
P62854	RPS26	cytoplasm .GO.0005737.;cytoplasmic side of rough endoplasmic reticulum membrane .GO.0098556.;cytosol .GO.0005829.;cytosolic small ribosomal subunit .GO.0022627.;extracellular exosome .GO.0070062.;membrane .GO.0016020.;nucleoplasm .GO.0005654.;ribosome .GO.0005840.;small ribosomal subunit .GO.0015935.;synapse .GO.0045202.;cadherin binding .GO.0045296.;mRNA binding .GO.0003729.;RNA binding .GO.0003…	ABCE1;ABCF1;AKNAD1;ARL6IP1;BTF3;BYSL;CCDC105;CCDC124;CD74;CDH1;CSNK1D;CSNK1E;CUL7;CXorf66;DAPL1;DENR;DHX29;DHX9;DOCK4;EARS2;EDF1;EEF1A1;EEF1B2;EEF1D;EEF1G;EEF2;EEFSEC;EFL1;EFTUD2;EIF1;EIF1AD;EIF1AX;EIF1AY;EIF1B;EIF2D;EIF2S1;EIF2S2;EIF2S3;EIF2S3B;EIF3A;EIF3B;EIF3C;EIF3CL;EIF3D;EIF3E;EIF3F;EIF3G;EIF3H;EIF3I;EIF3J;EIF3K;EIF3L;EIF3M;EIF4A1;EIF4G1;EIF5;EIF5A;EIF5A2;EIF5AL1;EIF5B;ENSP00000498801;ENSP00…	-0.240371	-0.73448	-0.509229	0.624908	0.626304	0.597438	-1.31178	-1.21633	-1.23213	2.0392	1.88768	1.70937	-0.0548793	-0.107867	-0.222067	1.17736	1.00498	1.15539	-3.69769	-2.89671	-3.4786	1.20352	1.49936	1.47627	226.279	8.65974e-15	1.72992e-14	8.66651e-13
Q9UIA9	XPO7	cytoplasm .GO.0005737.;nuclear pore .GO.0005643.;nucleus .GO.0005634.;nuclear export signal receptor activity .GO.0005049.;small GTPase binding .GO.0031267.;protein export from nucleus .GO.0006611.	CSE1L;IPO13;VPS26C;XPO1;XPO6;XPOT	-0.165664	-0.363196	-0.554843	1.63951	1.59694	1.47415	0.261673	0.119029	0.0129413	1.40818	1.2841	1.36275	-0.665188	-0.670992	-0.726308	-0.351567	-0.195112	-0.31373	-0.823114	-0.918243	-1.0618	-0.07623	-0.126271	-0.143895	226.385	8.65974e-15	1.72992e-14	8.66651e-13
Q9H0Q0	CYRIA	membrane .GO.0016020.;small GTPase binding .GO.0031267.;regulation of actin filament polymerization .GO.0030833.		1.72006	1.73526	1.66132	0.5486	0.491629	0.578901	0.318431	0.505023	0.428343	0.0452345	0.09761	-0.0573027	-1.5002	-1.38156	-1.70978	0.17597	-0.0987041	-0.220588	-0.888452	-0.694812	-0.892101	0.494247	0.531108	0.535143	224.539	9.21485e-15	2.2835e-14	9.08017e-13
A0FGR8	ESYT2	cytoplasmic side of plasma membrane .GO.0009898.;cytosol .GO.0005829.;endoplasmic reticulum membrane .GO.0005789.;endoplasmic reticulum.plasma membrane contact site .GO.0140268.;membrane .GO.0016020.;organelle membrane contact site .GO.0044232.;plasma membrane .GO.0005886.;cadherin binding .GO.0045296.;calcium ion binding .GO.0005509.;calcium.dependent phospholipid binding .GO.0005544.;identical …	ESYT1;ESYT3;WDR60	0.794733	0.768147	0.692405	0.95746	1.17534	0.986747	-0.0329071	-0.0415722	-0.0284566	0.504931	0.284601	0.24638	-0.660596	-0.685183	-0.606994	0.140381	0.0392904	-0.0153132	-0.97715	-0.979816	-1.12382	0.260531	0.306951	0.296127	215.628	1.26565e-14	2.30747e-14	1.22826e-12
Q9Y266	NUDC	cytoplasm .GO.0005737.;cytosol .GO.0005829.;microtubule .GO.0005874.;midbody .GO.0030496.;mitotic spindle .GO.0072686.;nucleoplasm .GO.0005654.;spindle .GO.0005819.;cadherin binding .GO.0045296.;unfolded protein binding .GO.0051082.;cell division .GO.0051301.;mitotic metaphase chromosome alignment .GO.0007080.;mitotic spindle organization .GO.0007052.;nuclear migration .GO.0007097.;protein foldin…	AHCTF1;B9D2;BTRC;BUB1;CCT2;CCT5;CCT7;CDC20;CENPA;CENPE;CENPF;CENPU;CKAP5;CLASP1;CLASP2;CLIP1;DNAJA2;DNAJB1;DYNC1H1;DYNC1I1;DYNC1LI1;DYNLL1;EIF3I;ERCC6L;FBXW11;HSP90AA1;INCENP;KIF18A;KIF2A;KIF2B;KIF2C;MAD1L1;MAPRE1;NDE1;NDEL1;NUDCD1;NUDCD2;PAFAH1B1;PIH1D1;PLK1;PPP1CC;PTGES3;RANBP2;RANGAP1;RCC2;RPS27;SGO1;SGO2;SKA1;SKA2;SPDL1;TAOK1;XPO1;ZWINT	0.0672649	-0.0211014	0.407616	-1.86135	-1.79415	-1.77736	-0.145202	-0.316218	-0.246013	-1.21423	-0.852067	-1.00688	1.19169	1.27841	1.23098	-0.697027	-0.857049	-0.792438	1.10621	1.06094	1.10475	-0.981403	-0.85579	-1.17585	213.99	1.35447e-14	2.31374e-14	1.29483e-12
Q9H4M9	EHD1	ciliary pocket membrane .GO.0020018.;cilium .GO.0005929.;cytoplasm .GO.0005737.;early endosome .GO.0005769.;early endosome membrane .GO.0031901.;endocytic vesicle .GO.0030139.;endosome membrane .GO.0010008.;extracellular exosome .GO.0070062.;glutamatergic synapse .GO.0098978.;lipid droplet .GO.0005811.;membrane .GO.0016020.;perinuclear region of cytoplasm .GO.0048471.;plasma membrane .GO.0005886.…	ANKFY1;ARF6;BIN1;EHBP1;EHD3;EHD4;MICALL1;PACSIN1;PACSIN2;RAB11A;RAB11FIP1;RAB11FIP2;RAB11FIP5;RAB5A;RAB8A;RBSN;SNAP29;SNX1;VPS26A;VPS45	1.33427	1.2504	1.16923	0.404356	0.476185	0.380628	1.4308	1.51815	1.14668	-0.242922	-0.163229	0.113469	-0.207148	-0.244246	-0.204762	-1.26875	-1.57273	-1.47894	-0.387762	-0.241839	-0.0900194	-1.48606	-1.54698	-1.54471	213.35	1.37668e-14	2.31531e-14	1.29671e-12
Q8NE86	MCU	calcium channel complex .GO.0034704.;mitochondrial inner membrane .GO.0005743.;mitochondrion .GO.0005739.;uniplex complex .GO.1990246.;calcium channel activity .GO.0005262.;identical protein binding .GO.0042802.;uniporter activity .GO.0015292.;calcium import into the mitochondrion .GO.0036444.;calcium.mediated signaling .GO.0019722.;cellular response to calcium ion starvation .GO.0072732.;glucose…	AFG3L2;HSPA9;ITPR1;ITPR3;LETM1;MCUB;MCUR1;MFN1;MFN2;MICU1;MICU2;MICU3;NDUFA9;PHB2;RHOT1;SLC25A23;SLC8B1;SMDT1;VDAC1	0.0271585	0.0208111	-0.166412	0.443562	0.691543	0.48728	-0.631792	-0.428332	-0.683776	0.586087	0.228507	0.31232	-1.48169	-1.38309	-1.47641	1.40629	1.2972	1.16853	-0.533523	-0.800931	-0.688454	1.56716	1.63571	1.56991	211.563	1.4766e-14	2.32241e-14	1.37067e-12
Q8TAQ2	SMARCC2	bBAF complex .GO.0140092.;brahma complex .GO.0035060.;chromatin .GO.0000785.;kinetochore .GO.0000776.;nBAF complex .GO.0071565.;npBAF complex .GO.0071564.;nuclear matrix .GO.0016363.;nucleoplasm .GO.0005654.;protein.containing complex .GO.0032991.;RSC.type complex .GO.0016586.;SWI.SNF complex .GO.0016514.;histone binding .GO.0042393.;transcription coactivator activity .GO.0003713.;chromatin remod…	ACTB;ACTG1;ACTL6A;ACTL6B;ADNP;ARID1A;ARID1B;ARID2;BANF1;BAZ1B;BCL11A;BCL11B;BCL7A;BCL7B;BCL7C;BICRA;BICRAL;BRD7;BRD9;CHD3;CHD4;DPF1;DPF2;DPF3;H2BC10;H2BC10;H2BC6;H2BC7;H2BC8;H3-3A;H3-3A;H3C1;H3C1;H3C10;H3C11;H3C2;H3C3;H3C4;H3C6;H3C7;H3C8;H4-16;H4-16;H4C1;H4C11;H4C12;H4C13;H4C14;H4C15;H4C2;H4C3;H4C4;H4C5;H4C8;H4C9;HDAC1;HDAC2;HIST1H2AC;HIST1H2BO;HIST2H2AB;HIST2H2BE;KDM3A;KDM3B;MDC1;NCR1;NUP50;PBRM…	1.1136	1.04857	1.17836	0.0198329	0.14228	0.170968	0.822664	0.758526	0.706865	-0.769875	-0.544827	-0.775871	-0.399759	-0.461762	-0.350146	-0.431016	-0.23557	-0.404585	-0.420225	-0.319112	-0.530255	-0.891169	-0.956749	-0.941887	210.736	1.52101e-14	2.32558e-14	1.39172e-12
P25205	MCM3	alpha DNA polymerase.primase complex .GO.0005658.;chromosome. telomeric region .GO.0000781.;CMG complex .GO.0071162.;MCM complex .GO.0042555.;membrane .GO.0016020.;nucleoplasm .GO.0005654.;nucleus .GO.0005634.;perinuclear region of cytoplasm .GO.0048471.;ATP binding .GO.0005524.;ATP hydrolysis activity .GO.0016887.;DNA binding .GO.0003677.;double.stranded DNA helicase activity .GO.0036121.;forked…	ASF1B;ATR;ATRIP;CCNA1;CCNA2;CCNB1;CCND1;CDC20;CDC45;CDC5L;CDC6;CDC7;CDCA8;CDK1;CDK2;CDK4;CDT1;CHAF1A;CHEK1;CHEK2;CHRAC1;CHTF18;CILK1;CIZ1;CLSPN;CRCP;CUL2;DBF4;DONSON;DUT;E2F1;ELOB;ELOC;EXO1;FANCD2;FEN1;GINS1;GINS2;GINS3;GINS4;GMNN;H3C1;HELLS;KEAP1;KIF11;KIF23;LIG1;LMNB2;LRR1;MAD2L1;MAD2L2;MAK;MCM10;MCM2;MCM3AP;MCM4;MCM5;MCM6;MCM7;MCM8;MCM8-2;MCM9;MCMBP;MCMDC2;MOK;MSH6;NCAPG2;ORC1;ORC2;ORC3;ORC4;O…	0.665342	0.577814	0.604796	-0.913403	-0.947914	-1.02223	0.703201	0.779707	0.704537	0.120764	0.224228	0.0748662	-0.182257	-0.188432	-0.155525	0.22209	0.0693392	0.143587	0.094697	0.100112	0.271753	-0.0574805	-0.120671	-0.147592	208.805	1.64313e-14	2.33435e-14	1.48229e-12
P41091	EIF2S3	cytoplasm .GO.0005737.;cytosol .GO.0005829.;eukaryotic translation initiation factor 2 complex .GO.0005850.;extracellular exosome .GO.0070062.;cadherin binding .GO.0045296.;GTP binding .GO.0005525.;GTPase activity .GO.0003924.;methionyl.initiator methionine tRNA binding .GO.1990856.;translation factor activity. RNA binding .GO.0008135.;translation initiation factor activity .GO.0003743.;cytoplasm…	ABCE1;CCT2;CCT4;CCT5;CCT7;CCT8;CDC123;EEF1A1;EEF1B2;EEF2;EIF1;EIF1AX;EIF1AY;EIF1B;EIF2A;EIF2AK1;EIF2AK2;EIF2AK4;EIF2B1;EIF2B2;EIF2B3;EIF2B4;EIF2B5;EIF2S1;EIF2S2;EIF3A;EIF3B;EIF3C;EIF3CL;EIF3D;EIF3E;EIF3F;EIF3G;EIF3H;EIF3I;EIF3J;EIF3K;EIF3L;EIF3M;EIF4A1;EIF4A2;EIF4B;EIF4E;EIF4G1;EIF4H;EIF5;EIF5B;EIF6;ETF1;FAU;GCN1;KDM5D;MARS1;MRPS5;RACK1;RPL10;RPL10A;RPL10L;RPL11;RPL12;RPL13;RPL13A;RPL14;RPL15;RPL…	1.16844	1.00465	1.11254	-0.588802	-0.513181	-0.438658	0.878558	1.02365	0.971722	-1.17576	-0.964458	-0.738262	0.240273	0.324268	0.250661	-1.05823	-1.07794	-1.02738	0.386964	0.468558	0.515565	-1.03151	-1.31191	-1.05223	207.367	1.73195e-14	2.34076e-14	1.54071e-12
O75369	FLNB	actin cytoskeleton .GO.0015629.;brush border .GO.0005903.;cell cortex .GO.0005938.;cytoplasm .GO.0005737.;cytosol .GO.0005829.;extracellular exosome .GO.0070062.;focal adhesion .GO.0005925.;membrane .GO.0016020.;phagocytic vesicle .GO.0045335.;plasma membrane .GO.0005886.;stress fiber .GO.0001725.;Z disc .GO.0030018.;actin binding .GO.0003779.;actin filament binding .GO.0051015.;cadherin binding …	AR;CAMK2A;CAMK2B;CAV1;CFL1;CFL2;FBLIM1;FERMT2;FERMT3;FLNA;FLNC;FSCN1;GP1BA;GSN;INPPL1;ISG15;ITGA2;ITGA2B;ITGA3;ITGA5;ITGA6;ITGA8;ITGAV;ITGB1;ITGB3;ITGB4;ITGB5;ITGB6;ITGB7;ITGB8;KCND2;MAP2K4;PAK1;PFN4;PXN;RALA;RAPH1;RHOA;SCIN;SRC;TLN1;TLN2;VCL	0.41844	0.158918	0.353923	-0.384611	-0.394085	-0.491431	-0.630404	-0.536363	-0.295258	-1.01124	-1.19449	-1.25659	1.57654	1.637	1.59311	-1.06043	-1.33793	-1.13982	0.464543	0.296532	0.658155	-1.54178	-1.52956	-1.69138	205.421	1.86517e-14	2.35046e-14	1.6365e-12
Q9BY77	POLDIP3	cytoplasm .GO.0005737.;cytoplasmic ribonucleoprotein granule .GO.0036464.;cytosol .GO.0005829.;nuclear speck .GO.0016607.;nucleoplasm .GO.0005654.;nucleus .GO.0005634.;mRNA binding .GO.0003729.;protein.containing complex binding .GO.0044877.;RNA binding .GO.0003723.;poly.A.. mRNA export from nucleus .GO.0016973.;positive regulation of translation .GO.0045727.	AASDHPPT;ALYREF;CHAF1A;CHTOP;DDX39A;DDX39B;EIF4A3;EIF4B;ERH;FYTTD1;HAT1;MAGOH;MAGOHB;MAPK1;MAPK9;NCBP1;NCBP2;OAS1;PCF11;PURA;PURB;RAE1;RBM8A;RPS6KB1;RPS6KB2;SARNP;SHC1;SHCBP1;SRRM1;STRBP;THOC1;THOC2;THOC3;THOC5;THOC6;THOC7;ZC3H11A	1.06792	1.08115	0.812037	0.352038	0.31856	0.557897	0.922611	0.830841	0.748021	-0.323469	-0.645975	-0.522396	0.397651	0.380206	0.356122	-1.00319	-0.856834	-0.886078	0.0389441	-0.0570765	0.198117	-1.8164	-1.67855	-1.73073	204.547	1.93179e-14	2.35533e-14	1.65923e-12
O75330	HMMR	cell surface .GO.0009986.;centrosome .GO.0005813.;cytoplasm .GO.0005737.;cytosol .GO.0005829.;membrane .GO.0016020.;microtubule cytoskeleton .GO.0015630.;plasma membrane .GO.0005886.;spindle .GO.0005819.;cargo receptor activity .GO.0038024.;hyaluronic acid binding .GO.0005540.;hyaluronan catabolic process .GO.0030214.;receptor.mediated endocytosis .GO.0006898.	ANLN;ASPM;AURKA;AURKB;BACH1;BIRC5;BRCA1;BRCA2;BUB1;BUB1B;CCNA2;CCNB1;CCNB2;CD44;CDC20;CDC25C;CDC45;CDCA2;CDCA3;CDCA5;CDCA8;CDK1;CDKN3;CENPA;CENPE;CENPF;CEP55;CKAP2L;CKS2;CSNK1A1;DEPDC1;DEPDC1B;DLGAP5;DZIP1;ECT2;FAM83D;FOXM1;HAS2;HJURP;HYAL2;KIF11;KIF14;KIF15;KIF20A;KIF23;KIF2C;KIF4A;LYVE1;MAD2L1;MCM10;MELK;MKI67;MND1;MORN4;NCAPG;NCAPG2;NDC80;NEK2;NUF2;NUSAP1;OIP5;PARPBP;PBK;PCLAF;PLK4;PRC1;PTTG1;…	-0.779007	-0.73256	-0.634896	-1.07239	-1.03046	-0.822585	-2.01166	-1.52812	-2.08623	-1.39052	-1.26224	-1.26224	0.690174	0.77344	0.744101	0.472876	0.612698	0.681292	1.14155	1.12268	1.13011	0.129988	0.103184	0.0150301	204.112	1.95399e-14	2.35696e-14	1.65923e-12
P43304	GPD2	mitochondrial inner membrane .GO.0005743.;mitochondrion .GO.0005739.;calcium ion binding .GO.0005509.;glycerol.3.phosphate dehydrogenase .quinone. activity .GO.0004368.;glycerol catabolic process .GO.0019563.;glycerol.3.phosphate metabolic process .GO.0006072.;glycerol.3.phosphate shuttle .GO.0006127.	ADPRM;AGPAT1;AGPAT2;AGPAT3;AGPAT4;AGPAT5;ATAD2;ATAD2B;CYC1;DGKA;DGKB;DGKD;DGKE;DGKG;DGKH;DGKI;DGKK;DGKQ;DGKZ;DOHH;FGGY;GDPD5;GK;GK2;GK3P;GK5;GNPAT;GPAM;GPAT2;GPAT3;GPAT4;GPD1;GPD1L;IMPA1;IMPA2;KATNA1;KATNAL1;KATNAL2;LCLAT1;LPIN1;LPIN2;LPIN3;MBOAT1;MBOAT2;MT-CO1;MT-CO2;MT-CO3;NDUFS8;PC;PLPP2;PLPP3;PLPP4;PLPP5;PSMC1;PSMC2;PSMC5;PYROXD2;RETSAT;SDHA;SDHB;SDHC;SHPK;TKFC;UQCRFS1;XYLB	-1.08777	-1.12968	-1.11769	-0.446893	-0.17066	-0.226651	-0.390033	-0.466154	-0.127967	0.664464	0.39721	0.452175	-1.13608	-1.08175	-1.06909	1.48755	1.22191	1.30922	-0.53055	-0.507275	-0.703685	1.34998	1.5989	1.56102	203.799	1.9762e-14	2.35859e-14	1.65923e-12
Q15070	OXA1L	mitochondrial inner membrane .GO.0005743.;mitochondrial matrix .GO.0005759.;mitochondrial membrane .GO.0031966.;mitochondrion .GO.0005739.;protein.containing complex .GO.0032991.;membrane insertase activity .GO.0032977.;mitochondrial ribosome binding .GO.0097177.;protein homodimerization activity .GO.0042803.;aerobic respiration .GO.0009060.;mitochondrial protein quality control .GO.0141164.;mito…	ATP5MC1;ATP5MC2;AURKAIP1;CD248;CHCHD1;DAP3;EMC3;GADD45GIP1;GFM1;hCG_1984214;IMMT;MRPL1;MRPL10;MRPL11;MRPL12;MRPL13;MRPL14;MRPL15;MRPL16;MRPL17;MRPL18;MRPL19;MRPL2;MRPL20;MRPL21;MRPL22;MRPL23;MRPL24;MRPL27;MRPL28;MRPL3;MRPL30;MRPL32;MRPL33;MRPL34;MRPL35;MRPL36;MRPL37;MRPL38;MRPL39;MRPL4;MRPL40;MRPL41;MRPL42;MRPL43;MRPL44;MRPL45;MRPL46;MRPL47;MRPL48;MRPL49;MRPL50;MRPL51;MRPL52;MRPL53;MRPL54;MRPL55;…	-1.69302	-2.10365	-1.91565	0.520689	0.68761	0.373653	-1.58495	-1.51138	-1.21468	0.455637	0.606147	0.523956	0.390974	0.524601	0.464822	1.12083	0.889969	0.977965	0.206888	0.102536	0.159417	1.14021	0.929935	0.996273	203.412	2.02061e-14	2.36186e-14	1.65923e-12
Q16555	DPYSL2	cilium .GO.0005929.;cytosol .GO.0005829.;extracellular exosome .GO.0070062.;microtubule cytoskeleton .GO.0015630.;mitotic spindle .GO.0072686.;plasma membrane .GO.0005886.;dihydropyrimidinase activity .GO.0004157.;hydrolase activity. acting on carbon.nitrogen .but not peptide. bonds. in cyclic amides .GO.0016812.;identical protein binding .GO.0042802.;cell differentiation .GO.0030154.;cytoskeleto…	CACNA1B;CDK5;CRMP1;DHODH;DISC1;DPYD;DPYS;DPYSL3;DPYSL4;DPYSL5;FES;FYN;GDA;GRIN2A;GRIN2B;GSK3B;KLC1;MAP1B;NUMB;NUMBL;PLXNA1;PLXNA2;PLXNA3;PLXNA4;RAB27A;RAB27B;SCN9A;SEMA3A;TXN;UMPS	2.25016	2.22283	1.87992	0.670746	0.933145	1.00056	1.08058	0.801288	0.607608	1.57926	1.44634	1.61688	-2.14148	-2.6868	-2.59939	-1.92844	-1.55168	-1.73323	-2.52386	-1.92569	-2.35052	-1.81529	-1.6237	-1.34827	203.353	2.02061e-14	2.36186e-14	1.65923e-12
Q8NFC6	BOD1L1	chromosome .GO.0005694.;nucleoplasm .GO.0005654.;Set1C.COMPASS complex .GO.0048188.;DNA damage response .GO.0006974.;DNA repair .GO.0006281.;replication fork processing .GO.0031297.	ASH2L;CXXC1;HCFC2;PAXIP1;RBBP5;SETD1A;SETD1B;WDR5	0.73047	0.8678	1.03185	-0.281791	-0.411467	-0.377536	1.49261	1.40335	1.25872	-0.762464	-0.349197	-0.376319	0.0329354	-0.0295415	0.0348051	-1.18352	-1.1783	-1.18553	0.0517156	0.195566	0.114506	-1.72505	-2.07117	-1.86893	202.053	2.12053e-14	2.36925e-14	1.71924e-12
Q9UJU6	DBNL	anchoring junction .GO.0070161.;cell cortex .GO.0005938.;clathrin.coated vesicle membrane .GO.0030665.;cytoplasm .GO.0005737.;cytosol .GO.0005829.;dendrite .GO.0030425.;early endosome .GO.0005769.;extracellular exosome .GO.0070062.;extracellular region .GO.0005576.;ficolin.1.rich granule lumen .GO.1904813.;glutamatergic synapse .GO.0098978.;Golgi membrane .GO.0000139.;intracellular membrane.bound…	CAP1;CAP2;CASP3;FGD1;MAP4K1;MAP4K3;SH3BP2;SHANK3;ZAP70	1.0202	0.966861	0.973407	-0.6643	-0.597249	-0.46104	1.10434	1.10052	0.776684	-0.234685	-0.0525767	-0.210786	0.464675	0.460487	0.479638	-1.6108	-1.74764	-1.59534	0.170202	0.270098	0.38726	-1.0338	-1.43037	-1.26327	201.626	2.15383e-14	2.37173e-14	1.72068e-12
Q9BT22	ALG1	cytoplasmic side of endoplasmic reticulum membrane .GO.0098554.;endoplasmic reticulum .GO.0005783.;endoplasmic reticulum membrane .GO.0005789.;membrane .GO.0016020.;chitobiosyldiphosphodolichol beta.mannosyltransferase activity .GO.0004578.;mannosyltransferase activity .GO.0000030.;dolichol.linked oligosaccharide biosynthetic process .GO.0006488.;protein glycosylation .GO.0006486.;protein N.linke…	ALG11;ALG12;ALG13;ALG14;ALG2;ALG3;ALG5;ALG6;ALG8;DOLK;DPAGT1;DPM1;DPM2;DPM3;FAM90A1;GMDS;GMPPA;GMPPB;PDCD6;PLTP;PMM2;RFT1;SEC14L5	-0.128288	-0.268248	-0.102372	1.01071	1.12388	0.900988	-0.277601	-0.146033	-0.13439	1.01294	0.732263	0.726303	-0.671332	-0.841631	-0.880702	1.20875	0.918241	0.991214	-1.40006	-1.59161	-1.44801	0.670253	0.654398	0.77482	201.408	2.17604e-14	2.37338e-14	1.72068e-12
P62937	PPIA	cytoplasm .GO.0005737.;cytosol .GO.0005829.;extracellular exosome .GO.0070062.;extracellular region .GO.0005576.;extracellular space .GO.0005615.;ficolin.1.rich granule lumen .GO.1904813.;focal adhesion .GO.0005925.;membrane .GO.0016020.;nucleus .GO.0005634.;protein.containing complex .GO.0032991.;secretory granule lumen .GO.0034774.;vesicle .GO.0031982.;cyclosporin A binding .GO.0016018.;heparan…	ACTB;AIFM1;BSG;CFL1;CPSF6;ENO1;FKBP1A;FKBP1C;FKBP2;GAPDH;H2AFV;H2AX;H2AZ1;HSP90AA1;HSP90AB1;HSPA8;HSPD1;NPM1;NUP153;PFN1;PGK1;PPID;PPP3CA;PPP3R1;PRPF3;PTMA;RAN;RANBP1;RGPD2;RPL13A;RPL23A;RPL4;RPLP0;STAT4;TAGLN2;TRIM5;USP4	0.637921	0.382097	0.966974	-2.04031	-1.84982	-1.88606	1.15195	1.00389	1.25727	-1.71716	-1.45653	-1.31438	1.09884	1.03941	1.04155	-1.08825	-1.47602	-1.19066	1.24555	1.38953	1.19013	-1.2106	-1.50103	-1.28702	199.708	2.33147e-14	2.38501e-14	1.8163e-12
Q99081	TCF12	chromatin .GO.0000785.;cytoplasm .GO.0005737.;intracellular membrane.bounded organelle .GO.0043231.;nuclear speck .GO.0016607.;nucleoplasm .GO.0005654.;nucleus .GO.0005634.;RNA polymerase II transcription regulator complex .GO.0090575.;transcription regulator complex .GO.0005667.;bHLH transcription factor binding .GO.0043425.;cAMP response element binding .GO.0035497.;cis.regulatory region sequen…	ASCL1;ATOH1;CREB1;CREBBP;EGR1;EP300;EWSR1;FERD3L;GATA2;GATA3;HDAC1;ID1;ID2;ID3;ID4;LDB1;LMO2;MEF2D;MESP2;MYC;MYF5;MYF6;MYOD1;MYOG;NEUROD1;NEUROG1;NR4A3;RUNX1;RUNX1T1;TAF15;TAL1;TCF21;TCF3;TCF4;TWIST1;TWIST2	1.16121	1.61657	1.37259	0.89547	0.812107	0.75237	1.2759	1.12641	0.905253	-1.24603	-0.776173	-0.849811	-0.042465	-0.0553173	0.221051	-1.98129	-1.65562	-1.73965	0.0075238	0.255091	0.223547	-2.38572	-2.53828	-2.4093	199.339	2.35367e-14	2.38668e-14	1.8163e-12
P16885	PLCG2	cytoplasm .GO.0005737.;cytosol .GO.0005829.;extracellular exosome .GO.0070062.;intracellular vesicle .GO.0097708.;membrane raft .GO.0045121.;perinuclear region of cytoplasm .GO.0048471.;plasma membrane .GO.0005886.;ruffle membrane .GO.0032587.;phosphatidylinositol phospholipase C activity .GO.0004435.;phospholipase C activity .GO.0004629.;phosphorylation.dependent protein binding .GO.0140031.;pho…	AKT1;ALK;AXL;BLNK;BTK;CALM1;CALML3;CALML4;CALML5;CALML6;CAMK2A;CAMK2B;CAMK4;CBL;CD14;CD19;CD79A;CD79B;CDIPT;CLEC1B;CLEC7A;DAPP1;DCC;DGKA;DGKB;DGKE;DGKH;DGKZ;EGFR;EML4;ERBB2;ERBB3;ERBB4;FCER1G;FCGR2A;FGFR1;FGFR2;FGFR3;FYN;GAB2;GNA11;GNAQ;GNG7;GP6;GRAP2;GRB2;HCK;HCST;ICAM1;IGF1R;IGHV4-38-2;IL6R;INPP1;INPP5A;INPP5D;INPP5F;INPPL1;IPMK;ITGA2;ITPKA;ITPKB;ITPKC;ITPR1;ITPR2;ITPR3;JAK2;JMJD7;KDR;LAT;LAT2;…	-1.30844	-1.54698	-1.36501	-0.198007	-0.36821	-0.246792	-1.71068	-1.4735	-1.82586	-1.10635	-0.866549	-0.636929	0.727853	0.821285	0.668146	0.454025	0.299627	0.460275	0.875722	0.483866	0.72498	2.04048	1.83452	1.81908	198.327	2.4647e-14	2.39507e-14	1.8687e-12
Q9NUQ9	CYRIB	cilium .GO.0005929.;extracellular exosome .GO.0070062.;extracellular region .GO.0005576.;membrane .GO.0016020.;mitochondrion .GO.0005739.;platelet alpha granule lumen .GO.0031093.;MHC class Ib protein binding. via antigen binding groove .GO.0023030.;small GTPase binding .GO.0031267.;cellular response to molecule of bacterial origin .GO.0071219.;negative regulation of actin filament polymerization…		1.32997	1.20024	1.17364	-0.0732213	-0.1822	-0.214863	0.592585	0.716985	0.758297	-0.608583	-0.620896	-0.6489	0.387479	0.382076	0.378671	-0.867304	-1.10114	-0.934177	0.400959	0.410851	0.451502	-0.974036	-1.42594	-1.29774	197.943	2.498e-14	2.3976e-14	1.8687e-12
Q86VY4	TSPYL5	chromatin .GO.0000785.;nucleus .GO.0005634.;chromatin binding .GO.0003682.;histone binding .GO.0042393.;cellular response to gamma radiation .GO.0071480.;nucleosome assembly .GO.0006334.;positive regulation of cell population proliferation .GO.0008284.;positive regulation of phosphatidylinositol 3.kinase.protein kinase B signal transduction .GO.0051897.;positive regulation of protein ubiquitinati…	USP7	1.42298	1.18282	1.63841	0.21163	0.044353	-0.0542753	1.35104	1.50645	1.45939	-0.849429	-0.490082	-0.664301	-0.00560611	0.0912764	-0.0291023	-1.1913	-1.58063	-1.59707	0.420203	0.298045	0.375942	-1.78207	-1.85161	-1.74373	197.867	2.5091e-14	2.39844e-14	1.8687e-12
O75923	DYSF	centriolar satellite .GO.0034451.;cytoplasmic vesicle membrane .GO.0030659.;early endosome .GO.0005769.;endocytic vesicle .GO.0030139.;endosome .GO.0005768.;extracellular exosome .GO.0070062.;late endosome .GO.0005770.;plasma membrane .GO.0005886.;sarcolemma .GO.0042383.;synaptic vesicle membrane .GO.0030672.;T.tubule .GO.0030315.;calcium ion binding .GO.0005509.;calcium.dependent phospholipid bi…	AHNAK;ANO5;ANXA1;ANXA2;ANXA6;CAPN3;CAV3;CAVIN1;DAG1;DMD;EHD2;EHD3;FKRP;FKTN;HDAC6;LAMA2;MMD2;POMT1;POMT2;PSMG3;S100A10;SGCA;SGCB;SGCD;SGCG;TCAP;TRIM72;TTN;UTRN	-0.963899	-1.03645	-0.450405	-0.782443	-0.679022	-0.584564	-2.39689	-2.27021	-2.23323	-0.748795	-1.14669	-1.08415	1.82669	1.90457	1.85465	0.884242	1.12147	1.06538	-0.786012	-0.665207	-1.15137	1.8101	1.62704	1.53465	197.038	2.58682e-14	2.40437e-14	1.90443e-12
Q9H3U1	UNC45A	cytoplasm .GO.0005737.;cytosol .GO.0005829.;Golgi apparatus .GO.0005794.;nuclear speck .GO.0016607.;perinuclear region of cytoplasm .GO.0048471.;cadherin binding .GO.0045296.;Hsp90 protein binding .GO.0051879.;cell differentiation .GO.0030154.;chaperone.mediated protein folding .GO.0061077.;muscle organ development .GO.0007517.	AHSA1;HSP90AA1;HSP90AB1	0.388341	0.215737	0.149674	1.02494	1.10831	1.12365	0.444395	0.473019	0.480551	1.34679	1.24454	1.17521	-0.707277	-0.841092	-0.81135	-0.483467	-0.201072	-0.319976	-0.571746	-0.534353	-0.786187	-0.495627	-0.491917	-0.367627	196.458	2.64233e-14	2.40862e-14	1.9232e-12
Q9Y657	SPIN1	chromatin .GO.0000785.;cytosol .GO.0005829.;nuclear membrane .GO.0031965.;nucleolus .GO.0005730.;nucleoplasm .GO.0005654.;nucleus .GO.0005634.;spindle .GO.0005819.;histone reader activity .GO.0140566.;methylated histone binding .GO.0035064.;gamete generation .GO.0007276.;meiotic cell cycle .GO.0051321.;positive regulation of DNA.templated transcription .GO.0045893.;positive regulation of Wnt sign…	CGGBP1;H3-2;H3-3A;H3-3A;H3C1;H3C1;H3C10;H3C11;H3C14;H3C15;H3C2;H3C3;H3C4;H3C6;H3C7;H3C8;H3F3C;HIST2H3A;HIST3H3;SPIN2B;SPINDOC;TOPORS;YRDC	1.44874	1.55324	1.57442	-0.19629	-0.356767	-0.335911	0.987378	0.84155	0.733668	-0.771485	-0.307589	-0.611176	-0.194832	-0.267296	-0.0861599	-1.50422	-1.54426	-1.22637	0.315067	0.266435	0.350783	-1.44649	-1.68385	-1.58333	195.18	2.78666e-14	2.41974e-14	2.00546e-12
P22352	GPX3	extracellular exosome .GO.0070062.;extracellular region .GO.0005576.;extracellular space .GO.0005615.;glutathione peroxidase activity .GO.0004602.;identical protein binding .GO.0042802.;selenium binding .GO.0008430.;hydrogen peroxide catabolic process .GO.0042744.;response to lipid hydroperoxide .GO.0006982.	ACO2;ALB;ALOX15;ALOX15B;ALOX5;APOE;BCL2;CASP3;CHAC1;CHAC2;CYBB;CYCS;CYP2C8;CYP2J2;DIO1;G6PD;GCLC;GGT1;GGT5;GGT6;GGT7;GLRX;GPT;GPX2;GPX4;GPX5;GPX6;GPX7;GPX8;GSR;GSS;GSTA1;GSTA2;GSTA3;GSTA4;GSTA5;GSTM1;GSTM2;GSTM3;GSTM4;GSTM5;GSTO1;GSTO2;GSTP1;GSTT2B;H6PD;HMOX1;HPGDS;IL1B;IL6;INS;KEAP1;MGST1;MGST2;MGST3;MSRB1;NFE2L2;NQO1;PON1;PPARGC1A;PRDX1;PRDX2;PRDX4;PRDX6;PXDN;PXDNL;SELENON;SELENOP;SELENOT;SOD1;…	-1.43689	-1.47588	-1.41972	-0.653334	-0.530739	-0.793776	-0.698525	-1.07253	-0.780661	2.09144	1.7146	1.6215	-3.00269	-3.04196	-3.93379	2.63947	2.42422	2.53073	-2.03684	-1.75586	-1.22186	2.5021	2.47751	2.54653	194.556	2.86438e-14	2.42577e-14	2.03848e-12
Q5TC84	OGFRL1	membrane .GO.0016020.;opioid growth factor receptor activity .GO.0140625.		-1.12545	-1.23345	-0.835921	-3.5657	-3.05589	-3.31395	-0.220556	0.0951743	0.0240445	-1.71459	-1.01093	-1.70641	0.7435	0.845814	0.746488	0.292783	-0.0153074	-0.0709853	2.50697	2.65156	2.76248	0.500128	0.47528	0.211057	193.337	2.9976e-14	2.43618e-14	2.08692e-12
Q8WY22	BRI3BP	mitochondrial outer membrane .GO.0005741.;mitochondrion .GO.0005739.		-1.04719	-1.34652	-1.46482	-0.519167	-0.261954	-0.241594	-0.115907	0.0702272	0.153089	1.12321	1.21793	1.31071	-0.86776	-0.766754	-0.952319	1.23013	1.16005	1.25063	-0.787362	-0.717164	-0.77934	1.21775	1.5597	1.47178	193.385	2.9976e-14	2.43618e-14	2.08692e-12
Q16881	TXNRD1	cytoplasm .GO.0005737.;cytosol .GO.0005829.;extracellular exosome .GO.0070062.;fibrillar center .GO.0001650.;mitochondrion .GO.0005739.;nucleoplasm .GO.0005654.;FAD binding .GO.0071949.;identical protein binding .GO.0042802.;NADPH peroxidase activity .GO.0050137.;thioredoxin.disulfide reductase .NADPH. activity .GO.0004791.;cell population proliferation .GO.0008283.;cell redox homeostasis .GO.004…	BCKDHA;BCKDHB;CAV1;CS;CTH;DBT;DLAT;DLST;F5H5P2;GCLC;GCLM;GLRX;GLRX2;GLRX5;GPX2;GPX3;GPX4;GPX5;GPX6;GPX7;GPX8;H6PD;HMOX1;KYAT1;KYAT3;MSRB1;NFE2L2;NQO1;PDHB;PDHX;PRDX1;PRDX3;PRDX5;SCLY;SECISBP2;SELENOF;SELENOH;SELENOK;SELENON;SELENOO;SELENOP;SELENOS;SELENOT;SEPHS1;SEPHS2;SRXN1;SUCLG1;TXN;TXN2;TXNRD2;TXNRD3	-0.969842	-1.07415	-1.11838	-1.24874	-1.18327	-1.18138	-0.322455	-0.452193	-0.639477	-0.504191	-0.779646	-0.794225	1.02228	1.14542	1.16205	0.439967	0.419796	0.39593	0.786893	0.583962	0.853938	-0.993561	-0.898833	-1.14228	193	3.04201e-14	2.43967e-14	2.09506e-12
Q92685	ALG3	endoplasmic reticulum .GO.0005783.;endoplasmic reticulum membrane .GO.0005789.;lumenal side of endoplasmic reticulum membrane .GO.0098553.;alpha.1.3.mannosyltransferase activity .GO.0000033.;dol.P.Man.Man.5.GlcNAc.2..PP.Dol alpha.1.3.mannosyltransferase activity .GO.0052925.;dolichol.linked oligosaccharide biosynthetic process .GO.0006488.;protein glycosylation .GO.0006486.;protein N.linked glyco…	ALG1;ALG10B;ALG11;ALG12;ALG13;ALG14;ALG2;ALG5;ALG6;ALG8;ALG9;ALG9;BAIAP2;BAIAP2L1;BAIAP2L2;DPAGT1;DPM1;DPM2;DPM3;PIGB;PIGM;PIGV;PMM2	-1.51183	-1.78268	-1.81865	0.734744	1.15717	1.12639	-1.37519	-1.39228	-1.04554	-0.120975	-0.106646	0.10595	-0.456606	-0.674019	-0.402141	1.92919	1.89424	1.83341	-0.583973	-0.847497	-0.686928	1.71687	2.20291	2.12442	192.507	3.10862e-14	2.44492e-14	2.11816e-12
Q9BY67	CADM1	basolateral plasma membrane .GO.0016323.;cell.cell junction .GO.0005911.;dendrite .GO.0030425.;neuron projection .GO.0043005.;plasma membrane .GO.0005886.;postsynaptic density .GO.0014069.;synapse .GO.0045202.;cell adhesion molecule binding .GO.0050839.;PDZ domain binding .GO.0030165.;protein homodimerization activity .GO.0042803.;signaling receptor binding .GO.0005102.;apoptotic process .GO.0006…	CADM2;CADM3;CD8A;CEACAM5;CRTAM;DLG3;EPB41;EPB41L3;HAVCR2;ICAM1;IL6;ITGB2;MPP3;MPP6;NECTIN3;NLGN1;NLGN2;NLGN3;NLGN4X;NLGN4Y;NRXN1;NRXN2;SDCBP;THBD	0.831918	1.03205	1.18311	-1.93924	-1.82156	-1.88831	-0.185928	-0.0571133	-0.0575889	-1.15932	-0.992762	-0.936259	-0.947256	-0.992675	-0.894548	1.03309	0.616772	0.609872	-0.393087	-0.310187	-0.24998	1.16939	1.12115	0.878024	191.679	3.21965e-14	2.45373e-14	2.17072e-12
P83731	RPL24	cytoplasm .GO.0005737.;cytosol .GO.0005829.;cytosolic large ribosomal subunit .GO.0022625.;cytosolic ribosome .GO.0022626.;endoplasmic reticulum .GO.0005783.;extracellular exosome .GO.0070062.;membrane .GO.0016020.;synapse .GO.0045202.;cadherin binding .GO.0045296.;mRNA binding .GO.0003729.;RNA binding .GO.0003723.;structural constituent of ribosome .GO.0003735.;cytoplasmic translation .GO.000218…	ABCE1;ABCF1;AKNAD1;ARL6IP1;BTF3;CCDC105;CCDC124;CCDC47;CD74;CDH1;CUL7;CXorf66;DAPL1;DHX9;DOCK4;EARS2;EDF1;EEF1A1;EEF1B2;EEF1D;EEF1G;EEF2;EEFSEC;EFL1;EFTUD2;EIF3G;EIF3H;EIF3K;EIF5A;EIF5A2;EIF5AL1;EIF5B;EIF6;ENSP00000498801;ENSP00000499200;EPRS1;ETF1;FANCE;FAU;FLT3LG;GAGE1;GAGE10;GAGE12B;GAGE12C;GAGE12D;GAGE12F;GAGE12G;GAGE12H;GAGE12J;GAGE13;GAGE2A;GAGE2E;GCN1;GFM1;GSPT1;H3BN98;H3BNC9;HABP4;HBS1L;H…	-2.22573	-2.85229	-2.54942	0.409521	0.601169	0.591387	-2.13156	-2.2638	-1.7163	0.59563	0.392674	0.410636	0.911499	0.954685	0.957093	0.464753	0.559959	0.403448	0.74944	0.595877	0.577365	0.263385	0.389923	0.268951	191.259	3.27516e-14	2.45815e-14	2.18514e-12
O96011	PEX11B	cytosol .GO.0005829.;intracellular membrane.bounded organelle .GO.0043231.;membrane .GO.0016020.;mitochondrion .GO.0005739.;nucleoplasm .GO.0005654.;peroxisomal membrane .GO.0005778.;peroxisome .GO.0005777.;protein.containing complex .GO.0032991.;identical protein binding .GO.0042802.;protein homodimerization activity .GO.0042803.;peroxisome fission .GO.0016559.;peroxisome organization .GO.000703…	ABCD1;ABCD2;ABCD3;ACBD5;DNM1;DNM1L;FIS1;PEX10;PEX11A;PEX11G;PEX12;PEX13;PEX14;PEX16;PEX19;PEX2;PEX26;PEX3;PEX5;PEX5L;PEX6;PEX7;PXMP2;PXMP4;SLC25A17	-1.28683	-1.30045	-1.24746	0.623213	0.636866	0.494244	-1.09775	-0.628592	-0.619813	0.512951	0.51313	0.19905	-0.939666	-0.947171	-1.00996	1.6862	1.6149	1.57753	-0.744953	-0.977409	-0.729711	1.76152	1.40241	1.60188	190.868	3.33067e-14	2.46259e-14	2.19927e-12
Q02978	SLC25A11	mitochondrial inner membrane .GO.0005743.;mitochondrion .GO.0005739.;nucleus .GO.0005634.;plasma membrane .GO.0005886.;oxoglutarate.malate antiporter activity .GO.0015367.;RNA binding .GO.0003723.;transmembrane transporter activity .GO.0022857.;gluconeogenesis .GO.0006094.;lipid transport .GO.0006869.;malate.aspartate shuttle .GO.0043490.	MDH2;MTCH1;MTCH2;UQCRC1	-1.02223	-1.01615	-1.36134	-0.724771	-0.464379	-0.478889	-1.45085	-1.33589	-1.11634	-0.0995281	-0.611554	-0.160425	-0.39294	-0.31669	-0.43473	1.56069	1.59201	1.51245	0.185682	0.253828	-0.0201492	2.23545	2.28573	2.16887	190.47	3.37508e-14	2.46616e-14	2.20585e-12
Q8N766	EMC1	EMC complex .GO.0072546.;endoplasmic reticulum membrane .GO.0005789.;membrane .GO.0016020.;protein.containing complex .GO.0032991.;protein insertion into ER membrane by stop.transfer membrane.anchor sequence .GO.0045050.;tail.anchored membrane protein insertion into ER membrane .GO.0071816.	CANX;DCTN4;DDOST;DERL1;DERL2;EMC10;EMC2;EMC3;EMC4;EMC6;EMC7;EMC8;EMC9;MMGT1;STT3A;UBAC2	-0.987809	-0.934902	-1.1909	0.395797	0.610993	0.371001	-0.996669	-0.851056	-1.30316	0.917797	0.601171	0.53681	-0.67844	-0.702561	-0.687857	1.10879	1.05879	1.09581	-0.373832	-0.24635	-0.30489	1.75163	1.82029	1.73071	190.205	3.41949e-14	2.46974e-14	2.2123e-12
P05107	ITGB2	cell surface .GO.0009986.;external side of plasma membrane .GO.0009897.;extracellular exosome .GO.0070062.;extracellular vesicle .GO.1903561.;ficolin.1.rich granule membrane .GO.0101003.;focal adhesion .GO.0005925.;integrin alphaL.beta2 complex .GO.0034687.;integrin alphaM.beta2 complex .GO.0034688.;integrin alphaX.beta2 complex .GO.0034689.;integrin complex .GO.0008305.;membrane .GO.0016020.;pla…	AGER;AIF1;APBB1IP;C1QA;C1QB;C3;C3AR1;CADM1;CCL2;CCL5;CCR1;CCR7;CD14;CD2;CD226;CD36;CD4;CD40LG;CD44;CD47;CD53;CD58;CD74;CD80;CD86;CD8A;CEACAM8;CORO1A;CSF1R;CTSS;CXCL12;CXCL8;CXCR1;CXCR2;CXCR4;CYBB;CYTH1;CYTH2;EGFR;ESM1;F11R;FCER1G;FCGR2A;FCGR2B;FCGR3A;FCGR3B;FERMT3;FLNA;FN1;GP1BA;HCK;HCLS1;HLA-DRA;ICAM1;ICAM2;ICAM3;ICAM4;ICAM5;IL1B;ITGA1;ITGA10;ITGA11;ITGA2;ITGA2B;ITGA3;ITGA4;ITGA5;ITGA6;ITGA7;ITG…	-0.972827	-0.75209	-1.13761	-2.21713	-1.75782	-1.75462	0.691292	0.518027	0.67785	0.784025	0.936766	0.758583	-0.452198	-0.344151	-0.451242	0.310529	0.0891978	0.230877	0.0984582	0.138151	0.341892	2.01817	1.80671	1.89495	189.772	3.4861e-14	2.47512e-14	2.23285e-12
Q9Y4L1	HYOU1	endocytic vesicle lumen .GO.0071682.;endoplasmic reticulum .GO.0005783.;endoplasmic reticulum chaperone complex .GO.0034663.;endoplasmic reticulum lumen .GO.0005788.;extracellular exosome .GO.0070062.;extracellular region .GO.0005576.;focal adhesion .GO.0005925.;membrane .GO.0016020.;mitochondrion .GO.0005739.;smooth endoplasmic reticulum .GO.0005790.;adenyl.nucleotide exchange factor activity .G…	AARS1;ANKRD45;ATF6;CALR;CALR3;CANX;CLPB;CRELD2;DNAJA1;DNAJB1;DNAJB11;DNAJB9;DNAJC10;DNAJC3;EDEM1;GANAB;GRPEL1;HSP90AA1;HSP90AB1;HSP90B1;HSPA5;HSPA8;HSPBP1;MANF;OS9;P4HB;PDIA3;PDIA4;PDIA6;PPIB;SCARF1;SDF2L1;SEC61A1;SEC62;SEC63;SEL1L;SIL1;UGGT1;VCP;XBP1	-1.09112	-1.10359	-1.09008	-1.55646	-1.03724	-0.802753	-1.59997	-1.52606	-1.18937	-0.649443	-0.507881	-0.503266	-0.317576	-0.255474	-0.250062	1.69897	1.51727	1.53179	0.455514	0.338411	0.166545	2.33084	2.34657	2.37513	189.007	3.59712e-14	2.55213e-14	2.28115e-12
P02654	APOC1	chylomicron .GO.0042627.;endoplasmic reticulum .GO.0005783.;extracellular region .GO.0005576.;high.density lipoprotein particle .GO.0034364.;very.low.density lipoprotein particle .GO.0034361.;fatty acid binding .GO.0005504.;lipase inhibitor activity .GO.0055102.;phosphatidylcholine binding .GO.0031210.;phosphatidylcholine.sterol O.acyltransferase activator activity .GO.0060228.;phospholipase inhi…	APOA1;APOA2;APOA4;APOA5;APOB;APOC2;APOC3;APOC4;APOD;APOE;APOF;APOH;APOL1;APOM;APP;CETP;CLU;DBI;HP;HPR;LCAT;LIPC;LPA;LPL;PCYOX1;PEPD;PEX3;PLA2G7;PLTP;PON1;SAA1;SAA2;SAA4;SELENOS;SERPINA1;TOMM40;VLDLR	-2.74865	-3.52938	-2.32945	0.756109	0.623468	0.590649	-2.54913	-1.61212	-2.10103	1.13873	1.40611	0.767742	-3.68365	-2.93073	-3.11225	3.39278	3.4682	3.27391	-2.31129	-1.912	-2.46362	3.77743	3.58611	3.41709	188.101	3.73035e-14	2.65111e-14	2.34244e-12
Q14697	GANAB	endoplasmic reticulum .GO.0005783.;endoplasmic reticulum lumen .GO.0005788.;extracellular exosome .GO.0070062.;glucosidase II complex .GO.0017177.;Golgi apparatus .GO.0005794.;intracellular membrane.bounded organelle .GO.0043231.;melanosome .GO.0042470.;membrane .GO.0016020.;alpha.glucosidase activity .GO.0090599.;carbohydrate binding .GO.0030246.;Glc2Man9GlcNAc2 oligosaccharide glucosidase activ…	ALG8;CALR;CANX;DNAJB11;GNPTG;HSP90B1;HSPA5;HYOU1;MAN1B1;MLEC;MOGS;P4HB;PDIA3;PDIA4;PRKCSH;SND1;UGGT1;UGGT2	-0.65017	-0.563527	-0.666891	-0.535501	-0.431615	-0.343586	-0.87114	-0.656297	-0.906055	0.259653	0.251753	0.134284	-0.934925	-0.886499	-0.899815	1.64261	1.37435	1.35561	-0.823182	-1.14225	-0.596509	1.74927	2.03065	1.94708	186.817	3.93019e-14	2.81486e-14	2.44397e-12
Q6YP21	KYAT3	cytoplasm .GO.0005737.;mitochondrion .GO.0005739.;cysteine.S.conjugate beta.lyase activity .GO.0047804.;kynurenine.glyoxylate transaminase activity .GO.0047315.;kynurenine.oxoglutarate transaminase activity .GO.0016212.;protein homodimerization activity .GO.0042803.;pyridoxal phosphate binding .GO.0030170.;RNA binding .GO.0003723.;2.oxoglutarate metabolic process .GO.0006103.;amino acid metabolic…	AADAT;AFMID;AHCY;AHCYL1;AHCYL2;ANPEP;BHMT;BHMT2;CBSL;CDO1;CTH;GCLC;GCLM;GGCT;GOT1;GOT1L1;GOT2;KMO;KYAT1;KYNU;LAP3;MPST;MTR;PPCS;SDS;SDSL;SELENBP1;TDO2;TST;TXNRD1;TXNRD2;TXNRD3	-1.42405	-1.34658	-0.96108	-1.0541	-1.09665	-0.954817	-1.31118	-1.08452	-1.0259	-0.13547	-0.194222	0.0916625	0.221313	0.273711	0.261401	1.2512	1.24405	1.25788	-0.0833052	0.117819	-0.107202	1.38935	1.27127	1.27779	186.356	4.01901e-14	2.89432e-14	2.47517e-12
P05166	PCCB	catalytic complex .GO.1902494.;cytosol .GO.0005829.;mitochondrial matrix .GO.0005759.;mitochondrion .GO.0005739.;ATP binding .GO.0005524.;propionyl.CoA carboxylase activity .GO.0004658.;branched.chain amino acid metabolic process .GO.0009081.;fatty acid metabolic process .GO.0006631.;short.chain fatty acid catabolic process .GO.0019626.	ABAT;ACAA1;ACAA2;ACACA;ACACB;ACADL;ACADM;ACADS;ACOX1;ACOX3;ACSS1;ACSS2;ACSS3;AGXT2;ALDH1B1;ALDH2;ALDH3A2;ALDH6A1;ALDH7A1;ALDH9A1;AOX1;BCKDHA;BCKDHB;DBT;ECHDC1;ECHS1;EHHADH;ETFA;F5H5P2;GATB;GLO1;HADHA;HADHB;HIBADH;HIBCH;HLCS;HMGCL;HMGCLL1;HPD;HPDL;IVD;MCAT;MCCC1;MCCC2;MCEE;MMAB;MMUT;NELFCD;PC;PCCA;PDHB	-0.747338	-0.582607	-0.422487	-0.389662	-0.244827	-0.386079	-0.35889	-0.359137	-0.427695	0.254729	0.0901753	0.245117	-0.255811	-0.208603	-0.328343	0.799847	0.891184	0.7465	-0.892043	-0.794044	-1.17686	1.84753	1.75839	1.67547	185.64	4.14113e-14	3.01119e-14	2.49881e-12
P12429	ANXA3	axon .GO.0030424.;cytoplasm .GO.0005737.;dendrite .GO.0030425.;extracellular exosome .GO.0070062.;membrane .GO.0016020.;neuronal cell body .GO.0043025.;nucleus .GO.0005634.;phagocytic vesicle membrane .GO.0030670.;plasma membrane .GO.0005886.;specific granule .GO.0042581.;vesicle membrane .GO.0012506.;calcium ion binding .GO.0005509.;calcium.dependent phospholipid binding .GO.0005544.;calcium.dep…		0.710232	0.439006	0.596113	-0.335987	-0.194866	-0.159751	-2.21724	-1.71963	-2.21392	-2.10688	-2.02231	-2.18324	1.2579	1.33602	1.25764	0.536314	0.178246	0.474331	0.653155	0.33868	0.600171	-0.372127	-0.157881	-0.149691	185.507	4.16334e-14	3.03346e-14	2.49881e-12
Q9H7D0	DOCK5	anchoring junction .GO.0070161.;cell projection .GO.0042995.;cytoplasm .GO.0005737.;cytosol .GO.0005829.;plasma membrane .GO.0005886.;podosome .GO.0002102.;GTPase activator activity .GO.0005096.;guanyl.nucleotide exchange factor activity .GO.0005085.;small GTPase binding .GO.0031267.;bone remodeling .GO.0046849.;cell migration .GO.0016477.;myoblast fusion .GO.0007520.;negative regulation of vascu…	CDC42;CRK;CRKL;ELMO1;ELMO2;ELMO3;RAC1;RAC3;RHOG;TNFRSF10D	0.930298	0.816259	0.906074	1.89527	1.98068	2.05627	0.262254	0.446491	0.426147	0.880585	0.499377	0.937084	-0.833949	-0.974869	-0.978857	-0.553773	-0.319132	-0.560743	-0.87964	-1.27004	-1.17991	-0.996844	-1.13007	-0.870877	185.422	4.17444e-14	3.04472e-14	2.49881e-12
O75844	ZMPSTE24	early endosome membrane .GO.0031901.;endoplasmic reticulum membrane .GO.0005789.;extracellular exosome .GO.0070062.;late endosome membrane .GO.0031902.;membrane .GO.0016020.;nuclear inner membrane .GO.0005637.;protein.containing complex .GO.0032991.;double.stranded DNA binding .GO.0003690.;endopeptidase activity .GO.0004175.;metal ion binding .GO.0046872.;metalloendopeptidase activity .GO.0004222…	AGPAT2;BSCL2;DNAJA1;EMD;FNTA;FNTB;ICMT;LMNA;LMNB1;RCE1;SUN1;SUN2	0.248197	0.372897	0.444031	0.851582	0.85525	0.887536	-0.0649359	0.0280744	-0.0788224	0.754293	0.719106	0.864446	-1.2966	-1.34618	-1.49896	0.23156	0.353577	0.330097	-1.0255	-0.59637	-0.961045	0.789617	0.838238	0.848082	185.053	4.24105e-14	3.11408e-14	2.50824e-12
O75116	ROCK2	centrosome .GO.0005813.;cytoplasm .GO.0005737.;cytoplasmic ribonucleoprotein granule .GO.0036464.;cytoskeleton .GO.0005856.;cytosol .GO.0005829.;nucleus .GO.0005634.;plasma membrane .GO.0005886.;3.phosphoinositide.dependent protein kinase activity .GO.0004676.;AMP.activated protein kinase activity .GO.0004679.;ATP binding .GO.0005524.;DNA.dependent protein kinase activity .GO.0004677.;endopeptida…	ARHGEF1;ARHGEF18;ARHGEF18;BRCA2;CFL1;CFL2;CTNNB1;FHOD1;GAB1;KRIT1;LIMK1;LIMK2;MAPK1;MAPK3;MYL10;MYL12A;MYL12B;MYL2;MYL5;MYL7;MYL9;MYLPF;NFKB1;NPM1;PDCD10;PIKFYVE;PIP4K2A;PIP4K2B;PIP4K2C;PIP5K1A;PIP5K1B;PIP5K1C;PPP1CA;PPP1CB;PPP1CC;PPP1R12A;PPP1R12C;PTEN;RELA;RHOA;RHOB;RHOBTB1;RHOC;RND1;RND3;ROCK1;SLC9A1	1.53058	1.27776	1.5027	0.0437363	-0.012048	0.090677	1.11284	1.19751	0.717438	0.254827	0.0398853	0.186844	0.195424	0.159552	0.134683	-1.92897	-1.76736	-1.74022	0.30054	0.31493	-0.022094	-1.30758	-1.23155	-1.3533	184.847	4.28546e-14	3.16209e-14	2.50824e-12
O43520	ATP8B1	apical plasma membrane .GO.0016324.;cytosol .GO.0005829.;endoplasmic reticulum .GO.0005783.;Golgi apparatus .GO.0005794.;nuclear body .GO.0016604.;nucleoplasm .GO.0005654.;phospholipid.translocating ATPase complex .GO.1990531.;plasma membrane .GO.0005886.;stereocilium .GO.0032420.;trans.Golgi network .GO.0005802.;ATP binding .GO.0005524.;ATP hydrolysis activity .GO.0016887.;ATPase.coupled intrame…	ABCB11;ABCB4;ABCC2;ATP10A;ATP10B;ATP10D;ATP11A;ATP8A1;NR0B2;NR1H4;TMEM30A;TMEM30B	0.636813	0.690215	0.556485	0.163039	0.176875	0.136506	0.898742	1.03472	1.06599	0.335285	0.292448	0.556371	-0.417741	-0.509469	-0.464638	0.00439198	-0.146581	-0.0892876	-1.13122	-1.07388	-1.03367	-0.0331777	-0.237815	-0.199159	184.687	4.30767e-14	3.18666e-14	2.50824e-12
Q9ULQ1	TPCN1	early endosome membrane .GO.0031901.;endolysosome .GO.0036019.;endosome .GO.0005768.;endosome membrane .GO.0010008.;lysosomal membrane .GO.0005765.;lysosome .GO.0005764.;monoatomic ion channel complex .GO.0034702.;recycling endosome membrane .GO.0055038.;identical protein binding .GO.0042802.;intracellularly phosphatidylinositol.3.5.bisphosphate.gated monatomic cation channel activity .GO.0097682…	CD38;PTCH1;RET;SLC5A5;TPCN2	-1.43597	-1.66854	-1.28003	-1.49305	-1.2762	-1.38603	-1.19966	-1.31528	-1.07716	-0.659818	-0.800958	-0.24487	0.55061	0.585321	0.604679	1.58325	1.6369	1.6183	0.26218	0.0659248	0.447774	1.97039	1.6258	1.66733	184.162	4.40759e-14	3.30212e-14	2.5433e-12
Q14126	DSG2	apical plasma membrane .GO.0016324.;cell junction .GO.0030054.;cell surface .GO.0009986.;cell.cell junction .GO.0005911.;cornified envelope .GO.0001533.;cytoplasm .GO.0005737.;desmosome .GO.0030057.;extracellular exosome .GO.0070062.;intercalated disc .GO.0014704.;intracellular membrane.bounded organelle .GO.0043231.;lateral plasma membrane .GO.0016328.;plasma membrane .GO.0005886.;calcium ion bi…	ABCC9;CASP3;CAV1;CD46;CTNNA3;CTNNB1;CXADR;DSC1;DSC2;DSC3;DSG3;DSP;GJA1;JUP;LMNA;MYBPC3;MYH7;PERP;PKP1;PKP2;PKP3;PKP4;PPL;RBM20;RYR2;SCN5A;TGFB3;TMEM43;TMPO;TTN	0.64983	0.819506	0.698103	0.773273	0.649672	0.776885	0.718592	0.901952	0.454067	0.465823	0.470992	0.511452	-0.837582	-0.851513	-0.818114	-0.504338	-0.536202	-0.574559	-0.908449	-0.872399	-0.843022	-0.449416	-0.571398	-0.513174	183.934	4.45199e-14	3.35616e-14	2.54598e-12
Q9Y6M5	SLC30A1	basolateral plasma membrane .GO.0016323.;cytoplasm .GO.0005737.;cytoplasmic vesicle membrane .GO.0030659.;dendrite .GO.0030425.;endoplasmic reticulum .GO.0005783.;endoplasmic reticulum membrane .GO.0005789.;glutamatergic postsynaptic density .GO.0099573.;Golgi apparatus .GO.0005794.;Golgi membrane .GO.0000139.;membrane .GO.0016020.;nuclear membrane .GO.0031965.;plasma membrane .GO.0005886.;postsy…	MT1G;MTF1;SLC30A6;SLC30A9;SLC39A1;SLC39A10;SLC39A11;SLC39A13;SLC39A14;SLC39A4;SLC39A5;SLC39A6;SLC39A7;SLC39A8;SLC39A9;TMC6;TMC8	-0.809697	-0.904012	-0.763552	-1.22652	-0.862002	-0.985726	-0.332309	-0.138627	-0.494715	0.4269	0.641511	0.554878	-0.967067	-0.829533	-0.91273	1.04291	0.973536	0.956475	-0.157066	-0.460132	-0.369735	1.43154	1.50855	1.5153	183.571	4.51861e-14	3.44062e-14	2.56121e-12
P51659	HSD17B4	cytosol .GO.0005829.;membrane .GO.0016020.;peroxisomal matrix .GO.0005782.;peroxisomal membrane .GO.0005778.;peroxisome .GO.0005777.;.3R..hydroxyacyl.CoA dehydrogenase .NAD.. activity .GO.0106386.;17.beta.hydroxysteroid dehydrogenase .NAD.. activity .GO.0044594.;3.hydroxyacyl.CoA dehydratase activity .GO.0018812.;3.hydroxyacyl.CoA dehydrogenase activity .GO.0003857.;3alpha.7alpha.12alpha.trihydro…	AARS1;ACAA1;ACADM;ACADS;ACOT8;ACOX1;ACOX2;ACOX3;AIMP2;AMACR;BAAT;CAT;CHAT;CLPP;CPT2;CRAT;CROT;DECR1;DECR2;DHRS11;DHRS4;ECH1;ECHS1;ECI2;EHHADH;GNPAT;HACL1;HADH;HADHA;HADHB;HSD17B1;HSD17B2;HSD17B3;IDH1;LONP2;PECR;PEX10;PEX12;PEX13;PEX14;PEX5;SCP2;SLC25A20;SLC27A2;TYSND1	-0.805212	-0.83948	-0.564543	0.578266	0.765128	0.649397	-0.752835	-0.769048	-0.561723	0.415269	0.300545	0.347865	-0.9661	-0.936694	-0.908538	0.925177	0.717024	0.715055	-0.307263	-0.169218	-0.480564	1.23377	1.34013	1.27659	182.317	4.77396e-14	3.48357e-14	2.68221e-12
O75027	ABCB7	mitochondrial inner membrane .GO.0005743.;mitochondrion .GO.0005739.;ABC.type iron.sulfur cluster transporter activity .GO.0140481.;ATP binding .GO.0005524.;ATP hydrolysis activity .GO.0016887.;ATPase.coupled transmembrane transporter activity .GO.0042626.;heme transmembrane transporter activity .GO.0015232.;identical protein binding .GO.0042802.;protein homodimerization activity .GO.0042803.;int…	ABCB10;ACO1;ALAS2;CIAO3;FECH;FXN;GLRX5;HSCB;IBA57;ISCA1;ISCA2;ISCU;LYRM4;NFS1;NFU1;NUBP1;NUBP2;PPOX;SLC25A28;SLC25A37;SLC25A38;TMEM14C	-1.51081	-1.81106	-1.38079	0.0773829	0.108994	0.236012	-1.09772	-0.770925	-0.708084	0.824789	0.714893	0.686234	-0.435554	-0.303668	-0.386834	1.124	1.18289	1.16454	-0.0343078	-0.129943	-0.249793	1.19104	1.37544	1.33095	181.248	4.996e-14	3.52181e-14	2.75857e-12
P49755	TMED10	cis.Golgi network .GO.0005801.;COPI.coated vesicle .GO.0030137.;COPII.coated ER to Golgi transport vesicle .GO.0030134.;endoplasmic reticulum .GO.0005783.;endoplasmic reticulum membrane .GO.0005789.;endoplasmic reticulum.Golgi intermediate compartment .GO.0005793.;endoplasmic reticulum.Golgi intermediate compartment membrane .GO.0033116.;ER to Golgi transport vesicle membrane .GO.0012507.;gamma.s…	APH1A;APH1B;ARCN1;C2orf66;CNIH1;COPA;COPB1;COPB2;COPE;COPG1;COPG2;COPZ1;KDELR1;KDELR2;LMAN1;LMAN2;MAGT1;NAGLU;NCSTN;PGAP1;PIGG;PREB;PSEN1;PSEN2;PSENEN;RAB1A;RAB1B;SAR1B;SCFD1;SEC13;SEC22A;SEC22B;SEC23A;SEC31A;SEC61B;SURF4;TM9SF2;TMCO1;TMED1;TMED2;TMED3;TMED4;TMED5;TMED7;TMED9	-0.0574707	-0.10412	0.155658	-0.289339	-0.258005	-0.120948	0.167381	0.432692	0.236522	0.878716	0.653799	0.768939	-1.15845	-1.1341	-1.16281	0.615206	0.882352	0.78193	-1.11402	-0.902117	-0.985812	1.08523	1.19967	1.2067	181.272	4.996e-14	3.52181e-14	2.75857e-12
P46063	RECQL	chromosome .GO.0005694.;cytoplasm .GO.0005737.;membrane .GO.0016020.;nucleoplasm .GO.0005654.;nucleus .GO.0005634.;3..5. DNA helicase activity .GO.0043138.;ATP binding .GO.0005524.;ATP hydrolysis activity .GO.0016887.;DNA helicase activity .GO.0003678.;DNA.DNA annealing activity .GO.1990814.;double.stranded DNA helicase activity .GO.0036121.;forked DNA.dependent helicase activity .GO.0061749.;fou…	BRCA1;DNA2;EXO1;FANCM;FEN1;KPNA2;KPNA4;MSH2;RAD51;RMI1;RMI2;SMARCAL1;TOP3A;XRCC5;XRCC6	0.242283	0.0684063	-0.169406	1.48986	1.61005	1.74765	-0.53955	-0.600674	-0.764128	0.405371	0.413368	0.67935	-0.87872	-0.875857	-0.859373	0.489068	0.502938	0.560505	-0.898948	-0.791921	-0.951438	0.819031	0.919014	0.868161	179.836	5.31797e-14	3.57876e-14	2.8926e-12
P05023	ATP1A1	apical plasma membrane .GO.0016324.;axon .GO.0030424.;basolateral plasma membrane .GO.0016323.;endoplasmic reticulum .GO.0005783.;extracellular exosome .GO.0070062.;extracellular vesicle .GO.1903561.;Golgi apparatus .GO.0005794.;lateral plasma membrane .GO.0016328.;melanosome .GO.0042470.;membrane .GO.0016020.;membrane raft .GO.0045121.;organelle membrane .GO.0031090.;photoreceptor inner segment …	ABCA2;ABCB6;ABCB8;ABCD4;ABCG5;ABCG8;ATP12A;ATP1A2;ATP1A3;ATP1A4;ATP1B1;ATP1B2;ATP1B3;ATP1B4;ATP2A2;ATP4B;CACNA1D;CYP11B2;FXYD1;FXYD2;INO80;KCNJ5;MAPK1;MAPK3;PLN;PRKACA;PRKACB;PRKACG;PRKG1;PRKG2;SLC12A1;SLC9A1;TPT1	-0.0295329	-0.00761293	-0.0734763	0.0506085	0.0657469	0.115897	-0.580375	-0.334422	-0.647806	0.606203	0.655966	0.532774	-0.646193	-0.667913	-0.639132	0.746298	0.588447	0.641403	-0.430178	-0.367089	-0.338472	0.826478	0.800266	0.875791	179.806	5.32907e-14	3.58075e-14	2.8926e-12
P84101	SERF2	cytosol .GO.0005829.;nucleus .GO.0005634.;protein destabilization .GO.0031648.	MYL6;RPS19;TMA7	2.97026	2.93484	2.98624	-0.785825	-0.611958	-0.531411	1.49448	1.31122	1.30925	-1.56036	-1.76471	-1.43859	-0.199839	-0.0919305	0.130617	-1.30543	-1.45187	-2.1493	0.270402	0.323291	0.358713	-1.84226	-2.3715	-2.47146	178.725	5.57332e-14	3.62525e-14	2.99976e-12
P00403	MT-CO2	membrane .GO.0016020.;mitochondrial inner membrane .GO.0005743.;mitochondrial matrix .GO.0005759.;mitochondrial membrane .GO.0031966.;mitochondrion .GO.0005739.;respiratory chain complex IV .GO.0045277.;copper ion binding .GO.0005507.;cytochrome.c oxidase activity .GO.0004129.;ATP synthesis coupled electron transport .GO.0042773.;cellular respiration .GO.0045333.;lactation .GO.0007595.;mitochondr…	ATP5F1A;BCS1L;C1orf198;COA3;COA6;COX10;COX11;COX15;COX17;COX18;COX20;COX4I1;COX4I2;COX5A;COX5B;COX6A1;COX6A2;COX6B1;COX6B2;COX6C;COX7A1;COX7A2;COX7A2L;COX7B;COX7B2;COX7C;COX8A;COX8C;CYC1;CYCS;ENSP00000497305;ENSP00000498408;GATC;GPD2;HACL1;HIGD1A;HIGD2A;ILVBL;LNP1;MT-ATP6;MT-ATP8;MT-CO1;MT-CO3;MT-CYB;MT-ND1;MT-ND2;MT-ND3;MT-ND4;MT-ND4L;MT-ND5;MT-ND6;NDUFA1;NDUFA10;NDUFA12;NDUFA13;NDUFA2;NDUFA3;ND…	-2.09337	-1.90495	-2.17286	-0.714047	-0.812553	-0.781798	-0.291782	0.0739885	-0.115303	-0.576521	-0.882776	-1.18365	0.370686	0.488374	0.267831	1.37935	1.21273	1.38478	0.0173008	-0.207785	-0.21092	1.54928	1.46928	1.5469	178.291	5.68434e-14	3.64584e-14	3.03402e-12
P28838	LAP3	cytoplasm .GO.0005737.;extracellular exosome .GO.0070062.;focal adhesion .GO.0005925.;mitochondrion .GO.0005739.;nucleus .GO.0005634.;aminopeptidase activity .GO.0004177.;carboxypeptidase activity .GO.0004180.;manganese ion binding .GO.0030145.;metalloaminopeptidase activity .GO.0070006.;metalloexopeptidase activity .GO.0008235.;peptidase activity .GO.0008233.;proteolysis .GO.0006508.	ANPEP;CDO1;CHAC1;CHAC2;CRYZL1;CTH;DNPEP;GCLC;GCLM;GGCT;GGT1;GGT5;GGT6;GGT7;GOT1;GOT1L1;GOT2;GSS;JCHAIN;KYAT1;KYAT3;NAT8;P4HA1;P4HA2;PGM2;PRODH;PRODH;PYCR1;PYCR2;PYCR3;RNPEP;STAT1;UTP3;XPNPEP1;XPNPEP2	0.907807	1.11383	1.00171	-1.23564	-1.02511	-1.03215	2.20308	1.97557	2.07692	-0.100391	-0.396527	-0.540479	-0.196111	-0.116902	-0.186174	-0.854227	-1.03807	-0.97247	-0.215763	0.112358	0.145284	-0.857174	-1.11336	-0.827266	177.903	5.79536e-14	3.66667e-14	3.05422e-12
Q92616	GCN1	cytoplasm .GO.0005737.;cytosol .GO.0005829.;cytosolic ribosome .GO.0022626.;membrane .GO.0016020.;ribosome .GO.0005840.;cadherin binding .GO.0045296.;molecular adaptor activity .GO.0060090.;protein kinase regulator activity .GO.0019887.;protein serine.threonine kinase activator activity .GO.0043539.;RNA binding .GO.0003723.;stalled ribosome sensor activity .GO.0170011.;translation factor activity…	ABCF3;AKNAD1;ARL6IP1;CD74;CXorf66;DOCK4;DRG2;EEF2;EIF2AK4;EIF2S1;EIF2S3;FAU;FLT3LG;H3BN98;HARS1;HARS2;IFI35;MCM3AP;MED1;MRNIP;MRPS10;MRPS5;NOL6;RACK1;RPL10;RPL10L;RPL11;RPL13;RPL13A;RPL14;RPL15;RPL17;RPL17-C18orf32;RPL18;RPL18A;RPL19;RPL21;RPL22;RPL22L1;RPL23;RPL23A;RPL24;RPL26;RPL26L1;RPL27;RPL27A;RPL3;RPL30;RPL31;RPL32;RPL34;RPL35A;RPL36;RPL37;RPL37A;RPL38;RPL3L;RPL4;RPL5;RPL6;RPL7;RPL7A;RPL7L1…	-1.06522	-1.09219	-1.26953	0.121417	0.0598649	0.0598138	0.063618	0.0766448	0.0514317	0.619137	0.537193	0.39784	0.0621124	0.103327	0.164591	0.639461	0.477358	0.452591	-0.125583	-0.106709	-0.206492	0.650391	0.596019	0.605371	177.783	5.81757e-14	3.67087e-14	3.05422e-12
Q13155	AIMP2	aminoacyl.tRNA synthetase multienzyme complex .GO.0017101.;cytosol .GO.0005829.;membrane .GO.0016020.;nucleus .GO.0005634.;molecular adaptor activity .GO.0060090.;apoptotic process .GO.0006915.;negative regulation of cell population proliferation .GO.0008285.;positive regulation of protein ubiquitination .GO.0031398.;protein ubiquitination .GO.0016567.;protein.containing complex assembly .GO.0065…	AARS1;AIMP1;DARS1;EEF1E1;EPRS1;FUBP1;HSD17B4;HSPA4;IARS1;KARS1;LARS1;LARS2;MARS1;MARS2;PRKN;QARS1;RARS1;RARS2;SDCBP;TP53	-2.52065	-2.77317	-2.63889	-0.12453	-0.0772452	0.0137674	-1.96829	-1.90853	-1.69366	0.0400192	-0.796883	-0.647857	0.915536	0.966423	1.08048	1.03289	1.22863	1.00747	0.907268	1.02542	0.955498	1.31274	1.03015	1.06797	176.848	6.06182e-14	3.71765e-14	3.14915e-12
Q86V85	GPR180	membrane .GO.0016020.;G protein.coupled receptor signaling pathway .GO.0007186.;response to pheromone .GO.0019236.	TGDS	-2.0048	-2.3223	-2.22192	0.668084	0.896691	0.89946	-1.73047	-1.23956	-0.981541	0.547756	0.533339	0.517021	-0.652934	-0.422387	-0.473537	0.597569	0.507438	0.705474	0.268044	0.31218	0.564792	2.07236	2.00495	2.03753	176.61	6.12843e-14	3.73061e-14	3.14915e-12
P54819	AK2	cytoplasm .GO.0005737.;extracellular exosome .GO.0070062.;mitochondrial intermembrane space .GO.0005758.;mitochondrion .GO.0005739.;sperm mitochondrial sheath .GO.0097226.;adenylate kinase activity .GO.0004017.;ATP binding .GO.0005524.;ADP biosynthetic process .GO.0006172.;AMP metabolic process .GO.0046033.;ATP metabolic process .GO.0046034.;nucleobase.containing small molecule interconversion .G…	ADK;ADSL;AK9;AMPD1;AMPD2;AMPD3;APRT;ATP5F1C;CASP10;DCK;DTYMK;ENO1;ENO3;ENPP1;ENPP3;ENTPD1;ENTPD2;ENTPD3;ENTPD8;FADD;FUCA1;GUK1;NME1;NME1-NME2;NME2;NME3;NME4;NME6;NME7;NT5C;NT5E;NT5M;NTPCR;PDE10A;PDE11A;PDE1A;PDE2A;PDE7B;PGM1;PGM2;PKLR;PKM;RRM1;RRM2;RRM2B;TPK1	-1.88396	-1.63013	-1.76714	-1.69895	-1.52266	-1.40359	-0.145348	-0.205134	0.0806711	0.105574	0.0545782	-0.0476232	0.525812	0.619341	0.625343	0.124774	0.152187	0.13357	0.725348	0.580654	0.614003	1.12595	0.7782	0.670116	176.54	6.15064e-14	3.73495e-14	3.14915e-12
Q96IZ0	PAWR	actin cytoskeleton .GO.0015629.;actin filament .GO.0005884.;chromatin .GO.0000785.;cytoplasm .GO.0005737.;cytosol .GO.0005829.;intracellular membrane.bounded organelle .GO.0043231.;nucleus .GO.0005634.;plasma membrane .GO.0005886.;actin binding .GO.0003779.;enzyme binding .GO.0019899.;leucine zipper domain binding .GO.0043522.;transcription corepressor activity .GO.0003714.;actin filament bundle …	CIAO1;DAPK3;DRD2;HSPA5;PRKCZ;SLC18A3;SPSB1;SPSB2;SPSB4;THAP1;WT1	2.46775	2.51851	2.51416	-1.08453	-1.4954	-1.28453	1.28266	1.24777	1.20928	-2.03915	-1.55415	-1.76974	0.874411	0.790877	0.899126	-2.66832	-3.71765	-2.72407	0.817726	1.10351	1.29556	-2.44142	-2.90962	-2.54297	176.357	6.19504e-14	3.74367e-14	3.14915e-12
Q16626	MEA1	cytoplasm .GO.0005737.;cell differentiation .GO.0030154.;male gonad development .GO.0008584.;spermatogenesis .GO.0007283.	BRK1;GOLGA3;KLHDC3;KLHL1;NDUFS7;PPP2R5D;SPATA16;ZFY	0.798069	0.866946	0.957687	-2.57868	-2.23109	-2.14199	1.55372	1.48406	1.18027	-1.86352	-1.543	-2.33424	0.388875	0.528969	0.418671	-1.31291	-1.09221	-1.07485	1.65345	1.68895	1.72155	-1.50023	-1.51734	-1.09768	176.018	6.29496e-14	3.76343e-14	3.15309e-12
Q99497	PARK7	adherens junction .GO.0005912.;axon .GO.0030424.;cell body .GO.0044297.;chromatin .GO.0000785.;cytoplasm .GO.0005737.;cytosol .GO.0005829.;endoplasmic reticulum .GO.0005783.;extracellular exosome .GO.0070062.;membrane raft .GO.0045121.;mitochondrial intermembrane space .GO.0005758.;mitochondrial matrix .GO.0005759.;mitochondrion .GO.0005739.;nucleoplasm .GO.0005654.;nucleus .GO.0005634.;perinucle…	APP;ATP13A2;ATP5PF;BCL2L1;CHCHD2;COQ2;DAXX;DNAJA1;DNM1L;EFCAB6;FBXO7;GBA;GIGYF2;HAO1;HAO2;HDAC6;HSP90AA1;HSP90AB1;HSPA4;HSPA8;HSPA9;HTRA2;IDI1;ITPR1;ITPR3;KEAP1;LRRK2;MAP3K5;MAPT;MFN2;MIF;MT-ND1;NCF1;NCL;NDUFA4;NFE2L2;OTUD7B;PIAS2;PINK1;PLA2G6;PRDX1;PRDX2;PRDX3;PRDX5;PRDX6;PRKN;PTEN;RAB3A;RGN;SNCA;SNCAIP;SOD1;SOD2;SOD2;SOD3;SQSTM1;STRN3;STUB1;SUMO1;SYP;TP53;TRAF6;UCHL1;VCP;VDAC1;VPS35	-0.599802	-0.351931	-0.311936	-1.80172	-1.99308	-1.72965	0.705895	0.77783	0.670834	-0.316172	-0.419756	-0.611181	1.10514	1.11954	1.17227	-0.681187	-0.685496	-0.6534	0.841358	0.938741	1.03927	-0.460636	-0.790732	-0.94437	175.983	6.30607e-14	3.76563e-14	3.15309e-12
Q13751	LAMB3	collagen.containing extracellular matrix .GO.0062023.;extracellular region .GO.0005576.;laminin.5 complex .GO.0005610.;protein.containing complex binding .GO.0044877.;structural molecule activity .GO.0005198.;brown fat cell differentiation .GO.0050873.;cell adhesion .GO.0007155.;endodermal cell differentiation .GO.0035987.;epidermis development .GO.0008544.	CD44;COL17A1;COL7A1;DAG1;ITGA1;ITGA10;ITGA11;ITGA2;ITGA3;ITGA4;ITGA5;ITGA6;ITGA7;ITGA8;ITGA9;ITGAV;ITGB1;ITGB3;ITGB4;ITGB5;ITGB6;ITGB7;ITGB8;LAMA1;LAMA2;LAMA3;LAMA4;LAMA5;LAMB1;LAMC1;LAMC2;LAMC3;MMP7;PLEC;PTK2;WDR72	-1.43386	-1.82603	-2.6083	1.60079	1.53387	1.36054	-0.649934	-0.645414	-0.811945	2.96771	3.19407	2.96472	-1.7651	-1.66188	-1.95371	-0.0624545	0.227951	0.151268	-1.75003	-2.03368	-1.73332	1.9386	1.70482	1.63397	175.841	6.35048e-14	3.77449e-14	3.15309e-12
Q16787	LAMA3	adherens junction .GO.0005912.;basement membrane .GO.0005604.;collagen.containing extracellular matrix .GO.0062023.;endoplasmic reticulum .GO.0005783.;extracellular exosome .GO.0070062.;extracellular region .GO.0005576.;hemidesmosome .GO.0030056.;laminin.3 complex .GO.0005608.;laminin.5 complex .GO.0005610.;signaling receptor binding .GO.0005102.;structural molecule activity .GO.0005198.;cell.cel…	CD44;COL17A1;COL7A1;DAG1;DST;ITGA1;ITGA10;ITGA11;ITGA2;ITGA2B;ITGA3;ITGA4;ITGA5;ITGA6;ITGA7;ITGA8;ITGA9;ITGAV;ITGB1;ITGB3;ITGB4;ITGB5;ITGB6;ITGB7;ITGB8;LAMA1;LAMA5;LAMB1;LAMB2;LAMB3;LAMC1;LAMC2;LAMC3;MMP7;NID1;PTK2	-0.10258	-0.24281	-0.0978988	1.5713	1.64515	1.76411	-1.66552	-0.958806	-1.57597	2.14944	2.41982	2.31667	-0.589989	-0.504486	-0.605013	-0.398342	-0.213381	-0.277532	-1.53472	-1.62453	-2.1072	1.21861	1.18391	1.21456	175.395	6.4726e-14	3.79907e-14	3.18094e-12
Q14728	MFSD10	brush border membrane .GO.0031526.;cytoplasmic vesicle membrane .GO.0030659.;membrane .GO.0016020.;nuclear inner membrane .GO.0005637.;organic anion transmembrane transporter activity .GO.0008514.;tetracycline transmembrane transporter activity .GO.0008493.;apoptotic process .GO.0006915.;sodium.independent organic anion transport .GO.0043252.	GPAT3;GPAT4;SERINC5	-2.56346	-3.17792	-2.64328	0.839819	0.953066	0.556356	-1.78805	-1.63351	-1.06264	2.19648	1.89594	1.80703	-0.974963	-1.05248	-1.1915	1.39656	1.18434	1.31164	-0.638925	-0.622779	-0.404903	1.48166	1.37266	1.50405	175.268	6.50591e-14	3.80583e-14	3.18094e-12
Q8TE68	EPS8L1	cytosol .GO.0005829.;extracellular exosome .GO.0070062.;plasma membrane .GO.0005886.;protein.containing complex .GO.0032991.;ruffle membrane .GO.0032587.;actin binding .GO.0003779.;cadherin binding .GO.0045296.;T cell receptor binding .GO.0042608.;positive regulation of ruffle assembly .GO.1900029.;regulation of Rho protein signal transduction .GO.0035023.;Rho protein signal transduction .GO.0007…	ABI1	0.437814	0.489117	0.738554	-0.692037	-0.924684	-0.81462	1.32849	1.44793	1.57217	0.144354	-0.0140586	0.0158221	0.297903	0.414767	0.308732	-1.8419	-2.0197	-1.63281	0.350882	0.457284	0.453434	-1.01163	-1.44398	-1.37532	174.862	6.62803e-14	3.92115e-14	3.2161e-12
Q07065	CKAP4	azurophil granule membrane .GO.0035577.;cytoskeleton .GO.0005856.;endoplasmic reticulum .GO.0005783.;endoplasmic reticulum lumen .GO.0005788.;endoplasmic reticulum membrane .GO.0005789.;extracellular exosome .GO.0070062.;lamellar body .GO.0042599.;lipid droplet .GO.0005811.;membrane .GO.0016020.;mitochondrion .GO.0005739.;nuclear speck .GO.0016607.;perinuclear region of cytoplasm .GO.0048471.;pla…	DKK1;ZDHHC2	-1.34377	-1.34518	-1.29507	-0.828643	-0.680661	-0.608932	-1.21237	-0.992728	-0.793719	0.205962	0.317444	0.348727	-0.172216	-0.194007	-0.0517941	1.56462	1.38805	1.40779	-0.998515	-1.29653	-0.740205	1.24389	1.3142	1.27812	174.205	6.82787e-14	4.0589e-14	3.28816e-12
Q13303	KCNAB2	cytoplasmic side of plasma membrane .GO.0009898.;cytoskeleton .GO.0005856.;cytosol .GO.0005829.;juxtaparanode region of axon .GO.0044224.;membrane .GO.0016020.;pinceau fiber .GO.1990031.;plasma membrane .GO.0005886.;specific granule membrane .GO.0035579.;synapse .GO.0045202.;tertiary granule membrane .GO.0070821.;voltage.gated potassium channel complex .GO.0008076.;aldo.keto reductase .NADPH. act…	CCAR2;CNTNAP2;DLG1;HAO1;KCNA1;KCNA10;KCNA2;KCNA3;KCNA4;KCNA5;KCNA6;KCNA7;KCNB1;KCNB2;KCNC1;KCNC2;KCNC3;KCNC4;KCND1;KCND2;KCND3;KCNF1;KCNG4;KCNH1;KCNQ2;KCNQ3;KCNS3;KCNV1;PRKCZ;SLC39A1	-2.41248	-1.78492	-2.19817	-1.82158	-1.4168	-1.40662	-0.47608	-0.82066	-0.577589	0.175518	0.366784	0.223665	1.68727	1.64296	1.5847	1.85697	1.8587	1.68733	-0.820571	-1.17756	-0.795789	0.481037	0.196633	0.268861	173.414	7.08322e-14	4.24965e-14	3.38567e-12
O15020	SPTBN2	apical plasma membrane .GO.0016324.;cell junction .GO.0030054.;cell projection .GO.0042995.;cortical actin cytoskeleton .GO.0030864.;cytosol .GO.0005829.;extracellular space .GO.0005615.;glutamatergic synapse .GO.0098978.;intracellular membrane.bounded organelle .GO.0043231.;neuronal cell body .GO.0043025.;parallel fiber to Purkinje cell synapse .GO.0098688.;paranodal junction .GO.0033010.;plasma…	ACTB;ANK1;ANK2;ANK3;ARHGEF11;ATXN10;ATXN7;ATXN7-2;CACNA1A;EPB41L2;GRID2;GRM1;KCNC3;PLEKHG4;SLC1A6;SPTA1;SPTAN1;SPTB;SPTBN1;SPTBN4;SPTBN5;TTBK2;ZNF592	0.969707	1.12791	0.992763	-0.0363327	0.0203794	0.0943155	2.08837	2.1603	1.88146	0.782236	1.04786	0.933476	-0.371868	-0.31689	-0.486981	-2.01067	-1.57693	-1.71227	-1.07941	-0.783854	-1.26695	-1.59351	-2.02628	-1.43103	173.221	7.13873e-14	4.29352e-14	3.38693e-12
Q13325	IFIT5	actin cytoskeleton .GO.0015629.;apical part of cell .GO.0045177.;cytosol .GO.0005829.;plasma membrane .GO.0005886.;ruffle membrane .GO.0032587.;double.stranded DNA binding .GO.0003690.;poly.U. RNA binding .GO.0008266.;RNA binding .GO.0003723.;RNA cap binding .GO.0000339.;single.stranded RNA binding .GO.0003727.;tRNA binding .GO.0000049.;defense response to virus .GO.0051607.;innate immune respons…	CMPK2;DDX58;DDX60;EIF2AK2;EPSTI1;HERC5;HERC6;IFI35;IFI44;IFI44L;IFI6;IFIH1;IFIT1;IFIT2;IFIT3;IRF7;IRF9;ISG15;MX1;MX2;OAS1;OAS2;OAS3;OASL;PARP12;RSAD2;RTP4;STAT1;STAT2;USP18	-0.336554	-0.149577	-0.202456	-0.702735	-0.771428	-0.517148	2.40269	2.49805	2.24913	1.43602	1.3205	1.5514	-1.26594	-1.5225	-1.59773	-0.169599	-0.195299	-0.0443734	-1.64931	-1.09696	-0.999894	-0.876294	-0.747504	-0.525246	172.501	7.37188e-14	4.48809e-14	3.42667e-12
Q567V2	MPV17L2	cytoplasm .GO.0005737.;mitochondrial inner membrane .GO.0005743.;mitochondrion .GO.0005739.;mitochondrial large ribosomal subunit binding .GO.0140978.;mitochondrial ribosome assembly .GO.0061668.;positive regulation of mitochondrial translation .GO.0070131.	MPV17;MPV17L	-1.50381	-2.11192	-1.66458	1.65966	1.55498	1.6802	-2.85574	-3.04505	-2.707	1.00232	0.674461	0.93144	-0.370154	-0.0907343	-0.135816	1.60499	1.80698	1.53392	-0.726885	-1.7425	-1.42939	2.45477	2.40337	2.21311	172.512	7.37188e-14	4.48809e-14	3.42667e-12
Q01433	AMPD2	cytosol .GO.0005829.;AMP deaminase activity .GO.0003876.;identical protein binding .GO.0042802.;metal ion binding .GO.0046872.;AMP metabolic process .GO.0046033.;ATP metabolic process .GO.0046034.;cholesterol homeostasis .GO.0042632.;cyclic purine nucleotide metabolic process .GO.0052652.;energy homeostasis .GO.0097009.;GTP metabolic process .GO.0046039.;IMP biosynthetic process .GO.0006188.;IMP …	ADA;ADK;ADSL;ADSS1;ADSS2;AK1;AK2;AK3;AK4;AK5;AK7;AK8;ALDOB;AMPD1;AMPD3;APRT;ATIC;CANT1;DCK;ENPP1;ENPP3;ENTPD1;ENTPD3;ENTPD4;ENTPD5;ENTPD6;ENTPD8;EPHX2;GMPR;GMPS;GNAI3;HPRT1;IMPDH1;IMPDH2;ITPA;NT5C;NT5C1A;NT5C1B;NT5C1B-RDH14;NT5C2;NT5E;NT5M;NUDT16;PDE10A;PDE11A;PDE1A;PDE1B;PDE2A;PDE4A;PDE4B;PDE7B;PNP;SLC35B4	-0.317459	-0.355058	-0.510016	0.0572864	0.143719	0.23951	-0.535972	-0.537982	-0.612332	2.09199	2.16462	2.25533	-0.349715	-0.281661	-0.409582	-0.623415	-0.483753	-0.498918	-0.529763	-0.570188	-0.818383	-0.0601529	0.38944	0.323076	172.478	7.38298e-14	4.4978e-14	3.42667e-12
Q00534	CDK6	centrosome .GO.0005813.;cyclin D1.CDK6 complex .GO.0097131.;cyclin D2.CDK6 complex .GO.0097132.;cyclin D3.CDK6 complex .GO.0097133.;cyclin.dependent protein kinase holoenzyme complex .GO.0000307.;cytoplasm .GO.0005737.;cytosol .GO.0005829.;nucleoplasm .GO.0005654.;nucleus .GO.0005634.;ruffle .GO.0001726.;ATP binding .GO.0005524.;cyclin binding .GO.0030332.;cyclin.dependent protein serine.threonin…	AGO2;BCL2;CBFB;CCNA1;CCNA2;CCNB1;CCNB2;CCNC;CCND1;CCND2;CCND3;CCNE1;CCNE2;CCNH;CCNL2;CCNT1;CDC20;CDC20B;CDC25A;CDC37;CDC6;CDK2;CDK4;CDK7;CDKN1A;CDKN1B;CDKN1C;CDKN2A;CDKN2B;CDKN2C;CDKN2D;CDKN3;CHKA;CKS1B;CTNNB1;E2F1;E2F2;E2F3;E2F4;E2F5;FBXO7;FOXO3;FZR1;HMGA2;HSP90AB1;JUN;MCM10;MCM2;MYC;PCNA;PTEN;RB1;RBL1;RBL2;RUNX1;SKP1;SKP2;STAT3;TCHP;TFDP1;TFDP2;TP53;WEE1;ZEB1	1.86495	1.80171	1.43341	-0.307621	-0.183934	-0.49277	0.522002	0.392035	0.428476	-0.660175	-0.800501	-0.986655	1.0755	1.09205	1.07334	-1.45089	-1.9874	-1.51175	0.577592	0.510424	0.648805	-1.94637	-2.21782	-1.83692	171.37	7.77156e-14	4.72418e-14	3.55045e-12
Q9UNE7	STUB1	cytoplasm .GO.0005737.;cytosol .GO.0005829.;endoplasmic reticulum .GO.0005783.;mitochondrion .GO.0005739.;nuclear inclusion body .GO.0042405.;nucleoplasm .GO.0005654.;nucleus .GO.0005634.;protein folding chaperone complex .GO.0101031.;ubiquitin conjugating enzyme complex .GO.0031371.;ubiquitin ligase complex .GO.0000151.;Z disc .GO.0030018.;enzyme binding .GO.0019899.;G protein.coupled receptor b…	ABL1;AHSA1;AKT1;AQP2;AR;ATXN1;ATXN3;ATXN3L;BAG1;BAG2;BAG3;BAG4;BAG5;CCT5;CCT7;CDC37;CDK5;CFTR;CYP3A4;DNAJA1;DNAJB1;DNAJB11;DNAJB6;DNAJC5;DNAJC7;EGFR;EPM2A;ERBB2;ESR1;ESRRA;FBXO2;GPR37;GSK3B;HDAC6;HIF1A;HSF1;HSP90AA1;HSP90AB1;HSPA1A;HSPA1A;HSPA1L;HSPA2;HSPA4;HSPA8;HSPB1;HSPB2;HSPB3;HSPB8;HSPBP1;HTT;IRF1;KCNH2;LRRK2;MAP3K5;MAPT;MYC;NHLRC1;NOS1;NR3C1;PARK7;PRKN;PRMT5;PSMD4;PTEN;PTGES3;RAF1;RIPK3;RNF…	0.917879	1.03966	0.849594	0.560281	0.518555	0.422603	1.17963	1.11464	1.06542	1.23762	1.14798	0.883352	-0.812489	-0.772804	-1.01251	-1.18715	-1.02374	-1.36342	-0.676392	-0.609999	-0.395734	-0.962316	-1.29085	-1.21089	171.376	7.77156e-14	4.72418e-14	3.55045e-12
O00159	MYO1C	actin cytoskeleton .GO.0015629.;B.WICH complex .GO.0110016.;basal plasma membrane .GO.0009925.;brush border .GO.0005903.;cell cortex .GO.0005938.;cytoplasm .GO.0005737.;cytoplasmic vesicle membrane .GO.0030659.;cytosol .GO.0005829.;extracellular exosome .GO.0070062.;filamentous actin .GO.0031941.;lateral plasma membrane .GO.0016328.;membrane .GO.0016020.;membrane raft .GO.0045121.;microvillus .GO…	ACTB;ACTG1;BAZ1B;CALM1;CALM1;CALM2;CARMIL1;CD2AP;CLIC5;DDX21;DEK;DPYSL3;DUSP22;DYNLL2;EPB41L1;ERCC6;ESPN;EZR;FSCN2;GRXCR1;GRXCR2;JAM3;MSN;MYBBP1A;MYH9;MYL6;MYL6B;MYO18B;MYO1A;MYO1B;MYO1F;MYO3A;MYO6;MYO7A;MYO9A;PDLIM4;PLS1;POLR1B;POLR1E;RAC3;RDX;RIPOR2;SF3B1;SLC2A4;SMARCA5;TPRN;TWF1;XIRP2	-0.345769	-0.280876	-0.293828	-1.23208	-1.19363	-1.15254	-0.047101	0.0895828	-0.00053795	-0.271407	-0.575736	-0.604072	0.54126	0.592668	0.60898	0.813971	0.60808	0.589635	0.0757894	0.0464525	0.122626	0.7362	0.848944	0.768168	171.246	7.81597e-14	4.75152e-14	3.55045e-12
P30519	HMOX2	endoplasmic reticulum membrane .GO.0005789.;membrane .GO.0016020.;plasma membrane .GO.0005886.;specific granule membrane .GO.0035579.;heme binding .GO.0020037.;heme oxygenase .decyclizing. activity .GO.0004392.;metal ion binding .GO.0046872.;heme catabolic process .GO.0042167.;heme oxidation .GO.0006788.;response to hypoxia .GO.0001666.;response to oxidative stress .GO.0006979.	APP;BLVRA;BLVRB;COX10;CP;FECH;FXN;HARS2;HCCS;HEPH;HMOX1;NFE2L2;POR	-0.410845	-0.522297	-0.764188	0.921288	0.996918	1.0591	-0.861611	-1.02283	-0.934521	0.969096	0.898505	1.07697	0.106428	0.141643	0.10302	0.036642	0.111095	0.058112	-0.225785	-0.209542	-0.14862	-0.0999927	-0.00493634	0.0837867	170.423	8.11573e-14	4.76341e-14	3.66065e-12
Q92673	SORL1	cell surface .GO.0009986.;cytosol .GO.0005829.;early endosome .GO.0005769.;early endosome membrane .GO.0031901.;endoplasmic reticulum .GO.0005783.;endoplasmic reticulum membrane .GO.0005789.;endosome .GO.0005768.;endosome membrane .GO.0010008.;extracellular exosome .GO.0070062.;extracellular space .GO.0005615.;Golgi apparatus .GO.0005794.;Golgi cisterna .GO.0031985.;Golgi membrane .GO.0000139.;me…	ABCA7;APOE;APP;BACE1;BIN1;BLID;CASS4;CD2AP;CD33;CLU;GGA1;GGA2;LRPAP1;MDK;MEF2C;NME8;NTS;PACS1;PICALM;PSEN1;PSEN2;SNX27;SORT1;TREM2;VPS26A;VPS35;ZCWPW1	-0.536024	-0.385864	-0.381562	-0.0991715	-0.194523	0.0147979	-0.807886	-0.57617	-0.838578	-0.0623799	0.0236067	0.149911	-0.802738	-0.769059	-0.803227	0.939651	1.05277	1.01473	-0.358235	-0.169953	-0.546476	1.61826	1.44439	1.51933	170.198	8.19345e-14	4.7665e-14	3.66986e-12
A1L0T0	ILVBL	acetolactate synthase complex .GO.0005948.;endoplasmic reticulum membrane .GO.0005789.;membrane .GO.0016020.;acetolactate synthase activity .GO.0003984.;flavin adenine dinucleotide binding .GO.0050660.;lyase activity .GO.0016829.;magnesium ion binding .GO.0000287.;thiamine pyrophosphate binding .GO.0030976.;fatty acid alpha.oxidation .GO.0001561.;isoleucine biosynthetic process .GO.0009097.;L.val…	ADHFE1;AGXT;AMACR;BCAT1;BCAT2;BCKDHA;BCKDHB;CS;ENSP00000428055;F5H5P2;HAO1;HAO2;HDDC3;IDH3A;IDH3B;IDH3G;MRTFA;MT-CO1;MT-CO2;MT-CO3;PDHB;RIDA;SDSL;SUGCT	0.149447	0.00912033	-0.00792774	0.427057	0.379755	0.513383	0.426415	0.614101	0.42098	1.39841	0.969732	0.969662	-1.04025	-1.03204	-1.08262	0.0731419	0.156867	0.0622976	-1.15405	-1.2762	-1.31059	1.05921	0.974929	0.861259	168.473	8.88178e-14	4.79407e-14	3.95054e-12
P60174	TPI1	cytosol .GO.0005829.;extracellular exosome .GO.0070062.;extracellular space .GO.0005615.;nucleus .GO.0005634.;methylglyoxal synthase activity .GO.0008929.;protein homodimerization activity .GO.0042803.;triose.phosphate isomerase activity .GO.0004807.;ubiquitin protein ligase binding .GO.0031625.;canonical glycolysis .GO.0061621.;gluconeogenesis .GO.0006094.;glyceraldehyde.3.phosphate biosynthetic…	ACO1;ACO2;ADD1;ADD2;ADD3;ALDOA;ALDOA;ALDOB;ALDOC;APIP;ATP5F1C;BPGM;CFL1;CS;CSTF3;CWC27;DERA;EEF2;ENO1;ENO2;ENO3;ENO4;FBP1;G6PD;GAPDH;GAPDHS;GK;GK2;GLYCTK;GOT2;GPI;GUK1;H6PD;HK1;HLA-DRA;HLA-DRB1;HSPE1;IDH1;IDH2;KCNA5;KCNA6;LDHA;LDHC;MDH2;MPI;MYCBPAP;PARP6;PARP8;PFKL;PFKM;PFKP;PGAM1;PGAM2;PGAM4;PGD;PGK1;PGK2;PGM1;PKLR;PKM;PLG;PNMA8B;PRDX6;RPE;RPEL1;RPIA;SHMT1;SHMT2;TALDO1;TIGAR;TKFC;TKT;TKTL1;TKTL2…	2.44832	2.878	2.44121	-1.75333	-1.9448	-2.15997	1.64587	1.59139	1.55187	-3.24622	-2.54086	-2.47205	0.0795862	0.0602426	0.0262557	-0.936531	-1.4986	-1.2555	0.109717	0.230257	0.542641	-0.851267	-1.25957	-1.0684	167.952	9.10383e-14	4.80303e-14	4.02138e-12
Q9UH99	SUN2	chromosome. telomeric region .GO.0000781.;condensed nuclear chromosome .GO.0000794.;endosome membrane .GO.0010008.;meiotic nuclear membrane microtubule tethering complex .GO.0034993.;nuclear envelope .GO.0005635.;nuclear inner membrane .GO.0005637.;nuclear membrane .GO.0031965.;cytoskeleton.nuclear membrane anchor activity .GO.0140444.;identical protein binding .GO.0042802.;lamin binding .GO.0005…	CCDC155;EMD;FBXW11;LBR;LMNA;LMNB1;RAB5A;SUN1;SYNE1;SYNE2;SYNE3;SYNE4;TERB1;TERB2;TMEM201;TMEM43;ZMPSTE24	-0.588063	-0.549942	-0.284321	0.281172	0.350943	0.275438	-0.973281	-0.564939	-0.752372	-0.0168948	0.0102904	0.0303025	-0.36889	-0.309181	-0.422861	1.40965	1.21962	1.27654	-0.897947	-1.03917	-0.819076	1.42284	1.21907	1.27911	167.617	9.24816e-14	4.80888e-14	4.05715e-12
Q8NDI1	EHBP1	cytosol .GO.0005829.;endosome .GO.0005768.;nucleoplasm .GO.0005654.;plasma membrane .GO.0005886.;endocytosis .GO.0006897.;protein transport .GO.0015031.	EHD1;EHD2;EHD3;NUDT11;PDLIM5;RAB10;RAB8A;RBSN	0.445704	0.585054	0.458742	0.306996	0.149071	0.0627115	-0.288098	-0.194404	-0.328505	-1.04704	-0.791361	-0.975777	0.647395	0.689432	0.645269	-0.583079	-0.758459	-0.671368	0.481035	0.416545	0.533222	-1.16365	-0.941871	-1.10042	167.072	9.4813e-14	4.81835e-14	4.13114e-12
P62256	UBE2H	cytosol .GO.0005829.;nucleus .GO.0005634.;ATP binding .GO.0005524.;ubiquitin conjugating enzyme activity .GO.0061631.;ubiquitin.protein transferase activity .GO.0004842.;proteasome.mediated ubiquitin.dependent protein catabolic process .GO.0043161.;protein K11.linked ubiquitination .GO.0070979.;protein K48.linked ubiquitination .GO.0070936.;protein polyubiquitination .GO.0000209.;ubiquitin.depend…	ARMC8;MARCHF1;MARCHF1;MARCHF2;MARCHF4;MARCHF9;RMND5B;TRIM72;UBA1;UBA3;UBA7;WDR26	0.486473	0.145477	0.498472	-1.53177	-1.37453	-1.23488	0.119904	0.351114	0.0430327	-1.21667	-1.0955	-0.945249	1.08902	1.10585	1.07944	-1.25449	-1.05755	-1.22506	1.19972	1.07922	0.912604	-1.61149	-1.39931	-1.80256	166.918	9.54792e-14	4.82106e-14	4.13206e-12
Q5JTV8	TOR1AIP1	nuclear envelope .GO.0005635.;nuclear inner membrane .GO.0005637.;nuclear membrane .GO.0031965.;nucleoplasm .GO.0005654.;nucleus .GO.0005634.;ATPase activator activity .GO.0001671.;ATPase binding .GO.0051117.;cytoskeletal protein binding .GO.0008092.;lamin binding .GO.0005521.;nuclear membrane organization .GO.0071763.;positive regulation of ATP.dependent activity .GO.0032781.;protein localizatio…	EMD;LMNA;LMNB1;TOR1A;TOR3A	-1.72127	-1.7027	-1.86974	-0.746974	-0.650911	-0.46079	-0.825014	-0.749982	-0.350598	0.46828	0.120776	0.258174	-0.137339	-0.0975693	-0.157552	1.25022	1.28202	1.31801	-0.1062	-0.257917	-0.422124	1.56955	1.37267	1.47696	166.641	9.68114e-14	4.82649e-14	4.14731e-12
Q8NBI6	XXYLT1	endoplasmic reticulum membrane .GO.0005789.;magnesium ion binding .GO.0000287.;manganese ion binding .GO.0030145.;UDP.xylosyltransferase activity .GO.0035252.;xylosyl alpha.1.3.xylosyltransferase activity .GO.0140560.;O.glycan processing .GO.0016266.	F9;GXYLT2;POGLUT1	-1.52094	-1.18438	-0.887778	0.310373	0.404437	0.388773	-1.62617	-1.48276	-1.51193	0.571425	0.282454	0.283082	-0.34274	-0.521143	-0.482498	1.16366	1.18185	1.20672	-0.340831	-0.47501	-0.485104	1.22533	1.27948	1.25612	166.484	9.74776e-14	4.82921e-14	4.14731e-12
O95777	LSM8	Lsm2.8 complex .GO.0120115.;nucleoplasm .GO.0005654.;nucleus .GO.0005634.;precatalytic spliceosome .GO.0071011.;U2.type precatalytic spliceosome .GO.0071005.;U4.U6 x U5 tri.snRNP complex .GO.0046540.;U6 snRNP .GO.0005688.;mRNA binding .GO.0003729.;RNA binding .GO.0003723.;U6 snRNA binding .GO.0017070.;mRNA splicing. via spliceosome .GO.0000398.	BUD13;BUD31;C19orf54;CDC5L;CWC15;CWC22;CWC27;DAW1;DDX23;DDX39B;DHX16;EFTUD2;EXOSC6;IK;LSM1;LSM10;LSM2;LSM3;LSM4;LSM5;LSM6;LSM7;MAGOHB;MFAP1;NCBP1;NCBP2;PHF5A;PLRG1;PPIH;PRPF3;PRPF31;PRPF38A;PRPF4;PRPF4B;PRPF6;PRPF8;RBM22;RBM42;RBMX2;RNF113A;SART1;SART3;SF3A1;SF3A2;SF3A3;SF3B1;SF3B2;SF3B3;SF3B4;SF3B5;SF3B6;SMU1;SNIP1;SNRNP200;SNRNP27;SNRNP40;SNRNP70;SNRPA;SNRPA1;SNRPB;SNRPB2;SNRPC;SNRPD1;SNRPD2;SN…	1.05766	0.934742	0.987268	-0.970625	-1.07527	-1.07613	1.02415	0.883561	0.882826	-0.983869	-0.556376	-0.820069	0.100922	0.0754473	0.127184	-0.535151	-0.792793	-0.748038	0.201482	0.159222	0.273085	-0.650462	-0.815278	-0.66055	166.292	9.83658e-14	4.83285e-14	4.14731e-12
O95292	VAPB	cytoplasm .GO.0005737.;endoplasmic reticulum .GO.0005783.;endoplasmic reticulum membrane .GO.0005789.;glutamatergic synapse .GO.0098978.;Golgi apparatus .GO.0005794.;plasma membrane .GO.0005886.;postsynapse .GO.0098794.;presynapse .GO.0098793.;beta.tubulin binding .GO.0048487.;cadherin binding .GO.0045296.;enzyme binding .GO.0019899.;FFAT motif binding .GO.0033149.;microtubule binding .GO.0008017…	ACBD4;ACBD5;ALS2;ATF6;ATXN2;BCAP31;C9orf72;CERT1;CHMP2B;DCTN1;EMD;ENSP00000478249;EPHA4;FAF1;FIG4;FIS1;FUS;ITPR3;KCNB1;KCNB2;KCNIP1;MFN2;MIGA2;NEFH;NEK1;OPTN;OSBP;OSBP2;OSBPL10;OSBPL11;OSBPL1A;OSBPL2;OSBPL3;OSBPL6;OSBPL9;PACS2;PITPNM1;PITPNM2;PPM1L;RAB3GAP1;RAB3GAP2;RMDN2;RMDN3;SETX;SIGMAR1;SNX2;SOD1;STARD3;STARD3NL;TARDBP;UBQLN2;USP20;VAPA;VCP;WDR44;YIF1A;ZFYVE27	-0.0715712	0.0538725	-0.097151	-0.484718	-0.568485	-0.458731	-0.555875	-0.713761	-0.656152	-1.28705	-1.15326	-1.27386	0.490123	0.485302	0.588477	0.384909	0.393313	0.286542	0.435029	0.244003	0.448953	-0.134509	-0.200817	-0.338808	166.206	9.88098e-14	4.83467e-14	4.14731e-12
O43491	EPB41L2	cell cortex .GO.0005938.;cell junction .GO.0030054.;cytoskeleton .GO.0005856.;cytosol .GO.0005829.;extracellular exosome .GO.0070062.;focal adhesion .GO.0005925.;nucleoplasm .GO.0005654.;plasma membrane .GO.0005886.;spectrin .GO.0008091.;actin binding .GO.0003779.;PH domain binding .GO.0042731.;spectrin binding .GO.0030507.;structural molecule activity .GO.0005198.;actomyosin structure organizati…	CADM4;DDAH2;EPB41L1;EPB41L3;GRIA1;NUMA1;SPTA1;SPTAN1;SPTB;SPTBN1;SPTBN2;SPTBN4;SPTBN5	-0.102028	-0.00709959	0.0134125	-1.1333	-1.16371	-1.17765	-0.716108	-0.822504	-0.703684	-1.21504	-0.922335	-0.795664	0.27275	0.285659	0.319512	-0.25179	-0.553514	-0.388352	1.14442	1.13444	1.15059	0.24158	0.428328	0.318923	165.956	9.99201e-14	4.83922e-14	4.14731e-12
Q9NSE4	IARS2	mitochondrial matrix .GO.0005759.;mitochondrion .GO.0005739.;aminoacyl.tRNA editing activity .GO.0002161.;ATP binding .GO.0005524.;isoleucine.tRNA ligase activity .GO.0004822.;tRNA binding .GO.0000049.;isoleucyl.tRNA aminoacylation .GO.0006428.;mitochondrial translation .GO.0032543.;tRNA aminoacylation for protein translation .GO.0006418.	AARS1;AARS2;AIMP1;CARS1;CARS2;CS;DARS2;EARS2;EEF1E1;EPRS1;FARS2;FARSB;FASTKD3;GARS1;HARS1;HARS2;IARS1;KARS1;LARS1;LARS2;LRRC47;MARS1;MARS2;NARS1;NARS2;PARS2;QARS1;RARS1;RARS2;SARS1;SARS2;SARS2-2;TARS1;TARS2;TARS3;VARS1;VARS2;WARS1;WARS2;YARS1;YARS2	-0.964158	-0.77644	-1.26565	-0.276064	-0.246006	-0.170404	-0.471518	-0.420634	-0.462065	1.08532	0.844969	0.854457	-0.314971	-0.259965	-0.284603	1.15861	1.1189	1.15821	-0.795957	-0.594662	-0.713081	0.849676	0.999765	0.93579	165.981	9.99201e-14	4.83922e-14	4.14731e-12
Q8NI35	PATJ	apical junction complex .GO.0043296.;apical part of cell .GO.0045177.;apical plasma membrane .GO.0016324.;bicellular tight junction .GO.0005923.;cell junction .GO.0030054.;centriolar satellite .GO.0034451.;cytoplasm .GO.0005737.;cytosol .GO.0005829.;extracellular exosome .GO.0070062.;perinuclear region of cytoplasm .GO.0048471.;plasma membrane .GO.0005886.;establishment of apical.basal cell polar…	AMOT;AMOTL1;AMOTL2;ARHGAP17;ARHGEF18;CASK;CDC42;CGN;CLDN1;CLDN7;CRB1;CRB2;CRB3;EPB41L5;JAM3;LIN7A;LIN7C;MPDZ;MPP5;MPP6;NF2;NPHP1;OCLN;PARD3;PARD6A;PLCB4;TJP1;TJP2;TJP3;UBE3A;WWC1;YAP1	0.96565	1.02595	1.21771	0.154546	0.0656381	0.185486	1.07429	1.18721	1.1742	0.267557	0.249311	0.456741	-0.821924	-0.849953	-0.913733	-1.13505	-0.936158	-0.997239	-0.100252	0.103115	0.0480225	-0.475389	-0.842552	-0.566903	165.86	1.00364e-13	4.84104e-14	4.14731e-12
Q01105	SET	chromatin .GO.0000785.;cytoplasm .GO.0005737.;cytosol .GO.0005829.;endoplasmic reticulum .GO.0005783.;lipid droplet .GO.0005811.;nucleoplasm .GO.0005654.;nucleus .GO.0005634.;perinuclear region of cytoplasm .GO.0048471.;protein.containing complex .GO.0032991.;chromatin binding .GO.0003682.;DNA binding .GO.0003677.;histone binding .GO.0042393.;protein phosphatase inhibitor activity .GO.0004864.;pr…	ANP32A;APEX1;ELAVL1;GZMA;H2AZ1;HMGB2;KMT2A;LGMN;MCPH1;NCL;NME1;NPM1;NUP214;PPP2CA;PTMA;SETBP1;SGO2;SRSF3;SRSF6;THAP7;TNFSF13;TP53;XPO1	-0.809916	-0.565336	-0.451914	-2.66416	-3.00441	-2.6069	1.02677	0.57472	1.10188	-1.56196	-1.03548	-1.09774	1.46937	1.48202	1.42436	-0.90199	-1.14467	-0.869149	1.4676	1.31145	1.56494	-1.29255	-1.66998	-1.74485	165.734	1.0103e-13	4.84378e-14	4.14807e-12
P04181	OAT	cytoplasm .GO.0005737.;mitochondrial matrix .GO.0005759.;mitochondrion .GO.0005739.;nucleoplasm .GO.0005654.;identical protein binding .GO.0042802.;ornithine aminotransferase activity .GO.0004587.;pyridoxal phosphate binding .GO.0030170.;arginine catabolic process to glutamate .GO.0019544.;arginine catabolic process to proline via ornithine .GO.0010121.;L.proline biosynthetic process .GO.0055129.…	AGMAT;AGXT;ALAD;ALDH18A1;ALDH4A1;ARG1;ARG2;ASL;ASNS;ASNSD1;ASS1;AZIN2;CPS1;FH;GLUD1;GLUD2;GLUL;H7C0S8;NAGS;ODC1;OTC;POLR1A;POLR3A;PRODH;PRODH;PRODH2;PYCR1;PYCR2;PYCR3;RARS1;RARS2;TBC1D25;THNSL1;THNSL2;U3KQP1	-1.62589	-1.51147	-1.60086	0.238385	0.399261	0.273144	-1.80652	-2.11089	-1.44874	1.03101	0.728223	0.719692	-0.493137	-0.660222	-0.464831	1.36848	1.3449	1.29028	0.0431942	0.181292	-0.176644	1.04039	0.994255	1.01224	165.424	1.02585e-13	5.34353e-14	4.18506e-12
Q02952	AKAP12	cell cortex .GO.0005938.;cytoplasm .GO.0005737.;cytoskeleton .GO.0005856.;cytosol .GO.0005829.;focal adhesion .GO.0005925.;neuronal cell body .GO.0043025.;plasma membrane .GO.0005886.;Schaffer collateral . CA1 synapse .GO.0098685.;adenylate cyclase binding .GO.0008179.;calmodulin binding .GO.0005516.;protein kinase A binding .GO.0051018.;adenylate cyclase.inhibiting G protein.coupled receptor sig…	ADRB2;AKAP1;AKAP13;AKAP5;ANGPT1;CALM1;CALML3;CALML4;CALML5;CALML6;CAVIN1;CCNL2;EGFR;HSPA12A;HSPA12B;NNMT;PDE4D;PRKACA;PRKACB;PRKACG;PRKAR2A;PRKCA;SRC	2.85456	2.73357	2.56841	-0.0121557	0.260017	0.137789	0.760749	0.529198	0.584257	-3.52605	-2.54639	-2.47457	0.790662	0.818581	0.802358	-1.86144	-2.40815	-2.17507	0.174901	0.182613	0.145461	-1.92107	-2.27407	-2.29836	164.815	1.05582e-13	5.44023e-14	4.28009e-12
Q9UPT5	EXOC7	centriolar satellite .GO.0034451.;cytosol .GO.0005829.;exocyst .GO.0000145.;Flemming body .GO.0090543.;growth cone membrane .GO.0032584.;membrane .GO.0016020.;microtubule organizing center .GO.0005815.;midbody .GO.0030496.;plasma membrane .GO.0005886.;phosphatidylinositol.4.5.bisphosphate binding .GO.0005546.;protein.macromolecule adaptor activity .GO.0030674.;exocytosis .GO.0006887.;membrane fis…	ARF6;ARPC1A;CDC42;COG2;COG3;COG6;EXOC1;EXOC1L;EXOC2;EXOC3;EXOC3L1;EXOC3L2;EXOC3L4;EXOC4;EXOC5;EXOC6;EXOC6B;EXOC8;INS;IQGAP1;MYO5A;RAB10;RAB11A;RAB11FIP3;RAB11FIP4;RAB13;RAB3IP;RAB8A;RALA;RAPGEF1;RHOQ;SLC2A4;SNAP23;STX4;STXBP3;TNFAIP2;VAMP2;VAMP7;VPS52;ZACN	-0.251225	-0.264044	-0.212612	0.37368	0.289538	0.384087	0.795046	0.953285	0.736924	0.727832	0.761607	0.62842	-0.398775	-0.41477	-0.359526	0.0352081	-0.0101585	-0.0278062	-0.582434	-0.425344	-0.45432	-0.0973751	-0.185996	-0.0301926	164.506	1.07137e-13	5.49176e-14	4.31578e-12
Q9HCU5	PREB	endoplasmic reticulum exit site .GO.0070971.;endoplasmic reticulum membrane .GO.0005789.;membrane .GO.0016020.;nucleus .GO.0005634.;DNA binding .GO.0003677.;GTPase binding .GO.0051020.;guanyl.nucleotide exchange factor activity .GO.0005085.;COPII vesicle coating .GO.0048208.;endoplasmic reticulum to Golgi vesicle.mediated transport .GO.0006888.;lipoprotein transport .GO.0042953.;regulation of COP…	ABHD1;GOLPH3;GOSR2;LMAN1;MIA2;MIA3;RABIF;RER1;SAR1A;SAR1B;SEC13;SEC16A;SEC23A;SEC23B;SEC24A;SEC24B;SEC24C;SEC24D;SEC31A;STX5;TMED10;XBP1	-0.434906	-0.498534	-0.573286	0.414138	0.372637	0.456241	-0.571906	-0.683394	-0.246911	0.222056	0.0263773	0.166115	-0.461441	-0.456467	-0.505506	0.9046	0.863622	0.860685	-0.544679	-0.584648	-0.590692	1.34429	1.24466	1.21587	164.096	1.09246e-13	5.56327e-14	4.37325e-12
O15381	NVL	membrane .GO.0016020.;nucleolus .GO.0005730.;nucleoplasm .GO.0005654.;nucleus .GO.0005634.;telomerase holoenzyme complex .GO.0005697.;ATP binding .GO.0005524.;ATP hydrolysis activity .GO.0016887.;preribosome binding .GO.1990275.;RNA binding .GO.0003723.;positive regulation of protein binding .GO.0032092.;positive regulation of telomere maintenance .GO.0032206.;regulation of protein localization t…	BMS1;BOP1;DDX27;DDX56;DKC1;GAR1;GNL2;GNL3;GNL3L;GTPBP4;HNRNPC;HNRNPU;LSG1;LSM11;MAK16;MTREX;NAT10;NHP2;NIFK;NOC2L;NOC3L;NOM1;NOP10;NOP2;POLR1A;PTGES3;RBM19;RBM28;RBM34;RPF2;RRP8;RSL24D1;SNRPB;SNRPD3;SNRPE;TEP1;TERT;TSR1;UTP18;WDR12;WDR3;WDR74;WRAP53	-0.702205	-0.708908	-0.689725	-0.31094	-0.475664	-0.325518	-0.810748	-0.609451	-0.59367	0.150201	0.0500883	-0.00762134	0.320935	0.361685	0.308046	0.589158	0.765457	0.691337	0.453	0.425243	0.390598	0.46584	0.391024	0.363539	163.72	1.11244e-13	5.63276e-14	4.41583e-12
P11413	G6PD	centriolar satellite .GO.0034451.;cytoplasm .GO.0005737.;cytoplasmic side of plasma membrane .GO.0009898.;cytosol .GO.0005829.;extracellular exosome .GO.0070062.;intracellular membrane.bounded organelle .GO.0043231.;membrane .GO.0016020.;D.glucose binding .GO.0005536.;glucose.6.phosphate dehydrogenase activity .GO.0004345.;identical protein binding .GO.0042802.;NADP binding .GO.0050661.;protein h…	ACLY;ACP1;ADPGK;ALDOA;ALDOB;ALDOC;BPGM;CS;ENO1;ENO2;ENO3;ENO4;G6PC;G6PC2;G6PC3;GAPDH;GAPDHS;GCK;GNE;GNPDA1;GNPDA2;GPI;GPX2;GPX3;GPX5;GPX6;GPX7;GPX8;GSR;H6PD;HK1;HK2;HK3;HKDC1;HSPB1;IDH1;IDH2;LDHA;LDHAL6A;LDHAL6B;LDHC;ME1;ME3;MINPP1;MPI;NADK;NFE2L2;NOM1;PC;PDHA2;PDHB;PGAM1;PGAM2;PGAM4;PGD;PGK1;PGLS;PGM2;PKLR;PKM;RBM45;RPE;RPEL1;RPIA;TALDO1;TKT;TKTL1;TKTL2;TP53;TPI1;UBL4A	-1.76313	-1.64295	-1.72607	-0.981876	-0.93079	-1.05386	-1.48626	-1.08213	-1.16227	0.49507	0.450138	0.379827	-0.0538648	0.0897726	0.109202	1.37248	0.994546	1.1358	0.503513	-0.0582041	0.293283	1.30138	1.37509	1.29795	163.636	1.11688e-13	5.64844e-14	4.41583e-12
Q9H4A4	RNPEP	extracellular exosome .GO.0070062.;extracellular region .GO.0005576.;extracellular space .GO.0005615.;plasma membrane .GO.0005886.;aminopeptidase activity .GO.0004177.;epoxide hydrolase activity .GO.0004301.;metalloaminopeptidase activity .GO.0070006.;metalloexopeptidase activity .GO.0008235.;zinc ion binding .GO.0008270.;proteolysis .GO.0006508.	CAPN10;DNPEP;LAP3	0.77723	0.545456	0.607179	0.596241	0.583313	0.551308	0.191131	0.367343	0.311171	0.293269	0.157724	0.308839	-0.15485	-0.167942	-0.144317	-1.03127	-0.960703	-0.987155	-0.397998	-0.737834	-0.607882	-0.878317	-0.972439	-0.970056	162.914	1.15685e-13	5.79357e-14	4.52674e-12
Q9NYU2	UGGT1	endoplasmic reticulum .GO.0005783.;endoplasmic reticulum lumen .GO.0005788.;endoplasmic reticulum quality control compartment .GO.0044322.;endoplasmic reticulum.Golgi intermediate compartment .GO.0005793.;extracellular exosome .GO.0070062.;protein.containing complex .GO.0032991.;UDP.glucose.glycoprotein glucosyltransferase activity .GO.0003980.;unfolded protein binding .GO.0051082.;.de novo. post…	ALG6;CALR;CANX;DNAJB11;DNAJC10;EDEM1;EDEM3;ERLEC1;GANAB;GXYLT1;GXYLT2;HSP90B1;HSPA5;HYOU1;LMAN1;MAN1B1;MOGS;OS9;PDIA3;PDIA4;SELENOF;STT3A;STT3B;UGGT2	-1.05492	-1.14191	-0.761288	-0.539838	-0.354978	-0.43704	-1.2665	-0.848437	-0.933671	0.194248	-0.120902	0.000752728	-0.430871	-0.362601	-0.34758	1.32764	1.17464	1.26225	-0.568176	-0.469708	-0.808066	2.10359	1.98366	1.87519	162.852	1.15907e-13	5.80186e-14	4.52674e-12
Q14192	FHL2	focal adhesion .GO.0005925.;nucleoplasm .GO.0005654.;nucleus .GO.0005634.;Z disc .GO.0030018.;bHLH transcription factor binding .GO.0043425.;identical protein binding .GO.0042802.;transcription corepressor activity .GO.0003714.;transcription factor binding .GO.0008134.;zinc ion binding .GO.0008270.;atrial cardiac muscle cell development .GO.0055014.;heart trabecula formation .GO.0060347.;negative…	AR;CAPN3;CARD8;CAVIN1;CTNNB1;EGFR;HIF1A;IGFBP5;LEF1;NNMT;PSEN2;SMAD3;STX11;STXBP2;TRAF2;TRAF6;TTN;UNC13D	2.76572	2.55683	2.33777	-0.344685	-0.161088	-0.102758	1.98995	2.17511	1.90276	-0.729684	-0.71315	-0.144398	-0.551895	-0.785623	-0.435824	-2.22237	-1.7581	-2.06817	-0.912265	-0.306046	-0.582613	-2.24575	-2.05975	-1.83516	162.652	1.17129e-13	5.84783e-14	4.54672e-12
P46977	STT3A	endoplasmic reticulum membrane .GO.0005789.;membrane .GO.0016020.;oligosaccharyltransferase complex .GO.0008250.;oligosaccharyltransferase complex A .GO.0160226.;dolichyl.diphosphooligosaccharide.protein glycotransferase activity .GO.0004579.;metal ion binding .GO.0046872.;co.translational protein modification .GO.0043686.;post.translational protein modification .GO.0043687.;protein N.linked glyc…	ALG10;ALG10B;ALG12;CANX;DAD1;DDOST;DOLPP1;EMC1;KRTCAP2;MAGT1;MLEC;MOGS;OST4;OSTC;RPL11;RPL12;RPL13;RPL14;RPL15;RPL18;RPL18A;RPL21;RPL23;RPL23A;RPL24;RPL27;RPL27A;RPL28;RPL30;RPL31;RPL32;RPL34;RPL35A;RPL36;RPL37;RPL37A;RPL38;RPL4;RPL5;RPL6;RPL7A;RPL8;RPL9;RPLP0;RPN1;RPN2;SEC61A1;SEC61A2;SEC61B;SEC61G;SEC63;SSR1;SSR2;SSR3;SSR4;STT3B;TMC2;TMEM258;TUSC3;UBA52;UGGT1	-1.44136	-1.99923	-1.99147	-0.379985	-0.330655	-0.363265	-1.40021	-1.55156	-1.12934	0.583862	0.238049	0.338723	-0.111839	-0.0287498	-0.101163	1.77968	1.49612	1.61168	-0.324072	-0.599649	-0.210726	1.85886	1.81999	1.80097	162.489	1.18017e-13	5.88173e-14	4.5536e-12
Q96RT1	ERBIN	basal plasma membrane .GO.0009925.;basement membrane .GO.0005604.;basolateral plasma membrane .GO.0016323.;cell junction .GO.0030054.;cytoplasm .GO.0005737.;glutamatergic synapse .GO.0098978.;hemidesmosome .GO.0030056.;neuromuscular junction .GO.0031594.;nuclear membrane .GO.0031965.;nuclear speck .GO.0016607.;nucleus .GO.0005634.;plasma membrane .GO.0005886.;postsynaptic specialization .GO.00995…	ARVCF;CAV1;CTNNB1;CTNND1;CTNND2;DSG1;DST;EGFR;ERBB2;ERBB3;GRB2;HSP90AA1;ITGB4;KRAS;LMNB1;NOD2;PKP4;PPP1CC;SHOC2;SMAD2;SMAD3;TMPO;ZFYVE9	1.29257	1.1439	1.01289	0.313364	0.630109	0.586419	1.32971	1.24207	1.24082	0.362002	0.213832	0.223947	-0.71403	-0.834386	-0.780942	-1.05683	-1.10218	-1.14	-0.558061	-0.403998	-0.411156	-1.1768	-0.883369	-0.696635	161.754	1.22347e-13	6.20309e-14	4.69239e-12
Q9Y3Z3	SAMHD1	nucleoplasm .GO.0005654.;nucleus .GO.0005634.;plasma membrane .GO.0005886.;site of double.strand break .GO.0035861.;tetraspanin.enriched microdomain .GO.0097197.;deoxynucleoside triphosphate hydrolase activity .GO.0106375.;dGTP binding .GO.0032567.;dGTPase activity .GO.0008832.;GTP binding .GO.0005525.;identical protein binding .GO.0042802.;nucleic acid binding .GO.0003676.;RNA binding .GO.000372…	ADAR;APOBEC3G;BST2;CCNA2;CCNL2;CDK1;CDK2;CUL4A;DCAF1;DDB1;IFI27;IFI6;IFIT1;IFIT2;IFIT3;IFITM1;IFITM3;IFNA1;IRF3;IRF7;IRF9;ISG15;MX1;MX2;OAS1;OAS2;RNASEH2A;RNASEH2B;RNASEH2C;RNASEL;RSAD2;STAT1;TREX1;TRIM5	-0.759522	-0.65604	-0.338862	0.0100832	0.020427	-0.0208983	1.29932	1.46632	1.16528	0.973944	0.98075	0.956547	-0.864762	-0.776545	-0.897152	0.705143	0.544953	0.618513	-2.07761	-1.606	-1.79949	-0.314304	-0.583958	-0.332772	160.956	1.27232e-13	6.61057e-14	4.83547e-12
O95573	ACSL3	endoplasmic reticulum .GO.0005783.;endoplasmic reticulum membrane .GO.0005789.;Golgi apparatus .GO.0005794.;lipid droplet .GO.0005811.;membrane .GO.0016020.;mitochondrial outer membrane .GO.0005741.;perinuclear region of cytoplasm .GO.0048471.;peroxisomal membrane .GO.0005778.;plasma membrane .GO.0005886.;arachidonate.CoA ligase activity .GO.0047676.;ATP binding .GO.0005524.;long.chain fatty acid…	AASDH;ABCD1;ABCD3;ACACA;ACACB;ACOX1;ACOX2;ACSBG1;ACSBG2;ACSL1;ACSL4;ACSL5;ACSL6;CPT1A;CPT1B;CPT1C;DGAT1;FASN;LPL;MGLL;PNPLA2;PNPLA3;PPT1;PPT2;SLC27A2	0.853175	0.845459	0.77689	1.09897	0.98602	0.91221	0.268211	0.590028	0.443637	0.656341	0.517357	0.388873	-1.01935	-1.04484	-1.10893	0.129571	-0.0968672	-0.0775747	-1.05914	-0.841165	-0.993836	0.159788	0.0552752	0.118763	160.772	1.28342e-13	6.71075e-14	4.83547e-12
Q6WCQ1	MPRIP	actin cytoskeleton .GO.0015629.;cytosol .GO.0005829.;focal adhesion .GO.0005925.;actin filament binding .GO.0051015.;cadherin binding .GO.0045296.	PPA1;PPP1R12A;PPP1R12C;PRKG1;RHOA	0.56612	0.55651	0.588631	-0.00470041	-0.0805277	0.108455	0.561823	0.532831	0.41579	-0.628191	-0.242695	-0.335095	-0.0628333	-0.185276	-0.065933	-1.23516	-1.42326	-1.48787	0.438953	0.346082	0.458928	-1.53117	-1.35893	-1.61891	160.763	1.28342e-13	6.71075e-14	4.83547e-12
O95793	STAU1	cell body .GO.0044297.;cytoplasm .GO.0005737.;cytoplasmic ribonucleoprotein granule .GO.0036464.;cytoplasmic stress granule .GO.0010494.;cytosol .GO.0005829.;dendrite .GO.0030425.;dendrite cytoplasm .GO.0032839.;endoplasmic reticulum .GO.0005783.;extracellular exosome .GO.0070062.;glutamatergic synapse .GO.0098978.;membrane .GO.0016020.;microtubule associated complex .GO.0005875.;neuron projectio…	ADAR;ARF1;CPEB1;DHX9;DICER1;EIF4A3;ELAVL1;FMR1;HNRNPU;IGF2BP1;ILF3;IQGAP1;MOV10;NCL;NKRF;PABPC1;PRKRA;RPLP0;RPS6;SAMD4A;SMG5;SMG7;STAU2;TARDBP;TIA1;TIAL1;TINCR;UPF1;UPF2;UPF3B;YBX1	0.8034	0.823195	0.582051	-1.07265	-0.838851	-0.7957	1.22985	0.970882	1.16	-0.643782	-0.684522	-1.02222	0.207216	0.217542	0.276671	-0.824046	-1.18184	-1.13906	0.897778	0.695671	0.741937	-1.53728	-1.56356	-1.61921	160.562	1.29674e-13	6.83506e-14	4.85709e-12
Q53QV2	LBH	cytoplasm .GO.0005737.;nucleus .GO.0005634.;protein.containing complex .GO.0032991.;mammary gland epithelial cell differentiation .GO.0060644.;negative regulation of DNA.templated transcription .GO.0045892.;negative regulation of intracellular estrogen receptor signaling pathway .GO.0033147.;negative regulation of stem cell differentiation .GO.2000737.;positive regulation of DNA.templated transcr…		3.46045	3.34938	3.56768	-3.48371	-2.93139	-3.61384	-0.712756	-1.69646	-1.0211	-3.42574	-2.4454	-3.17256	1.42532	1.25243	1.40401	-2.64955	-1.93516	-1.98357	1.00761	1.44182	1.40873	-2.34837	-2.22646	-1.99838	159.372	1.37446e-13	7.6631e-14	5.10029e-12
Q96EY8	MMAB	mitochondrial matrix .GO.0005759.;mitochondrion .GO.0005739.;ATP binding .GO.0005524.;cobalamin binding .GO.0031419.;corrinoid adenosyltransferase activity .GO.0008817.;transferase activity. transferring alkyl or aryl .other than methyl. groups .GO.0016765.;cobalamin metabolic process .GO.0009235.	CBL;CD320;IYD;LMBRD1;MCEE;MMAA;MMACHC;MMADHC;MMUT;MTR;MTRR;MVK;PCCB	-0.984909	-0.61872	-0.964673	-0.306898	-0.31063	-0.180298	-0.773586	-0.665926	-0.392808	-0.495017	-0.520446	-0.403542	-0.330176	-0.408891	-0.28144	1.49221	1.75475	1.55537	-0.805571	-0.871765	-0.665297	1.32476	1.17997	1.1587	159.23	1.38334e-13	7.77069e-14	5.10029e-12
Q9Y624	F11R	bicellular tight junction .GO.0005923.;cell junction .GO.0030054.;cell.cell junction .GO.0005911.;extracellular exosome .GO.0070062.;plasma membrane .GO.0005886.;protein.containing complex .GO.0032991.;tight junction .GO.0070160.;cadherin binding .GO.0045296.;integrin binding .GO.0005178.;PDZ domain binding .GO.0030165.;protein homodimerization activity .GO.0042803.;virus receptor activity .GO.00…	AFDN;ARHGEF18;CD300LD;CDH1;CDH5;CGN;CLDN1;CLDN3;CLDN4;CLDN5;CLDN7;GLG1;ICAM1;ICAM2;IGSF5;ITGAL;ITGB2;JAM2;JAM3;MARVELD2;MPDZ;NECTIN1;NECTIN2;OCLN;PARD3;PECAM1;PRKCZ;RAPGEF6;RHOA;TJP1;TJP2;TJP3;VCAM1	1.51786	1.54155	1.32361	-0.433771	-0.316441	-0.235856	0.402726	0.332477	0.236239	-0.494828	-0.25772	-0.30885	-0.302165	-0.260365	-0.354243	-0.161701	-0.236436	-0.341025	-0.0671373	-0.131634	-0.109045	-0.407285	-0.522201	-0.466492	159.197	1.38556e-13	7.79806e-14	5.10029e-12
Q6P1A2	LPCAT3	endoplasmic reticulum membrane .GO.0005789.;membrane .GO.0016020.;1.acylglycerol.3.phosphate O.acyltransferase activity .GO.0003841.;1.acylglycerophosphocholine O.acyltransferase activity .GO.0047184.;1.acylglycerophosphoethanolamine O.acyltransferase activity .GO.0106262.;1.acylglycerophosphoserine O.acyltransferase activity .GO.0106263.;2.acylglycerol.3.phosphate O.acyltransferase activity .GO.…	ACSL4;CEPT1;CHDH;CHPT1;GPX4;LPCAT1;LPCAT2;LPCAT4;LYPLA1;MBOAT1;MBOAT2;NCAPH2;PEMT;PISD;PLA1A;PLA2G15;PLAAT3;PLB1;PLD1;PLD2;PLD3;PLD4;PNPLA6;PNPLA7;PTDSS1;PTDSS2;SELENOI	0.0666018	0.121148	0.0714196	0.653682	0.697803	0.739192	-1.0298	-1.02079	-0.97719	-1.658	-1.11742	-1.01273	-1.24764	-1.03959	-1.06437	1.00879	1.1186	1.26881	-0.0923764	0.0757987	0.212771	1.65408	1.74956	1.86638	158.795	1.41442e-13	8.17227e-14	5.17679e-12
Q6PGP7	SKIC3	cytoplasm .GO.0005737.;cytosol .GO.0005829.;euchromatin .GO.0000791.;nucleoplasm .GO.0005654.;nucleus .GO.0005634.;Ski complex .GO.0055087.;nuclear.transcribed mRNA catabolic process .GO.0000956.;nuclear.transcribed mRNA catabolic process. 3..5. exonucleolytic nonsense.mediated decay .GO.0070478.;rescue of stalled ribosome .GO.0072344.		-1.48832	-1.67789	-1.76817	-0.147571	-0.207647	-0.18068	-1.69812	-1.74674	-1.17006	-0.0125395	-0.226542	0.0164087	0.237459	0.234534	0.187641	0.743756	0.748755	0.773391	0.488115	0.671077	0.361858	1.48566	1.39225	1.34553	158.524	1.4333e-13	8.43699e-14	5.17743e-12
Q15276	RABEP1	cytosol .GO.0005829.;early endosome .GO.0005769.;early endosome membrane .GO.0031901.;endocytic vesicle .GO.0030139.;endosome .GO.0005768.;glutamatergic synapse .GO.0098978.;intracellular membrane.bounded organelle .GO.0043231.;protein.containing complex .GO.0032991.;recycling endosome .GO.0055037.;growth factor activity .GO.0008083.;GTPase activator activity .GO.0005096.;protein domain specific …	ANKFY1;AP1G1;CCZ1;EEA1;GAPVD1;GGA1;GGA2;GGA3;MON1A;RAB22A;RAB4A;RAB5A;RAB5B;RAB5C;RAB8A;RABGEF1;RBSN;TRAF3IP1;TSC2	-0.816627	-0.868825	-0.56267	-1.31027	-1.24487	-1.0047	-0.892733	-1.16536	-0.902353	-1.03091	-0.842844	-0.871699	0.998848	1.01643	1.00148	-0.270838	-0.0747181	-0.0431864	0.981944	1.07083	0.9322	0.119467	0.235699	0.0413032	158.509	1.43441e-13	8.45309e-14	5.17743e-12
Q92576	PHF3	nucleus .GO.0005634.;zinc ion binding .GO.0008270.;DNA.templated transcription .GO.0006351.;regulation of transcription by RNA polymerase II .GO.0006357.	CEP350;HELZ;NIPBL;POLR2A;POLR2E;PTP4A1;SETD2;SETX	0.375476	0.406666	0.292832	-0.89994	-1.01823	-0.786351	1.04616	0.723378	0.98194	-0.832554	-0.642656	-0.839175	0.380265	0.249128	0.350134	-0.624844	-0.626741	-0.670734	0.531378	0.592173	0.534238	-0.792594	-1.0691	-0.90408	158.447	1.43885e-13	8.51814e-14	5.17743e-12
Q5T9L3	WLS	cytoplasmic vesicle .GO.0031410.;cytosol .GO.0005829.;early endosome .GO.0005769.;early endosome membrane .GO.0031901.;endocytic vesicle membrane .GO.0030666.;endomembrane system .GO.0012505.;endoplasmic reticulum .GO.0005783.;endoplasmic reticulum membrane .GO.0005789.;extracellular exosome .GO.0070062.;Golgi apparatus .GO.0005794.;Golgi membrane .GO.0000139.;organelle membrane .GO.0031090.;plas…	OPRM1;PORCN;SNX3;TGFBR3;VPS26A;VPS29;VPS35;WNT1;WNT10A;WNT10B;WNT11;WNT16;WNT2;WNT2B;WNT3;WNT3A;WNT4;WNT5A;WNT5B;WNT6;WNT7A;WNT7B;WNT8A;WNT8B;WNT9A;WNT9B	-0.940358	-1.04837	-0.901952	-0.445149	-0.300342	-0.244494	-2.23489	-1.84589	-2.21381	-1.15427	-0.845498	-1.524	0.0626831	0.0657672	0.106187	1.48083	1.32987	1.46975	0.907299	0.479066	0.952864	1.64455	1.5521	1.56033	158.23	1.45439e-13	8.75391e-14	5.19101e-12
Q16706	MAN2A1	cis.Golgi network .GO.0005801.;extracellular exosome .GO.0070062.;Golgi medial cisterna .GO.0005797.;Golgi membrane .GO.0000139.;membrane .GO.0016020.;alpha.mannosidase activity .GO.0004559.;carbohydrate binding .GO.0030246.;hydrolase activity. hydrolyzing N.glycosyl compounds .GO.0016799.;mannosyl.oligosaccharide 1.3.1.6.alpha.mannosidase activity .GO.0004572.;metal ion binding .GO.0046872.;prot…	B4GALT1;COG3;COPB2;EDEM2;EDEM3;FUT8;GOSR1;MAN1A1;MAN1A2;MAN1B1;MAN1C1;MAN2A2;MGAT1;MGAT2;SLC35C1;SLC35D1;SLC35D2	-0.256016	-0.530325	-0.284056	1.27324	1.08122	1.05165	-0.132753	-0.0216389	0.0496713	1.88176	1.45201	1.54784	-1.25965	-1.18236	-1.23609	-0.0727834	-0.0639933	-0.125448	-0.828108	-0.848923	-1.19683	0.964191	0.80741	0.757951	158.163	1.45883e-13	8.82368e-14	5.19101e-12
Q6P4Q7	CNNM4	basolateral plasma membrane .GO.0016323.;plasma membrane .GO.0005886.;protein.containing complex .GO.0032991.;magnesium ion transmembrane transporter activity .GO.0015095.;sodium ion transmembrane transporter activity .GO.0015081.;enamel mineralization .GO.0070166.;intracellular monoatomic cation homeostasis .GO.0030003.;magnesium ion homeostasis .GO.0010960.;magnesium ion transport .GO.0015693.;…	CBS;CBSL;COX11;GMPS;MMP20;PTP4A1;PTP4A2;SLC41A1	0.190575	0.0965197	-0.0356434	1.72306	1.94364	1.29495	0.732189	0.480057	0.602106	1.88595	2.01084	1.7347	-1.64638	-1.75396	-2.0933	0.103009	0.0957384	0.0855104	-1.53299	-1.37326	-1.43607	0.473646	0.07634	0.195434	157.964	1.47438e-13	9.07692e-14	5.21734e-12
Q14534	SQLE	endoplasmic reticulum .GO.0005783.;endoplasmic reticulum membrane .GO.0005789.;intracellular membrane.bounded organelle .GO.0043231.;membrane .GO.0016020.;FAD binding .GO.0071949.;squalene monooxygenase activity .GO.0004506.;cholesterol metabolic process .GO.0008203.;lipid droplet formation .GO.0140042.;regulation of cell population proliferation .GO.0042127.;response to biphenyl .GO.1904614.;ste…	ACAT2;CCDC160;CH25H;COQ2;COQ3;CYP39A1;CYP51A1;CYP7A1;CYP7B1;CYP8B1;DHCR24;DHCR7;ERG28;FASN;FAXDC2;FDFT1;FDPS;GGPS1;HMGCR;HMGCS1;HMGCS2;HSD17B7;HSD3B1;HSD3B2;HSD3B7;IDI1;IDI2;INSIG1;KYNU;LBR;LSS;MARCHF6;MAT2B;MSMO1;MVD;MVK;NSDHL;PMVK;PTGIS;SC5D;SDR42E1;SIGMAR1;SMIM22;SREBF1;SREBF2;TM7SF2;TTR	-0.228763	-0.444418	-0.553646	0.797006	0.795327	0.639704	-1.16025	-0.612988	-0.996666	1.07831	1.19664	1.17195	-1.06765	-1.00947	-1.20965	1.68125	1.24276	1.552	-1.25738	-1.28274	-1.2861	1.07029	1.31873	1.35856	157.715	1.49214e-13	9.38473e-14	5.25118e-12
P00338	LDHA	cytosol .GO.0005829.;extracellular exosome .GO.0070062.;membrane .GO.0016020.;mitochondrion .GO.0005739.;nucleus .GO.0005634.;oxidoreductase complex .GO.1990204.;cadherin binding .GO.0045296.;identical protein binding .GO.0042802.;L.lactate dehydrogenase activity .GO.0004459.;glycolytic process .GO.0006096.;lactate metabolic process .GO.0006089.;pyruvate metabolic process .GO.0006090.;substantia …	ACLY;AGXT2;ALDOA;ALDOA;ALDOB;ALDOC;ARNT;BCAT1;BCAT2;BCKDHA;BCKDHB;CS;CTH;DERA;ENO1;ENO3;FGFR1;FH;G6PD;GAPDH;GLYCTK;GOT1;GOT1L1;GOT2;GPI;H6PD;HIF1A;HK1;HK2;IDH1;IDH2;IQCH;KCNJ11;LDHAL6A;LDHC;LDHD;ME1;ME2;ME3;MICU1;MPST;MYC;PC;PDHA1;PDHA2;PDHB;PDK1;PFKFB3;PFKL;PFKM;PFKP;PGAM1;PGAM4;PGK1;PGM1;PKLR;PKM;SDHA;SDHB;SDS;SDSL;SLC16A3;SLC16A4;SLC2A1;SLC2A3;SUCLG1;TALDO1;TKT;TKTL1;TKTL2;TPI1;TSG101;TST	1.13917	1.19251	1.31223	0.344228	0.287885	0.575769	1.33354	1.48663	1.24134	0.344044	-0.159107	0.194366	-0.605283	-0.766448	-0.51862	-1.49313	-1.22866	-1.19314	-0.556236	-0.64543	-0.511728	-1.46741	-1.67463	-1.44001	157.586	1.50102e-13	9.5466e-14	5.25358e-12
P50579	METAP2	cytoplasm .GO.0005737.;cytosol .GO.0005829.;plasma membrane .GO.0005886.;aminopeptidase activity .GO.0004177.;initiator methionyl aminopeptidase activity .GO.0004239.;metal ion binding .GO.0046872.;metalloaminopeptidase activity .GO.0070006.;metalloexopeptidase activity .GO.0008235.;RNA binding .GO.0003723.;N.terminal protein amino acid modification .GO.0031365.;peptidyl.methionine modification .…	CUL7;DEGS1;DEGS2;GNAT1;GTPBP4;IMP3;MED1;METAP1;MRPL2;MRPL22;MRPL24;MRPL3;MRPL36;MRPS5;MRPS6;MRTO4;NPSR1;NSA2;PES1;RPL11;RPL13A;RPL17;RPL17-C18orf32;RPL23;RPL23A;RPL26;RPL26L1;RPL3;RPL35;RPL4;RPL5;RPL7;RPL7L1;RPL8;RPL9;RPLP0;RPS11;RPS14;RPS15;RPS16;RPS18;RPS2;RPS3;RPS5;RPS9;SKP1;TEX48;UCHL5	1.95729	1.46112	1.80269	-0.736541	-0.796886	-0.818571	1.09606	1.00663	0.657847	-1.62167	-1.00565	-1.07459	0.648388	0.734096	0.640775	-1.90588	-2.17274	-1.91115	1.0182	1.16291	1.0554	-1.46634	-1.79959	-1.88459	156.533	1.58318e-13	9.65198e-14	5.51101e-12
Q96PY5	FMNL2	cytosol .GO.0005829.;actin filament binding .GO.0051015.;cadherin binding .GO.0045296.;small GTPase binding .GO.0031267.;cell migration .GO.0016477.;cortical actin cytoskeleton organization .GO.0030866.;cytoskeleton organization .GO.0007010.;regulation of cell morphogenesis .GO.0022604.;regulation of cell shape .GO.0008360.	CDC42;PFN1;RHOC	-1.2586	-1.40631	-1.78538	-1.42801	-1.3784	-1.16028	-1.84462	-1.54123	-1.26674	-0.297993	-0.157971	-0.198295	0.855436	0.894723	0.835669	1.23167	1.24523	1.15394	0.501114	0.555033	0.769497	0.911318	0.937236	0.803389	156.244	1.60538e-13	9.68086e-14	5.55809e-12
P04406	GAPDH	cytoplasm .GO.0005737.;cytosol .GO.0005829.;extracellular exosome .GO.0070062.;GAIT complex .GO.0097452.;intracellular membrane.bounded organelle .GO.0043231.;lipid droplet .GO.0005811.;membrane .GO.0016020.;microtubule cytoskeleton .GO.0015630.;nuclear membrane .GO.0031965.;nucleus .GO.0005634.;perinuclear region of cytoplasm .GO.0048471.;plasma membrane .GO.0005886.;ribonucleoprotein complex .G…	ACAN;ACLY;ACO2;ACOT7;ACTB;ACTG1;ADD1;ADD2;ADD3;AGO2;AIF1;AKT1;ALB;ALDOA;ALDOA;ALDOB;ALDOC;ANXA2;ANXA5;ANXA8;APP;AR;ATG5;ATG7;ATP5F1A;ATP5F1B;B2M;BAX;BCL2;BCL2L1;BDNF;BECN1;BGLAP;BIRC2;BIRC3;BPGM;CALR;CAMP;CANX;CASP3;CASP7;CASP8;CASP9;CBS;CBSL;CCK;CCL2;CCNB1;CCND1;CCNE1;CD4;CD44;CD63;CD68;CD81;CDH1;CDH2;CDK2;CDK4;CDKN1A;CFL1;COL1A1;COX4I1;CS;CSF1;CTBP1;CTNNB1;CYCS;CYP1A2;DECR1;DERA;DNTT;EEF1A1;EEF…	2.10002	2.20076	2.23641	-0.982768	-0.900586	-1.19544	1.1861	1.13986	1.02968	-0.660169	-0.369088	-0.54545	-0.563928	-0.771323	-0.62109	-1.23278	-1.23586	-1.23443	-0.19352	0.0122684	-0.0263436	-0.489397	-1.20026	-1.0539	154.904	1.71863e-13	9.83089e-14	5.91817e-12
Q12933	TRAF2	CD40 receptor complex .GO.0035631.;cell cortex .GO.0005938.;cytoplasm .GO.0005737.;cytoplasmic side of plasma membrane .GO.0009898.;cytosol .GO.0005829.;IRE1.TRAF2.ASK1 complex .GO.1990604.;membrane raft .GO.0045121.;nucleoplasm .GO.0005654.;TRAF2.GSTP1 complex .GO.0097057.;tumor necrosis factor receptor superfamily complex .GO.0002947.;ubiquitin ligase complex .GO.0000151.;vesicle membrane .GO.0…	BAK1;BCL10;BECN1;BIRC2;BIRC3;BTK;CASP8;CD27;CD40;CD40LG;CFLAR;CHUK;CYLD;DAB2IP;DDX58;DIABLO;DIABLO;EGFR;EIF2AK2;ERN1;ERN2;FADD;FHL2;FLNA;FYN;GAB2;GAPDH;GSTP1;HSP90AB1;HTRA2;IKBKB;IKBKE;IKBKG;IRAK1;IRAK4;JUN;LCK;LTBR;MALT1;MAP2K3;MAP2K6;MAP2K7;MAP3K1;MAP3K14;MAP3K5;MAP3K7;MAP4K2;MAPK8;MAPK9;MAVS;MIB2;MLKL;NFKB1;NFKB2;NFKBIA;OPTN;PIK3CA;PIK3CB;PIK3CD;PIK3R1;PIK3R2;PIK3R3;PRKCD;PRKCE;PRKCQ;PRKN;RBCK…	-0.088346	-0.117344	-0.126446	-1.22558	-1.1063	-1.20844	-0.347601	-0.505447	-0.366302	-0.626352	-0.905678	-0.586164	0.609441	0.637824	0.623684	0.422295	0.64822	0.540888	0.486439	0.35281	0.333212	0.445016	0.526016	0.370167	154.564	1.74749e-13	9.86988e-14	5.98539e-12
Q9NP97	DYNLRB1	centrosome .GO.0005813.;ciliary tip .GO.0097542.;cilium .GO.0005929.;cytoplasm .GO.0005737.;cytoplasmic dynein complex .GO.0005868.;dynein complex .GO.0030286.;membrane .GO.0016020.;microtubule .GO.0005874.;dynein intermediate chain binding .GO.0045505.;microtubule motor activity .GO.0003777.;microtubule.based movement .GO.0007018.;visual behavior .GO.0007632.	ACTB;ACTR10;ACTR1A;BICDL1;CAPZA1;CAPZB;DCTN1;DCTN2;DCTN3;DCTN4;DCTN5;DCTN6;DNAI2;DNAL4;DYNC1H1;DYNC1I1;DYNC1I2;DYNC1LI1;DYNC1LI2;DYNC2H1;DYNC2LI1;DYNLL1;DYNLL2;DYNLRB2;DYNLT1;DYNLT3;NUDCD3;SNX4;TCTE3;TCTEX1D1;TCTEX1D2;TCTEX1D4;TPR;WDR34;WDR60	1.18512	1.18382	1.75213	-2.11461	-2.00156	-2.036	1.33604	1.72135	1.26833	-1.35053	-1.55138	-1.40388	0.415027	0.452183	0.401715	-0.799393	-0.899248	-0.619633	0.417901	0.882107	0.765963	-0.97747	-0.826714	-0.827998	154.437	1.7597e-13	9.88647e-14	5.99516e-12
P05362	ICAM1	cell surface .GO.0009986.;collagen.containing extracellular matrix .GO.0062023.;external side of plasma membrane .GO.0009897.;extracellular exosome .GO.0070062.;extracellular space .GO.0005615.;focal adhesion .GO.0005925.;immunological synapse .GO.0001772.;membrane .GO.0016020.;membrane raft .GO.0045121.;plasma membrane .GO.0005886.;integrin binding .GO.0005178.;signaling receptor activity .GO.00…	AKT1;ALB;ALCAM;APOE;AREG;AWAT2;B4E171;C3;CADM1;CAV1;CCL2;CCL3;CCL4;CCL5;CCR2;CCR7;CCRL2;CD2;CD209;CD274;CD28;CD34;CD36;CD4;CD40;CD40LG;CD44;CD55;CD58;CD63;CD80;CD81;CD86;CD8A;CD9;CD99;CDH5;CMC2;CRP;CSF1;CSF2;CSF3;CTLA4;CX3CL1;CX3CR1;CXCL1;CXCL10;CXCL13;CXCL2;CXCL8;CXCR3;CXCR4;EDN1;EGFR;ENG;EZR;F11R;F3;FASLG;FCGR3A;FCGR3B;FGF2;FN1;HRAS;ICAM2;ICAM3;ICAM4;IFNA1;IFNG;IL10;IL13;IL15;IL1A;IL1B;IL1R1;IL…	-2.3146	-2.50787	-2.28765	-2.63026	-1.71791	-1.47867	-2.0111	-1.80143	-1.4179	-0.613249	-0.445451	-0.509642	0.717668	0.789605	0.770661	2.21302	2.29837	2.13667	-0.141462	-0.0722134	0.00320054	2.65949	2.33655	2.29677	153.487	1.84741e-13	1.00073e-13	6.26067e-12
P20810	CAST	cytoplasm .GO.0005737.;cytosol .GO.0005829.;endoplasmic reticulum .GO.0005783.;membrane .GO.0016020.;cadherin binding .GO.0045296.;calcium.dependent cysteine.type endopeptidase inhibitor activity .GO.0010859.;endopeptidase inhibitor activity .GO.0004866.;RNA binding .GO.0003723.;negative regulation of type B pancreatic cell apoptotic process .GO.2000675.;presynaptic active zone organization .GO.1…	CAPN1;CAPN10;CAPN11;CAPN14;CAPN2;CAPN3;CAPN5;CAPN6;CAPN7;CAPN8;CAPN9;CAPNS1;CAPNS2;SPTAN1;TLN1	1.44115	1.83405	1.60048	-0.774677	-1.11065	-0.949664	0.869411	0.854714	0.746181	-2.13806	-1.60599	-1.99807	-0.108092	-0.149617	0.0141582	-1.6572	-2.05855	-2.23258	0.738383	0.631196	0.733941	-1.42934	-1.44729	-1.83951	153.087	1.88516e-13	1.00602e-13	6.35497e-12
Q6KCM7	SLC25A25	mitochondrial inner membrane .GO.0005743.;mitochondrion .GO.0005739.;ATP transmembrane transporter activity .GO.0005347.;ATP.phosphate antiporter activity .GO.0140987.;calcium ion binding .GO.0005509.;adipose tissue development .GO.0060612.;ADP transport .GO.0015866.;ATP metabolic process .GO.0046034.;ATP transport .GO.0015867.;calcium ion transmembrane transport .GO.0070588.;camera.type eye deve…	MT-ND1;MT-ND2;MT-ND3;MT-ND4;MT-ND5;NDUFA12;NDUFA13;NDUFA2;NDUFA5;NDUFA6;NDUFA8;NDUFB10;NDUFB7;NDUFB9;NDUFS1;NDUFS2;NDUFS3;NDUFS4;NDUFS6;NDUFS7;NDUFS8;NDUFV1;NDUFV2;SLC25A23	-6.29754	-6.23028	-5.80865	0.157082	-0.0167668	-0.767469	-1.65275	-2.36093	-1.22292	1.66104	0.908834	0.908305	-0.700407	0.0461693	-0.674523	2.30114	2.2073	2.32915	0.99157	0.962125	0.415139	2.36962	2.11029	1.94138	152.341	1.95843e-13	1.01645e-13	6.56742e-12
Q9BRJ6	CHLSN	extracellular space .GO.0005615.;hormone activity .GO.0005179.;RNA binding .GO.0003723.;negative regulation of cholesterol biosynthetic process .GO.0045541.		0.594507	0.537136	0.511536	-0.563688	-0.565566	-0.536739	-0.00095129	-0.0402603	-0.218345	-1.95119	-1.36207	-1.55449	0.953747	1.04878	1.12907	-0.50222	-0.245715	-0.13911	0.620037	0.55914	0.536513	-1.65273	-1.77636	-1.60082	152.22	1.97176e-13	1.01837e-13	6.57766e-12
P12956	XRCC6	chromosome. telomeric region .GO.0000781.;cytosol .GO.0005829.;DNA.dependent protein kinase complex .GO.0070418.;DNA.dependent protein kinase.DNA ligase 4 complex .GO.0005958.;extracellular region .GO.0005576.;ficolin.1.rich granule lumen .GO.1904813.;Ku70.Ku80 complex .GO.0043564.;membrane .GO.0016020.;nonhomologous end joining complex .GO.0070419.;nuclear telomere cap complex .GO.0000783.;nucle…	ABL1;ACD;APLF;APTX;ATM;ATP23;ATR;ATRX;BARD1;BAX;BAZ1A;BLM;BRCA1;BRCA2;CBX3;CBX5;CDK1;CDK2;CDK9;CETN2;CFLAR;CHD1L;CHEK1;CHEK2;CLU;COIL;CTC1;CYREN;DCLRE1C;DDB1;DDB2;DHX9;DNA2;DNTT;ENSP00000491596;ERCC1;ERCC3;ERCC4;ERCC5;ERCC8;ESR1;EXO1;FANCD2;FANCI;FEN1;H1-0;H2AX;H2AZ1;H3C1;H4-16;HDAC6;HIST1H2BB;HIST2H2BE;HIST3H3;HNRNPA1;HNRNPC;HNRNPK;HOXB7;HOXC4;HTT;ILF2;ILF3;IRF3;KAT2A;KAT2B;KAT5;KDM1A;LIG1;LIG3;…	0.41678	0.445723	0.320859	0.229516	0.319682	0.257714	0.745358	0.973737	0.939095	0.130815	0.099646	0.0722105	-0.349207	-0.345991	-0.376824	-0.447773	-0.596198	-0.523119	-0.397678	-0.219127	-0.288501	-0.43794	-0.521577	-0.425249	151.733	2.02061e-13	1.02547e-13	6.70569e-12
P01024	C3	azurophil granule lumen .GO.0035578.;blood microparticle .GO.0072562.;cell surface .GO.0009986.;endoplasmic reticulum lumen .GO.0005788.;extracellular exosome .GO.0070062.;extracellular region .GO.0005576.;extracellular space .GO.0005615.;plasma membrane .GO.0005886.;protein.containing complex .GO.0032991.;secretory granule lumen .GO.0034774.;C5L2 anaphylatoxin chemotactic receptor binding .GO.00…	ADAMTS13;AGBL3;AGT;ALB;APOA1;APOB;APOE;APP;ATG16L1;B4E1Z4;C1R;C1S;C2;C3AR1;C4A;C4B;C4BPA;C5;C5AR1;C5AR2;C8A;C8B;CCL2;CD19;CD46;CD55;CD59;CFB;CFD;CFH;CFHR1;CFHR2;CFHR3;CFHR4;CFHR5;CFI;CFP;CLU;COLEC11;CP;CPB2;CR1;CR1L;CR2;CRP;CXCL8;ENSP00000493607;ERV3-1;ERVFRD-1;ERVW-1;F10;F11;F12;F2;F3;F7;FCN1;FCN2;FCN3;GC;HP;HPX;HRG;ICAM1;IL10;ITGAM;ITGAX;ITGB2;ITIH4;KLKB1;KNG1;LMLN;LTF;MASP1;MASP2;MBL2;MPO;MYBP…	0.062385	0.0528101	0.114806	-1.08395	-0.712201	-0.86472	-1.28498	-0.475873	-0.608208	-1.96904	-1.40044	-1.44951	-0.88859	-0.871873	-1.08334	2.99333	2.86676	2.98685	-2.26824	-1.60906	-1.95979	1.68599	1.71268	1.66607	151.439	2.05169e-13	1.03004e-13	6.72836e-12
P50416	CPT1A	membrane .GO.0016020.;mitochondrial outer membrane .GO.0005741.;mitochondrion .GO.0005739.;carnitine O.palmitoyltransferase activity .GO.0004095.;identical protein binding .GO.0042802.;protein.macromolecule adaptor activity .GO.0030674.;aflatoxin metabolic process .GO.0046222.;carnitine metabolic process .GO.0009437.;carnitine shuttle .GO.0006853.;cellular response to fatty acid .GO.0071398.;eati…	AASDH;ACAA2;ACACA;ACACB;ACADL;ACADM;ACADVL;ACOX1;ACOX3;ACSBG1;ACSBG2;ACSL1;ACSL3;ACSL4;ACSL5;ACSL6;CD36;CHKB;CPT1B;CPT1C;CPT2;EP300;FASN;HADHA;HADHB;PPARA;PPARG;PPARGC1A;RORA;SCARB1;SCARB2;SCD;SLC25A20;SREBF1;SREBF2;UCP1;UCP2;UCP3	-0.998063	-0.976422	-1.20024	-0.0786461	0.112652	0.262909	-0.217874	-0.287987	-0.514432	0.548939	0.276921	0.550304	-0.797811	-0.768133	-0.758399	0.909995	0.929805	0.90306	0.183833	0.335832	0.319993	1.24548	1.33636	1.34047	151.276	2.06946e-13	1.03267e-13	6.72836e-12
Q3SY69	ALDH1L2	extracellular exosome .GO.0070062.;mitochondrial matrix .GO.0005759.;mitochondrion .GO.0005739.;nucleoplasm .GO.0005654.;aldehyde dehydrogenase .NAD.. activity .GO.0004029.;formyltetrahydrofolate dehydrogenase activity .GO.0016155.;10.formyltetrahydrofolate catabolic process .GO.0009258.;biosynthetic process .GO.0009058.;fatty acid beta.oxidation .GO.0006635.;folic acid metabolic process .GO.0046…	ALDH18A1;ALDH1L1;AMT;DHFR;DHFR2;EPHX2;FTCD;GART;MTHFD1;MTHFD1L;MTHFD2;MTHFD2L;MTR;SHMT1;SHMT2	0.00598354	-0.0973537	0.242935	-0.0711735	-0.102475	-0.0820442	-1.33667	-1.07324	-1.39769	-1.03399	-1.27422	-1.16821	0.0587202	0.140358	-0.012636	1.32967	1.4584	1.42139	0.741492	0.743565	0.500659	0.24292	0.524736	0.436251	151.28	2.06946e-13	1.03267e-13	6.72836e-12
Q9ULH7	MRTFB	glutamatergic synapse .GO.0098978.;nucleus .GO.0005634.;postsynapse .GO.0098794.;presynapse .GO.0098793.;cadherin binding .GO.0045296.;transcription coactivator activity .GO.0003713.;muscle organ development .GO.0007517.;positive regulation of miRNA transcription .GO.1902895.;positive regulation of striated muscle tissue development .GO.0045844.;positive regulation of transcription by RNA polymer…	ACTA1;PHACTR1;RBM15;RHOA;SRF	1.42358	1.42886	1.60687	0.495647	0.332517	0.5286	1.23957	1.15074	1.38397	-0.219583	-0.344247	-0.40996	-0.313579	-0.628192	-0.532421	-1.40692	-1.07285	-1.20206	-0.297309	-0.22866	-0.0394008	-1.60184	-2.19607	-2.09081	151.279	2.06946e-13	1.03267e-13	6.72836e-12
Q9Y5Y2	NUBP2	centriole .GO.0005814.;cilium .GO.0005929.;cytosol .GO.0005829.;nucleoplasm .GO.0005654.;spindle pole centrosome .GO.0031616.;4 iron. 4 sulfur cluster binding .GO.0051539.;ATP binding .GO.0005524.;ATP.dependent FeS chaperone activity .GO.0140663.;iron.sulfur cluster binding .GO.0051536.;metal ion binding .GO.0046872.;nucleotide binding .GO.0000166.;cell projection organization .GO.0030030.;iron.s…	ABCB7;ACO1;CIAO1;CIAO2B;CIAO3;CIAPIN1;FOXRED1;MMS19;NDOR1;NSFL1C;NUBP1;RHOA	0.32953	0.15828	-0.105892	1.00932	1.09572	0.911201	-0.729466	-0.576731	-0.8105	1.11569	1.10867	1.23349	-0.0601857	-0.0176712	-0.0511825	0.649885	0.497081	0.283082	-1.57266	-1.56609	-1.4626	0.1693	0.345133	0.335074	150.894	2.11164e-13	1.03897e-13	6.83085e-12
P12235	SLC25A4	membrane .GO.0016020.;mitochondrial inner membrane .GO.0005743.;mitochondrial membrane .GO.0031966.;mitochondrial permeability transition pore complex .GO.0005757.;mitochondrion .GO.0005739.;plasma membrane .GO.0005886.;adenine transmembrane transporter activity .GO.0015207.;ATP.ADP antiporter activity .GO.0005471.;oxidative phosphorylation uncoupler activity .GO.0017077.;proton transmembrane tra…	ACO2;ADAM10;AFDN;ATP5F1A;ATP5F1B;BAK1;BAX;BCL2;BCS1L;C5;C6;C7;C8A;C8B;C9;CD34;CS;CYC1;CYCS;NKAIN2;PDZD11;PLEKHA7;POLG;POLG2;PPID;PPIF;PRKCE;RRM2B;SLC25A24;SLC25A3;SLC25A31;SLC25A5;SLC25A6;SPG7;TIMM10B;TIMM22;TIMM23;TP53;TSPAN33;TSPO;TWNK;UQCRC1;VDAC1;VDAC2;VDAC3	-0.275335	-0.290938	-0.218788	-0.0803861	0.0316694	-0.121183	-0.537447	-0.119873	-0.127462	-0.0825632	0.0402461	-0.0240286	-0.863768	-0.816782	-0.78271	1.45087	1.16739	1.22744	-0.666853	-0.562365	-0.612362	1.74748	1.48449	1.47905	150.574	2.14717e-13	1.04433e-13	6.85979e-12
P23634	ATP2B4	basolateral plasma membrane .GO.0016323.;caveola .GO.0005901.;ciliary basal body .GO.0036064.;cilium .GO.0005929.;glutamatergic synapse .GO.0098978.;intracellular membrane.bounded organelle .GO.0043231.;membrane .GO.0016020.;membrane raft .GO.0045121.;mitochondrion .GO.0005739.;plasma membrane .GO.0005886.;presynaptic active zone membrane .GO.0048787.;protein.containing complex .GO.0032991.;sperm…	ATP2A2;CALM1;CALM1;CALM2;CDH23;NOS1;OTOP1;PLN;PRKACA;PRKACB;PRKACG;PRKG1;PRKG2;RNLS;SCN5A;SNTA1;TNNI3	1.75482	1.77156	1.66132	1.24336	1.5115	1.29646	1.35124	1.18195	1.17447	0.654655	0.432135	0.400582	-1.46567	-1.88177	-1.65141	-1.3667	-0.976421	-1.48167	-1.55908	-1.26185	-1.91519	-1.35451	-1.73713	-1.19999	150.559	2.14828e-13	1.0445e-13	6.85979e-12
Q13442	PDAP1	cytosol .GO.0005829.;extracellular region .GO.0005576.;ficolin.1.rich granule lumen .GO.1904813.;plasma membrane .GO.0005886.;RNA binding .GO.0003723.;signal transduction .GO.0007165.	PDGFA;PDGFB	1.61797	1.59033	1.75223	-0.850625	-1.25603	-0.903869	0.837084	0.930844	0.556074	-1.8025	-1.36835	-1.1539	0.429809	0.330535	0.446472	-1.21771	-1.4364	-1.36882	0.619338	0.564343	0.922212	-1.86006	-1.7583	-1.97364	150.517	2.15272e-13	1.04518e-13	6.85979e-12
Q9HCC0	MCCC2	cytosol .GO.0005829.;methylcrotonoyl.CoA carboxylase complex .GO.1905202.;mitochondrial matrix .GO.0005759.;mitochondrion .GO.0005739.;ATP binding .GO.0005524.;methylcrotonoyl.CoA carboxylase activity .GO.0004485.;branched.chain amino acid catabolic process .GO.0009083.;coenzyme A metabolic process .GO.0015936.;L.leucine catabolic process .GO.0006552.	ACACA;ACACB;ACADL;ACADS;ACADSB;AUH;BCKDHA;BCKDHB;BTD;DBT;ECH1;ECHS1;EHHADH;F5H5P2;GATB;GLUD1;HADHA;HLCS;HMGCL;HMGCLL1;HPD;HPDL;IVD;MCAT;MCC;MCCC1;NELFCD;PC;PCCA;PCCB;PDHB;USHBP1	-1.31633	-1.33272	-1.50878	0.165179	0.31795	-0.0477203	-0.739044	-0.748565	-0.520039	0.805221	0.665806	0.44382	-0.893931	-0.847156	-0.856102	1.4414	1.20125	1.08152	-0.708695	-0.612082	-0.351824	2.11978	1.84331	1.72454	150.399	2.16605e-13	1.04721e-13	6.86808e-12
P52926	HMGA2	nuclear chromosome .GO.0000228.;nucleoplasm .GO.0005654.;nucleus .GO.0005634.;protein.DNA complex .GO.0032993.;senescence.associated heterochromatin focus .GO.0035985.;SMAD protein complex .GO.0071141.;5..deoxyribose.5.phosphate lyase activity .GO.0051575.;C2H2 zinc finger domain binding .GO.0070742.;cAMP response element binding .GO.0035497.;DNA binding. bending .GO.0008301.;DNA..apurinic or apy…	ALDH2;CCNB1IP1;CDK6;COX6C;CTNNB1;HMGA1;IGF2BP1;IGF2BP2;IGF2BP3;LHFPL6;LIN28A;LIN28B;LPP;MYC;NFIB;PLAG1;RAD51B;SMAD1;SMAD2;SMAD3;SMAD4;SMAD5;SMAD9;SNAI1;SNAI2;TP53	-1.53449	-2.05819	-2.19761	-2.31781	-2.77662	-2.20058	-1.74995	-2.70248	-2.07025	-2.82643	-2.45413	-3.22579	1.4073	1.46431	1.51577	0.556766	0.485061	0.474225	1.88131	2.10252	1.85468	1.28629	1.40125	1.13229	149.999	2.21156e-13	1.0542e-13	6.97787e-12
Q9H8H3	TMT1A	cytosol .GO.0005829.;endoplasmic reticulum .GO.0005783.;extracellular region .GO.0005576.;lipid droplet .GO.0005811.;membrane .GO.0016020.;tertiary granule lumen .GO.1904724.;methyltransferase activity .GO.0008168.;mRNA m.6.A methyltransferase activity .GO.0001734.;RNA methyltransferase activity .GO.0008173.;thiol S.methyltransferase activity .GO.0018708.;lncRNA processing .GO.0180035.;methylatio…		-0.931983	-0.858789	-0.558516	0.259051	0.18285	0.108572	-0.174889	0.487868	0.224693	1.62633	1.51621	1.43258	-2.1	-2.41847	-2.78391	1.84805	1.66995	1.74579	-1.89706	-1.4788	-2.13935	1.48844	1.57408	1.48924	149.811	2.23377e-13	1.05765e-13	7.01338e-12
A0AVT1	UBA6	cytoplasm .GO.0005737.;cytosol .GO.0005829.;nucleus .GO.0005634.;ATP binding .GO.0005524.;FAT10 activating enzyme activity .GO.0019780.;ubiquitin activating enzyme activity .GO.0004839.;amygdala development .GO.0021764.;dendritic spine development .GO.0060996.;DNA damage response .GO.0006974.;hippocampus development .GO.0021766.;learning .GO.0007612.;locomotory behavior .GO.0007626.;protein ubiqu…	ATG7;BIRC6;CDC34;MOCS2;NEDD8;RPS27A;UBA1;UBA3;UBA5;UBA52;UBA7;UBB;UBC;UBD;UBE2A;UBE2B;UBE2C;UBE2D1;UBE2D2;UBE2D3;UBE2D4;UBE2E1;UBE2E2;UBE2E3;UBE2F;UBE2G1;UBE2G2;UBE2J1;UBE2K;UBE2L3;UBE2L6;UBE2M;UBE2N;UBE2O;UBE2R2;UBE2S;UBE2T;UBE2U;UBE2W;UBE2Z;USP48	0.873228	0.713329	0.827713	1.11249	1.16658	1.16387	0.207218	0.295965	0.354279	0.843547	0.447891	0.534373	-0.273423	-0.307722	-0.303551	-0.388941	-0.66606	-0.544177	-0.814946	-0.884314	-0.834275	-0.476825	-0.396994	-0.338421	149.716	2.24487e-13	1.05938e-13	7.01385e-12
Q9UNZ2	NSFL1C	centrosome .GO.0005813.;chromosome .GO.0005694.;cytoplasm .GO.0005737.;cytosol .GO.0005829.;Golgi stack .GO.0005795.;nucleus .GO.0005634.;VCP.NSFL1C complex .GO.1990730.;lipid binding .GO.0008289.;ubiquitin binding .GO.0043130.;autophagosome assembly .GO.0000045.;establishment of mitotic spindle orientation .GO.0000132.;Golgi organization .GO.0007030.;membrane fusion .GO.0061025.;negative regulat…	ACAD11;ASPSCR1;DERL1;EIF4E2;FAF1;LACTB;NPLOC4;NUBP2;PLAA;PSMC1;STX5;SVIP;UBC;UBE4A;UBE4B;UBXN1;UBXN10;UBXN2A;UBXN4;UBXN6;UBXN7;UBXN8;UFD1;VCP;VCPIP1;YOD1	1.63286	1.5501	1.18531	-0.469442	-0.477574	-0.52479	-1.25516	-1.69475	-1.60664	-2.62078	-2.38263	-2.75929	1.00592	1.06533	1.04992	-0.306661	-0.667672	-0.586758	0.611	0.339896	0.898986	-0.696694	-0.580585	-0.909958	149.616	2.25597e-13	1.06112e-13	7.01432e-12
P29317	EPHA2	cell surface .GO.0009986.;focal adhesion .GO.0005925.;lamellipodium .GO.0030027.;lamellipodium membrane .GO.0031258.;leading edge membrane .GO.0031256.;plasma membrane .GO.0005886.;receptor complex .GO.0043235.;ruffle membrane .GO.0032587.;tight junction .GO.0070160.;ATP binding .GO.0005524.;boss receptor activity .GO.0008288.;brain.derived neurotrophic factor receptor activity .GO.0060175.;cadhe…	ABL1;ACP1;ANGPT1;ANGPT2;AREG;ARHGEF16;BDNF;CAV1;CBL;CD81;CDC42;CDCP1;CDH1;CLDN1;CLDN4;CRK;CRKL;CSF1;CTNNB1;EFNA1;EFNA2;EFNA3;EFNA4;EFNA5;EFNB1;EFNB2;EFNB3;EGF;EGFR;EPHA1;EPHA4;EPHA5;EPHA6;EPHA7;EPHB1;EPHB2;EPHB3;EPHB4;EPHB6;ERBB2;EREG;FGF1;FGF10;FGF16;FGF17;FGF18;FGF2;FGF20;FGF22;FGF3;FGF4;FGF5;FGF6;FGF7;FGF8;FGF9;GPD1;GRB2;HGF;IGF1;IGF2;IGHV3-16;IGHV3-43D;IL13RA2;INPPL1;INS;IRS1;ITGA3;ITGB1;KITL…	-1.18965	-1.25792	-1.18866	-0.745998	-0.522973	-0.527213	-0.948738	-0.690839	-0.822695	-0.426665	-0.662913	-0.58363	0.939555	0.939887	0.949079	0.96957	0.649221	0.730477	0.613807	0.586767	0.820637	-0.257241	-0.0290753	-0.0806902	149.413	2.2804e-13	1.06496e-13	7.05601e-12
Q96SW2	CRBN	Cul4A.RING E3 ubiquitin ligase complex .GO.0031464.;cytoplasm .GO.0005737.;cytosol .GO.0005829.;membrane .GO.0016020.;nucleus .GO.0005634.;perinuclear region of cytoplasm .GO.0048471.;metal ion binding .GO.0046872.;transmembrane transporter binding .GO.0044325.;locomotory exploration behavior .GO.0035641.;negative regulation of monoatomic ion transmembrane transport .GO.0034766.;negative regulati…	AMBRA1;BRD4;BTK;CC2D1A;CDKN1B;CLCN1;COP1;COPS2;COPS3;COPS4;COPS5;COPS6;COPS7A;COPS8;CSNK1A1;CUL1;CUL4A;CUL4B;DCAF1;DCAF10;DCAF11;DCAF12;DCAF13;DCAF15;DCAF16;DCAF17;DCAF4;DCAF5;DCAF6;DCAF7;DCAF8;DDA1;DDB1;DDB2;DET1;DTL;ERCC8;FBXW5;GLMN;GLUL;GPS1;GSPT1;IKZF1;IKZF3;JUN;KCNMA1;LONP1;LONP2;MEIS2;NEDD8;PRSS12;RBX1;SALL4;SIRT2;TRPC4AP;TUSC3;UBE2D1;ZFP91;ZNF692	2.31125	2.32701	2.35749	1.83181	1.4003	1.76893	0.852804	1.11164	1.09504	-0.251221	0.0901001	0.558017	-2.16261	-2.46926	-2.07171	-1.0024	-1.44255	-1.0668	-0.927641	-1.28814	-1.03953	-0.312915	-0.481088	-0.252701	149.211	2.30482e-13	1.06883e-13	7.0973e-12
P31930	UQCRC1	mitochondrial inner membrane .GO.0005743.;mitochondrion .GO.0005739.;respiratory chain complex .GO.0098803.;respiratory chain complex III .GO.0045275.;metal ion binding .GO.0046872.;protein.containing complex binding .GO.0044877.;ubiquinol.cytochrome.c reductase activity .GO.0008121.;ubiquitin protein ligase binding .GO.0031625.;aerobic respiration .GO.0009060.;cellular respiration .GO.0045333.;m…	ACO2;ATP5F1A;ATP5F1B;ATP5F1C;ATP5F1D;ATP5PB;ATP5PD;ATP5PO;BCS1L;C1orf198;CAPNS1;COA6;COX10;COX15;COX4I1;COX4I2;COX5A;COX5B;COX6A1;COX6A2;COX6B1;COX6B2;COX6C;COX7A1;COX7A2;COX7A2L;COX7B;COX7B2;COX7C;COX8A;CS;CYC1;CYCS;DLD;ENSP00000497305;GATC;GOT2;HTT;IDH3B;IFNGR2;MDH2;MT-CO1;MT-CO2;MT-CO3;MT-CYB;MT-ND1;MT-ND2;MT-ND3;MT-ND4;MT-ND4L;MT-ND5;MT-ND6;NDUFA1;NDUFA10;NDUFA11;NDUFA12;NDUFA13;NDUFA2;NDUFA3…	-0.298708	-0.349157	-0.65992	-0.438365	-0.478713	-0.271257	-0.100118	-0.0558726	-0.279218	0.173614	0.0414719	0.0960299	-0.660047	-0.59824	-0.640933	1.38093	0.969636	1.21541	-0.618961	-0.678625	-0.712223	1.52851	1.57419	1.55845	149.059	2.3237e-13	1.07184e-13	7.10082e-12
P30101	PDIA3	cell surface .GO.0009986.;endoplasmic reticulum .GO.0005783.;endoplasmic reticulum lumen .GO.0005788.;extracellular exosome .GO.0070062.;extracellular space .GO.0005615.;focal adhesion .GO.0005925.;melanosome .GO.0042470.;MHC class I peptide loading complex .GO.0042824.;nucleus .GO.0005634.;phagocytic vesicle .GO.0045335.;recycling endosome membrane .GO.0055038.;Tapasin.ERp57 complex .GO.0061779.…	ANXA5;APP;B2M;BCAP31;CALR;CALR3;CALU;CANX;DNAJB11;EDEM1;ERO1A;ERO1B;ERP27;ERP29;GANAB;GAPDH;HERPUD1;HLA-A;HLA-B;HLA-C;HLA-E;HLA-F;HLA-G;HSP90AA1;HSP90AB1;HSP90B1;HSPA5;HSPA8;HSPA9;HYOU1;MYC;P4HA1;P4HA2;P4HB;PDIA4;PDIA6;PLAA;PPIB;PRDX4;SEC61A1;STAT3;STIM1;TAP1;TAP2;TAPBP;TELO2;TSN;TXN;UGGT1;XBP1	0.927613	1.13262	0.889922	0.645464	0.791604	0.682004	0.393312	0.257483	0.124243	0.462433	0.688509	0.500255	-1.51767	-1.65566	-1.65234	0.467037	0.170137	0.324089	-1.38268	-1.16571	-1.70884	0.718898	0.814103	0.866063	149.023	2.32814e-13	1.07255e-13	7.10082e-12
Q15154	PCM1	apical part of cell .GO.0045177.;centriolar satellite .GO.0034451.;centriole .GO.0005814.;centrosome .GO.0005813.;ciliary basal body .GO.0036064.;ciliary transition zone .GO.0035869.;cilium .GO.0005929.;cytoplasm .GO.0005737.;cytosol .GO.0005829.;membrane .GO.0016020.;microtubule cytoskeleton .GO.0015630.;nuclear membrane .GO.0031965.;nucleoplasm .GO.0005654.;pericentriolar material .GO.0000242.;…	BBIP1;BBS1;BBS2;BBS4;CCDC14;CEP131;CEP290;CEP72;CETN1;CSPP1;DCTN1;DISC1;FOPNL;HAP1;HAUS1;HAUS2;HAUS4;HAUS6;HOOK3;KIAA0753;MIB1;NIN;OFD1;PCNT;PLK1;RAB3IP;RAB8A;SSX2IP	0.76203	0.736906	0.812335	1.00236	1.06029	1.03914	0.794506	0.614269	0.67327	0.728193	0.504966	0.549068	-0.67416	-0.705137	-0.736291	-1.00537	-0.803994	-1.02116	-0.654667	-0.6851	-0.508829	-0.863404	-1.4234	-1.22212	148.476	2.39586e-13	1.10272e-13	7.27274e-12
Q02252	ALDH6A1	mitochondrial matrix .GO.0005759.;mitochondrion .GO.0005739.;nucleoplasm .GO.0005654.;malonate.semialdehyde dehydrogenase .acetylating. activity .GO.0018478.;methylmalonate.semialdehyde dehydrogenase .acylating. NAD. activity .GO.0004491.;RNA binding .GO.0003723.;branched.chain amino acid catabolic process .GO.0009083.;brown fat cell differentiation .GO.0050873.;thymine catabolic process .GO.0006…	ABAT;ACAA1;ACAA2;ACACA;ACACB;ACADS;ACADSB;ACAT1;ACAT2;ACOT12;ACOX1;ACOX3;ACSS1;ACSS2;ACSS3;AGXT2;ALDH1B1;ALDH2;ALDH3A2;ALDH7A1;ALDH8A1;ALDH9A1;AOX1;DBT;DLAT;ECHDC1;ECHS1;EHHADH;GLYR1;HADHB;HIBADH;HIBCH;INTS2;MLYCD;PCCA;PCCB	-1.25673	-1.41392	-1.41667	0.270017	0.167615	0.352416	-0.496225	-0.609503	-0.272742	1.04197	0.705576	0.938793	-1.19585	-1.22969	-1.29641	0.824756	1.12974	1.13779	-0.605793	-0.422923	-1.04907	1.79598	1.78034	1.8327	147.819	2.48135e-13	1.14332e-13	7.49672e-12
Q08945	SSRP1	FACT complex .GO.0035101.;nucleolus .GO.0005730.;nucleoplasm .GO.0005654.;nucleus .GO.0005634.;DNA binding .GO.0003677.;histone binding .GO.0042393.;nucleosome binding .GO.0031491.;RNA binding .GO.0003723.;DNA repair .GO.0006281.;DNA replication .GO.0006260.;nucleosome assembly .GO.0006334.;nucleosome disassembly .GO.0006337.;regulation of chromatin organization .GO.1902275.	APLF;ATRX;BRD4;C6orf15;CCNT1;CDC73;CDK9;CENPA;CHD1;CHD4;CINP;CSNK2A1;CSNK2A2;CSNK2B;CTR9;DDX21;DHX9;ELOA;ELOF1;GINS3;GINS4;GTF2F1;GTF2H1;H2AX;H2AZ1;H2BC1;H2BC10;H2BC10;H2BC6;H2BC7;H2BC8;H3-2;H3-3A;H3C1;H3C1;H3C10;H3C11;H3C2;H3C3;H3C4;H3C6;H3C7;H3C8;H3F3C;H4-16;H4-16;H4C1;H4C11;H4C12;H4C13;H4C14;H4C15;H4C2;H4C3;H4C4;H4C5;H4C8;H4C9;HIST1H2AC;HIST2H2AA3;HIST2H2AC;HIST2H2BE;HIST2H3A;HIST3H3;HNRNPC;IW…	-1.29058	-1.49585	-1.23309	0.779199	0.781342	0.729429	-0.8185	-0.521071	-0.443418	0.72348	0.583939	0.627299	0.303461	0.265468	0.233385	0.41768	0.441524	0.450331	0.149749	0.247258	0.0559034	0.22744	0.171418	0.0886462	147.307	2.54907e-13	1.17767e-13	7.66517e-12
O75223	GGCT	cytosol .GO.0005829.;extracellular exosome .GO.0070062.;gamma.glutamylcyclotransferase activity .GO.0003839.;protein homodimerization activity .GO.0042803.;release of cytochrome c from mitochondria .GO.0001836.	AGA;ANPEP;CDO1;CHAC1;CHAC2;CTH;GCLC;GCLM;GGT1;GGT2;GGT5;GGT6;GGT7;GGTLC3;GLS;GLYAT;GOT1;GOT1L1;GOT2;GSS;GUCY2C;KYAT1;KYAT3;LAP3;OPLAH;PLEKHF1;TSHZ1	-0.352446	-0.483358	-0.347916	-1.97724	-1.9087	-1.80991	-0.0381433	-0.401821	0.0352045	-1.36225	-0.921892	-1.6037	1.20124	1.25652	1.24666	-0.617279	-0.882629	-0.732048	1.37182	1.30779	1.36985	-1.26499	-1.55441	-1.55657	147.012	2.59015e-13	1.19953e-13	7.74601e-12
P26012	ITGB8	cell surface .GO.0009986.;extracellular exosome .GO.0070062.;focal adhesion .GO.0005925.;integrin alphav.beta8 complex .GO.0034686.;integrin complex .GO.0008305.;plasma membrane .GO.0005886.;extracellular matrix protein binding .GO.1990430.;integrin binding .GO.0005178.;metal ion binding .GO.0046872.;cartilage development .GO.0051216.;cell adhesion .GO.0007155.;cell adhesion mediated by integrin …	ACTB;ACTG1;COL1A1;COL1A2;COL4A1;COL4A2;COL4A3;COL4A4;COL4A6;COL6A1;COL6A2;COL6A3;COL6A5;COL6A6;FLNA;FLNB;FLNC;FN1;ITGA1;ITGA10;ITGA11;ITGA2;ITGA3;ITGA4;ITGA5;ITGA6;ITGA7;ITGA8;ITGA9;ITGAE;ITGAL;ITGAV;ITGAX;ITGB1;ITGB2;ITGB3;ITGB4;ITGB5;ITGB6;ITGB7;LAMA1;LAMA2;LAMA3;LAMA4;LAMB1;LAMB3;LAMB4;LAMC1;LAMC2;LAMC3;PARVA;PARVB;PARVG;PTK2;RELN;SPP1;SRC;TGFB1;TGFB2;TGFB3;THBS1;THBS2;THBS4;TLN1;TLN2;VTN	-2.52805	-2.4516	-1.95157	-1.98823	-1.90991	-1.72838	-1.03844	-1.11396	-0.948783	1.02382	1.18556	1.15437	0.377989	0.411488	0.428418	2.03218	1.76732	2.01203	-0.133685	-0.497024	-1.11449	1.3212	1.44215	1.37629	146.943	2.60014e-13	1.20497e-13	7.74601e-12
Q14573	ITPR3	apical part of cell .GO.0045177.;brush border .GO.0005903.;cytoplasm .GO.0005737.;cytoplasmic side of endoplasmic reticulum membrane .GO.0098554.;endoplasmic reticulum .GO.0005783.;endoplasmic reticulum membrane .GO.0005789.;membrane .GO.0016020.;neuronal cell body .GO.0043025.;nuclear outer membrane .GO.0005640.;nucleolus .GO.0005730.;nucleoplasm .GO.0005654.;plasma membrane .GO.0005886.;platele…	AHCYL1;AKT1;ANK1;ANK2;ANK3;ATP2A2;ATXN2;ATXN2L;ATXN3;ATXN3L;BANK1;BCAP31;BCL2;BCL2L1;BECN1;CALM1;CALML3;CALML4;CALML5;CALML6;CALR;CANX;CAV1;CYCS;ERN1;FBXL2;GNAQ;GRB2;HOMER1;HSPA5;HSPA9;HTT;ITPR1;ITPR2;MCL1;MCU;MFN2;MICU1;MICU2;MRVI1;NOS1;ORAI1;ORAI2;PACS2;PARK7;PDK4;PLCB1;PLCB2;PLCB3;PLCB4;PLCD1;PLCD3;PLCD4;PLCE1;PLCG1;PLCG2;PLCZ1;PPIF;PRKACA;PRKACB;PRKACG;PRKCA;PRKCB;PRKCG;PRKG1;PSEN1;PSEN2;RMDN…	-0.260134	-0.383593	-0.520832	-0.399427	-0.206257	-0.258504	-0.0283197	-0.13879	-0.343991	0.665424	0.370062	0.387939	-0.988837	-1.08723	-1.10548	1.46444	1.24727	1.31766	-0.846217	-0.649861	-0.635951	1.11443	1.34452	1.35822	146.655	2.64011e-13	1.22724e-13	7.76336e-12
O14936	CASK	actin cytoskeleton .GO.0015629.;basement membrane .GO.0005604.;basolateral plasma membrane .GO.0016323.;cell.cell junction .GO.0005911.;ciliary membrane .GO.0060170.;cytoplasm .GO.0005737.;cytosol .GO.0005829.;focal adhesion .GO.0005925.;nuclear lamina .GO.0005652.;nuclear matrix .GO.0016363.;nucleolus .GO.0005730.;plasma membrane .GO.0005886.;presynaptic membrane .GO.0042734.;Schaffer collateral…	APBA1;APBA2;CALM1;CALML3;CALML4;CALML5;CALML6;CASKIN1;CD2BP2;DLG1;DLG3;DLG4;EPB41;EPS8;EPS8L2;ESPN;ESPNL;FRMD7;GRIN1;GRIN2A;GRIN2B;GSN;KIF17;LIN7A;LIN7B;LIN7C;MPP1;MYO15A;MYO3A;MYO3B;NLGN1;NLGN2;NLGN3;NLGN4X;NLGN4Y;NPHS1;NRXN1;NRXN2;NRXN3;PATJ;PPFIA2;PPFIA3;SDC2;SYN1;TBR1;TIAM1;TWF2;WHRN	0.125564	0.154303	0.300638	-0.114707	-0.146517	-0.11054	1.21995	1.20382	1.14844	1.27951	0.915643	1.08264	-0.653776	-0.677815	-0.725214	-1.13562	-0.972863	-1.02163	-0.24146	-0.175711	0.0610034	-0.224238	-0.537064	-0.432131	146.637	2.64233e-13	1.2285e-13	7.76336e-12
Q96FQ6	S100A16	cytosol .GO.0005829.;extracellular exosome .GO.0070062.;extracellular space .GO.0005615.;nucleolus .GO.0005730.;nucleus .GO.0005634.;perinuclear region of cytoplasm .GO.0048471.;plasma membrane .GO.0005886.;calcium ion binding .GO.0005509.;calcium.dependent protein binding .GO.0048306.;protein homodimerization activity .GO.0042803.;RNA binding .GO.0003723.;response to calcium ion .GO.0051592.	S100A10;S100A11;S100A14;S100A3;S100A5;S100A6	-1.00556	-1.07412	-0.845967	0.85392	0.875956	0.922331	-0.637635	-0.66318	-0.95118	1.19664	1.07462	1.28461	0.446278	0.477397	0.504877	-0.524262	-0.72817	-0.665636	0.034035	-0.299689	0.027869	-0.682791	-0.551142	-0.580776	146.639	2.64233e-13	1.2285e-13	7.76336e-12
Q8IXI1	RHOT2	membrane .GO.0016020.;mitochondrial outer membrane .GO.0005741.;mitochondrion .GO.0005739.;calcium ion binding .GO.0005509.;GTP binding .GO.0005525.;GTPase activity .GO.0003924.;cellular homeostasis .GO.0019725.;mitochondrial outer membrane permeabilization .GO.0097345.;mitochondrion organization .GO.0007005.;mitochondrion transport along microtubule .GO.0047497.	MFN1;MFN2;MYO19;PINK1;PRKN;RAP1GDS1;RHOT1;TRAK1;TRAK2;WDR90	0.672204	0.634393	0.537734	0.390312	0.26229	0.221746	0.689197	0.876618	0.558798	0.679722	0.592858	0.519213	-0.710449	-0.679966	-0.821059	0.702928	0.294327	0.540312	-1.63702	-1.53135	-1.70262	0.0810463	0.289347	0.239246	146.32	2.68785e-13	1.25493e-13	7.83501e-12
O00391	QSOX1	endoplasmic reticulum lumen .GO.0005788.;extracellular exosome .GO.0070062.;extracellular region .GO.0005576.;extracellular space .GO.0005615.;Golgi apparatus .GO.0005794.;Golgi membrane .GO.0000139.;intracellular membrane.bounded organelle .GO.0043231.;platelet alpha granule lumen .GO.0031093.;specific granule lumen .GO.0035580.;tertiary granule lumen .GO.1904724.;FAD binding .GO.0071949.;flavin…	GFER;TXN	-1.17873	-1.06277	-1.13434	-0.506161	-0.387504	-0.0164017	-0.481737	-0.203668	-0.14636	0.251365	0.565043	0.455016	-0.651569	-0.8994	-0.623165	1.3928	1.39708	1.32797	-0.920713	-0.914146	-0.864223	1.42659	1.28659	1.39548	146.296	2.69118e-13	1.25691e-13	7.83501e-12
P13861	PRKAR2A	cAMP.dependent protein kinase complex .GO.0005952.;centrosome .GO.0005813.;ciliary base .GO.0097546.;cytoplasm .GO.0005737.;cytosol .GO.0005829.;extracellular exosome .GO.0070062.;focal adhesion .GO.0005925.;membrane .GO.0016020.;nucleotide.activated protein kinase complex .GO.0031588.;plasma membrane .GO.0005886.;plasma membrane raft .GO.0044853.;protein.containing complex .GO.0032991.;cAMP bind…	ADCY9;AKAP1;AKAP10;AKAP11;AKAP12;AKAP13;AKAP14;AKAP4;AKAP5;AKAP7;CABYR;CMYA5;LIPE;MAPRE1;NBEA;PDZK1;PRKAA1;PRKAB2;PRKACA;PRKACB;PRKACG;PRKAG2;PRKAR1A;PRKAR1B;PRKAR2B;PRKX;PRKY;RAB32;RUNX1T1;SPA17	-1.99477	-1.58686	-1.66462	-1.67242	-1.99115	-2.06405	-1.60476	-1.07736	-0.958083	-0.305229	-0.0316117	-0.327954	0.631494	0.666474	0.690808	0.986696	0.697143	0.902526	0.581085	0.517118	0.593254	1.4095	1.43189	1.30014	145.874	2.75335e-13	1.29503e-13	7.97974e-12
P55809	OXCT1	mitochondrial matrix .GO.0005759.;mitochondrion .GO.0005739.;succinyl.CoA.3.oxo.acid CoA.transferase activity .GO.0008260.;ketone body catabolic process .GO.0046952.;ketone body metabolic process .GO.1902224.;ketone catabolic process .GO.0042182.	AACS;ACAA1;ACAA2;ACAT1;ACAT2;BDH1;BDH2;DOHH;EHHADH;HADHB;HMGCL;HMGCLL1;HMGCS1;HMGCS2;OXCT2;SDHA;SDHB;SDHC;SUCLG1	-0.763365	-0.835362	-0.693189	0.278179	0.339098	0.545206	-0.119524	-0.230743	-0.271427	0.651274	0.418389	0.565671	-0.614252	-0.634776	-0.658301	0.541815	0.517773	0.594558	-0.707284	-0.495852	-0.5954	0.733678	0.91915	0.865605	145.511	2.80664e-13	1.3296e-13	8.09755e-12
O14841	OPLAH	cytosol .GO.0005829.;5.oxoprolinase .ATP.hydrolyzing. activity .GO.0017168.;ATP binding .GO.0005524.;identical protein binding .GO.0042802.;glutathione metabolic process .GO.0006749.	ALDH4A1;CHAC1;CHAC2;DHODH;DPYD;GAD1;GAD2;GCLC;GCLM;GGCT;GGT1;GGT5;GGT6;GGT7;GLS;GLS2;GLUD1;GLUD2;GLUL;ISOC1;ISOC2	0.484536	0.643741	0.646893	-0.336762	-0.356021	-0.464141	1.78983	1.84438	1.83901	1.09388	1.01594	0.819083	-1.21597	-1.40809	-1.33176	-0.788985	-0.816287	-0.552182	-0.929986	-0.783108	-0.319097	-0.0720787	-0.272871	-0.122094	145.324	2.83551e-13	1.3491e-13	8.12366e-12
P07099	EPHX1	endoplasmic reticulum membrane .GO.0005789.;cis.stilbene.oxide hydrolase activity .GO.0033961.;epoxide hydrolase activity .GO.0004301.;oxysterol binding .GO.0008142.;arachidonate metabolic process .GO.0019369.;epoxide metabolic process .GO.0097176.;hydrocarbon catabolic process .GO.0120253.;response to polycyclic arene .GO.1903165.;response to toxic substance .GO.0009636.;xenobiotic metabolic pro…	AKR1C1;CYP1A1;CYP1A2;CYP1B1;CYP2A13;CYP2A6;CYP2B6;CYP2C18;CYP2C19;CYP2C8;CYP2C9;CYP2E1;CYP2F1;CYP2S1;CYP3A4;CYP3A5;DHDH;EPHX2;GGCX;GSTA1;GSTA2;GSTA3;GSTA4;GSTA5;GSTM1;GSTM2;GSTM3;GSTM4;GSTM5;GSTO1;GSTO2;GSTP1;GSTT2B;HPGDS;MGST1;MGST2;MGST3;NQO1;PTGES2;VKORC1	-2.03742	-1.89344	-2.23498	-1.67074	-0.962313	-0.736165	-2.05665	-2.1601	-1.38718	0.960416	0.70409	0.731799	-1.7942	-1.8536	-1.63384	2.08755	1.92864	1.86217	-0.197853	-0.222862	-0.697164	2.83743	2.81241	2.74363	145.288	2.84106e-13	1.35292e-13	8.12366e-12
Q14C86	GAPVD1	cytosol .GO.0005829.;endocytic vesicle .GO.0030139.;endosome .GO.0005768.;plasma membrane .GO.0005886.;cadherin binding .GO.0045296.;GTPase activating protein binding .GO.0032794.;GTPase activator activity .GO.0005096.;guanyl.nucleotide exchange factor activity .GO.0005085.;small GTPase binding .GO.0031267.;endocytosis .GO.0006897.;regulation of protein transport .GO.0051223.	ALS2;ANKFY1;CCZ1;CCZ1B;CSNK1A1;CSNK1D;CSNK1E;EEA1;MON1A;RAB31;RAB5A;RAB5B;RABEP1;RABGEF1;RABIF;RIN1;SNX24;SPATA46;TRIP10;YWHAB	-0.830512	-0.936509	-1.1364	0.559299	0.627466	0.448426	0.0836199	-0.0990885	-0.21644	1.20216	1.29235	1.17987	-0.0772302	-0.0527258	-0.0381286	0.20693	0.137994	0.195916	-0.358115	-0.525564	-0.443953	0.0432979	-0.0527573	-0.0158287	144.931	2.89657e-13	1.39231e-13	8.21853e-12
Q92506	HSD17B8	mitochondrial envelope .GO.0005740.;mitochondrial matrix .GO.0005759.;mitochondrion .GO.0005739.;oxidoreductase complex .GO.1990204.;plasma membrane .GO.0005886.;.3R..hydroxyacyl.CoA dehydrogenase .NAD.. activity .GO.0106386.;estradiol 17.beta.dehydrogenase .NAD.P... activity .GO.0004303.;NADH binding .GO.0070404.;quinone binding .GO.0048038.;testosterone dehydrogenase .NAD.. activity .GO.0047035…	AKR1C3;AKR1D1;CBR4;COL11A2;CYP11B1;CYP11B2;CYP17A1;CYP19A1;CYP1A1;CYP1B1;CYP3A4;CYP3A5;DHRS11;FASN;HSD17B1;HSD17B12;HSD17B2;HSD17B3;HSD17B6;HSD17B7;HSD3B1;HSD3B2;HTD2;KIFC1;MCAT;MECR;OXSM;PFDN6;RGL2;RING1;RPS18;RXRB;SLC39A7;SRD5A1;SRD5A2;SRD5A3;SULT1E1	-0.835559	-0.938904	-1.46255	-1.05836	-0.883122	-0.711159	-1.03902	-1.36025	-1.40446	-0.082523	-0.405966	-0.336028	-0.367345	-0.304941	-0.248351	1.52373	1.44643	1.42589	-0.183936	-0.305528	-0.219815	2.13998	2.03604	1.90071	144.905	2.8999e-13	1.39474e-13	8.21853e-12
P57088	TMEM33	endoplasmic reticulum .GO.0005783.;endoplasmic reticulum membrane .GO.0005789.;melanosome .GO.0042470.;nuclear envelope .GO.0005635.;endoplasmic reticulum tubular network organization .GO.0071786.;innate immune response .GO.0045087.;membrane organization .GO.0061024.;positive regulation of IRE1.mediated unfolded protein response .GO.1903896.;positive regulation of PERK.mediated unfolded protein r…	ENDOD1;RNF26;RTN1	-1.40472	-1.65995	-2.06302	0.382311	0.476333	0.488172	-2.42853	-2.4292	-2.12359	0.918552	0.615633	0.680433	-0.0105864	0.140874	0.0536886	1.54092	1.62853	1.41863	0.129216	-0.262229	0.508867	1.83083	1.78236	1.65841	144.541	2.95763e-13	1.43837e-13	8.34522e-12
Q13409	DYNC1I2	centrosome .GO.0005813.;cytoplasm .GO.0005737.;cytoplasmic dynein complex .GO.0005868.;cytosol .GO.0005829.;dynein complex .GO.0030286.;microtubule .GO.0005874.;vesicle .GO.0031982.;dynein heavy chain binding .GO.0045504.;dynein light chain binding .GO.0045503.;microtubule motor activity .GO.0003777.;microtubule.based movement .GO.0007018.;transport along microtubule .GO.0010970.	ACTB;ACTR10;ACTR1A;BICD2;BICDL1;CAPZA1;CAPZB;CDK1;CDKN1C;DCTN1;DCTN2;DCTN3;DCTN4;DCTN5;DCTN6;DNAH5;DYNC1H1;DYNC1I1;DYNC1LI1;DYNC1LI2;DYNC2H1;DYNC2LI1;DYNLL1;DYNLL2;DYNLRB1;DYNLRB2;DYNLT1;DYNLT3;HSP90AA1;KCNQ1;PAFAH1B1;PCNT;PLK1;RAB7A;RAB7B;RILP;TCTE3;TCTEX1D1;TCTEX1D2;TCTEX1D4;TUBA1A;TUBA1B;TUBA1C;TUBA3C;TUBA3E;TUBA4A;TUBA8;TUBAL3;TUBB;TUBB1;TUBB2A;TUBB2B;TUBB3;TUBB4A;TUBB4B;TUBB6;TUBB8	0.828006	0.974903	0.894279	-0.559794	-0.360474	-0.391921	0.674274	0.62019	0.667615	-0.579674	-0.471728	-0.252359	-0.0669305	-0.171001	-0.0944661	-0.754338	-0.871507	-0.667114	0.189285	0.123354	0.208144	-0.757234	-0.717196	-0.655254	144.409	2.97984e-13	1.45588e-13	8.36239e-12
P63104	YWHAZ	blood microparticle .GO.0072562.;cytoplasm .GO.0005737.;cytosol .GO.0005829.;extracellular exosome .GO.0070062.;extracellular space .GO.0005615.;focal adhesion .GO.0005925.;glutamatergic synapse .GO.0098978.;hippocampal mossy fiber to CA3 synapse .GO.0098686.;melanosome .GO.0042470.;nucleoplasm .GO.0005654.;nucleus .GO.0005634.;vesicle .GO.0031982.;cadherin binding .GO.0045296.;DNA.binding transc…	AANAT;ABL1;ACTB;ADAM22;AKT1;ANXA1;ARAF;ARHGEF2;ATG16L1;ATG9A;ATXN1;BAD;BRAF;CALM1;CALML3;CALML4;CALML5;CALML6;CBL;CBY1;CDC25A;CDC25B;CDC25C;CDC42;CDCA7;CFL1;CFL2;CFTR;CHEK1;CSNK1A1;CSNK1D;CSNK1E;CTNNA1;CTNNA2;CTNNA3;CTNNB1;DDIT4;DISC1;EGFR;ENO1;ERBB2;FOXO1;FOXO3;FOXO4;GAPDH;GP1BA;GP1BB;GSK3B;H3-3A;H3C1;H3C1;HDAC4;HMBS;HNRNPA2B1;HSP90AA1;HSP90AB1;HSPA8;HSPB1;HSPB6;IRS1;IRS2;ITGA4;ITGB2;KHSRP;KIF23…	1.324	1.45195	1.01378	-0.78375	-0.673931	-0.710926	1.65517	1.34785	1.39355	0.222053	0.428743	0.345085	-0.238669	-0.302021	-0.208297	-1.47864	-1.66384	-1.62124	-0.378554	-0.131562	-0.0184378	-1.57302	-2.20687	-2.06417	144.346	2.98983e-13	1.46391e-13	8.36239e-12
Q01650	SLC7A5	amino acid transport complex .GO.1990184.;apical plasma membrane .GO.0016324.;basal plasma membrane .GO.0009925.;basolateral plasma membrane .GO.0016323.;cytosol .GO.0005829.;external side of apical plasma membrane .GO.0098591.;extracellular exosome .GO.0070062.;intracellular membrane.bounded organelle .GO.0043231.;lysosomal membrane .GO.0005765.;membrane .GO.0016020.;microvillus membrane .GO.003…	ASNS;FGD6;LLGL2;NDRG1;SLC1A5;SLC2A1;SLC38A1;SLC38A2;SLC3A1;SLC3A2;SLC43A1;SLC43A2;SLC7A1;SLC7A11;SLC7A8;TRIB3	0.0577636	0.148922	-0.0833222	-0.739198	-0.622396	-0.569011	0.554456	0.491157	0.610442	0.481699	0.555655	0.558327	-0.605671	-0.630804	-0.569804	-0.535878	-0.654098	-0.543289	0.518858	0.761773	0.681013	0.00852973	-0.0836232	0.020345	144.162	3.01981e-13	1.48851e-13	8.4095e-12
P37802	TAGLN2	actin cytoskeleton .GO.0015629.;cytosol .GO.0005829.;extracellular exosome .GO.0070062.;extracellular region .GO.0005576.;vesicle .GO.0031982.;actin filament binding .GO.0051015.;cadherin binding .GO.0045296.;actin filament organization .GO.0007015.;epithelial cell differentiation .GO.0030855.	ACTB;CFL1;PFN1;PPIA;WDR90	1.33625	1.14643	1.31009	0.304932	0.370486	0.466621	0.306681	0.14601	0.368388	-0.284096	-0.150703	-0.222417	-0.0402225	-0.0568589	-0.0940117	-0.750404	-0.836034	-0.963129	-0.385945	-0.212191	-0.537296	-1.47208	-1.85306	-1.92476	143.971	3.05089e-13	1.51492e-13	8.45929e-12
P27816	MAP4	axon .GO.0030424.;axoneme .GO.0005930.;ciliary basal body .GO.0036064.;cilium .GO.0005929.;cytosol .GO.0005829.;microtubule .GO.0005874.;microtubule associated complex .GO.0005875.;microtubule cytoskeleton .GO.0015630.;microtubule organizing center .GO.0005815.;mitotic spindle .GO.0072686.;neuron projection .GO.0043005.;plasma membrane .GO.0005886.;microtubule binding .GO.0008017.;microtubule sta…	ANP32A;MARK3;STMN1	1.29177	1.49323	1.45846	-1.2729	-0.960992	-1.19704	0.559438	0.602234	0.453067	-1.90459	-1.37213	-1.70468	0.3372	0.239219	0.394774	-1.20038	-1.20006	-1.32715	0.596853	0.70907	0.777392	-1.27479	-1.68771	-1.93073	142.513	3.30513e-13	1.59401e-13	9.12073e-12
P50454	SERPINH1	collagen.containing extracellular matrix .GO.0062023.;endoplasmic reticulum .GO.0005783.;endoplasmic reticulum lumen .GO.0005788.;endoplasmic reticulum.Golgi intermediate compartment .GO.0005793.;extracellular space .GO.0005615.;membrane raft .GO.0045121.;collagen binding .GO.0005518.;RNA binding .GO.0003723.;serine.type endopeptidase inhibitor activity .GO.0004867.;unfolded protein binding .GO.0…	BMP1;CD9;COL10A1;COL12A1;COL15A1;COL1A1;COL1A2;COL26A1;COL27A1;COL2A1;COL3A1;COL4A1;COL4A2;COL5A1;COL5A2;COL6A1;COL6A2;COL6A3;CRTAP;DNAJB1;EMID1;FKBP10;FN1;HSPA5;HSPA8;MIA3;MMP1;MMP8;OS9;P3H1;PPIB	-0.465944	-0.274653	-0.420786	-0.478012	-0.296494	-0.318201	-0.741966	-0.714985	-0.610072	0.387545	0.542984	0.474124	-0.691652	-0.723752	-0.621812	0.929056	0.721755	0.641668	0.164278	0.203304	0.0479511	1.38971	1.09933	1.18011	142.434	3.31957e-13	1.59875e-13	9.12073e-12
O15173	PGRMC2	endomembrane system .GO.0012505.;endoplasmic reticulum .GO.0005783.;extracellular region .GO.0005576.;glutamatergic synapse .GO.0098978.;membrane .GO.0016020.;nuclear envelope .GO.0005635.;nucleoplasm .GO.0005654.;heme binding .GO.0020037.;heme transmembrane transporter activity .GO.0015232.;nuclear steroid receptor activity .GO.0003707.;steroid binding .GO.0005496.;adipose tissue development .GO…	AAAS;CYB5B;PAQR5;PAQR7;PAQR8;PGR	-0.0304655	0.0869111	0.041285	-0.133077	-0.158358	-0.319075	-0.685033	-0.902172	-0.960299	-0.33099	-0.42397	-0.145925	-0.504205	-0.515865	-0.363165	0.691085	0.689302	0.664124	0.0200794	0.0717359	-0.0120445	1.09148	1.08567	1.04421	142.334	3.33733e-13	1.60462e-13	9.12073e-12
P53007	SLC25A1	extracellular exosome .GO.0070062.;mitochondrial inner membrane .GO.0005743.;mitochondrion .GO.0005739.;nucleus .GO.0005634.;antiporter activity .GO.0015297.;citrate secondary active transmembrane transporter activity .GO.0071913.;citrate transmembrane transporter activity .GO.0015137.;tricarboxylic acid transmembrane transporter activity .GO.0015142.;mitochondrial citrate transmembrane transport…	ACLY;C15orf40;CLTC;CLTCL1;CS;CXorf56;DGCR2;DRG1;ESS2;GRN;GSC2;MRPL40;POLE2;UFD1	-1.71563	-2.13947	-2.20487	1.00489	1.19121	0.779816	-1.08644	-0.839123	-0.497291	0.86113	0.992264	1.01079	-0.819527	-0.818091	-0.964992	1.94185	1.5416	1.74334	-1.39717	-1.14926	-1.75987	1.46815	1.66809	1.67992	142.232	3.3562e-13	1.61091e-13	9.12073e-12
P07203	GPX1	cytoplasm .GO.0005737.;cytosol .GO.0005829.;mitochondrial matrix .GO.0005759.;mitochondrion .GO.0005739.;glutathione peroxidase activity .GO.0004602.;phospholipid.hydroperoxide glutathione peroxidase activity .GO.0047066.;SH3 domain binding .GO.0017124.;angiogenesis involved in wound healing .GO.0060055.;arachidonate metabolic process .GO.0019369.;biological process involved in interaction with s…		-0.917253	-0.612584	-0.185063	0.840703	0.929262	0.904933	-1.21091	-0.582757	-0.708582	1.88073	1.30843	1.37634	-2.46957	-2.983	-2.89839	1.82613	2.01083	1.88486	-1.88359	-1.59982	-2.30356	2.00636	1.95419	1.93636	142.209	3.36065e-13	1.61239e-13	9.12073e-12
P19338	NCL	cell cortex .GO.0005938.;chromosome .GO.0005694.;cornified envelope .GO.0001533.;cytoplasmic ribonucleoprotein granule .GO.0036464.;extracellular exosome .GO.0070062.;macropinosome membrane .GO.0160056.;membrane .GO.0016020.;nucleolus .GO.0005730.;nucleoplasm .GO.0005654.;nucleus .GO.0005634.;plasma membrane .GO.0005886.;ribonucleoprotein complex .GO.1990904.;spliceosomal complex .GO.0005681.;DNA…	ADAP1;ALYREF;ANXA2;ARFGEF1;CALR;CDK1;COL18A1;CYFIP1;DHX9;DKC1;DUX4L2;EBNA1BP2;EGFR;EIF3A;EIF4A1;ELAVL1;FBL;FMR1;FUS;FXR1;H1-0;HDGF;HDGFL1;HIST2H2BE;HMGB2;HNRNPA1;HNRNPA2B1;HNRNPA3;HNRNPC;HNRNPD;HNRNPDL;HNRNPF;HNRNPH1;HNRNPK;HNRNPL;HNRNPU;HSPA4;ILF2;ILF3;IRS2;LARP7;LSM14A;LTF;MDK;MDM2;MYB;MYBBP1A;MYC;NAP1L1;NOLC1;NOP56;NOP58;NPM1;NPM2;NPM3;NUFIP1;NUP62;PA2G4;PARK7;PARP1;POLR1A;PRMT5;PTBP1;PURA;RIO…	0.231564	0.164522	0.448076	1.00265	0.992488	0.99801	0.09081	-0.108808	-0.0582749	-0.48851	-0.391503	-0.394941	0.23467	0.194451	0.164061	-0.399778	-0.673824	-0.657047	0.370289	0.601082	0.557021	-1.40846	-1.52259	-1.73636	141.422	3.51053e-13	1.6642e-13	9.48731e-12
P34932	HSPA4	cytosol .GO.0005829.;extracellular exosome .GO.0070062.;mitochondrion .GO.0005739.;nucleus .GO.0005634.;adenyl.nucleotide exchange factor activity .GO.0000774.;ATP binding .GO.0005524.;ATP.dependent protein folding chaperone .GO.0140662.;chaperone.mediated protein complex assembly .GO.0051131.;protein folding .GO.0006457.;protein insertion into mitochondrial outer membrane .GO.0045040.;response t…	ABL1;ACTB;AGER;AHSA1;AIMP2;AIPL1;AKT1;ALB;ANXA5;APAF1;APP;AR;ATF6;ATXN1;B4E171;BAG1;BAG2;BAG3;BAG4;BAG5;BCL2;BCL2L1;BECN1;CALML3;CALML4;CALML5;CALML6;CALR;CANX;CASP3;CASP8;CCR5;CCT2;CCT3;CCT4;CCT5;CCT6A;CCT7;CCT8;CD151;CD24;CD4;CD40;CD63;CD81;CD9;CDC37;CDC37L1;CDK1;CDK9;CFAP52;CFTR;CHUK;CLPB;CLTC;CUL5;CYCS;DCT;DEPTOR;DICER1;DNAJA1;DNAJA2;DNAJA3;DNAJA4;DNAJB1;DNAJB11;DNAJB14;DNAJB2;DNAJB4;DNAJB5;D…	-0.102413	-0.245359	-0.339821	-1.46887	-1.29272	-1.45113	0.902585	0.556027	0.633413	0.305127	0.410749	0.207501	0.12675	0.162038	0.143805	-0.797234	-1.05407	-0.959172	0.590241	0.652656	0.723261	-0.13304	-0.175756	-0.271902	140.969	3.59934e-13	1.69651e-13	9.65486e-12
O75391	SPAG7	nucleus .GO.0005634.;nucleic acid binding .GO.0003676.	FAM220A	0.449501	0.567822	0.506884	-2.67222	-2.31079	-2.34218	0.368984	0.173032	0.173735	-1.60178	-1.03079	-1.40628	0.771371	0.805317	0.818728	-0.760981	-1.22694	-0.925051	1.41252	1.22381	1.17596	-0.593327	-0.782018	-1.05869	140.952	3.60267e-13	1.69775e-13	9.65486e-12
O95140	MFN2	cytosol .GO.0005829.;microtubule cytoskeleton .GO.0015630.;mitochondrial outer membrane .GO.0005741.;mitochondrion .GO.0005739.;GTP binding .GO.0005525.;GTPase activity .GO.0003924.;ubiquitin protein ligase binding .GO.0031625.;aerobic respiration .GO.0009060.;apoptotic process .GO.0006915.;blastocyst formation .GO.0001825.;camera.type eye morphogenesis .GO.0048593.;mitochondrial fusion .GO.00080…	ATG12;ATG5;BAK1;BCAP31;BCL2;BCL2L1;COX4I1;CYCS;DENR;DNM1;DNM1L;DNM2;EIF2AK3;FIS1;FUNDC1;GDAP1;HSPA9;HUWE1;ITPR1;ITPR3;KIF1B;LRRK2;MAP1LC3A;MAP1LC3B;MARCHF5;MAVS;MCU;MFF;MFN1;MICU1;MIEF1;MIEF2;MNS1;MTERF3;MUL1;NBR1;NLRP3;OMA1;OPA1;PACS2;PARK7;PARL;PARL;PINK1;PLIN1;PPARGC1A;PRKN;RHOT1;RHOT2;RMDN3;RNMT;SIRT1;SLC25A46;SLC25A6;SQSTM1;TCHP;TFAM;TOMM20;TOMM70;TRAK1;TRAK2;VAPB;VCP;VDAC1;VDAC2;YME1L1	-0.603554	-0.716608	-0.908363	-0.417052	-0.27265	-0.326128	-0.14162	-0.242483	-0.443794	0.017094	-0.0922014	0.141192	-0.161236	-0.20172	-0.140534	1.07032	1.109	0.998125	-0.108736	-0.236035	-0.156747	1.12439	1.12274	1.06647	140.823	3.62821e-13	1.70728e-13	9.68278e-12
P33527	ABCC1	apical plasma membrane .GO.0016324.;basal plasma membrane .GO.0009925.;basolateral plasma membrane .GO.0016323.;extracellular exosome .GO.0070062.;lateral plasma membrane .GO.0016328.;membrane .GO.0016020.;plasma membrane .GO.0005886.;ABC.type glutathione S.conjugate transporter activity .GO.0015431.;ABC.type transporter activity .GO.0140359.;ABC.type vitamin B12 transporter activity .GO.0015420.…	ABCG2;LTB4R2;MRPS7;MVP	-0.00293844	-0.00199032	0.172279	-0.20245	-0.132889	-0.190419	0.934126	1.0686	0.931705	0.600746	0.691013	0.508525	-0.668147	-0.686889	-0.750798	0.158915	0.0193574	-0.0166388	-0.481103	-0.35374	-0.29947	0.0469671	-0.0553357	0.0168856	140.521	3.69038e-13	1.73095e-13	9.80784e-12
P42566	EPS15	aggresome .GO.0016235.;apical plasma membrane .GO.0016324.;basal plasma membrane .GO.0009925.;clathrin coat of coated pit .GO.0030132.;clathrin.coated pit .GO.0005905.;cytoplasm .GO.0005737.;cytosol .GO.0005829.;early endosome membrane .GO.0031901.;glutamatergic synapse .GO.0098978.;intracellular membrane.bounded organelle .GO.0043231.;membrane .GO.0016020.;plasma membrane .GO.0005886.;postsynapt…	AAK1;AGFG1;AGFG2;AMPH;AP1B1;AP1G1;AP2A1;AP2A2;AP2B1;AP2M1;AP2S1;ARF6;ARRB1;ARRB2;BIN1;CBL;CLINT1;CLTA;CLTB;CLTC;CLTCL1;CORO7;CORO7-PAM16;CRK;DAB2;DNM1;DNM2;EGF;EGFR;ENTHD1;EPN1;EPN2;EPN3;EPS15L1;FCHO1;FCHO2;FGFR2;GJA1;GRB2;HGF;HGS;HIP1R;IGF1R;ITSN1;ITSN2;NECAP1;NECAP2;NEDD4;NUMB;NUMBL;PICALM;PRKN;PTPN3;REPS1;REPS2;RNF11;RPS27A;SGIP1;SH3BP4;SH3GL1;SH3GL2;SH3GL3;SH3KBP1;SNAP91;SPART;STAM;STAM2;STON…	0.570551	0.726277	0.767122	-0.494229	-0.35332	-0.439107	-0.28494	-0.533157	-0.401628	-1.58338	-1.00929	-1.1458	1.33822	1.43662	1.25356	-1.23526	-1.24917	-1.1344	0.67122	0.732645	0.523743	-0.915863	-1.15851	-1.1962	140.104	3.77698e-13	1.76504e-13	9.99651e-12
Q9UQ35	SRRM2	Cajal body .GO.0015030.;catalytic step 2 spliceosome .GO.0071013.;nuclear speck .GO.0016607.;nucleoplasm .GO.0005654.;nucleus .GO.0005634.;U2.type catalytic step 2 spliceosome .GO.0071007.;U2.type precatalytic spliceosome .GO.0071005.;C2H2 zinc finger domain binding .GO.0070742.;mRNA binding .GO.0003729.;RNA binding .GO.0003723.;mRNA splicing. via spliceosome .GO.0000398.	ACIN1;ALYREF;AQR;ARMC7;BCAS2;BUD13;BUD31;CACTIN;CASC3;CCAR1;CCDC12;CDC40;CDC5L;CIR1;CLK3;CRIPT;CRNKL1;CWC15;CWC22;CWC25;CWC27;DDX39B;DDX5;DHX16;DHX38;DHX8;DHX9;DNAJC8;EFTUD2;EIF4A3;FAM32A;FRG1;GPKOW;HTATSF1;IK;ILF3;ISY1;ISY1;LSM2;LSM3;LSM4;LSM5;LSM6;LSM7;LSM8;LUC7L3;MAGOH;MAGOHB;MFAP1;MTREX;NKAP;PHF5A;PLRG1;PNISR;PNN;PPIE;PPIG;PPIL1;PPIL2;PPIL3;PPP1R8;PPWD1;PQBP1;PRKRIP1;PRPF19;PRPF3;PRPF31;PRPF3…	1.17068	1.44993	1.14643	0.0182808	0.130667	0.369086	0.818372	0.729907	0.54898	-1.10739	-0.945581	-0.724657	0.195084	0.259103	0.322012	-0.790928	-0.661623	-0.914886	-0.315213	-0.301557	-0.411315	-1.81414	-1.59693	-1.60586	139.981	3.80362e-13	1.7758e-13	1.00256e-11
Q6PJW8	CNST	intracellular membrane.bounded organelle .GO.0043231.;membrane .GO.0016020.;plasma membrane .GO.0005886.;protein.containing complex .GO.0032991.;trans.Golgi network .GO.0005802.;transport vesicle .GO.0030133.;connexin binding .GO.0071253.;phosphatase binding .GO.0019902.;positive regulation of Golgi to plasma membrane protein transport .GO.0042998.	ATP5F1A;ATP5F1C;ATP5F1D;ATP5MC1;ATP5MC2;ATP5MC3;ATP6AP1;ATP6AP1L;ATP6V0A1;ATP6V0A2;ATP6V0A4;ATP6V0B;ATP6V0C;ATP6V0D1;ATP6V0D2;ATP6V0E1;ATP6V0E2;ATP6V1A;ATP6V1B1;ATP6V1B2;ATP6V1C1;ATP6V1C2;ATP6V1E1;ATP6V1E2;ATP6V1F;ATP6V1G1;ATP6V1G2;ATP6V1G3;ATP6V1H;GGA1;GGA2;GJB1;GJB2;GJB6;GJC1;LIM2;MT-ATP6;PPP1CA;PPP1CC;RNASEK;TCIRG1	-2.5816	-2.40113	-2.18863	-0.598998	-0.293078	-0.262705	-2.52257	-2.09973	-1.51733	-0.624615	-0.486644	-0.894353	0.595177	0.697929	0.749115	1.94735	1.86304	1.87438	0.128593	0.130248	0.100971	1.8804	1.50459	1.55752	139.411	3.92686e-13	1.82731e-13	1.0308e-11
Q9C0C9	UBE2O	cytoplasm .GO.0005737.;cytosol .GO.0005829.;nuclear body .GO.0016604.;nucleoplasm .GO.0005654.;nucleus .GO.0005634.;ATP binding .GO.0005524.;RNA binding .GO.0003723.;ubiquitin conjugating enzyme activity .GO.0061631.;ubiquitin protein ligase activity .GO.0061630.;ubiquitin.protein transferase activity .GO.0004842.;positive regulation of BMP signaling pathway .GO.0030513.;protein K63.linked ubiqui…	BAP1;MEPCE;NAP1L1;UBA1;UBA52;UBA6;UBA7;UBC;WDR26;ZNF687	1.31935	1.15956	1.12367	-0.897464	-0.750146	-0.363374	2.0366	2.01353	2.00181	0.895974	0.474092	0.859436	-0.71663	-0.80542	-0.74322	-1.48108	-1.19703	-1.15233	-0.134974	-0.0858785	-0.354095	-1.48987	-1.51659	-1.06474	139.31	3.94906e-13	1.83692e-13	1.03209e-11
Q9NVI7	ATAD3A	mitochondria.associated endoplasmic reticulum membrane contact site .GO.0044233.;mitochondrial inner membrane .GO.0005743.;mitochondrial nucleoid .GO.0042645.;mitochondrion .GO.0005739.;ATP binding .GO.0005524.;ATP hydrolysis activity .GO.0016887.;identical protein binding .GO.0042802.;protein serine.threonine kinase inhibitor activity .GO.0030291.;antiviral innate immune response .GO.0140374.;DN…	ATP5MG;HSPA9;PHB;PHB2;TSPO	-1.21131	-1.11185	-1.4606	-1.32213	-0.791846	-0.754807	-0.462066	-0.14975	-0.340804	0.353815	0.377982	0.307945	-0.0517473	-0.0306712	-0.0998278	1.41832	1.24911	1.26675	-0.34246	-0.341521	-0.101064	1.75826	1.85809	1.88749	139.217	3.97016e-13	1.84613e-13	1.03209e-11
Q9Y646	CPQ	cytoplasm .GO.0005737.;endoplasmic reticulum .GO.0005783.;extracellular exosome .GO.0070062.;extracellular space .GO.0005615.;Golgi apparatus .GO.0005794.;intracellular membrane.bounded organelle .GO.0043231.;lysosome .GO.0005764.;carboxypeptidase activity .GO.0004180.;metal ion binding .GO.0046872.;metallodipeptidase activity .GO.0070573.;protein homodimerization activity .GO.0042803.;peptide ca…		0.14471	0.608325	-0.0268452	-2.75402	-2.35766	-2.77125	1.94173	2.04696	1.61039	-0.628403	-0.678709	-0.418551	-0.735563	-0.509293	-0.591382	-0.653181	-0.8417	-0.779496	0.519605	0.17248	0.246118	1.1022	0.876955	0.848399	139.124	3.99014e-13	1.85495e-13	1.03209e-11
Q7Z2K8	GPRIN1	growth cone .GO.0030426.;plasma membrane .GO.0005886.;phosphoprotein binding .GO.0051219.;neuron projection development .GO.0031175.	GNAZ;MECP2	0.811858	0.939172	0.817172	-1.12145	-1.16908	-1.2497	-0.167285	-0.376118	-0.364714	-1.94923	-1.47259	-1.91272	0.869952	0.865487	0.888958	-0.944556	-1.20902	-1.12751	1.08764	0.906145	1.08022	-0.592573	-0.852202	-1.17181	139.079	4.00124e-13	1.85988e-13	1.03209e-11
O75962	TRIO	cell projection .GO.0042995.;cytoplasm .GO.0005737.;cytosol .GO.0005829.;extrinsic component of membrane .GO.0019898.;glutamatergic synapse .GO.0098978.;postsynapse .GO.0098794.;presynaptic active zone .GO.0048786.;3.phosphoinositide.dependent protein kinase activity .GO.0004676.;AMP.activated protein kinase activity .GO.0004679.;ATP binding .GO.0005524.;DNA.dependent protein kinase activity .GO.…	CDC42;RAC1;RAC3;RHOA;RHOG	-0.119971	0.0795031	0.261934	-1.19135	-1.01	-1.03752	-0.924508	-0.668993	-0.859459	-1.20984	-0.976591	-1.14059	0.877998	0.874245	0.942554	0.208029	0.35602	0.252475	0.391692	0.277039	0.454571	0.353929	0.268465	0.205091	139.031	4.01235e-13	1.86484e-13	1.03209e-11
O00468	AGRN	basement membrane .GO.0005604.;collagen.containing extracellular matrix .GO.0062023.;extracellular exosome .GO.0070062.;extracellular region .GO.0005576.;Golgi lumen .GO.0005796.;lysosomal lumen .GO.0043202.;plasma membrane .GO.0005886.;synapse .GO.0045202.;calcium ion binding .GO.0005509.;chondroitin sulfate binding .GO.0035374.;dystroglycan binding .GO.0002162.;heparan sulfate proteoglycan bind…	ACHE;APOE;BCAN;BGN;BST2;CD44;COL4A2;COLQ;CTTN;DAG1;DCN;DMD;DOK7;FKRP;FKTN;FN1;GPC1;HCLS1;HSPG2;ITGA7;ITGB1;LAMA2;LGALS3;LRP1;LRP2;LRP4;LRP8;MUSK;NCAM1;NID1;NID2;POMGNT1;POMT1;POMT2;PRSS12;PTPRS;RAPSN;SDC1;SDC2;TMPRSS15;UTRN;VCAN	-1.51729	-1.44178	-1.50655	-0.130961	-0.055193	0.0967751	-1.31584	-1.43284	-0.8622	1.24979	1.56567	1.28898	-1.01433	-1.04647	-1.17407	1.65006	1.57115	1.45633	-1.25354	-0.986244	-0.557994	1.62296	1.38915	1.33898	138.931	4.03455e-13	1.87484e-13	1.03365e-11
Q9UHD8	SEPTIN9	actin cytoskeleton .GO.0015629.;axoneme .GO.0005930.;cell division site .GO.0032153.;cilium .GO.0005929.;cytoplasm .GO.0005737.;intercellular bridge .GO.0045171.;microtubule .GO.0005874.;microtubule cytoskeleton .GO.0015630.;non.motile cilium .GO.0097730.;perinuclear region of cytoplasm .GO.0048471.;septin complex .GO.0031105.;septin ring .GO.0005940.;stress fiber .GO.0001725.;cadherin binding .G…	C17orf47;CDC42EP4;FLNA;HIF1A;KIF17;RASSF1;SEC14L1;SEPTIN1;SEPTIN10;SEPTIN11;SEPTIN12;SEPTIN14;SEPTIN2;SEPTIN3;SEPTIN5;SEPTIN6;SEPTIN7;SEPTIN8;SH3KBP1;SQSTM1	0.717407	0.866265	0.819019	-0.411766	-0.0302436	-0.145081	1.28729	1.37612	1.12435	0.673622	0.532054	0.530206	-0.0219046	-0.123792	-0.0585113	-1.27517	-1.25974	-1.25867	-0.434501	-0.19839	-0.140004	-1.10341	-1.51831	-1.16361	138.812	4.0612e-13	1.88699e-13	1.03633e-11
Q96GX9	APIP	cytoplasm .GO.0005737.;cytosol .GO.0005829.;identical protein binding .GO.0042802.;methylthioribulose 1.phosphate dehydratase activity .GO.0046570.;zinc ion binding .GO.0008270.;apoptotic process .GO.0006915.;L.methionine salvage from methylthioadenosine .GO.0019509.;negative regulation of apoptotic process .GO.0043066.;protein homotetramerization .GO.0051289.;pyroptotic inflammatory response .GO…	ADI1;APAF1;CASP9;CYCS;ENOPH1;MRI1;MTAP;TPI1;XYLB	1.68225	1.90842	1.40118	-0.960005	-0.927472	-1.10984	2.21684	2.2839	2.16119	1.08077	0.59465	0.267164	-0.21057	0.0161028	0.0528909	-1.49563	-1.83682	-1.5616	-1.03228	-0.65507	-0.893406	-2.14704	-2.24303	-1.73018	138.624	4.1056e-13	1.90758e-13	1.04351e-11
Q8WW59	SPRYD4	mitochondrion .GO.0005739.;nucleus .GO.0005634.	TMEM192	-1.56787	-1.50429	-1.50049	-1.15734	-0.801329	-0.90961	-1.16792	-1.27061	-1.16098	-0.515322	-0.166297	-0.0808809	-0.158955	0.0344221	-0.0749037	1.38128	0.879514	1.22162	0.634295	0.419194	0.668063	1.3086	1.35682	1.15223	138.333	4.17333e-13	1.93987e-13	1.05653e-11
Q7Z2K6	ERMP1	endoplasmic reticulum membrane .GO.0005789.;membrane .GO.0016020.;metal ion binding .GO.0046872.;metalloexopeptidase activity .GO.0008235.;cellular response to oxidative stress .GO.0034599.;endoplasmic reticulum unfolded protein response .GO.0030968.;proteolysis .GO.0006508.		-0.115356	-0.216976	-0.333506	0.622593	0.85714	0.781388	-1.46037	-1.88868	-1.39513	-0.0425832	-0.630494	-0.644872	-1.34715	-1.36003	-1.40708	1.33671	1.0623	1.15586	-0.475543	-0.515192	-0.956217	2.3373	2.29646	2.3529	138.168	4.21219e-13	1.95889e-13	1.06217e-11
Q12792	TWF1	actin cytoskeleton .GO.0015629.;actin filament .GO.0005884.;cell.cell junction .GO.0005911.;cytoplasm .GO.0005737.;cytosol .GO.0005829.;filopodium .GO.0030175.;focal adhesion .GO.0005925.;myofibril .GO.0030016.;perinuclear region of cytoplasm .GO.0048471.;ruffle membrane .GO.0032587.;actin binding .GO.0003779.;actin filament binding .GO.0051015.;actin monomer binding .GO.0003785.;ATP binding .GO.…	ACTA1;CAP1;CAPZA1;CAPZA2;CAPZB;CFL1;CFL2;CLIC5;DSTN;EPB41L1;EPS8;EZR;FSCN2;GRXCR1;GRXCR2;GSN;MSN;MYH9;MYO1C;MYO7A;PFN4;PLS1;RAC2;RDX;RIPOR2;TPRN;WDR82;XIRP2	0.930647	0.969381	0.947028	1.30118	1.45479	1.30899	0.336659	0.149613	0.647431	-0.227631	-0.411117	-0.267551	-0.0765136	-0.210143	-0.142662	-0.705884	-0.808078	-0.90538	0.0858188	0.00279305	0.0733005	-0.925306	-0.797994	-0.736591	137.723	4.32099e-13	2.0142e-13	1.08533e-11
P16615	ATP2A2	calcium ion.transporting ATPase complex .GO.0090534.;endoplasmic reticulum .GO.0005783.;endoplasmic reticulum membrane .GO.0005789.;longitudinal sarcoplasmic reticulum .GO.0014801.;membrane .GO.0016020.;plasma membrane .GO.0005886.;platelet dense tubular network membrane .GO.0031095.;ribbon synapse .GO.0097470.;sarcoplasmic reticulum .GO.0016529.;sarcoplasmic reticulum membrane .GO.0033017.;ATP b…	ABCA2;ABCB6;ABCB8;ABCD4;ABCG5;ABCG8;ACTA1;AKAP7;ATP12A;ATP1A1;ATP1A2;ATP1A3;ATP1B1;ATP1B2;ATP1B3;ATP2A1;ATP2A3;ATP2B1;ATP2B2;ATP2B4;CANX;DSP;EGFR;FXYD1;FXYD2;HRC;ITPR1;ITPR2;ITPR3;KAT5;NPPA;PLN;RORA;RYR1;RYR2;S100A1;SLC8A1;SLC9A1;SLN;STIM1;TNNT2	-0.973493	-0.646126	-1.07258	-0.0989415	0.00808427	-0.12143	-0.610827	-0.324332	-0.298324	0.52022	0.384929	0.404425	-0.313805	-0.333309	-0.338661	1.47437	1.28793	1.24687	-0.595046	-0.486069	-0.527184	1.04198	1.0329	0.990112	137.454	4.38649e-13	2.04903e-13	1.09108e-11
Q9H0V9	LMAN2L	COPII.coated ER to Golgi transport vesicle .GO.0030134.;endoplasmic reticulum membrane .GO.0005789.;endoplasmic reticulum.Golgi intermediate compartment .GO.0005793.;Golgi apparatus .GO.0005794.;Golgi membrane .GO.0000139.;membrane .GO.0016020.;D.mannose binding .GO.0005537.;metal ion binding .GO.0046872.;endoplasmic reticulum to Golgi vesicle.mediated transport .GO.0006888.;protein folding .GO.0…	DOLK;LMAN1;MCFD2	-0.975076	-1.19552	-1.10911	0.634141	0.586247	0.589637	-1.51793	-1.28711	-0.691578	0.893598	0.85042	0.71821	-0.825966	-0.722698	-0.818032	1.5912	1.43852	1.47177	-0.791264	-0.719191	-0.904762	1.47281	1.39332	1.34339	137.377	4.40536e-13	2.05929e-13	1.09108e-11
P30041	PRDX6	azurophil granule lumen .GO.0035578.;cytoplasm .GO.0005737.;cytosol .GO.0005829.;extracellular exosome .GO.0070062.;extracellular region .GO.0005576.;extracellular space .GO.0005615.;membrane .GO.0016020.;nucleus .GO.0005634.;perinuclear region of cytoplasm .GO.0048471.;1.acylglycerophosphocholine O.acyltransferase activity .GO.0047184.;cadherin binding .GO.0045296.;calcium.independent phospholip…	CHAC1;CHAC2;ENO1;GGT1;GGT5;GGT6;GGT7;GPI;GPX2;GPX3;GPX4;GPX5;GPX6;GPX7;GPX8;GSR;GSS;GSTA1;GSTA2;GSTA3;GSTA4;GSTA5;GSTM1;GSTM2;GSTM3;GSTM4;GSTM5;GSTO1;GSTO2;GSTP1;GSTT2B;HPGDS;HSPA8;MGST1;MGST2;MGST3;PARK7;PRDX2;PRDX5;SOD2;SOD2;SSU72;STH;TPI1;TXN;TXNDC12	0.492038	0.613445	0.450295	-2.18639	-2.00969	-1.65749	0.89613	0.737091	0.713791	-0.206957	-0.647265	-0.398039	0.976002	1.05213	0.987803	-0.813488	-0.591561	-0.625057	0.429568	0.260561	0.346323	-0.839811	-0.646511	-0.773855	137.356	4.41203e-13	2.06293e-13	1.09108e-11
Q9Y294	ASF1A	chromatin .GO.0000785.;nucleoplasm .GO.0005654.;nucleus .GO.0005634.;protein.containing complex .GO.0032991.;site of double.strand break .GO.0035861.;chromatin binding .GO.0003682.;histone binding .GO.0042393.;histone chaperone activity .GO.0140713.;DNA repair .GO.0006281.;DNA repair.dependent chromatin remodeling .GO.0140861.;DNA replication.dependent chromatin assembly .GO.0006335.;muscle cell …	ASF1B;ATRX;C15orf41;CABIN1;CDAN1;CHAF1A;CHAF1B;CHEK2;H2AZ1;H3-2;H3-3A;H3-3A;H3C1;H3C1;H3C10;H3C11;H3C14;H3C15;H3C2;H3C3;H3C4;H3C6;H3C7;H3C8;H3F3C;H4-16;H4-16;H4C1;H4C11;H4C12;H4C13;H4C14;H4C15;H4C2;H4C3;H4C4;H4C5;H4C8;H4C9;HAT1;HIRA;HIST2H3A;HIST3H3;IPO4;MCM2;MCM4;MCM6;MCM7;MMS22L;NASP;PIF1;RBBP4;RBBP7;RIF1;SIRT1;SIRT2;SNU13;SRSF1;TAF1;TLK1;TLK2;TONSL;UBN1;UBN2	1.05952	0.828902	1.12162	-0.950547	-1.16566	-0.934929	0.873839	0.476536	0.782236	-0.748818	-0.540677	-0.44416	0.320226	0.179288	0.364727	-1.43713	-1.36655	-1.37727	0.843934	0.758433	0.706353	-0.987166	-1.38379	-1.10829	137.355	4.41203e-13	2.06293e-13	1.09108e-11
Q8NHP8	PLBD2	extracellular exosome .GO.0070062.;extracellular region .GO.0005576.;lysosomal lumen .GO.0043202.;phospholipase activity .GO.0004620.;phospholipid catabolic process .GO.0009395.		-0.627175	-0.470743	-0.609417	-1.68653	-1.86832	-1.48762	0.806142	0.768395	0.834859	-1.27561	-0.791085	-1.271	-0.199659	-0.432699	-0.259648	1.29826	1.01072	1.00987	-0.0389812	-0.183451	-0.228396	0.965095	1.19209	1.11556	136.582	4.61187e-13	2.17632e-13	1.13612e-11
Q92820	GGH	azurophil granule lumen .GO.0035578.;extracellular exosome .GO.0070062.;extracellular region .GO.0005576.;extracellular space .GO.0005615.;melanosome .GO.0042470.;nucleus .GO.0005634.;specific granule lumen .GO.0035580.;tertiary granule lumen .GO.1904724.;vacuole .GO.0005773.;exopeptidase activity .GO.0008238.;gamma.glutamyl.peptidase activity .GO.0034722.;omega peptidase activity .GO.0008242.;te…	ATIC;AUP1;DHFR;DHFR2;FPGS;SLC19A1;TPMT;TSG101;TYMS;UEVLD	-0.871922	-0.848057	-0.57627	-1.67256	-1.42533	-1.36767	-0.634919	-0.237443	-0.258279	-0.820572	-0.583212	-0.929552	-0.450829	-0.448641	-0.252052	1.54997	1.16719	1.24352	-0.216085	-0.243057	-0.072129	1.6368	1.62985	1.55575	136.324	4.6807e-13	2.21832e-13	1.1459e-11
P22695	UQCRC2	mitochondrial inner membrane .GO.0005743.;mitochondrion .GO.0005739.;nucleoplasm .GO.0005654.;respiratory chain complex III .GO.0045275.;metal ion binding .GO.0046872.;metalloendopeptidase activity .GO.0004222.;aerobic respiration .GO.0009060.;cellular respiration .GO.0045333.;mitochondrial electron transport. ubiquinol to cytochrome c .GO.0006122.;oxidative phosphorylation .GO.0006119.;proteolys…	ACO2;ATP5F1A;ATP5F1B;ATP5F1C;ATP5F1D;ATP5PB;ATP5PD;ATP5PF;ATP5PO;BCS1L;C1orf198;CDCA8;CHCHD3;COA6;COX10;COX15;COX4I1;COX4I2;COX5A;COX5B;COX6A1;COX6A2;COX6B1;COX6B2;COX6C;COX7A1;COX7A2;COX7A2L;COX7B;COX7B2;COX7C;COX8A;CS;CYC1;CYCS;DLD;ENSP00000497305;ETFA;FH;GATC;H7C0C1;HADHB;HTT;IDH3A;IFNGR2;IMMT;MDH2;MGLL;MT-CO1;MT-CO2;MT-CO3;MT-CYB;MT-ND1;MT-ND2;MT-ND3;MT-ND4;MT-ND4L;MT-ND5;MT-ND6;NDUFA1;NDUFA1…	-0.938086	-0.722225	-1.27737	-0.396722	-0.0654427	-0.262846	-0.279093	-0.510118	-0.196066	0.333201	0.240422	0.167134	-0.875905	-0.76448	-0.73865	1.47376	1.32088	1.31001	-0.353017	-0.286789	-0.424355	1.71673	1.6045	1.59542	136.299	4.68736e-13	2.22247e-13	1.1459e-11
Q96HD1	CRELD1	collagen.containing extracellular matrix .GO.0062023.;glutamatergic synapse .GO.0098978.;membrane .GO.0016020.;calcium ion binding .GO.0005509.;protein disulfide isomerase activity .GO.0003756.;cardiac septum development .GO.0003279.;endocardial cushion development .GO.0003197.	SUPV3L1	-0.213295	-0.420802	-0.518051	-0.0818642	-0.0762741	0.0295064	-0.264756	-0.822338	-0.647939	0.429116	0.533115	0.188405	-1.41932	-1.4656	-1.55812	1.13664	1.05882	0.815331	-0.559414	-0.513088	-0.691318	1.81673	1.75465	1.73788	136.063	4.75064e-13	2.26269e-13	1.15695e-11
P05114	HMGN1	chromatin .GO.0000785.;cytoplasm .GO.0005737.;female germ cell nucleus .GO.0001674.;nucleoplasm .GO.0005654.;nucleus .GO.0005634.;chromatin binding .GO.0003682.;DNA binding .GO.0003677.;nucleosomal DNA binding .GO.0031492.;chromatin organization .GO.0006325.;positive regulation of DNA.templated transcription. elongation .GO.0032786.;post.embryonic camera.type eye morphogenesis .GO.0048597.;pyrimi…	AKNAD1;CCDC105;CD74;CUL7;CXorf66;DDB1;DNAJC10;DOCK4;EEF2;EIF5B;EIF6;EP300;EPRS1;ERCC5;ERCC6;ERCC8;FANCE;FAU;FLT3LG;HMGN2;HMGN5;IFI35;IMP3;MED1;MRNIP;MRPL1;MRPL12;MRPL13;MRPL17;MRPL19;MRPL2;MRPL20;MRPL21;MRPL22;MRPL24;MRPL27;MRPL3;MRPL32;MRPL33;MRPL36;MRPL4;MRPL9;MRPS10;MRPS11;MRPS12;MRPS14;MRPS15;MRPS16;MRPS5;MRPS6;MRPS7;MRPS9;MRRF;MRTO4;MTIF2;NPSR1;NSA2;PDCD11;POLR1B;POLR1C;POLR2B;POLR2C;POLR3B;…	0.802455	0.770355	1.01499	-0.606273	-0.591405	-0.481415	1.38969	1.52547	1.57307	-2.1193	-1.85874	-2.1416	-0.0780134	-0.0995237	-0.0770439	-0.504443	-0.631595	-0.542888	0.230822	0.36216	0.217782	-0.560684	-1.27125	-1.17427	135.749	4.83724e-13	2.32015e-13	1.17358e-11
P09874	PARP1	chromatin .GO.0000785.;chromosome. telomeric region .GO.0000781.;cytosol .GO.0005829.;membrane .GO.0016020.;mitochondrion .GO.0005739.;nuclear body .GO.0016604.;nuclear envelope .GO.0005635.;nuclear replication fork .GO.0043596.;nucleolus .GO.0005730.;nucleoplasm .GO.0005654.;nucleus .GO.0005634.;protein.containing complex .GO.0032991.;protein.DNA complex .GO.0032993.;site of DNA damage .GO.00907…	ABL1;ACTB;ADPRHL2;AKT1;ANXA5;APAF1;APEX1;APLF;APTX;ATM;BANF1;BARD1;BCL2;BCL2L1;BMI1;BRCA1;BRCA2;BRD4;CASP10;CASP3;CASP7;CASP8;CASP9;CCNB1;CCND1;CDK2;CDK4;CDK7;CDK8;CDKN1A;CETN2;CHD1L;CHD4;CHEK1;CHEK2;CHFR;CREBBP;CTCF;CTNNB1;CUL4A;CYCS;DDB2;DNMT1;E2F1;EGFR;EP300;ERBB2;ERCC1;ERCC2;ERCC3;ERCC4;ERCC5;ESR1;EWSR1;EXO1;FEN1;FOXO1;FUS;GAPDH;GZMB;H1-0;H2AX;H3-3A;H3C1;H4-16;HDAC1;HDAC2;HIF1A;HIST1H4G;HIST2…	-0.569105	-0.522634	-0.467734	-0.756638	-0.758915	-0.612864	-0.784032	-0.545632	-0.469846	-1.2661	-1.01083	-1.19432	1.1295	1.08543	1.14401	0.434242	0.371462	0.48426	0.470528	0.437732	0.803788	-0.473161	-0.305995	-0.36894	135.378	4.94271e-13	2.39419e-13	1.19464e-11
O95562	SFT2D2	cytoplasm .GO.0005737.;endomembrane system .GO.0012505.;extracellular exosome .GO.0070062.;intracellular membrane.bounded organelle .GO.0043231.;membrane .GO.0016020.;protein transport .GO.0015031.;vesicle.mediated transport .GO.0016192.	BLOC1S6	-6.63393	-6.56666	-5.8609	0.7624	1.20464	0.825713	-1.87666	-2.11362	-1.19128	0.306227	1.45114	0.925364	0.463693	0.824179	0.910256	0.53354	-0.00546297	0.804797	1.86371	1.85206	1.90132	0.265597	1.01122	1.13777	135.192	4.996e-13	2.43343e-13	1.20299e-11
P16144	ITGB4	basal plasma membrane .GO.0009925.;basement membrane .GO.0005604.;cell junction .GO.0030054.;cell leading edge .GO.0031252.;cell surface .GO.0009986.;extracellular exosome .GO.0070062.;focal adhesion .GO.0005925.;hemidesmosome .GO.0030056.;integrin complex .GO.0008305.;nuclear membrane .GO.0031965.;nucleolus .GO.0005730.;plasma membrane .GO.0005886.;receptor complex .GO.0043235.;G protein.coupled…	ACTB;ACTG1;ACTN1;ACTN4;ALOX12;BCAR1;CAV1;CAV2;CD151;COL17A1;COL1A1;COL1A2;COL2A1;COL4A1;COL4A2;COL4A3;COL4A4;COL4A5;COL4A6;COL6A1;COL6A2;COL6A3;COL6A6;COL9A3;DST;EGFR;EIF6;ERBB2;ERBIN;FLNA;FLNB;FLNC;FN1;IGF1R;ITGA1;ITGA10;ITGA11;ITGA2;ITGA2B;ITGA3;ITGA4;ITGA5;ITGA6;ITGA7;ITGA8;ITGA9;ITGAL;ITGAV;ITGAX;ITGB1;ITGB2;ITGB3;ITGB5;ITGB6;ITGB7;ITGB8;JUP;KRT14;LAMA1;LAMA2;LAMA3;LAMA4;LAMA5;LAMB1;LAMB2;LAM…	1.02177	0.975961	0.931074	0.338069	0.28039	0.31412	0.444971	0.348185	0.108344	0.540926	0.33521	0.399108	0.328498	0.39487	0.307105	-0.795708	-0.587287	-0.619556	-1.13762	-1.50674	-1.61559	-1.85379	-1.69964	-1.44839	135.102	5.02154e-13	2.45269e-13	1.20303e-11
A3KMH1	VWA8	cytoplasm .GO.0005737.;mitochondrion .GO.0005739.;peroxisome .GO.0005777.;ATP binding .GO.0005524.;ATP hydrolysis activity .GO.0016887.		-0.314714	-0.2839	-0.209517	0.188996	0.143837	0.250286	-0.228441	-0.102033	-0.41113	0.114673	-0.165337	-0.0727566	-0.385959	-0.39819	-0.51571	0.263091	0.217826	0.272487	0.216474	0.0815282	0.225633	1.47981	1.47734	1.46523	135.061	5.03375e-13	2.46201e-13	1.20303e-11
Q8IWV7	UBR1	cytoplasm .GO.0005737.;cytosol .GO.0005829.;proteasome complex .GO.0000502.;ubiquitin ligase complex .GO.0000151.;L.leucine binding .GO.0070728.;ubiquitin protein ligase activity .GO.0061630.;zinc ion binding .GO.0008270.;cellular response to L.leucine .GO.0071233.;negative regulation of TOR signaling .GO.0032007.;proteasome.mediated ubiquitin.dependent protein catabolic process .GO.0043161.;prot…	ATE1;FAF2;FAM120B;LTN1;MARCHF6;NTAN1;RECQL4;RPS27A;SYVN1;TRIP12;UBC;UBE2A;UBE2B;UBE2D1;UBR2;UBR4;UBR5;UBXN7;VCP;WDYHV1;ZZZ3	1.22941	1.12064	1.20086	1.49177	1.64065	1.29596	0.364322	0.412744	0.385879	-0.291937	-0.101797	-0.0758304	-0.400131	-0.525879	-0.503012	-0.512176	-0.756155	-0.719543	-0.709539	-0.624895	-0.265808	-1.20464	-1.11395	-0.901898	134.711	5.137e-13	2.54373e-13	1.22314e-11
P15121	AKR1B1	cytosol .GO.0005829.;extracellular exosome .GO.0070062.;extracellular space .GO.0005615.;mitochondrion .GO.0005739.;nucleoplasm .GO.0005654.;aldose reductase .NADPH. activity .GO.0004032.;all.trans.retinol dehydrogenase .NADP.. activity .GO.0052650.;allyl.alcohol dehydrogenase activity .GO.0047655.;electron transfer activity .GO.0009055.;glyceraldehyde oxidoreductase activity .GO.0043795.;glycero…	AKR1B10;AKR1C3;AKR7A2;AKR7A3;ALDH1B1;ALDH2;ALDH3A2;ALDH7A1;ALDH9A1;CBR1;CBR3;DCXR;DHDH;DHFR;DHFR2;G6PC;G6PC2;G6PC3;GALM;GCK;GK;GK2;GLA;GLB1;HK1;HK2;HK3;HKDC1;LCT;MGLL;MIOX;NFAT5;PAH;PTS;QDPR;SLC5A3;SLC6A12;SORD;SPR;TH;TPH1;TPH2	0.245781	0.156241	0.39803	-1.24071	-1.14194	-1.07868	-0.781827	-0.479769	-0.855161	-0.503686	-0.520753	-0.41209	-0.334212	-0.210583	-0.210505	0.973267	0.738838	1.0293	-0.436802	-0.846033	-0.742508	1.57033	1.88892	1.71445	134.517	5.19584e-13	2.59278e-13	1.23257e-11
P11498	PC	cytoplasm .GO.0005737.;cytosol .GO.0005829.;mitochondrial matrix .GO.0005759.;mitochondrion .GO.0005739.;ATP binding .GO.0005524.;biotin binding .GO.0009374.;identical protein binding .GO.0042802.;metal ion binding .GO.0046872.;pyruvate carboxylase activity .GO.0004736.;gluconeogenesis .GO.0006094.;lipid metabolic process .GO.0006629.;NADH metabolic process .GO.0006734.;NADP metabolic process .GO…	ACACA;ACACB;ACLY;ACO1;ACO2;ACSS1;ACSS2;ADSL;AFMID;ALDH5A1;ASL;BTD;CS;DLAT;FAAH;FAAH2;FADS6;FBP1;FDXR;FH;G6PC;G6PC2;G6PC3;G6PD;GATB;GLUD1;GLUD2;GLUL;GOT1;GOT1L1;GOT2;GPD2;HLCS;HPD;HPDL;IDH1;IDH2;IL4I1;LDHA;LDHAL6A;LDHAL6B;LDHC;LDHD;LGSN;MCCC1;MCCC2;MDH2;ME1;ME2;ME3;MMUT;MTHFD1;NELFCD;NIT2;PCCA;PCCB;PCK1;PCK2;PDHA2;PDHB;PKLR;PKM;QRSL1;RIMKLB;TKT	-0.872833	-1.07689	-1.07316	-0.0599855	0.18107	0.0616191	-0.654979	-0.780675	-1.16145	1.13129	0.855544	0.720905	-1.42636	-1.23284	-1.29397	1.20727	0.994147	1.01379	-0.680375	-0.368405	-0.857212	1.7063	1.76045	1.78068	134.381	5.23581e-13	2.62719e-13	1.23747e-11
P00492	HPRT1	cytoplasm .GO.0005737.;cytosol .GO.0005829.;extracellular exosome .GO.0070062.;guanine phosphoribosyltransferase activity .GO.0052657.;hypoxanthine phosphoribosyltransferase activity .GO.0004422.;identical protein binding .GO.0042802.;magnesium ion binding .GO.0000287.;nucleotide binding .GO.0000166.;adenine metabolic process .GO.0046083.;AMP salvage .GO.0044209.;central nervous system neuron dev…	ACTB;ADA;ADK;ADSL;ADSS1;ADSS2;AMPD1;AMPD2;AMPD3;APRT;ATIC;ATP5F1A;ATP5F1C;ATP5F1D;B2M;CANT1;ENPP1;ENPP3;ENTPD1;ENTPD3;ENTPD4;ENTPD5;ENTPD6;ENTPD8;GAPDH;GDA;GMPR;GMPS;GUK1;GUSB;HMBS;IMPDH1;IMPDH2;ITPA;MTAP;MT-ATP6;NT5C;NT5C1A;NT5C1B;NT5C1B-RDH14;NT5C2;NT5C3A;NT5C3B;NT5E;NT5M;NUDT16;PDE10A;PDE11A;PDE1A;PDE1B;PDE1C;PDE2A;PDE3A;PDE3B;PDE5A;PDE6A;PDE6B;PDE6C;PDE6D;PDE6G;PDE6H;PDE9A;PGK1;PLAC1;PNP;POTE…	1.25831	1.23565	0.982685	-1.10758	-1.10783	-1.27397	-0.0911163	0.044476	-0.0260071	-1.31339	-1.4255	-1.73827	1.21892	1.26423	1.21864	-0.115036	-0.090921	-0.189452	-0.0429493	-0.0335384	0.168483	-0.319116	-0.61554	-0.837829	134.189	5.29576e-13	2.68055e-13	1.24704e-11
Q15147	PLCB4	cytosol .GO.0005829.;plasma membrane .GO.0005886.;calcium ion binding .GO.0005509.;phosphatidylinositol phospholipase C activity .GO.0004435.;phospholipase C activity .GO.0004629.;G protein.coupled receptor signaling pathway .GO.0007186.;lipid catabolic process .GO.0016042.;phosphatidylinositol metabolic process .GO.0046488.;phosphatidylinositol.mediated signaling .GO.0048015.;phospholipase C.act…	CALM1;CALML3;CALML4;CALML5;CALML6;CAMK2A;CAMK2B;CASR;CDIPT;CYSLTR2;DGKB;DGKG;DGKH;DGKQ;EGFR;GNA11;GNA14;GNA15;GNAI1;GNAI2;GNAI3;GNAQ;GNAT3;GNB1;GNB3;GNG11;GNG13;GPRC6A;INPP1;INPP5A;INPP5F;INSR;IPMK;ITPKC;ITPR1;ITPR2;ITPR3;KIT;MINPP1;MTM1;MTMR1;MTMR8;PATJ;PIK3CA;PIKFYVE;PIP4K2A;PIP4K2C;PIP5K1A;PIP5K1B;PIP5K1C;PLCB1;PLCB2;PLCB3;PLCG1;PLCG2;PPP3CA;PPP3CC;PRKCA;PRKCB;PRKCD;PRKCG;PRKG1;PRKG2;PTEN	0.643987	0.741567	0.893044	-0.586796	-0.450501	-0.313026	-1.18996	-1.29787	-0.798156	-1.70316	-1.23643	-1.45387	1.23415	1.26706	1.27316	-1.1064	-1.5651	-1.39069	1.47564	1.74302	1.58756	-1.01743	-0.62629	-0.855004	133.764	5.42899e-13	2.80725e-13	1.27349e-11
Q9Y2G5	POFUT2	endoplasmic reticulum membrane .GO.0005789.;Golgi apparatus .GO.0005794.;peptide.O.fucosyltransferase activity .GO.0046922.;fucose metabolic process .GO.0006004.;mesoderm formation .GO.0001707.;positive regulation of protein folding .GO.1903334.;protein O.linked fucosylation .GO.0036066.;regulation of epithelial to mesenchymal transition .GO.0010717.;regulation of gene expression .GO.0010468.;reg…	ADAMTSL1;ADAMTSL2;ADARB1;B3GLCT;FUT8;PADI2;POFUT1;SPON1;THBS1;YBEY	-0.285456	-0.454442	-0.498798	0.718073	0.692577	0.636184	-0.182148	-0.570478	-0.662285	0.408131	0.355206	0.653889	-1.01326	-1.03676	-1.00954	0.711962	0.847999	0.784033	-1.10282	-1.35434	-1.15865	1.89204	1.5204	1.5025	133.703	5.44786e-13	2.82617e-13	1.27349e-11
Q14676	MDC1	chromosome .GO.0005694.;focal adhesion .GO.0005925.;nuclear body .GO.0016604.;nucleoplasm .GO.0005654.;nucleus .GO.0005634.;site of double.strand break .GO.0035861.;chromatin.protein adaptor activity .GO.0140463.;histone reader activity .GO.0140566.;DNA damage response .GO.0006974.;DNA repair .GO.0006281.;DNA replication checkpoint signaling .GO.0000076.;mitotic intra.S DNA damage checkpoint sign…	ABRAXAS1;ADAM22;ATM;ATR;ATRIP;BABAM1;BARD1;BLM;BRCA1;BRCA2;BRCC3;CDC20;CDC27;CDK2;CHEK1;CHEK2;DNA2;ERCC4;EXO1;FANCD2;FANCI;FANCM;H2AX;H4-16;HIST2H2AA3;HIST2H2AC;HIST2H2BE;HIST3H3;HUS1;KAT5;MAD2L2;MCPH1;MDM2;MRE11;MUS81;NBN;NHEJ1;NSD2;PIAS4;PRKDC;RAD17;RAD18;RAD50;RAD51;RAD52;RAD9A;RBBP8;RECQL4;RECQL5;RIF1;RNF168;RNF169;RNF4;RNF8;RPA1;SLF1;SMARCC1;SMARCC2;SMARCD1;SMC1A;SMC3;SMC5;SMC6;STAG1;SUMO1;S…	0.287139	0.476157	0.375053	-0.351932	-0.358781	-0.136627	0.950327	0.889864	0.925903	-0.364016	-0.237126	-0.281362	0.0846089	0.0979889	0.107973	-1.22071	-0.841885	-1.00286	0.289286	0.0887324	0.235335	-1.0171	-1.16421	-1.02917	133.488	5.51781e-13	2.89859e-13	1.28515e-11
Q96KP4	CNDP2	cytosol .GO.0005829.;extracellular exosome .GO.0070062.;nucleoplasm .GO.0005654.;carboxypeptidase activity .GO.0004180.;dipeptidase activity .GO.0016805.;metal ion binding .GO.0046872.;metallodipeptidase activity .GO.0070573.;proteolysis .GO.0006508.	ABAT;ALDH1B1;ALDH2;ALDH3A1;ALDH3A2;ALDH3B1;ALDH3B2;ALDH4A1;ALDH7A1;ALDH9A1;ASS1;CAGE1;CARNMT1;CARNS1;CNDP1;F13B;GAD1;GAD2;GADL1;GATM;GLS;GLS2;GLUD1;GLUD2;GLUL;HAL;HDC;NARS1;PEPD;PGC;UPB1	0.7933	0.942897	0.443036	-0.545209	-0.535336	-0.500165	1.22978	1.01013	1.11628	-0.222835	-0.349506	-0.525577	0.564471	0.603446	0.590637	-1.00652	-0.900137	-0.859923	-0.599712	-0.569642	-0.547241	-1.2556	-1.38775	-1.61316	133.402	5.54445e-13	2.92716e-13	1.28667e-11
Q96AY3	FKBP10	endoplasmic reticulum .GO.0005783.;endoplasmic reticulum lumen .GO.0005788.;membrane .GO.0016020.;mitochondrial intermembrane space .GO.0005758.;calcium ion binding .GO.0005509.;FK506 binding .GO.0005528.;peptidyl.prolyl cis.trans isomerase activity .GO.0003755.;RNA polymerase II CTD heptapeptide repeat P3 isomerase activity .GO.0140839.;RNA polymerase II CTD heptapeptide repeat P6 isomerase acti…	BAZ1B;BMP1;CLIP2;COL1A1;COL1A2;CRTAP;ELN;FZD9;GTF2I;GTF2IRD1;IFITM5;NSUN5;P3H1;P3H4;PLOD2;PPIB;SERPINF1;SERPINH1;TBL2;TMEM38B;TRIM50	0.10602	-0.0242609	0.148094	0.730822	0.542394	0.663789	0.19567	0.211244	0.463732	0.923716	1.21842	0.939674	-1.41543	-1.45955	-1.57723	0.64035	0.262173	0.2627	-1.91021	-1.49263	-1.97341	1.3293	1.01632	1.08541	132.98	5.68434e-13	3.08691e-13	1.31438e-11
Q3ZCW2	LGALSL	carbohydrate binding .GO.0030246.		0.144838	0.367378	0.136428	-1.58154	-1.51806	-1.65833	-0.407582	-0.634313	-0.308049	-0.594696	-0.473354	-0.667167	0.700194	0.677515	0.677772	0.252211	-0.103558	-0.144725	0.962388	1.03125	1.12642	-0.130586	-0.000719504	-0.0292304	132.291	5.91971e-13	3.39902e-13	1.35488e-11
Q6UW68	TMEM205	membrane .GO.0016020.		-1.08915	-1.20197	-1.28328	0.282592	0.510084	0.0189376	-0.713812	-0.30336	-0.655488	0.870674	0.564987	0.376089	-1.31182	-1.14248	-1.18775	2.04843	1.59487	1.65297	-1.15551	-1.25191	-1.09319	2.16942	1.80728	1.77109	132.279	5.92415e-13	3.40551e-13	1.35488e-11
Q5VV42	CDKAL1	endoplasmic reticulum .GO.0005783.;endoplasmic reticulum membrane .GO.0005789.;membrane .GO.0016020.;rough endoplasmic reticulum .GO.0005791.;4 iron. 4 sulfur cluster binding .GO.0051539.;metal ion binding .GO.0046872.;N6.threonylcarbomyladenosine methylthiotransferase activity .GO.0035598.;tRNA .N.6..L.threonylcarbamoyladenosine.37..C.2...methylthiotransferase .GO.0061712.;maintenance of transla…	ADAMTS9;ADCY5;CDC123;CDKN2B;CIAO1;FTO;HHEX;HNF1B;IGF2BP2;JAZF1;KCNJ11;KCNQ1;MMS19;MTNR1B;SLC30A8;TCF7L2;TSPAN8;WFS1	-1.18722	-1.36189	-1.45187	-1.65809	-1.42696	-1.79424	-1.08926	-0.995099	-0.586053	-0.627225	-0.891265	-0.971631	0.745282	0.795769	0.797085	1.14253	0.618965	0.933971	1.15138	1.12938	0.948779	0.973091	0.985338	0.917347	132.234	5.93969e-13	3.42845e-13	1.35488e-11
P40926	MDH2	cytoplasm .GO.0005737.;extracellular exosome .GO.0070062.;membrane .GO.0016020.;mitochondrial matrix .GO.0005759.;mitochondrion .GO.0005739.;nucleus .GO.0005634.;identical protein binding .GO.0042802.;L.malate dehydrogenase .NAD.. activity .GO.0030060.;L.malate dehydrogenase .NADP.. activity .GO.0046554.;RNA binding .GO.0003723.;aerobic respiration .GO.0009060.;gluconeogenesis .GO.0006094.;malate…	ACLY;ACO1;ACO2;ADK;ADSL;AFMID;ALDH1A1;ALDH2;ALDH5A1;ASL;ATP5F1A;ATP5F1B;ATP5F1C;ATP5F1D;ATP5PD;COX5A;CS;CYC1;DLD;DLST;ENO1;ETFA;ETFB;FBP1;FH;GAPDH;GLUD1;GLUD2;GNPTAB;GOT1;GOT1L1;GOT2;GPI;H6PD;HADH;HSPE1;IDH1;IDH2;IDH3A;IDH3B;IDH3G;IL4I1;ME1;ME2;ME3;MMUT;NDUFA9;NDUFAB1;NDUFS2;NDUFS8;NDUFV1;NIT2;OGDH;PC;PCK1;PCK2;PDHA1;PDHB;PGK1;PGM1;PKLR;PKM;PMPCB;PURA;RAD51;RIMKLB;SDHA;SDHB;SDHC;SDHD;SLC25A11;SOD…	-1.35663	-1.28464	-1.8409	0.115729	0.0962487	0.208049	-1.13415	-1.16728	-1.10845	-1.00033	-0.626535	-1.16035	0.37456	0.40036	0.428633	1.3716	1.18691	1.27125	-0.113952	-0.345132	-0.208303	1.13878	1.15272	1.14547	132.225	5.94413e-13	3.43506e-13	1.35488e-11
Q9NRY4	ARHGAP35	actin cytoskeleton .GO.0015629.;ciliary basal body .GO.0036064.;cytosol .GO.0005829.;nucleus .GO.0005634.;plasma membrane .GO.0005886.;DNA binding .GO.0003677.;GTP binding .GO.0005525.;GTPase activator activity .GO.0005096.;GTPase activity .GO.0003924.;phospholipid binding .GO.0005543.;axon guidance .GO.0007411.;axonal fasciculation .GO.0007413.;camera.type eye development .GO.0043010.;cell migra…	ARHGAP5;CDC42;CDH17;CFL1;CFL2;CTNND1;CTTN;GRB2;GTF2I;HCLS1;PTK2;PTK6;RAC1;RASA1;RHOA;RHOB;RHOC;RND1;RND2;RND3;ROCK1;SRC;THY1;WASL	1.14349	1.16958	1.05379	0.611034	0.521841	0.359529	1.31457	1.1865	1.02705	0.501959	0.342372	0.20793	-0.879114	-1.03301	-0.89142	-1.10738	-1.42783	-1.30541	-0.438987	-0.0220387	-0.168575	-0.40561	-0.609225	-0.499615	132.151	5.96856e-13	3.47187e-13	1.35562e-11
Q92614	MYO18A	actomyosin .GO.0042641.;cell surface .GO.0009986.;cytoplasm .GO.0005737.;endoplasmic reticulum.Golgi intermediate compartment .GO.0005793.;Golgi membrane .GO.0000139.;membrane .GO.0016020.;microtubule organizing center .GO.0005815.;myosin filament .GO.0032982.;myosin II complex .GO.0016460.;trans.Golgi network .GO.0005802.;actin filament binding .GO.0051015.;ADP binding .GO.0043531.;ATP binding .…	CDC42BPA;ETV6;FGFR1;FGFR1OP;FGFR1OP2;GOLPH3;GOLPH3L;LURAP1;MYL1;MYL12A;MYL12B;MYL3;MYL4;MYL5;MYL6;MYL6B;MYL9;MYLPF;TIAF1;TRIM24;TRIP11;ZMYM2	0.511463	0.50337	0.683271	0.764817	0.866315	0.817081	1.0255	1.27191	1.02862	0.789982	1.26163	1.01189	-1.14983	-1.46222	-1.15824	-0.94189	-0.6148	-0.81793	-0.747127	-0.911539	-0.699625	-0.846179	-0.742923	-0.625702	132.062	6.00076e-13	3.52163e-13	1.35812e-11
Q96KB5	PBK	nucleus .GO.0005634.;ATP binding .GO.0005524.;JUN kinase kinase activity .GO.0008545.;protein serine kinase activity .GO.0106310.;protein serine.threonine kinase activity .GO.0004674.;protein tyrosine kinase activity .GO.0004713.;cellular response to UV .GO.0034644.;mitotic cell cycle .GO.0000278.;negative regulation of inflammatory response .GO.0050728.;negative regulation of proteasomal ubiquit…	ANLN;ASF1B;ASPM;AURKA;AURKB;BIRC5;BUB1;BUB1B;CCNA2;CCNB1;CCNB2;CDC20;CDC45;CDC6;CDCA2;CDCA3;CDCA5;CDCA8;CDK1;CDKN3;CENPA;CENPE;CENPF;CENPK;CENPM;CENPN;CENPU;CENPW;CEP55;CHEK1;CKAP2L;DEPDC1;DEPDC1B;DLG1;DLGAP5;DTL;ECT2;EXO1;FAM83D;FOXM1;HJURP;HMMR;KIF11;KIF14;KIF15;KIF18A;KIF20A;KIF22;KIF23;KIF2C;KIF4A;KPNA2;LGALS9B;MAD2L1;MCM10;MELK;MKI67;MND1;NCAPG;NCAPH;NDC80;NEK2;NUF2;NUSAP1;OIP5;PCLAF;PLK1;PL…	0.160108	0.0171963	0.411941	1.57802	1.46326	1.67187	-0.418392	-0.205249	-0.294904	1.20209	1.25884	1.38455	-0.315577	-0.377612	-0.346889	-0.846094	-0.595701	-0.598534	-0.480718	-0.51606	-0.286855	-0.715458	-1.11158	-0.811251	131.173	6.32605e-13	3.54393e-13	1.4267e-11
Q6P4E1	GOLM2	Golgi apparatus .GO.0005794.;membrane .GO.0016020.		1.2023	1.00057	1.30553	0.428556	0.194691	0.389013	0.788324	0.791938	0.794984	0.0340108	0.305754	0.355369	-1.54072	-1.72671	-1.68906	0.0567648	0.206053	0.235631	-1.05851	-0.841439	-1.33047	0.330453	0.126546	0.302254	130.867	6.44373e-13	3.55207e-13	1.44814e-11
O00635	TRIM38	cytoplasm .GO.0005737.;cytosol .GO.0005829.;transcription coactivator activity .GO.0003713.;ubiquitin protein ligase activity .GO.0061630.;zinc ion binding .GO.0008270.;innate immune response .GO.0045087.;negative regulation of defense response to virus .GO.0050687.;positive regulation of canonical NF.kappaB signal transduction .GO.0043123.;positive regulation of DNA.binding transcription factor …	TAB2;TRIM56	-1.49908	-1.6449	-1.83841	0.0154899	0.0795676	0.166216	0.469213	0.179975	0.420903	0.793214	1.10843	0.936418	-0.259415	-0.517889	-0.345587	0.796389	0.545419	0.643151	-0.426303	-0.208057	-0.352504	0.668843	0.718956	0.727534	130.336	6.65135e-13	3.56652e-13	1.48958e-11
P43007	SLC1A4	cell surface .GO.0009986.;centrosome .GO.0005813.;dendrite .GO.0030425.;extracellular exosome .GO.0070062.;intermediate filament .GO.0005882.;melanosome .GO.0042470.;membrane .GO.0016020.;neuronal cell body .GO.0043025.;plasma membrane .GO.0005886.;synapse .GO.0045202.;amino acid transmembrane transporter activity .GO.0015171.;chloride channel activity .GO.0005254.;L.alanine transmembrane transpo…	ERVW-1;SLC3A2;SLC7A1	-0.397767	-0.374471	-0.400888	-1.01462	-0.978054	-0.788932	-1.11705	-1.00698	-0.941994	-0.979069	-0.897355	-0.637905	-0.554016	-0.639993	-0.332255	0.335001	0.308904	0.468687	1.23089	1.56978	1.05892	1.10259	1.2364	1.13328	130.182	6.71352e-13	3.57087e-13	1.49826e-11
O14818	PSMA7	cytoplasm .GO.0005737.;cytosol .GO.0005829.;extracellular exosome .GO.0070062.;nucleoplasm .GO.0005654.;nucleus .GO.0005634.;proteasome complex .GO.0000502.;proteasome core complex .GO.0005839.;proteasome core complex. alpha.subunit complex .GO.0019773.;identical protein binding .GO.0042802.;proteasome.mediated ubiquitin.dependent protein catabolic process .GO.0043161.	ABL1;ADRM1;AIMP1;AKIRIN2;CCT2;CCT4;CCT5;CCT7;CCT8;CD34;CSF3;DESI1;ECPAS;EEF1B2;EIF3I;HIF1A;HSP90AB1;KIT;LCK;MATK;NEDD8;NFKB1;POMP;PRKN;PSMA1;PSMA2;PSMA3;PSMA4;PSMA5;PSMA6;PSMA8;PSMB1;PSMB10;PSMB11;PSMB2;PSMB3;PSMB4;PSMB5;PSMB6;PSMB7;PSMB8;PSMB9;PSMC1;PSMC2;PSMC3;PSMC4;PSMC5;PSMC6;PSMD1;PSMD11;PSMD12;PSMD13;PSMD14;PSMD2;PSMD3;PSMD4;PSMD5;PSMD6;PSMD7;PSMD8;PSME1;PSME2;PSME3;PSME4;PSMF1;PSMG1;PSMG2;…	0.798405	0.655639	0.699032	-1.83595	-1.50981	-1.49286	0.672786	0.754205	0.689286	-1.10257	-0.654029	-0.995837	0.628493	0.628959	0.644777	-0.327261	-0.582787	-0.554531	0.714569	0.486934	0.662936	-1.13237	-0.917218	-1.30376	129.672	6.92335e-13	3.58564e-13	1.53972e-11
Q14839	CHD4	centrosome .GO.0005813.;cerebellar granule cell to Purkinje cell synapse .GO.0150048.;chromatin .GO.0000785.;chromosome. telomeric region .GO.0000781.;cytoplasm .GO.0005737.;membrane .GO.0016020.;nucleoplasm .GO.0005654.;nucleus .GO.0005634.;NuRD complex .GO.0016581.;protein.containing complex .GO.0032991.;RNA polymerase II transcription regulator complex .GO.0090575.;site of DNA damage .GO.00907…	ACIN1;ACTL6A;ADNP;ARID1A;BAZ1B;BCL11A;BCL11B;BPTF;BRD1;BRD2;BRD3;BRD4;CBX1;CBX3;CBX5;CDK2AP1;CHD3;CHD5;CSNK2A1;CTCF;DNMT1;EED;EGR2;EHMT2;EP300;EZH2;FBL;GATA3;GATAD2A;GATAD2B;H2AC11;H2AC11;H2AC15;H2AC16;H2AC17;H2AC4;H2AC4;H2AX;H2AZ1;H2BC11;H2BC12;H3-2;H3-3A;H3-3A;H3C1;H3C1;H3C10;H3C11;H3C14;H3C15;H3C2;H3C3;H3C4;H3C6;H3C7;H3C8;H3F3C;H4-16;H4-16;H4C1;H4C11;H4C12;H4C13;H4C14;H4C15;H4C2;H4C3;H4C4;H4C5…	1.46229	1.38879	1.40602	0.00138794	-0.0366911	-0.196292	1.31485	1.14007	1.23795	-1.72805	-1.00764	-1.26903	0.321547	0.338085	0.294833	-0.916337	-1.21068	-1.23563	0.346305	0.386065	0.51775	-1.2659	-1.60844	-1.67721	128.978	7.21867e-13	3.60662e-13	1.59985e-11
P42704	LRPPRC	condensed nuclear chromosome .GO.0000794.;cytoskeleton .GO.0005856.;membrane .GO.0016020.;microtubule .GO.0005874.;mitochondrial matrix .GO.0005759.;mitochondrial nucleoid .GO.0042645.;mitochondrion .GO.0005739.;nuclear inner membrane .GO.0005637.;nuclear outer membrane .GO.0005640.;nucleoplasm .GO.0005654.;nucleus .GO.0005634.;perinuclear region of cytoplasm .GO.0048471.;ribonucleoprotein comple…	ALKBH5;CECR2;COX10;COX15;COX7A2L;ETHE1;FASTKD2;FASTKD3;GFM1;GRSF1;HEBP2;HNRNPA2B1;IGF2BP1;MAP1S;METTL14;MT-CO3;MTPAP;NDUFS1;POLRMT;PPARGC1A;PTCD3;RBM15B;RBMX;SCO1;SLIRP;SUPV3L1;SURF1;TACO1;UXT;VIRMA;WTAP;XPO1;YTHDC2;YTHDF1;YTHDF3;ZC3H13	-0.388545	-0.486179	-0.526051	0.0887794	0.264026	0.174989	-1.19057	-0.830383	-1.05188	0.0296175	-0.154742	-0.249807	0.0765543	0.158228	0.0979952	1.31892	1.05278	1.04597	-0.0593916	-0.222011	-0.237366	1.09745	1.12886	1.12647	128.886	7.26086e-13	3.60964e-13	1.60009e-11
Q92817	EVPL	cornified envelope .GO.0001533.;cytosol .GO.0005829.;desmosome .GO.0030057.;extracellular exosome .GO.0070062.;intermediate filament cytoskeleton .GO.0045111.;membrane .GO.0016020.;cadherin binding .GO.0045296.;structural molecule activity .GO.0005198.;epidermis development .GO.0008544.;intermediate filament cytoskeleton organization .GO.0045104.;keratinization .GO.0031424.;keratinocyte different…	A2ML1;ABL1;CDSN;DOK1;DSC1;DSC3;DSG1;DSG3;DSP;DST;EIF3A;FLG;GOLGA4;IVL;JUP;LORICRIN;MAK;PI3;PKP1;PKP3;PPL;SPRR1B;TGM1	-0.115551	0.101351	0.00243401	0.403637	0.358687	0.186113	1.30465	1.44714	1.63618	0.92316	1.13485	0.64255	-0.368946	-0.465765	-0.46285	-1.54699	-1.64367	-1.54803	-0.0210017	-0.247684	-0.148639	-1.4133	-1.99859	-1.90403	128.865	7.26974e-13	3.61027e-13	1.60009e-11
P30520	ADSS2	cytoplasm .GO.0005737.;cytosol .GO.0005829.;extracellular exosome .GO.0070062.;mitochondrion .GO.0005739.;adenylosuccinate synthase activity .GO.0004019.;GTP binding .GO.0005525.;magnesium ion binding .GO.0000287.;phosphate ion binding .GO.0042301.;.de novo. AMP biosynthetic process .GO.0044208.;AMP biosynthetic process .GO.0006167.;aspartate metabolic process .GO.0006531.;cellular response to el…	ADSL;ADSS1;AMPD1;AMPD2;AMPD3;APRT;ASNS;ASPA;ASPDH;ASRGL1;ASS1;ATIC;CAD;CANT1;DOHH;ENTPD1;ENTPD3;ENTPD4;ENTPD5;ENTPD6;ENTPD8;FTCD;GAD1;GAD2;GADL1;GART;GMPR;GMPS;GOT1;GOT1L1;GOT2;HPRT1;IL4I1;IMPDH1;IMPDH2;ITPA;NAT8L;NT5C;NT5C1A;NT5C1B;NT5C1B-RDH14;NT5C2;NT5C3A;NT5C3B;NT5E;NT5M;NUDT16;PAICS;PPAT;RPS3;SHMT1;SHMT2;SMYD1;UMPS	0.466091	0.38814	0.497799	-0.129406	-0.0888565	-0.160674	-1.34065	-1.45743	-1.16994	-0.875178	-0.478531	-0.462216	0.987581	1.05978	1.05475	-0.322565	-0.311002	-0.106948	0.710741	0.746149	0.748301	-0.8402	-0.595544	-0.59282	128.636	7.37188e-13	3.6176e-13	1.61702e-11
Q9UPN4	CEP131	acrosomal vesicle .GO.0001669.;centriolar satellite .GO.0034451.;centriole .GO.0005814.;centrosome .GO.0005813.;ciliary basal body .GO.0036064.;ciliary transition zone .GO.0035869.;cilium .GO.0005929.;cytosol .GO.0005829.;intercellular bridge .GO.0045171.;intracellular membrane.bounded organelle .GO.0043231.;manchette .GO.0002177.;microtubule cytoskeleton .GO.0015630.;sperm head.tail coupling app…	CEP152;CEP290;CNTROB;OFD1;PCM1;PCNT;PLK1;PLK4	-0.018371	-0.0152688	0.173828	0.276463	0.338143	0.0115971	1.33433	1.12855	1.28043	0.64726	0.871669	0.632975	-0.449087	-0.531391	-0.428399	-1.11499	-1.0633	-0.981331	-0.176132	-0.376072	-0.227356	-1.21497	-1.67237	-1.36603	128.56	7.40519e-13	3.62e-13	1.61878e-11
Q6RW13	AGTRAP	cell cortex .GO.0005938.;cytoplasmic vesicle membrane .GO.0030659.;endoplasmic reticulum membrane .GO.0005789.;Golgi apparatus .GO.0005794.;Golgi membrane .GO.0000139.;intracellular membrane.bounded organelle .GO.0043231.;plasma membrane .GO.0005886.;angiotensin type II receptor activity .GO.0004945.;identical protein binding .GO.0042802.;regulation of blood pressure .GO.0008217.;response to hypo…	AGT;AGTR1;CAMLG;CHRM3;CLCN6;PITPNC1	-1.35687	-1.42351	-1.46005	-1.52163	-1.36743	-1.51976	-1.02165	-1.09995	-1.113	-0.895968	-0.0344342	-0.38758	0.521029	0.624595	0.465927	1.52262	1.3769	1.54668	0.0828672	0.00795566	0.0278455	1.08084	0.995705	1.3065	128.317	7.51621e-13	3.62801e-13	1.63529e-11
Q8N0X4	CLYBL	mitochondrion .GO.0005739.;.S..citramalyl.CoA lyase activity .GO.0047777.;hydrolase activity .GO.0016787.;magnesium ion binding .GO.0000287.;malate synthase activity .GO.0004474.;positive regulation of cobalamin metabolic process .GO.0106121.;protein homotrimerization .GO.0070207.;regulation of cobalamin metabolic process .GO.0106064.	SUGCT	-0.863042	-0.846153	-0.390315	-1.04325	-0.677909	-0.885925	-1.93021	-1.55232	-1.33173	-1.88335	-2.02527	-1.43038	0.241334	0.334763	0.283316	1.30278	1.09725	1.05292	0.027378	-0.0214423	-0.00479227	2.25683	1.95329	2.1408	128.247	7.5473e-13	3.63026e-13	1.63529e-11
Q8IVT2	MISP	actin filament .GO.0005884.;cell cortex .GO.0005938.;focal adhesion .GO.0005925.;intracellular membrane.bounded organelle .GO.0043231.;plasma membrane .GO.0005886.;spindle pole centrosome .GO.0031616.;actin filament binding .GO.0051015.;cell division .GO.0051301.;cell migration .GO.0016477.;establishment of centrosome localization .GO.0051660.;establishment of mitotic spindle orientation .GO.0000…	MASP1;TULP4	0.890084	0.864199	0.990626	0.336065	0.196715	0.284555	0.59099	0.494692	0.540257	-0.69704	-0.720555	-0.738937	0.616803	0.704049	0.6265	-2.09251	-2.09026	-1.77287	0.507027	0.489983	0.738993	-1.4662	-2.27896	-2.19011	128.204	7.56728e-13	3.63171e-13	1.63529e-11
Q9Y2Z0	SUGT1	cytosol .GO.0005829.;kinetochore .GO.0000776.;nuclear body .GO.0016604.;protein.containing complex .GO.0032991.;ubiquitin ligase complex .GO.0000151.;lncRNA binding .GO.0106222.;protein.folding chaperone binding .GO.0051087.;kinetochore assembly .GO.0051382.;regulation of protein stability .GO.0031647.;skeletal muscle satellite cell proliferation .GO.0014841.;spindle organization .GO.0007051.	CHORDC1;DNAJC7;E5RI56;HSP90AA1;HSP90AB1;HSP90B1;NLRP3;NOD1;PHLPP1;RNF41;SKP1	-0.750239	-0.678803	-0.450463	-0.354995	-0.530835	-0.358675	-0.877054	-0.968576	-0.826223	-0.572426	-0.726381	-0.626978	1.14292	1.20237	1.16943	-0.35167	-0.573413	-0.273303	0.683243	0.950213	0.721486	-0.0904632	-0.262519	-0.247082	128.172	7.58282e-13	3.63283e-13	1.63529e-11
P26640	VARS1	cytosol .GO.0005829.;endoplasmic reticulum .GO.0005783.;aminoacyl.tRNA editing activity .GO.0002161.;ATP binding .GO.0005524.;valine.tRNA ligase activity .GO.0004832.;tRNA aminoacylation for protein translation .GO.0006418.;valyl.tRNA aminoacylation .GO.0006438.	AARS1;AARS2;ABCE1;ABTB1;AIMP1;CARS1;CARS2;CDC23;DARS2;EARS2;EEF1A1;EEF1A2;EEF1B2;EEF1D;EEF1G;EEF2;EPRS1;FARS2;FARSA;FARSB;GARS1;GFM1;GMPS;HARS1;HARS2;IARS1;IARS2;KARS1;LARS1;LARS2;MARS1;MARS2;MTFMT;NARS1;NARS2;PARS2;PDCD11;POLR1A;POLR1B;POLR1C;POLR2B;POLR2C;POLR3A;POLR3B;QARS1;RARS1;RARS2;RPF2;RPL5;SARS1;SARS2;SARS2-2;TARS1;TARS2;TARS3;VARS2;VWA7;WARS1;WARS2;YARS1;YARS2	-1.29289	-1.61957	-1.90164	0.267626	0.256476	0.110704	-0.259009	-0.153233	-0.0545738	1.74719	1.78008	1.74862	0.245437	0.312651	0.358987	-0.0381619	-0.445317	-0.36424	-0.442599	-0.534506	-0.440226	-0.229262	-0.315052	-0.276664	127.761	7.77489e-13	3.68121e-13	1.67108e-11
P29218	IMPA1	cytoplasm .GO.0005737.;cytosol .GO.0005829.;fructose.1.phosphatase activity .GO.0103026.;glucose.1.phosphatase activity .GO.0008877.;glucose.6.phosphatase activity .GO.0004346.;glycerol.2.phosphatase activity .GO.0047954.;identical protein binding .GO.0042802.;inositol monophosphate 1.phosphatase activity .GO.0008934.;inositol monophosphate 3.phosphatase activity .GO.0052832.;inositol monophospha…	CDIPT;GPD2;GPI;IMPA2;IMPAD1;INPP1;INPP4A;INPP4B;ISYNA1;MIOX;MTM1;PIGL;TTF2	-1.23659	-1.31527	-1.7422	-1.84361	-1.76805	-1.53997	-0.0245142	-0.464152	-0.347294	-0.968854	-0.91872	-0.890147	1.01333	0.971552	0.980537	-0.18777	-0.0569119	-0.0636434	1.11182	0.996242	1.15376	-0.200716	-0.250395	-0.529041	127.364	7.96696e-13	3.73088e-13	1.70663e-11
P36957	DLST	cytosol .GO.0005829.;membrane .GO.0016020.;mitochondrial matrix .GO.0005759.;mitochondrion .GO.0005739.;nucleoplasm .GO.0005654.;nucleus .GO.0005634.;oxoadipate dehydrogenase complex .GO.0160167.;oxoglutarate dehydrogenase complex .GO.0045252.;acyltransferase activity .GO.0016746.;dihydrolipoyllysine.residue succinyltransferase activity .GO.0004149.;2.oxoglutarate metabolic process .GO.0006103.;g…	AADAT;ACAA1;ACAA2;ACAT1;ACAT2;ACLY;ACO2;ATP5F1A;ATP5F1C;ATP5F1D;BCKDHA;BCKDHB;BCKDK;COX4I1;CS;CYC1;DBT;DHTKD1;DLAT;DLD;F5H5P2;FH;GCDH;GCSH;GLDC;GSR;HADHB;HMGCL;HMGCLL1;HMGCS1;HMGCS2;IDH1;IDH2;IDH3A;IDH3B;IDH3G;LIPT1;MDH2;MMUT;MRPS36;NDUFS1;NDUFS8;NDUFV1;OGDH;OGDHL;PDHA1;PDHA2;PDHB;PDHX;RNF8;SDHA;SDHB;SDHC;SDHD;SUCLA2;SUCLG1;SUCLG2;TXNRD1;TXNRD2;TXNRD3;UQCRFS1	-0.412304	-0.382243	-0.431715	0.383636	0.562408	0.523212	-0.121921	-0.256148	-0.328117	0.727188	0.233026	0.202935	-1.27271	-1.31221	-1.20694	1.14656	1.01913	0.96926	-0.722446	-1.03314	-1.03209	1.31453	1.21968	1.2069	127.244	8.0258e-13	3.74637e-13	1.71351e-11
Q8NBU5	ATAD1	cytosol .GO.0005829.;glutamatergic synapse .GO.0098978.;membrane .GO.0016020.;mitochondrial outer membrane .GO.0005741.;mitochondrion .GO.0005739.;peroxisomal membrane .GO.0005778.;postsynaptic membrane .GO.0045211.;ATP binding .GO.0005524.;ATP hydrolysis activity .GO.0016887.;membrane protein dislocase activity .GO.0140567.;extraction of mislocalized protein from mitochondrial outer membrane .GO…	ANKZF1;CYP1A1;ERV3-1;ERVFRD-1;ERVW-1;GYPA;OPA1;PEX14;PEX19;PEX3;TOMM70	0.0877085	0.0360465	-0.29532	0.910408	1.00285	1.0456	0.9325	0.971592	0.714417	1.46038	1.20929	1.23544	-0.946856	-0.999231	-0.974893	0.252883	0.130676	0.209299	-1.31432	-1.19761	-1.60119	0.147274	-0.16381	0.157377	126.614	8.34333e-13	3.83222e-13	1.77538e-11
Q32MZ4	LRRFIP1	cytoplasm .GO.0005737.;cytoskeleton .GO.0005856.;cytosol .GO.0005829.;nucleus .GO.0005634.;plasma membrane .GO.0005886.;cadherin binding .GO.0045296.;DNA binding .GO.0003677.;DNA.binding transcription factor activity. RNA polymerase II.specific .GO.0000981.;DNA.binding transcription repressor activity. RNA polymerase II.specific .GO.0001227.;double.stranded RNA binding .GO.0003725.;protein homodi…	CTNNB1;DDX41;DHX36;FLII;GCFC2;IFI16;MYD88;TMOD1	1.57992	1.41941	1.68968	-1.205	-1.18889	-1.03834	1.04435	0.911655	0.63074	-2.06618	-1.10032	-1.50941	0.654768	0.595571	0.632541	-1.11635	-1.31885	-1.26724	0.29773	0.350186	0.236646	-1.94435	-1.91693	-2.00082	126.492	8.40661e-13	3.84981e-13	1.78292e-11
P11310	ACADM	axon .GO.0030424.;cytoplasm .GO.0005737.;mitochondrial matrix .GO.0005759.;mitochondrial membrane .GO.0031966.;mitochondrion .GO.0005739.;nucleus .GO.0005634.;acyl.CoA dehydrogenase activity .GO.0003995.;flavin adenine dinucleotide binding .GO.0050660.;identical protein binding .GO.0042802.;medium.chain fatty acyl.CoA dehydrogenase activity .GO.0070991.;cardiac muscle cell differentiation .GO.005…	AASDH;ACAA1;ACAA2;ACADVL;ACAT1;ACOX1;ACOX3;ACSL1;ALDH9A1;ATP8A1;CLPP;CPT1A;CPT1B;CPT2;DECR1;ECHS1;ECI1;ECI2;EHHADH;ETFA;ETFB;ETFDH;FASN;GABRA2;GABRB1;GRXCR1;HADH;HADHA;HADHB;HIBCH;HSD17B4;HSDL2;PCCB;PPARA;RPL9;SCP2;SLC25A20;SLC30A9;SUCLA2	-0.85738	-1.1209	-1.00046	-1.55584	-1.08142	-1.32231	-0.335052	-0.37763	-0.0473616	-0.209143	-0.359493	-0.556012	-0.320505	-0.313838	-0.269994	1.5667	1.12945	1.28576	0.274238	0.196781	0.0550599	1.82086	1.63243	1.64864	126.258	8.52873e-13	3.8842e-13	1.80277e-11
Q6PI48	DARS2	mitochondrial matrix .GO.0005759.;mitochondrial membrane .GO.0031966.;mitochondrion .GO.0005739.;nucleoplasm .GO.0005654.;aspartate.tRNA ligase activity .GO.0004815.;aspartate.tRNA.Asn. ligase activity .GO.0050560.;ATP binding .GO.0005524.;protein homodimerization activity .GO.0042803.;tRNA binding .GO.0000049.;aspartyl.tRNA aminoacylation .GO.0006422.;mitochondrial asparaginyl.tRNA aminoacylatio…	AARS1;AARS2;CARS2;CDC23;CTPS1;CTPS2;DARS1;EARS2;EIF2AK1;EIF2AK4;EPRS1;FAAH;FAAH2;FADS6;FARS2;FDXR;GATB;GMPS;HARS1;HARS2;IARS1;IARS2;KARS1;LARS2;MARS2;NARS2;NDC1;PARS2;QARS1;QRSL1;RARS1;RARS2;TACO1;TARS2;TTC5;VARS1;VARS2;WARS2;YARS1;YARS2	-1.34466	-1.27604	-1.68157	-0.485384	-0.576544	-0.628864	-0.590114	-0.65527	-0.223399	0.598349	0.142475	0.200575	0.550618	0.532493	0.435635	1.57478	1.46322	1.49419	-1.1698	-0.766592	-0.883292	1.40607	1.36156	1.42169	126.206	8.55649e-13	3.8921e-13	1.80277e-11
Q9Y5Q0	FADS3	endoplasmic reticulum membrane .GO.0005789.;membrane .GO.0016020.;oxidoreductase activity. acting on paired donors. with oxidation of a pair of donors resulting in the reduction of molecular oxygen to two molecules of water .GO.0016717.;gene expression .GO.0010467.;lipid metabolic process .GO.0006629.;sphingolipid metabolic process .GO.0006665.;unsaturated fatty acid biosynthetic process .GO.0006…	CYB5B;SCD	-0.652883	-0.99388	-0.986065	-0.745354	-0.97829	-0.561472	-0.938371	-1.0366	-1.3524	-0.581286	-0.928484	-0.628336	0.103809	0.0273185	0.0178444	0.965111	1.00334	0.942646	0.721592	0.595137	0.733561	1.58485	1.44845	1.40534	126.079	8.62421e-13	3.91152e-13	1.81108e-11
O15427	SLC16A3	apical plasma membrane .GO.0016324.;basolateral plasma membrane .GO.0016323.;lateral plasma membrane .GO.0016328.;membrane .GO.0016020.;nuclear membrane .GO.0031965.;plasma membrane .GO.0005886.;lactate.proton symporter activity .GO.0015650.;monocarboxylic acid transmembrane transporter activity .GO.0008028.;pyruvate transmembrane transporter activity .GO.0050833.;RNA binding .GO.0003723.;lactate…	BSG;CA9;CBLL1;CD44;EMB;HIF1A;LDHA;PGK1;SLC16A7;SLC17A5;SLC2A1;SLC2A3	0.790839	0.880927	0.86282	-0.78974	-0.815235	-0.893508	1.95573	2.26722	1.79898	1.00497	1.41153	1.32717	-1.46405	-1.98401	-1.89797	0.221322	0.0932987	0.207529	-2.09694	-1.9158	-1.34922	-0.514019	-0.820905	-0.525904	126.004	8.66418e-13	3.92307e-13	1.81353e-11
Q8NF37	LPCAT1	azurophil granule membrane .GO.0035577.;endoplasmic reticulum .GO.0005783.;endoplasmic reticulum membrane .GO.0005789.;Golgi apparatus .GO.0005794.;Golgi membrane .GO.0000139.;lipid droplet .GO.0005811.;membrane .GO.0016020.;plasma membrane .GO.0005886.;1.acylglycerol.3.phosphate O.acyltransferase activity .GO.0003841.;1.acylglycerophosphocholine O.acyltransferase activity .GO.0047184.;1.alkylgly…	CEPT1;CHPT1;CRLS1;FGF7;LCLAT1;LPCAT2;LPCAT3;LPCAT4;LPGAT1;LYPLA1;PAFAH1B1;PAFAH1B2;PAFAH1B3;PAFAH2;PEMT;PLA2G10;PLA2G12A;PLA2G12B;PLA2G15;PLA2G1B;PLA2G2A;PLA2G2E;PLA2G2F;PLA2G3;PLA2G4A;PLA2G4C;PLA2G6;PLA2G7;PLAAT3;PLB1;PLD1;PLD2;PLD3;PLD4;PNPLA6;PNPLA7;PTDSS1;STARD10	0.675054	0.732886	0.355967	0.137877	0.230181	0.206399	-0.662468	-0.54456	-0.549509	-1.08116	-1.11459	-0.777997	-0.604002	-0.552937	-0.607341	1.09983	1.10099	1.02943	-0.404391	-0.537627	-0.518929	1.47118	1.06565	1.16136	125.534	8.92175e-13	3.99917e-13	1.86136e-11
Q8TDJ6	DMXL2	extracellular space .GO.0005615.;neuronal dense core vesicle .GO.0098992.;RAVE complex .GO.0043291.;synaptic vesicle .GO.0008021.;synaptic vesicle membrane .GO.0030672.;small GTPase binding .GO.0031267.;vacuolar acidification .GO.0007035.	ATP6V1B2;ATP6V1E1;MADD;RAB3GAP1;RAB3GAP2;ROGDI;WDR7	1.09872	0.875855	1.26288	1.79273	1.7291	1.84739	0.424732	0.488776	0.200072	0.96311	0.71339	0.72287	-1.47379	-0.911521	-1.20208	-0.279698	-0.0120606	-0.0168584	-1.06051	-1.37664	-1.32028	0.00770808	0.00616694	-0.0338731	125.215	9.1005e-13	4.05374e-13	1.89249e-11
Q8TD30	GPT2	mitochondrial matrix .GO.0005759.;mitochondrion .GO.0005739.;L.alanine.2.oxoglutarate aminotransferase activity .GO.0004021.;pyridoxal phosphate binding .GO.0030170.;2.oxoglutarate metabolic process .GO.0006103.;biosynthetic process .GO.0009058.;L.alanine catabolic process .GO.0042853.;L.alanine metabolic process .GO.0042851.	AFP;AGXT;AGXT2;ALB;CRP;F2;F3;FH;GLUD1;GLUD2;GOT1;GOT1L1;GOT2;GPT;HP;IDH1;IDH2;IDH3A;IDH3B;IDH3G;INS;NAGS;OGDH;OGDHL;PHGDH;PSAT1;SDHA;SDHB;SDHC;SDHD	-0.73352	-0.989115	-0.733707	-0.725557	-0.621668	-0.554277	-0.917649	-1.08545	-0.748501	-0.0897298	-0.185101	-0.0513387	0.586719	0.620478	0.595516	1.04041	0.818054	0.768445	0.903287	1.01653	0.861237	0.460583	0.179777	0.317706	125.139	9.1438e-13	4.06718e-13	1.89534e-11
P30040	ERP29	cell surface .GO.0009986.;endoplasmic reticulum .GO.0005783.;endoplasmic reticulum lumen .GO.0005788.;melanosome .GO.0042470.;membrane .GO.0016020.;smooth endoplasmic reticulum .GO.0005790.;protein homodimerization activity .GO.0042803.;protein.folding chaperone binding .GO.0051087.;intracellular protein transport .GO.0006886.;negative regulation of gene expression .GO.0010629.;negative regulatio…	ALDH16A1;CALR;CANX;CYP2F1;CYP2S1;DNAJB11;ERO1A;ERO1B;HSP90B1;HSPA4;HSPA5;PDIA3;PDIA4;TXN	-4.11155	-3.64709	-2.79969	-3.99251	-3.22947	-2.79983	-0.154199	0.0834548	-0.163022	1.47442	1.5185	1.19216	0.199155	0.307048	0.231961	1.97167	2.04637	1.84049	-0.263706	-0.1905	-0.164085	1.69457	1.78137	1.68775	124.863	9.30367e-13	4.11761e-13	1.92226e-11
P56589	PEX3	endoplasmic reticulum .GO.0005783.;membrane .GO.0016020.;nucleoplasm .GO.0005654.;peroxisomal membrane .GO.0005778.;peroxisome .GO.0005777.;protein.containing complex .GO.0032991.;protein.lipid complex .GO.0032994.;lipid binding .GO.0008289.;protein.macromolecule adaptor activity .GO.0030674.;peroxisome organization .GO.0007031.;protein import into peroxisome membrane .GO.0045046.	ABCD1;ABCD3;ACBD5;AGPS;APOA1;APOA2;APOA4;APOA5;APOB;APOC1;APOC2;APOC3;APOC4;APOE;APOH;APOL1;APOM;APP;ATAD1;CETP;CLU;DBI;FIS1;HPR;LCAT;LPA;PCYOX1;PEX1;PEX10;PEX11A;PEX11B;PEX12;PEX13;PEX14;PEX16;PEX19;PEX2;PEX26;PEX5;PEX5L;PEX6;PEX7;PLA2G7;PLTP;PON1;PXMP2;SELENOS;SLC25A17	-0.0721307	-0.0569154	0.0055416	0.272816	0.1913	0.284661	0.338862	0.477281	0.420527	0.290238	0.0892161	0.402942	-0.34813	-0.196475	-0.321471	0.580893	0.619261	0.598754	-0.979216	-0.905388	-0.876861	0.362788	0.456982	0.459992	124.586	9.46576e-13	4.17002e-13	1.94155e-11
Q9GZU8	PSME3IP1	intracellular membrane.bounded organelle .GO.0043231.;nucleoplasm .GO.0005654.;nucleus .GO.0005634.;negative regulation of proteasomal protein catabolic process .GO.1901799.;negative regulation of protein binding .GO.0032091.	AQR;BCAS2;BUD31;CACTIN;CAMTA2;CASC3;CDC40;CDC5L;CRNKL1;CWC15;CWC22;DHX8;EFTUD2;EIF4A3;FAM32A;GSC;MAGOH;PLRG1;PPIE;PPIL1;PRKRIP1;PRPF19;PRPF8;PSMA1;PSME3;RAB40A;RAB40AL;RBM22;RBM8A;SLU7;SNRNP40;SNRPA1;SNRPB;SNRPB2;SNRPD1;SNRPD2;SNRPD3;SNRPE;SNRPF;SNRPG;SNW1;SRRM2;SYF2;XAB2	0.269422	0.216873	-0.0548393	-1.52178	-1.74519	-1.6673	-0.245768	-0.297243	0.354452	-1.26554	-1.37011	-1.93812	1.47958	1.48246	1.56459	-0.878757	-1.29185	-1.13956	1.5807	1.70718	1.77952	-2.22721	-1.90019	-1.92461	124.551	9.48686e-13	4.17694e-13	1.94155e-11
Q9H5V8	CDCP1	extracellular region .GO.0005576.;plasma membrane .GO.0005886.	CD6;EGFR;EPHA2;PRKCD;SRC;ZBTB7B	-0.9777	-0.941165	-1.44367	1.35527	1.57155	1.43704	-1.35352	-1.84056	-1.60626	1.03606	1.49799	1.4271	-0.525218	-0.350284	-0.409908	0.860306	0.720995	0.591531	-0.51546	-0.626258	-0.656091	0.536341	0.470186	0.41655	124.549	9.48797e-13	4.1773e-13	1.94155e-11
P07384	CAPN1	calpain complex .GO.0110158.;cornified envelope .GO.0001533.;cytoplasm .GO.0005737.;cytosol .GO.0005829.;extracellular exosome .GO.0070062.;extracellular region .GO.0005576.;ficolin.1.rich granule lumen .GO.1904813.;focal adhesion .GO.0005925.;lysosome .GO.0005764.;membrane .GO.0016020.;mitochondrion .GO.0005739.;plasma membrane .GO.0005886.;calcium ion binding .GO.0005509.;calcium.dependent cyst…	AHNAK;BAK1;BAX;BID;CAPN2;CAPN8;CAPNS1;CAPNS2;CASP3;CAST;CDK5;CDK5R1;CHRM1;COX8A;FKBP2;FOSL1;FTH1;GRIN2B;IL1A;LOC114841035;MAP3K11;MARK2;PLCB3;PYGM;RELA;ROM1;SCGB1A1;SF1;SPTAN1;TLN1;TP53;TTN	0.925377	1.1022	1.06342	0.503424	0.639849	0.52041	0.641438	0.960151	0.812832	0.0588798	0.361069	0.200333	-0.561102	-0.537258	-0.729163	-0.798081	-0.940604	-0.914745	-0.178281	-0.394715	-0.492988	-0.806043	-0.86385	-0.728942	124.361	9.6001e-13	4.21448e-13	1.95824e-11
P30622	CLIP1	cell cortex .GO.0005938.;centrosome .GO.0005813.;cytoplasmic vesicle membrane .GO.0030659.;cytosol .GO.0005829.;intermediate filament .GO.0005882.;kinetochore .GO.0000776.;microtubule .GO.0005874.;microtubule cytoskeleton .GO.0015630.;nucleus .GO.0005634.;plasma membrane .GO.0005886.;ruffle .GO.0001726.;identical protein binding .GO.0042802.;microtubule binding .GO.0008017.;microtubule plus.end b…	APC;BIN1;BUB3;CDC20;CDC42;CDK1;CENPE;CKAP5;CLASP1;CLASP2;CLASRP;DCTN1;DCTN2;DYNC1H1;EML4;IQGAP1;IQGAP2;IQGAP3;MACF1;MAPRE1;MAPRE2;MAPRE3;MTOR;NUDC;PAFAH1B1;PLK1;RAC1;TBCD;TTL;TUBA1A;TUBA1B;TUBB	-0.0740175	0.0359201	-0.0403329	-1.0922	-1.23666	-1.08404	-0.126588	-0.265849	-0.197286	-1.04866	-0.577441	-0.878163	1.08099	1.07626	1.10958	-0.683935	-0.821726	-0.772455	0.645742	0.441497	0.771105	-1.24271	-1.14583	-1.50341	124.228	9.68114e-13	4.24177e-13	1.9685e-11
P52597	HNRNPF	catalytic step 2 spliceosome .GO.0071013.;cytosol .GO.0005829.;membrane .GO.0016020.;nucleoplasm .GO.0005654.;nucleus .GO.0005634.;plasma membrane .GO.0005886.;ribonucleoprotein complex .GO.1990904.;synapse .GO.0045202.;RNA binding .GO.0003723.;single.stranded RNA binding .GO.0003727.;mRNA splicing. via spliceosome .GO.0000398.;regulation of RNA splicing .GO.0043484.;RNA processing .GO.0006396.	ALYREF;CPSF6;DDX39B;DDX5;DHX9;EIF4A3;ELAVL1;FUBP1;FUBP3;FUS;HNRNPA0;HNRNPA1;HNRNPA2B1;HNRNPA3;HNRNPAB;HNRNPC;HNRNPD;HNRNPDL;HNRNPH1;HNRNPH2;HNRNPH3;HNRNPK;HNRNPL;HNRNPM;HNRNPR;HNRNPU;HNRNPUL1;ILF2;ILF3;KHDRBS1;KHSRP;MAGOH;MATR3;MATR3;MBNL1;NCBP1;NCBP2;NCL;PCBP1;PTBP1;RBFOX2;RBM14;RBM4;RBMX;SF1;SFPQ;SNRNP70;SNRPD2;SNRPE;SRSF1;SRSF10;SRSF2;SRSF3;SRSF6;SRSF7;SRSF9;STAT4;TARDBP;TIA1;TIAL1;TRA2B;U2AF1…	0.823572	0.779562	0.9041	0.129691	0.0237922	0.0687137	0.442412	0.550527	0.368684	-0.387402	-0.345516	-0.291226	-0.268857	-0.295314	-0.171524	-0.248728	-0.402439	-0.262189	-0.256367	-0.239557	-0.360522	-0.487163	-0.56259	-0.689328	123.686	1.00175e-12	4.37205e-13	2.03045e-11
Q9NYL2	MAP3K20	cytoplasm .GO.0005737.;cytosol .GO.0005829.;nucleus .GO.0005634.;ATP binding .GO.0005524.;JUN kinase kinase kinase activity .GO.0004706.;magnesium ion binding .GO.0000287.;MAP kinase kinase kinase activity .GO.0004709.;protein kinase activator activity .GO.0030295.;protein kinase regulator activity .GO.0019887.;protein serine kinase activity .GO.0106310.;protein serine.threonine kinase activity .…	MAP2K3;MAP2K4;MAP2K7;MYD88;PKN1;UBE2N;ZNF33A;ZNF567	1.14956	1.05961	1.12537	0.247548	0.313307	0.370896	-0.184575	-0.382143	-0.0910129	-0.641314	-0.949165	-0.618517	-0.550468	-0.627649	-0.729039	-1.04521	-0.978019	-0.756508	1.0107	1.17004	1.17386	0.244492	0.55739	0.464447	123.39	1.02074e-12	4.44917e-13	2.06241e-11
Q00325	SLC25A3	extracellular exosome .GO.0070062.;membrane .GO.0016020.;mitochondrial inner membrane .GO.0005743.;mitochondrion .GO.0005739.;plasma membrane .GO.0005886.;phosphate transmembrane transporter activity .GO.0005315.;phosphate.proton symporter activity .GO.0015317.;protein.containing complex binding .GO.0044877.;mitochondrial phosphate ion transmembrane transport .GO.1990547.;phosphate ion transmembr…	ACER3;ATP5F1A;ATP5F1B;ATP5F1C;ATP5MC3;ATP5PB;ATP5PO;BMI1;CBX1;CBX2;CCT4;COMMD3-BMI1;COX5A;IDH3A;MTCH1;MTCH2;PCGF2;RING1;RNF2;SLC25A4;SLC25A5;SLC25A6;TCP1;TOMM22;UQCRC2;UQCRFS1;VDAC1;VDAC2	-0.878634	-1.06298	-0.851038	0.469993	0.599045	0.519514	-0.970278	-0.833515	-1.13417	1.11619	0.432069	0.546477	-0.546109	-0.560008	-0.665473	1.65168	1.42661	1.37884	-0.529567	-0.80065	-0.775097	1.58436	1.6132	1.5523	122.833	1.05749e-12	4.60646e-13	2.12884e-11
Q5BJH2	TMEM128	membrane .GO.0016020.		1.04166	0.925371	1.02707	0.0537326	0.0559249	0.202645	0.537188	0.83528	0.593908	0.801918	0.578032	0.820956	-0.808443	-0.880068	-0.860312	0.661132	0.408406	0.631313	-1.163	-0.899864	-0.951059	-0.00813354	0.0739498	0.211476	122.791	1.06026e-12	4.61879e-13	2.12884e-11
P62633	CNBP	cytoplasm .GO.0005737.;cytosol .GO.0005829.;endoplasmic reticulum .GO.0005783.;G.quadruplex DNA binding .GO.0051880.;mRNA binding .GO.0003729.;RNA binding .GO.0003723.;single.stranded RNA binding .GO.0003727.;translation regulator activity .GO.0045182.;zinc ion binding .GO.0008270.;cholesterol homeostasis .GO.0042632.;G.quadruplex DNA formation .GO.0071919.;negative regulation of transcription by…	CELF1;CLCN1;DMPK;ELAVL1;HNRNPA1;HNRNPK;MBNL1;MBNL2;MBNL3;SUFU;YIPF7;ZNF2;ZWINT	1.50892	1.17914	1.64975	-0.958861	-0.807974	-0.964174	0.975411	1.05096	0.657721	-1.17833	-0.961315	-1.45079	0.515089	0.61998	0.567792	-1.02673	-1.6587	-1.32353	0.918081	0.940312	0.913375	-1.47059	-1.53567	-1.34944	122.663	1.06892e-12	4.6577e-13	2.13952e-11
Q8TAD4	SLC30A5	apical plasma membrane .GO.0016324.;cytoplasmic vesicle .GO.0031410.;endoplasmic reticulum membrane .GO.0005789.;ER to Golgi transport vesicle membrane .GO.0012507.;Golgi apparatus .GO.0005794.;Golgi cis cisterna membrane .GO.1990674.;Golgi membrane .GO.0000139.;membrane .GO.0016020.;nucleolus .GO.0005730.;nucleoplasm .GO.0005654.;plasma membrane .GO.0005886.;secretory granule .GO.0030141.;secret…	ALPL;MARVELD2;SLC30A6;SLC30A9;SLC39A1;SLC39A10;SLC39A11;SLC39A13;SLC39A14;SLC39A5;SLC39A6;SLC39A7;SLC39A8;SLC39A9	-0.688336	-0.697438	-0.942017	0.315554	0.289521	0.224251	-0.573325	-0.94085	-0.515747	0.478286	0.419091	0.399274	-0.800537	-0.911604	-0.880602	1.00414	0.935249	0.958033	-0.193804	0.0124604	-0.515414	1.65247	1.55783	1.59279	122.561	1.07592e-12	4.6896e-13	2.14257e-11
Q99584	S100A13	cytoplasm .GO.0005737.;cytosol .GO.0005829.;extracellular region .GO.0005576.;extracellular space .GO.0005615.;nucleolus .GO.0005730.;nucleoplasm .GO.0005654.;nucleus .GO.0005634.;perinuclear region of cytoplasm .GO.0048471.;plasma membrane .GO.0005886.;calcium ion binding .GO.0005509.;calcium.dependent protein binding .GO.0048306.;copper ion binding .GO.0005507.;fibroblast growth factor binding …	AGER;CRABP2;FGF1;IL1A;PBRM1;S100A10;S100A3;S100A6;SPHK1;SYT1	1.26879	1.1962	1.63816	-1.21238	-1.13925	-1.07025	0.743585	0.762472	0.590711	-0.966448	-0.417596	-0.59401	0.31871	0.339217	0.436155	-1.14028	-1.10499	-1.29089	0.0443835	0.109757	0.0816168	-1.18118	-1.47784	-1.53835	122.542	1.07714e-12	4.69522e-13	2.14257e-11
Q63HN8	RNF213	cytoplasm .GO.0005737.;cytosol .GO.0005829.;lipid droplet .GO.0005811.;membrane .GO.0016020.;nucleolus .GO.0005730.;ATP binding .GO.0005524.;ATP hydrolysis activity .GO.0016887.;ubiquitin protein ligase activity .GO.0061630.;ubiquitin.protein transferase activity .GO.0004842.;zinc ion binding .GO.0008270.;angiogenesis .GO.0001525.;defense response to bacterium .GO.0042742.;immune system process .…	MYH9;PARP14;RTP4;UBE2L5;UBE2L6	-1.27635	-0.514292	-0.526208	-0.652647	-0.634814	-0.616932	2.62561	2.73493	2.62061	1.22681	1.20454	1.06025	-0.722955	-0.735647	-0.778425	-0.203145	-0.275898	-0.291903	-1.56029	-1.17749	-1.01291	-0.683285	-1.06232	-0.625835	122.42	1.08558e-12	4.73439e-13	2.15267e-11
Q14112	NID2	basement membrane .GO.0005604.;collagen.containing extracellular matrix .GO.0062023.;extracellular exosome .GO.0070062.;extracellular region .GO.0005576.;extracellular space .GO.0005615.;plasma membrane .GO.0005886.;calcium ion binding .GO.0005509.;collagen binding .GO.0005518.;extracellular matrix structural constituent .GO.0005201.;basement membrane organization .GO.0071711.;cell adhesion .GO.0…	AGRN;COL4A1;COL4A2;ELN;FBLN2;FN1;HSPG2;LAMA1;LAMA2;LAMA4;LAMA5;LAMB1;LAMB2;LAMC1;LAMC3;NID1	-0.941652	-1.1671	-0.786706	-1.76518	-1.68801	-1.36305	-2.0741	-1.40866	-1.97447	-0.688892	-0.309721	-1.00369	-1.47199	-0.884254	-0.994543	0.144521	-0.219805	-0.0542217	1.46138	1.34077	1.61041	2.64162	2.89218	2.99013	122.25	1.09757e-12	4.79119e-13	2.16973e-11
Q9C0C2	TNKS1BP1	adherens junction .GO.0005912.;CCR4.NOT complex .GO.0030014.;cytoplasm .GO.0005737.;cytoskeleton .GO.0005856.;cytosol .GO.0005829.;heterochromatin .GO.0000792.;nucleus .GO.0005634.;ankyrin repeat binding .GO.0071532.;cadherin binding .GO.0045296.;enzyme binding .GO.0019899.;protein.containing complex binding .GO.0044877.;cellular response to ionizing radiation .GO.0071479.;double.strand break rep…	C6orf15;CDC73;CINP;CNOT1;CNOT10;CNOT11;CNOT2;CNOT3;CNOT4;CNOT6;CNOT6L;CNOT7;CNOT8;CNOT9;CPEB3;CTR9;FNBP1;LEO1;LNPEP;MMP7;PAF1;POLR2A;POLR2B;POLR2C;POLR2D;POLR2E;POLR2F;POLR2G;POLR2H;POLR2I;POLR2K;POLR2L;RTF1;SUPT16H;SUPT4H1;SUPT5H;SUPT6H;TERF1;TNKS;TNKS2;TOB1	1.42844	1.43761	1.40123	-0.933023	-0.84947	-0.448403	1.11919	0.890021	0.689543	-1.14771	-1.03317	-1.0616	0.366238	0.415432	0.415742	-0.994718	-0.685496	-0.827455	-0.327747	-0.190857	0.155694	-1.48217	-1.44508	-1.47167	122.155	1.10423e-12	4.82334e-13	2.17618e-11
Q96GA3	LTV1	cytosol .GO.0005829.;nucleoplasm .GO.0005654.;nucleus .GO.0005634.;preribosome. small subunit precursor .GO.0030688.;ribosomal small subunit biogenesis .GO.0042274.;ribosomal small subunit export from nucleus .GO.0000056.;ribosome biogenesis .GO.0042254.	AATF;ABCE1;BMS1;BRIX1;BUD23;BYSL;CD74;CEBPZ;CMSS1;CSNK1A1;CSNK1D;CSNK1E;DCAF13;DDX10;DDX18;DDX52;DDX54;DDX56;DHX15;DIMT1;DNTTIP2;EBNA1BP2;ESF1;FAM207A;FAU;FTSJ3;GCC1;GNL2;GNL3;GNL3L;GRWD1;GTPBP4;IMP3;IMP4;KRI1;KRR1;LSG1;LYAR;MAK16;MPHOSPH10;MRNIP;MRPS10;MRPS5;MRTO4;MTREX;NAT10;NCOA6;NGDN;NIFK;NIP7;NMD3;NOB1;NOC2L;NOC3L;NOC4L;NOL10;NOLC1;NOM1;NOP14;NOP2;NOP53;NOP56;NOP58;NSA2;NSUN6;PES1;PNO1;POLR1…	0.987755	0.847548	1.25269	0.846716	0.729545	0.75246	0.104099	-0.0544501	0.0764331	-0.278802	-0.390743	-0.692328	0.637859	0.601018	0.339495	-1.05998	-1.29637	-1.46753	0.388103	0.305667	0.375957	-1.53409	-1.44409	-1.57476	121.617	1.14286e-12	4.85354e-13	2.24541e-11
O95757	HSPA4L	cytoplasm .GO.0005737.;cytosol .GO.0005829.;nucleus .GO.0005634.;adenyl.nucleotide exchange factor activity .GO.0000774.;ATP binding .GO.0005524.;ATP.dependent protein folding chaperone .GO.0140662.;protein folding .GO.0006457.;response to unfolded protein .GO.0006986.	BAG1;BAG2;CLPB;DNAJA1;DNAJA2;DNAJA4;DNAJB1;DNAJB2;DNAJB4;DNAJB6;DNAJB9;DNAJC10;DNAJC2;DNAJC7;GRPEL1;GRPEL2;HSP90AA1;HSP90AB1;HSP90B1;HSPA12A;HSPA12B;HSPA1A;HSPA1A;HSPA1L;HSPA2;HSPA5;HSPA6;HSPA8;HSPA9;HSPBP1;HSPE1;HSPH1;STIP1	-0.305661	-0.378067	-0.634719	-0.754686	-0.734439	-0.885601	-1.27661	-1.19186	-1.44052	-0.617631	-0.822113	-0.853621	0.839949	0.847474	0.910193	0.417898	0.226385	0.264923	0.872832	0.663128	0.696087	0.533096	0.357668	0.169224	121.556	1.14742e-12	4.85713e-13	2.24746e-11
Q8TDB6	DTX3L	cytoplasm .GO.0005737.;cytosol .GO.0005829.;early endosome membrane .GO.0031901.;lysosomal membrane .GO.0005765.;lysosome .GO.0005764.;nucleoplasm .GO.0005654.;nucleus .GO.0005634.;protein.containing complex .GO.0032991.;enzyme binding .GO.0019899.;enzyme inhibitor activity .GO.0004857.;histone binding .GO.0042393.;histone H4K91 ubiquitin ligase activity .GO.0141000.;histone ubiquitin ligase acti…	DTX1;IFI44L;MX1;NOTCH1;NOTCH2;NOTCH3;NOTCH4;PARP14;PARP15;PARP9;STAT1;UBE2D1	-0.510156	-0.504191	-0.37177	0.187822	-0.00795329	-0.121015	2.02518	2.29349	1.9597	0.767788	0.833252	0.729401	-0.336791	-0.348447	-0.487403	-0.291808	-0.343269	-0.208205	-1.70702	-1.01538	-1.44703	-1.20237	-1.25586	-0.870318	120.781	1.20615e-12	4.90385e-13	2.34857e-11
Q9H910	JPT2	cytoplasm .GO.0005737.;cytosol .GO.0005829.;nucleus .GO.0005634.;plasma membrane .GO.0005886.;endocytosis involved in viral entry into host cell .GO.0075509.;regulation of calcium.mediated signaling .GO.0050848.	JPT1	1.95076	1.84851	1.58869	-2.21409	-2.12608	-2.30712	0.977112	0.765572	0.829358	-3.94739	-2.5675	-2.745	1.27375	1.36172	1.30519	-1.12853	-1.2106	-1.11082	0.908445	1.24652	1.28709	-2.06216	-2.36447	-2.66073	120.778	1.20637e-12	4.90403e-13	2.34857e-11
P55011	SLC12A2	apical plasma membrane .GO.0016324.;basal plasma membrane .GO.0009925.;basolateral plasma membrane .GO.0016323.;cell body .GO.0044297.;cell body membrane .GO.0044298.;cell periphery .GO.0071944.;cell projection .GO.0042995.;cell projection membrane .GO.0031253.;cytoplasmic vesicle membrane .GO.0030659.;extracellular exosome .GO.0070062.;extracellular vesicle .GO.1903561.;lateral plasma membrane .…	ADCY3;ADCY9;CFTR;KCNQ1;MARVELD2;OXSR1;PRKACA;PRKACB;PRKACG;PSKH1;SLC4A2;STK39;WNK1;WNK3;WNK4	0.89355	0.946155	0.838404	-0.416586	-0.348761	-0.591423	0.188844	0.101753	0.421932	-0.159668	-0.324205	-0.10987	-1.46657	-1.52504	-1.52858	0.149916	-0.167387	-0.173111	0.2642	0.326709	0.363003	0.391348	0.566453	0.443231	120.652	1.21636e-12	4.91207e-13	2.36084e-11
P52209	PGD	cytosol .GO.0005829.;extracellular exosome .GO.0070062.;nucleus .GO.0005634.;NADP binding .GO.0050661.;phosphogluconate dehydrogenase .decarboxylating. activity .GO.0004616.;D.gluconate catabolic process .GO.0046177.;pentose biosynthetic process .GO.0019322.;pentose.phosphate shunt .GO.0006098.;pentose.phosphate shunt. oxidative branch .GO.0009051.	ACLY;CMPK1;CS;ENO1;ESD;FH;FUCA1;G6PD;GAPDH;GPI;GSR;H6PD;IDH1;IDH2;IDNK;ME1;ME3;MPI;PGC;PGK1;PGK2;PGLS;PGM1;PGM2;RHCE;RPE;RPEL1;RPIA;TALDO1;TKT;TKTL1;TKTL2;TPI1	-0.955143	-0.927984	-0.780362	-1.12594	-0.950239	-0.996763	0.235779	0.330979	0.492336	1.00729	0.558646	0.625157	0.628169	0.633228	0.662204	-0.288787	-0.201029	-0.287025	0.483185	0.415211	0.428176	-0.552541	-0.604109	-0.526947	120.158	1.25588e-12	4.94413e-13	2.43019e-11
P51649	ALDH5A1	mitochondrial matrix .GO.0005759.;mitochondrion .GO.0005739.;synapse .GO.0045202.;identical protein binding .GO.0042802.;succinate.semialdehyde dehydrogenase .NAD.. activity .GO.0004777.;central nervous system development .GO.0007417.;gamma.aminobutyric acid catabolic process .GO.0009450.;glutamate metabolic process .GO.0006536.;post.embryonic development .GO.0009791.;succinate metabolic process …	ABAT;ACLY;AKR7A2;ALDH18A1;CS;EPHX2;GABRB2;GAD1;HSDL2;IDH1;IDH2;IDH3A;IDH3B;IDH3G;MDH2;OGDH;OGDHL;PC;PCK1;PCK2	-0.718713	-0.301654	-0.140627	0.315312	0.203927	0.434665	1.26962	1.43328	1.08207	1.82206	1.59381	1.59288	-1.42912	-1.51282	-1.65609	-0.406758	-0.0833106	-0.152958	-0.684609	-0.625154	-0.524967	0.0108324	-0.206403	-0.135896	119.78	1.28719e-12	4.96982e-13	2.48327e-11
Q9NTJ5	SACM1L	endoplasmic reticulum .GO.0005783.;endoplasmic reticulum membrane .GO.0005789.;endoplasmic reticulum.plasma membrane contact site .GO.0140268.;Golgi apparatus .GO.0005794.;Golgi membrane .GO.0000139.;phosphatase activity .GO.0016791.;phosphatidylinositol phosphate 4.phosphatase activity .GO.0034596.;phosphatidylinositol.3.phosphate phosphatase activity .GO.0004438.;phosphatidylinositol.4.phosphat…		-1.78042	-1.8966	-1.80987	0.773388	0.761953	0.7112	-2.31239	-1.94382	-1.33729	0.733847	0.390234	0.476483	-0.429644	-0.425823	-0.437696	1.18379	1.25832	1.19726	0.149479	-0.101127	-0.332913	1.65006	1.6157	1.55253	119.623	1.3004e-12	4.98074e-13	2.50123e-11
Q02878	RPL6	cytoplasm .GO.0005737.;cytoplasmic ribonucleoprotein granule .GO.0036464.;cytosol .GO.0005829.;cytosolic large ribosomal subunit .GO.0022625.;cytosolic ribosome .GO.0022626.;focal adhesion .GO.0005925.;membrane .GO.0016020.;nucleus .GO.0005634.;postsynaptic density .GO.0014069.;rough endoplasmic reticulum .GO.0005791.;cadherin binding .GO.0045296.;DNA binding .GO.0003677.;RNA binding .GO.0003723.…	ABCE1;ABCF1;AKNAD1;ARL6IP1;BOP1;BRIX1;BTF3;BTF3L4;CCDC105;CCDC124;CCDC47;CCT2;CCT4;CCT5;CCT7;CCT8;CD74;CDH1;CUL7;CXorf66;DAPL1;DDX18;DHX9;DOCK4;DRG1;EBNA1BP2;EDF1;EEF1A1;EEF1B2;EEF1D;EEF1G;EEF2;EEFSEC;EFL1;EFTUD2;EIF2S1;EIF2S2;EIF2S3;EIF3B;EIF3F;EIF3H;EIF3I;EIF3L;EIF3M;EIF4A1;EIF4A3;EIF5A;EIF5A2;EIF5AL1;EIF5B;EIF6;ENSP00000498801;ENSP00000499200;EPRS1;ETF1;EXOSC10;FANCE;FAU;FBL;FLT3LG;FTSJ3;GAGE1…	-2.02462	-1.69101	-1.87151	-0.0596837	-0.0140324	0.0675915	-1.75155	-1.63818	-1.46222	0.725368	0.369589	0.189569	0.84084	0.798668	0.919455	0.551847	0.146101	0.357554	0.402925	0.339666	0.521	-0.248257	0.0339428	-0.0822986	119.556	1.30607e-12	4.98544e-13	2.5046e-11
Q9HDC9	APMAP	cell surface .GO.0009986.;membrane .GO.0016020.;arylesterase activity .GO.0004064.	CUL7;EIF5B;EXOSC10;FDXACB1;IMP3;MRPL17;MRPL20;MTIF2;PDCD11;POLR1C;POLR2B;POLR2C;RPL23A;RPS9	-0.721348	-0.889065	-0.200703	0.697187	0.742996	0.723933	-1.02594	-0.761696	-1.11205	0.724588	0.442966	0.538341	-1.01088	-1.02192	-1.01825	1.19249	1.01631	1.04374	-0.909699	-1.00344	-1.19542	1.48349	1.45514	1.39481	119.445	1.31561e-12	4.99338e-13	2.5072e-11
Q8TCS8	PNPT1	cytoplasm .GO.0005737.;cytosol .GO.0005829.;endoplasmic reticulum membrane .GO.0005789.;exosome .RNase complex. .GO.0000178.;mitochondrial degradosome .GO.0045025.;mitochondrial intermembrane space .GO.0005758.;mitochondrial matrix .GO.0005759.;mitochondrion .GO.0005739.;ribosome .GO.0005840.;3..5..RNA exonuclease activity .GO.0000175.;identical protein binding .GO.0042802.;miRNA binding .GO.0035…	C1D;CLPP;CTPS1;DIS3;DIS3L;DIS3L2;EFTUD2;EIF4A3;EIF5B;ENO1;ENO3;ENO4;EXOSC1;EXOSC10;EXOSC2;EXOSC3;EXOSC4;EXOSC5;EXOSC6;EXOSC7;EXOSC8;EXOSC9;FAHD1;FASTKD3;FDXACB1;GFM1;GRSF1;GTPBP1;IMP3;MPHOSPH6;MRPL17;MRPL19;MRPL20;MRPL3;MRRF;MRTO4;MTIF2;MTPAP;PDCD11;PMPCA;PMPCB;POLR1A;POLR1B;POLR1C;POLR2B;POLR2C;POLR3B;PPP1R8;REXO2;RPL10A;RPL11;RPL23A;RPL5;RPL8;RPS15;RPS9;SUPV3L1;TRNT1;TRUB2;TSFM;YBEY;ZFC3H1	-0.888943	-0.533807	-0.757046	0.165786	0.0661473	0.0851215	-0.231514	-0.190792	-0.228982	0.688182	0.32595	0.312491	-0.439659	-0.45895	-0.455409	0.869644	0.958476	0.959691	-0.701681	-0.669737	-0.727798	0.872775	0.895207	0.787963	119.422	1.31761e-12	4.99504e-13	2.5072e-11
Q6DD88	ATL3	endoplasmic reticulum .GO.0005783.;endoplasmic reticulum tubular network .GO.0071782.;endoplasmic reticulum tubular network membrane .GO.0098826.;membrane .GO.0016020.;GTP binding .GO.0005525.;GTPase activity .GO.0003924.;identical protein binding .GO.0042802.;endoplasmic reticulum organization .GO.0007029.;Golgi organization .GO.0007030.;positive regulation of endoplasmic reticulum tubular netwo…	ARL6IP1;CCPG1;CHMP1B;GABARAP;GABARAPL1;GABARAPL2;REEP1;REEP4;REEP5;RETREG1;RTN1;RTN2;RTN3;RTN4;SEC62;SPART;SPAST;SSNA1;TEX264	-0.875947	-0.745178	-0.913647	-0.189476	-0.0291069	-0.158511	-1.24761	-1.48733	-1.13918	-0.447706	-0.759778	-0.390992	0.106664	0.112104	0.159761	1.45816	1.13343	1.29213	-0.324364	-0.232722	0.152634	1.3341	1.36705	1.33238	119.405	1.31917e-12	4.99634e-13	2.5072e-11
Q86UP3	ZFHX4	chromatin .GO.0000785.;nucleus .GO.0005634.;DNA.binding transcription factor activity. RNA polymerase II.specific .GO.0000981.;RNA polymerase II cis.regulatory region sequence.specific DNA binding .GO.0000978.;zinc ion binding .GO.0008270.;regulation of transcription by RNA polymerase II .GO.0006357.	CHD4	1.62738	1.88241	1.73745	0.279721	0.162127	0.178338	0.42141	0.363422	-0.113402	-1.22776	-0.793408	-1.32642	0.657774	0.471916	0.579241	-1.16003	-1.73399	-1.55423	0.398701	0.396927	0.816711	-2.36159	-2.20404	-2.25676	119.297	1.32838e-12	5.00403e-13	2.51724e-11
Q9UHF7	TRPS1	chromatin .GO.0000785.;nucleoplasm .GO.0005654.;nucleus .GO.0005634.;protein.containing complex .GO.0032991.;DNA.binding transcription factor activity .GO.0003700.;DNA.binding transcription repressor activity. RNA polymerase II.specific .GO.0001227.;protein domain specific binding .GO.0019904.;RNA polymerase II transcription regulatory region sequence.specific DNA binding .GO.0000977.;zinc ion bi…	ANXA13;CSMD3;CTBP1;DYNLL1;EIF3H;EXT1;HDAC2	1.03258	1.27403	1.07401	0.418569	0.307571	0.463815	1.5932	1.38636	1.58738	0.0042594	-0.0258151	0.10288	-0.756835	-0.801626	-0.764413	-1.55803	-1.31856	-1.29368	-0.274722	-0.115276	0.121769	-1.59785	-2.32659	-1.61953	119.231	1.33427e-12	5.00896e-13	2.52094e-11
O96005	CLPTM1	endomembrane system .GO.0012505.;external side of plasma membrane .GO.0009897.;GABA.ergic synapse .GO.0098982.;membrane .GO.0016020.;plasma membrane .GO.0005886.;GABA receptor binding .GO.0050811.;cell differentiation .GO.0030154.;regulation of postsynaptic membrane neurotransmitter receptor levels .GO.0099072.;regulation of T cell differentiation in thymus .GO.0033081.		-0.315393	0.0121985	-0.114455	0.83716	0.727485	0.532311	-0.328689	-0.106815	-0.203244	0.885379	0.599663	0.918806	-0.969182	-1.04475	-1.03927	0.176637	0.260375	0.288946	-0.534843	-0.604066	-0.55192	1.14439	1.01327	1.16387	118.946	1.35936e-12	5.03007e-13	2.55745e-11
P78382	SLC35A1	Golgi apparatus .GO.0005794.;Golgi membrane .GO.0000139.;membrane .GO.0016020.;plasma membrane .GO.0005886.;antiporter activity .GO.0015297.;CMP.N.acetylneuraminate transmembrane transporter activity .GO.0005456.;carbohydrate metabolic process .GO.0005975.;CMP.N.acetylneuraminate biosynthetic process .GO.0006055.;CMP.N.acetylneuraminate transmembrane transport .GO.0015782.;N.acetylneuraminate met…	ADGRL1;CMAS;GNE;NANS;PMM2;SLC35C1;SLC35D1;SLC35D2;SLC35D3	0.532593	0.540371	0.648136	-0.165901	0.00450927	0.292203	0.977349	1.36098	1.2786	0.426237	0.505597	0.660437	-1.51233	-1.69703	-1.69526	0.788779	0.631106	0.552107	-1.50569	-1.06325	-1.11875	0.826334	0.901033	1.08041	118.921	1.36158e-12	5.03195e-13	2.55745e-11
Q13421	MSLN	cell surface .GO.0009986.;endoplasmic reticulum lumen .GO.0005788.;extracellular region .GO.0005576.;Golgi apparatus .GO.0005794.;membrane .GO.0016020.;plasma membrane .GO.0005886.;side of membrane .GO.0098552.;cell adhesion .GO.0007155.;cell.matrix adhesion .GO.0007160.	CEACAM5;EGFR;FOLH1;FOLR1;MUC1;MUC16;PSCA	0.295046	0.455113	0.344928	0.287616	0.125095	0.280233	2.09096	2.20976	2.01659	2.0323	1.80067	1.87423	-1.38073	-1.62207	-1.63853	-1.48502	-0.687611	-0.839094	-2.15196	-1.65353	-2.20815	-0.305788	-1.02273	-0.577481	118.628	1.388e-12	5.05439e-13	2.59946e-11
Q2TB90	HKDC1	cytoplasm .GO.0005737.;cytosol .GO.0005829.;mitochondrial membrane .GO.0031966.;mitochondrion .GO.0005739.;photoreceptor inner segment .GO.0001917.;ATP binding .GO.0005524.;D.glucose binding .GO.0005536.;fructokinase activity .GO.0008865.;glucokinase activity .GO.0004340.;glucose 6.phosphate metabolic process .GO.0051156.;glucose metabolic process .GO.0006006.;glycolytic process .GO.0006096.;intr…	ADPGK;AKR1B1;AKR1B10;ALDOA;ALDOB;ALDOC;AMDHD2-2;BAX;DERA;FBP1;FBP2;FCSK;G6PC;G6PC2;G6PC3;G6PD;GAA;GALM;GANC;GCK;GFPT1;GFPT2;GLB1;GLYCTK;GNPDA1;GNPDA2;GNPNAT1;GPI;H6PD;HK1;HK2;HK3;KHK;LCT;MGAM;MGAM2;MPI;PFKFB1;PFKFB2;PFKFB3;PFKFB4;PFKL;PFKM;PFKP;PGM2;PMM1;PMM2;SI;SORD;TALDO1;TIGAR;TKT;TKTL1;TKTL2;VDAC1	-0.622814	-1.12325	-0.700067	1.93597	1.92196	1.7294	0.0321285	0.530867	0.325755	2.03496	1.77198	1.70164	-0.353571	-0.282657	-0.450618	-0.110997	-0.159495	-0.234743	-1.33613	-1.08535	-1.59761	0.265132	0.0410505	0.118217	118.509	1.39888e-12	5.06369e-13	2.6122e-11
Q96C19	EFHD2	membrane raft .GO.0045121.;cadherin binding .GO.0045296.;calcium ion binding .GO.0005509.		-0.763489	-0.590905	-1.0774	-0.854861	-0.637407	-0.58056	-2.64156	-1.76248	-2.1809	-2.00302	-1.84754	-2.1282	1.68995	1.73508	1.72302	0.449674	0.432099	0.538315	0.701323	0.416378	0.852252	0.11037	0.388835	0.188092	118.424	1.40687e-12	5.07055e-13	2.61949e-11
P10606	COX5B	mitochondrial inner membrane .GO.0005743.;mitochondrial membrane .GO.0031966.;mitochondrion .GO.0005739.;respiratory chain complex IV .GO.0045277.;cytochrome.c oxidase activity .GO.0004129.;metal ion binding .GO.0046872.;cellular respiration .GO.0045333.;mitochondrial electron transport. cytochrome c to oxygen .GO.0006123.;respiratory gaseous exchange by respiratory system .GO.0007585.	AICDA;APOBEC3A;APOBEC3B;APOBEC3C;APOBEC3D;APOBEC3F;APOBEC3G;APOBEC3H;ATG5;ATP5F1A;ATP5F1B;ATP5F1C;ATP5F1D;ATP5F1E;ATP5IF1;ATP5MC1;ATP5MC3;ATP5ME;ATP5MF;ATP5MG;ATP5PB;ATP5PD;ATP5PF;ATP5PO;BCS1L;COA3;COA6;COX10;COX14;COX15;COX4I1;COX4I2;COX5A;COX6A1;COX6A2;COX6B1;COX6B2;COX6C;COX7A1;COX7A2;COX7A2L;COX7B;COX7B2;COX7C;COX8A;CYC1;CYCS;ENSP00000370980;ENSP00000497305;GATC;GRPEL1;GRPEL2;H7C0C1;HIGD1A;HI…	-0.507569	-0.399855	-0.0626257	-1.9825	-1.6726	-1.62123	0.459194	0.951064	0.626384	-1.60534	-1.61706	-1.78363	0.238747	0.399082	0.376162	1.02906	1.00138	0.896875	0.0240536	-0.0167497	-0.137612	1.18883	0.72932	0.862691	118.26	1.42208e-12	5.08364e-13	2.64013e-11
Q8TEQ8	PIGO	endoplasmic reticulum membrane .GO.0005789.;membrane .GO.0016020.;mannose.ethanolamine phosphotransferase activity .GO.0051377.;GPI anchor biosynthetic process .GO.0006506.	GPAA1;PGAP2;PGAP3;PIGA;PIGB;PIGC;PIGF;PIGH;PIGK;PIGL;PIGM;PIGP;PIGQ;PIGS;PIGT;PIGU;PIGV;PIGW;PIGY;PIGZ	-0.245996	-0.460027	-0.432457	0.354843	0.551833	0.335289	0.463468	0.466574	0.333254	1.44744	1.52614	1.59639	-1.12899	-1.14191	-1.15643	0.450152	0.609791	0.465285	-1.85703	-1.11763	-1.18403	1.59872	1.33794	1.36087	118.106	1.43663e-12	5.09623e-13	2.65942e-11
P26038	MSN	adherens junction .GO.0005912.;apical part of cell .GO.0045177.;apical plasma membrane .GO.0016324.;basolateral plasma membrane .GO.0016323.;blood microparticle .GO.0072562.;cell periphery .GO.0071944.;cell surface .GO.0009986.;cytoplasm .GO.0005737.;cytoskeleton .GO.0005856.;cytosol .GO.0005829.;extracellular exosome .GO.0070062.;extracellular space .GO.0005615.;filopodium .GO.0030175.;focal adh…	ACTB;ACTG1;ANK3;ARHGDIA;CD44;CD46;CDC42;CFL1;CLIC5;CTNNB1;DCTN1;EGFR;EPB41L1;ESPN;EZR;FLNA;FN1;FSCN2;GRB2;GRXCR1;GRXCR2;GSN;ICAM1;ICAM2;ICAM3;L1CAM;LRRK2;MYH9;MYO15A;MYO1C;MYO7A;NCF1;PDPN;PLEK;PLS1;PRKCE;PTEN;PXN;RAB11A;RDX;RHOA;RIPOR2;SDC2;SELL;SELPLG;SLC9A1;SLC9A3;SLC9A3R1;SLC9A3R2;SPN;SRC;STAT4;SYK;TLN1;TLN2;TPRN;TWF1;VASP;VCAM1;VCL;WHRN;XIRP2	0.0706933	-0.189061	0.256621	-1.7324	-1.67571	-1.69386	-0.376943	-0.388793	-0.594037	-1.19491	-0.957672	-1.29056	1.47807	1.46419	1.51454	-0.3994	-0.581219	-0.613638	0.462987	0.282542	0.480989	-0.669998	-0.695131	-1.16486	118.021	1.44473e-12	5.10327e-13	2.66672e-11
P67812	SEC11A	endoplasmic reticulum membrane .GO.0005789.;signal peptidase complex .GO.0005787.;peptidase activity .GO.0008233.;serine.type endopeptidase activity .GO.0004252.;response to virus .GO.0009615.;signal peptide processing .GO.0006465.	POLR2G;RPS25;SEC11C;SEC61A1;SEC61G;SPCS1;SPCS2;SPCS3	-2.30956	-3.0513	-1.92802	0.895701	0.696417	0.90308	-2.45919	-2.21056	-2.42578	1.78031	1.12143	1.28859	-0.121627	-0.152191	-0.325826	1.48475	1.60923	1.59952	-0.255854	-0.0813636	-0.649585	1.89243	1.76893	1.75853	117.618	1.48392e-12	5.49932e-13	2.73119e-11
Q460N5	PARP14	cytoplasm .GO.0005737.;cytosol .GO.0005829.;membrane .GO.0016020.;nucleus .GO.0005634.;plasma membrane .GO.0005886.;enzyme binding .GO.0019899.;NAD. binding .GO.0070403.;NAD..protein ADP.ribosyltransferase activity .GO.1990404.;NAD..protein poly.ADP.ribosyltransferase activity .GO.0003950.;NAD..protein.glutamate ADP.ribosyltransferase activity .GO.0140807.;nucleotidyltransferase activity .GO.0016…	DDX58;DTX3L;EPSTI1;GBP4;HELZ2;IFI35;IFI44;IFI44L;IFIH1;IFIT2;IFIT3;IRF9;ISG15;OAS2;PARP1;PARP10;PARP12;PARP16;PARP9;RNF213;RSAD2;SAMD9L;STAT1;STAT2;STAT6;XAF1	0.107208	0.192922	0.302465	-0.328268	-0.279418	-0.318647	1.57569	1.75002	1.59427	0.538481	0.340628	0.391377	-0.555928	-0.63601	-0.673369	0.0928195	0.163206	0.124331	-1.23512	-0.914658	-1.52018	-0.33663	-0.221762	-0.0693002	117.332	1.51235e-12	5.82729e-13	2.77552e-11
Q9UKX7	NUP50	nuclear envelope .GO.0005635.;nuclear membrane .GO.0031965.;nuclear pore .GO.0005643.;nucleoplasm .GO.0005654.;mRNA transport .GO.0051028.;neural tube formation .GO.0001841.;nucleocytoplasmic transport .GO.0006913.;protein import into nucleus .GO.0006606.	AAAS;AHCTF1;ARID2;BRD7;CDCA2;CSE1L;GLE1;KPNA1;KPNA2;KPNA4;KPNA5;KPNA6;KPNB1;NCBP1;NDC1;NUP107;NUP133;NUP153;NUP155;NUP160;NUP188;NUP205;NUP210;NUP214;NUP35;NUP37;NUP42;NUP43;NUP54;NUP58;NUP62;NUP85;NUP88;NUP93;NUP98;NXF1;PBRM1;POM121;RAE1;RAN;RANBP2;RANGAP1;RCC1;RGPD2;RNGTT;SEC13;SEH1L;SMARCC2;SMARCD1;SMARCD3;TPR;XPO1	1.32914	1.20925	1.39315	0.647646	0.602884	0.555735	0.486708	0.279311	0.302823	-1.02696	-0.71885	-0.611629	0.0674525	0.0108279	0.0370606	-0.958162	-1.40051	-1.47128	0.283314	0.217553	0.211795	-1.50153	-2.01781	-1.85111	117.278	1.51767e-12	5.89319e-13	2.77735e-11
P08240	SRPRA	endoplasmic reticulum membrane .GO.0005789.;extracellular exosome .GO.0070062.;membrane .GO.0016020.;signal recognition particle receptor complex .GO.0005785.;ATP hydrolysis activity .GO.0016887.;GTP binding .GO.0005525.;GTPase activity .GO.0003924.;RNA binding .GO.0003723.;signal recognition particle binding .GO.0005047.;cotranslational protein targeting to membrane .GO.0006613.;intracellular pr…	DDOST;DDRGK1;HLA-DPA1;MRPL17;MRPL33;MRTO4;RPL10;RPL11;RPL13;RPL13A;RPL14;RPL15;RPL17;RPL17-C18orf32;RPL18;RPL18A;RPL19;RPL21;RPL22;RPL23;RPL23A;RPL24;RPL26;RPL27;RPL27A;RPL28;RPL29;RPL3;RPL30;RPL31;RPL32;RPL34;RPL35;RPL35A;RPL36;RPL36A;RPL36AL;RPL37;RPL37A;RPL38;RPL39;RPL4;RPL5;RPL6;RPL7;RPL7A;RPL8;RPL9;RPLP0;RPS16;SEC61A1;SEC61A2;SEC61B;SEC61G;SEC63;SHKBP1;SRP14;SRP19;SRP54;SRP68;SRP72;SRP9;SRPR…	-1.08467	-0.888834	-0.756293	-0.110548	0.217672	0.110522	-1.1527	-0.927435	-0.91104	0.167707	0.0158215	-0.11256	-0.0630509	-0.13053	-0.0285858	1.19798	1.11095	0.99234	-0.110488	-0.211547	-0.393784	1.31529	1.1918	1.15518	117.163	1.52944e-12	6.04413e-13	2.79091e-11
P52564	MAP2K6	cytoplasm .GO.0005737.;cytoskeleton .GO.0005856.;cytosol .GO.0005829.;nucleoplasm .GO.0005654.;ATP binding .GO.0005524.;identical protein binding .GO.0042802.;JUN kinase kinase activity .GO.0008545.;MAP kinase kinase activity .GO.0004708.;protein kinase binding .GO.0019901.;protein serine kinase activity .GO.0106310.;protein serine.threonine kinase activity .GO.0004674.;protein tyrosine kinase ac…	CDC42;LRRK2;MAP2K3;MAP2K4;MAP3K1;MAP3K2;MAP3K3;MAP3K4;MAP3K5;MAP3K6;MAP3K7;MAPK1;MAPK11;MAPK12;MAPK13;MAPK14;MAPK3;MAPK8;MAPK9;MAPKAPK2;PPM1A;RAC2;RAC3;RAP1A;RAP1B;RIPK1;SPAG9;TAB1;TAB2;TAB3;TAOK1;TAOK2;TAOK3;TRADD;TRAF2;TRAF5;TRAF6	-0.634525	-0.63651	-0.109959	0.128167	0.162218	0.145895	-0.0660207	0.524847	0.0866487	1.43955	1.31377	1.27957	-2.03856	-1.92494	-2.12683	0.968208	1.03306	0.987846	-1.14113	-1.02531	-1.66128	1.75096	1.53361	1.56206	117.088	1.5371e-12	6.14661e-13	2.79692e-11
O76080	ZFAND5	cytoplasm .GO.0005737.;DNA binding .GO.0003677.;zinc ion binding .GO.0008270.;face development .GO.0060324.;fibroblast migration .GO.0010761.;in utero embryonic development .GO.0001701.;platelet.derived growth factor receptor signaling pathway .GO.0048008.;respiratory system process .GO.0003016.;skeletal system morphogenesis .GO.0048705.;smooth muscle tissue development .GO.0048745.;vasculature d…	IKBKG;PAX6	1.08147	1.06987	1.32747	-1.54234	-1.66871	-1.55592	1.55512	1.39507	1.26612	-2.20114	-1.28963	-0.988901	0.87627	0.836993	0.856322	-1.32618	-1.6884	-1.47068	0.815683	0.787244	0.9171	-2.43338	-2.52376	-2.72515	117.031	1.54299e-12	6.22772e-13	2.79967e-11
O75438	NDUFB1	mitochondrial inner membrane .GO.0005743.;mitochondrion .GO.0005739.;nuclear speck .GO.0016607.;respiratory chain complex I .GO.0045271.;NADH dehydrogenase .ubiquinone. activity .GO.0008137.;aerobic respiration .GO.0009060.;mitochondrial electron transport. NADH to ubiquinone .GO.0006120.;proton motive force.driven mitochondrial ATP synthesis .GO.0042776.	COX17;COX4I1;COX5A;COX5B;COX6A2;COX6B1;COX6C;COX7A1;COX7B;COX7C;CYC1;ECSIT;FOXRED1;MT-CO1;MT-CO2;MT-CO3;MT-CYB;MT-ND1;MT-ND2;MT-ND3;MT-ND4;MT-ND4L;MT-ND5;MT-ND6;NDUFA1;NDUFA10;NDUFA11;NDUFA12;NDUFA13;NDUFA2;NDUFA3;NDUFA4;NDUFA5;NDUFA6;NDUFA7;NDUFA8;NDUFA9;NDUFAB1;NDUFAF1;NDUFAF2;NDUFAF4;NDUFB10;NDUFB11;NDUFB2;NDUFB3;NDUFB4;NDUFB5;NDUFB6;NDUFB7;NDUFB8;NDUFB9;NDUFC1;NDUFC2;NDUFC2-KCTD14;NDUFS1;NDUF…	-0.307924	-0.435631	-0.219088	-0.917856	-0.822664	-0.774316	0.406439	0.68748	0.321749	-0.836127	-0.757805	-0.933276	-0.515214	-0.571694	-0.443145	1.30395	1.04409	1.05248	-0.137678	0.0349229	-0.169415	1.33142	1.11634	0.958504	116.568	1.59139e-12	6.35254e-13	2.87934e-11
Q13438	OS9	endoplasmic reticulum .GO.0005783.;endoplasmic reticulum lumen .GO.0005788.;endoplasmic reticulum membrane .GO.0005789.;Hrd1p ubiquitin ligase complex .GO.0000836.;carbohydrate binding .GO.0030246.;glycosylation.dependent protein binding .GO.0140032.;protease binding .GO.0002020.;endoplasmic reticulum unfolded protein response .GO.0030968.;ERAD pathway .GO.0036503.;negative regulation of retrogra…	AMFR;ATG3;AUP1;CALR;CANX;DCSTAMP;DERL1;DERL2;DERL3;DNAJB11;DNAJC10;EDEM1;EDEM2;EDEM3;EGLN1;EGLN3;ERLEC1;ERLIN2;FAF2;FAM8A1;FOXRED2;HIF1A;HSP90B1;HSPA5;HYOU1;MAN1B1;MARCHF6;NPLOC4;P4HB;PPIB;RNF139;RNF5;RPN1;SEL1L;SEL1L2;SERPINA1;SERPINH1;SHH;SYVN1;TRPV4;UBE2G2;UBE2J1;UFD1;UGGT1;UGGT2;USP33;VCP	-0.556312	-0.379225	-0.2783	0.701853	0.815713	0.484789	-0.397587	-0.195184	-0.420893	1.54565	1.10901	0.83452	-1.50534	-1.64275	-1.62817	1.14798	1.32339	1.25329	-1.57672	-1.20278	-1.78915	1.63498	1.41645	1.37748	116.022	1.6509e-12	6.51303e-13	2.96669e-11
Q53H12	AGK	cytoplasm .GO.0005737.;cytosol .GO.0005829.;intracellular membrane.bounded organelle .GO.0043231.;membrane .GO.0016020.;mitochondrial inner membrane .GO.0005743.;mitochondrial intermembrane space .GO.0005758.;mitochondrial membrane .GO.0031966.;mitochondrial outer membrane .GO.0005741.;mitochondrion .GO.0005739.;TIM22 mitochondrial import inner membrane insertion complex .GO.0042721.;acylglycerol…	AGPAT1;AGPAT2;AGPAT3;AGPAT4;AGPAT5;CEL;GPAM;GPAT2;GPAT3;GPAT4;LCLAT1;LIPC;LIPF;LIPG;MBOAT1;MBOAT2;MGLL;MOGAT1;MOGAT2;MOGAT3;PNLIP;PNLIPRP1;PNLIPRP3;PNPLA2;PNPLA3;TIMM10;TIMM10B;TIMM22;TIMM29;TIMM9	-0.274578	-0.420591	-0.0693202	1.39421	1.49597	1.30329	-0.593521	-0.552732	-0.126311	0.360205	-0.0648561	0.00519629	-0.653459	-0.686949	-0.681462	1.1221	1.08996	1.00004	-1.33557	-1.23999	-1.35901	1.32487	0.995903	1.07219	116.001	1.65312e-12	6.51918e-13	2.96669e-11
P49750	YLPM1	nuclear speck .GO.0016607.;nucleus .GO.0005634.;RNA binding .GO.0003723.;regulation of telomere maintenance .GO.0032204.	PPP1CA;PPP1CC;RBMX;SMARCC2	1.24468	1.35763	1.01691	-0.143032	-0.222584	-0.299918	0.666979	0.581511	0.458509	-1.12587	-0.585811	-0.91559	0.0240823	-0.0353935	0.069297	-0.780183	-1.009	-0.967283	0.132427	-0.00763232	0.0722931	-1.30054	-1.37422	-1.44022	115.998	1.65357e-12	6.52041e-13	2.96669e-11
Q9Y5L4	TIMM13	fibrillar center .GO.0001650.;mitochondrial inner membrane .GO.0005743.;mitochondrial intermembrane space .GO.0005758.;mitochondrial intermembrane space protein transporter complex .GO.0042719.;mitochondrion .GO.0005739.;zinc ion binding .GO.0008270.;protein insertion into mitochondrial inner membrane .GO.0045039.;protein targeting to mitochondrion .GO.0006626.;sensory perception of sound .GO.000…	CHCHD4;COX17;GFER;LMNB2;SAMM50;SLC25A12;SLC25A13;SNRPD2;TIMM10;TIMM10B;TIMM17A;TIMM22;TIMM23;TIMM44;TIMM50;TIMM8A;TIMM8B;TIMM9;TMPRSS9;TOMM22;TOMM40;TOMM70;VDAC1	-4.62118	-4.06849	-3.87775	-0.576835	-0.298255	-0.208655	-2.22978	-2.81429	-1.47816	-0.104868	0.167536	-0.362453	1.28747	1.30094	1.43829	1.01244	1.24822	0.881758	1.02839	1.36336	1.25902	0.977723	0.718978	0.831131	115.946	1.65934e-12	6.53645e-13	2.96873e-11
Q96I25	RBM17	nucleoplasm .GO.0005654.;spliceosomal complex .GO.0005681.;RNA binding .GO.0003723.;alternative mRNA splicing. via spliceosome .GO.0000380.;mRNA cis splicing. via spliceosome .GO.0045292.	ATXN1;ATXN1L;CHERP;CIC;CWC15;DDX42;DDX46;DHX15;GPATCH11;PHF5A;PUF60;RBM39;RBM5;SF1;SF3A1;SF3A2;SF3A3;SF3B1;SF3B2;SF3B3;SF3B4;SMNDC1;SNRPA1;SNRPB;SNRPB2;SNRPD2;SNRPF;SNRPG;SUGP1;U2AF1;U2AF2;U2SURP;ZRSR2	0.475522	0.487668	0.575365	0.286985	0.377655	0.49225	0.378062	0.345859	0.213227	-0.301946	-0.394432	-0.441463	0.277985	0.275251	0.278359	-0.771641	-0.619575	-0.588602	0.425573	0.489449	0.606306	-1.14329	-1.60773	-1.42131	115.617	1.69642e-12	6.64138e-13	3.02662e-11
Q15843	NEDD8	cytoplasm .GO.0005737.;cytosol .GO.0005829.;extracellular exosome .GO.0070062.;glutamatergic synapse .GO.0098978.;nucleoplasm .GO.0005654.;nucleus .GO.0005634.;protein tag activity .GO.0031386.;ubiquitin protein ligase binding .GO.0031625.;anatomical structure morphogenesis .GO.0009653.;modification.dependent protein catabolic process .GO.0019941.;protein localization .GO.0008104.;protein modific…	AIPL1;ARIH1;ARIH2;BTRC;CAND1;CCNA2;CDC34;CDK2;CDKN1B;CDT1;CKS1B;COPS2;COPS3;COPS4;COPS5;COPS6;COPS7A;COPS7B;COPS8;CRBN;CTSA;CUL1;CUL2;CUL3;CUL4A;CUL4B;CUL5;CUL7;CUL9;DCUN1D1;DCUN1D2;DCUN1D3;DCUN1D5;DDB1;DDB2;DTL;ELOB;ELOC;FAU;FBXL15;FBXL19;FBXO11;FBXO7;FBXW11;FBXW7;FBXW8;GABARAPL2;GPS1;HIF1A;ISG15;KHNYN;NAE1;NFKBIA;NUB1;OTUB1;PRKN;PSMA1;PSMA2;PSMA3;PSMA4;PSMA5;PSMA6;PSMA7;PSMB2;PSMB3;PSMB5;PSMB6;…	1.07115	1.23553	1.29577	-1.31851	-1.14556	-1.12347	0.82446	0.709928	0.971624	-1.35484	-1.11909	-1.59959	0.570604	0.562638	0.531587	-0.632305	-1.25766	-0.985588	0.289632	0.402873	0.690476	-1.37868	-1.59885	-1.4478	115.562	1.70286e-12	6.65994e-13	3.02967e-11
Q9BVM2	DPCD	extracellular region .GO.0005576.;nucleus .GO.0005634.;determination of left.right symmetry .GO.0007368.;epithelial cilium movement involved in extracellular fluid movement .GO.0003351.;establishment of localization in cell .GO.0051649.;flagellated sperm motility .GO.0030317.;lateral ventricle development .GO.0021670.;spermatogenesis .GO.0007283.;third ventricle development .GO.0021678.	RUVBL1;RUVBL2;WDR92	1.84147	1.67748	1.67408	0.585387	0.733571	0.524829	0.88161	1.04314	1.21542	0.21154	0.376408	0.267187	-0.799946	-0.742413	-0.836926	-0.738087	-0.878898	-0.786487	-0.860725	-0.705206	-1.26443	-0.987797	-0.907859	-0.487955	115.055	1.76226e-12	6.83621e-13	3.12666e-11
Q7Z6B7	SRGAP1	cytoplasm .GO.0005737.;cytosol .GO.0005829.;GTPase activator activity .GO.0005096.;negative regulation of cell migration .GO.0030336.;signal transduction .GO.0007165.	CDC42;RHOA;ROBO1;ROBO2;SLIT1;SLIT2;SLIT3;SRGAP2;SRGAP3;WASF1	1.26367	1.12024	1.52024	0.205045	-0.150034	0.147499	1.18337	1.19146	1.1745	-0.513758	-1.04369	-0.791177	0.39786	0.478918	0.410523	-1.83218	-1.4898	-1.27796	-0.134039	-0.250062	-0.0930571	-1.30172	-1.4819	-1.42715	114.861	1.78546e-12	6.90764e-13	3.15908e-11
Q5T6F2	UBAP2	chromosome .GO.0005694.;cytoplasm .GO.0005737.;nucleus .GO.0005634.;P.body .GO.0000932.;cadherin binding .GO.0045296.;RNA binding .GO.0003723.;regulation of gene expression .GO.0010468.	CDK12	0.758333	0.812369	0.677166	-0.356569	-0.187678	0.134958	0.332935	0.168566	0.00136617	-0.68958	-0.806167	-0.744965	0.353254	0.415899	0.455786	-1.21287	-1.31661	-1.24937	0.628648	0.627841	1.05798	-2.09989	-1.79229	-2.21411	114.82	1.79057e-12	6.92356e-13	3.15939e-11
P49257	LMAN1	collagen.containing extracellular matrix .GO.0062023.;COPII.coated ER to Golgi transport vesicle .GO.0030134.;endoplasmic reticulum .GO.0005783.;endoplasmic reticulum membrane .GO.0005789.;endoplasmic reticulum.Golgi intermediate compartment .GO.0005793.;endoplasmic reticulum.Golgi intermediate compartment membrane .GO.0033116.;ER to Golgi transport vesicle membrane .GO.0012507.;extracellular exo…	BCAP31;BET1;CALR;CANX;COPB1;COPB2;CPLX4;CTSC;CTSZ;ERGIC1;ERP44;F5;F8;GOLGA2;GOLGB1;GOLPH3;GORASP1;GOSR2;LMAN2;LMAN2L;MBL2;MCFD2;MIA2;PREB;RAB1B;SAR1A;SAR1B;SCFD1;SEC13;SEC16A;SEC16B;SEC22B;SEC23A;SEC24A;SEC24B;SEC24C;SEC24D;SEC31A;SEC63;SERPINA1;STX5;SURF4;TGOLN2;TMED10;TMED2;UGGT1;USO1	-0.168206	-0.188976	-0.398829	0.450698	0.533079	0.320304	-0.171466	0.0279368	0.0571354	0.642454	0.525498	0.354932	-1.035	-1.10799	-1.07147	1.12931	0.732981	0.763801	-0.748387	-0.846027	-0.761379	1.02198	1.17809	1.21127	114.653	1.811e-12	6.98798e-13	3.18666e-11
O95433	AHSA1	cytosol .GO.0005829.;endoplasmic reticulum .GO.0005783.;extracellular exosome .GO.0070062.;ATPase activator activity .GO.0001671.;cadherin binding .GO.0045296.;Hsp90 protein binding .GO.0051879.;protein folding chaperone .GO.0044183.;protein.folding chaperone binding .GO.0051087.;unfolded protein binding .GO.0051082.;maintenance of unfolded protein .GO.0036506.;positive regulation of ATP.dependen…	CACYBP;CDC37;CFTR;CHORDC1;CLPB;DNAJA1;DNAJB1;DNAJB4;FKBP4;HSP90AA1;HSP90AB1;HSP90B1;HSPA4;HSPA5;HSPA8;HSPBP1;HSPD1;HSPE1;HSPH1;NKTR;PPID;PPIG;PTGES3;PTGES3L-AARSD1;SRPK1;STIP1;STUB1;TRAP1;TSC1;UNC45A;UNC45B	0.998753	1.04216	0.561437	0.191983	0.404082	0.385873	1.1117	1.14476	1.00097	0.63641	0.791504	0.774317	-0.183778	-0.107473	-0.268855	-0.928983	-0.976382	-0.962752	-0.571849	-0.601051	-0.410822	-0.941389	-1.13824	-0.817466	114.605	1.81699e-12	7.00712e-13	3.18845e-11
P53602	MVD	cytosol .GO.0005829.;ATP binding .GO.0005524.;diphosphomevalonate decarboxylase activity .GO.0004163.;Hsp70 protein binding .GO.0030544.;protein homodimerization activity .GO.0042803.;cholesterol biosynthetic process .GO.0006695.;isopentenyl diphosphate biosynthetic process. mevalonate pathway .GO.0019287.;isoprenoid biosynthetic process .GO.0008299.;positive regulation of cell population prolife…	ACAA2;ACAT1;ACAT2;C16orf58;CYP51A1;DHCR7;FBXO40;FDFT1;FDPS;GGPS1;HAO1;HAO2;HMGA1;HMGCR;HMGCS1;HMGCS2;IDI1;IDI2;LSS;MSMO1;MVK;NSDHL;PDSS1;PMVK;RUSC1;RUSC2;SC5D;SQLE;SREBF1;SREBF2;TM7SF2	-1.038	-0.6527	-1.38467	-0.32139	-0.250368	-0.0849267	-2.51604	-2.51293	-1.87974	-0.255697	-0.556425	-0.544758	0.264479	0.259101	0.294824	1.23963	1.39288	1.25164	0.148418	0	0.274513	1.75297	1.79672	1.69205	114.42	1.83986e-12	7.08109e-13	3.21641e-11
Q9BQL6	FERMT1	cell junction .GO.0030054.;cell periphery .GO.0071944.;cytoplasm .GO.0005737.;cytoskeleton .GO.0005856.;cytosol .GO.0005829.;focal adhesion .GO.0005925.;ruffle membrane .GO.0032587.;actin filament binding .GO.0051015.;integrin binding .GO.0005178.;basement membrane organization .GO.0071711.;cell adhesion .GO.0007155.;cell.matrix adhesion .GO.0007160.;establishment of epithelial cell polarity .GO.…	FBLIM1;FERMT2;FERMT3;ILK;PLEK;PLEK2;VCL	0.238726	0.0217875	0.289796	0.107821	0.187778	-0.0277932	-1.26584	-1.36253	-0.983842	-1.44885	-1.86642	-1.5363	1.08133	1.15748	1.12462	0.576759	0.157316	0.153287	1.03079	0.925068	1.00269	-0.00162106	-0.161883	-0.180323	114.396	1.84297e-12	7.09126e-13	3.21641e-11
P21281	ATP6V1B2	apical plasma membrane .GO.0016324.;clathrin.coated vesicle membrane .GO.0030665.;cytosol .GO.0005829.;extracellular exosome .GO.0070062.;extrinsic component of synaptic vesicle membrane .GO.0098850.;intracellular membrane.bounded organelle .GO.0043231.;lysosomal membrane .GO.0005765.;melanosome .GO.0042470.;microvillus .GO.0005902.;plasma membrane .GO.0005886.;ruffle .GO.0001726.;vacuolar proton…	AK9;ATP5F1A;ATP5F1B;ATP5F1C;ATP5F1D;ATP5MC1;ATP5MC2;ATP5MC3;ATP5PO;ATP6AP1;ATP6AP1L;ATP6AP2;ATP6V0A1;ATP6V0A2;ATP6V0A4;ATP6V0B;ATP6V0C;ATP6V0D1;ATP6V0D2;ATP6V0E1;ATP6V0E2;ATP6V1A;ATP6V1B1;ATP6V1C1;ATP6V1C2;ATP6V1D;ATP6V1E1;ATP6V1E2;ATP6V1F;ATP6V1G1;ATP6V1G2;ATP6V1G3;ATP6V1H;CCDC115;CNST;DMXL1;DMXL2;H7C0C1;HMGCL;HMGCLL1;LAMTOR1;LAMTOR2;LAMTOR3;LIM2;MEAK7;MT-ATP6;PPA1;PPA2;RNASEK;ROGDI;RRAGA;RRAGC;…	0.783683	0.831895	0.893573	0.719287	0.506274	0.443104	0.465337	0.556414	0.605286	1.36034	0.914185	0.945996	-0.604989	-0.760948	-0.624836	-1.01878	-1.00304	-0.968477	-0.896433	-0.660392	-0.832582	-0.378228	-0.713148	-0.656176	114.304	1.85452e-12	7.12931e-13	3.22777e-11
P52789	HK2	centrosome .GO.0005813.;cytosol .GO.0005829.;intracellular membrane.bounded organelle .GO.0043231.;membrane .GO.0016020.;mitochondrial outer membrane .GO.0005741.;mitochondrion .GO.0005739.;sarcoplasmic reticulum .GO.0016529.;ATP binding .GO.0005524.;D.glucose binding .GO.0005536.;fructokinase activity .GO.0008865.;glucokinase activity .GO.0004340.;hexokinase activity .GO.0004396.;apoptotic mitoc…	ADPGK;AKR1B1;AKR1B10;AKT1;ALDOA;ALDOB;ALDOC;AMDHD2-2;BAX;DERA;ENO1;FBP1;FBP2;FCSK;G6PC;G6PC2;G6PC3;G6PD;GAA;GALM;GANC;GCK;GFPT1;GFPT2;GLB1;GLYCTK;GNPDA1;GNPDA2;GNPNAT1;GPI;H6PD;HIF1A;HK1;HK3;HKDC1;KHK;LCT;LDHA;MGAM;MGAM2;MPI;PDK1;PFKFB1;PFKFB2;PFKFB3;PFKFB4;PFKL;PFKM;PFKP;PGK1;PGM2;PKM;PMM1;PMM2;PPIF;SI;SLC2A1;SLC2A3;SLC2A4;SORD;TALDO1;TIGAR;TKT;TKTL1;TKTL2;TP53;VDAC1	-0.857939	-0.857031	-1.16452	-0.584604	-0.30828	-0.574712	-0.313471	-0.481282	-0.289891	-0.263449	-0.279081	-0.132193	-0.475479	-0.465274	-0.504504	0.564056	0.150435	0.322695	1.02772	1.04446	1.00732	1.47784	1.25211	1.24163	114.066	1.88494e-12	7.23154e-13	3.27182e-11
Q7Z4W1	DCXR	brush border .GO.0005903.;cytoplasmic microtubule .GO.0005881.;cytosol .GO.0005829.;extracellular exosome .GO.0070062.;microvillus .GO.0005902.;mitochondrion .GO.0005739.;nucleus .GO.0005634.;plasma membrane .GO.0005886.;carbonyl reductase .NADPH. activity .GO.0004090.;identical protein binding .GO.0042802.;L.xylulose reductase .NADPH. activity .GO.0050038.;oxidoreductase activity. acting on NAD.…	AKR1B1;AKR1B10;SORD	-1.56759	-1.64925	-1.30004	0.765104	0.675116	0.479683	0.575613	0.887449	0.376316	2.61238	2.29516	2.21562	-1.21923	-1.30974	-1.58146	0.580314	0.69837	0.623554	-2.01907	-1.37437	-1.45221	0.991698	0.399779	0.570164	113.911	1.90514e-12	7.30108e-13	3.29796e-11
P10909	CLU	apical dendrite .GO.0097440.;blood microparticle .GO.0072562.;cell surface .GO.0009986.;chromaffin granule .GO.0042583.;collagen.containing extracellular matrix .GO.0062023.;cytoplasm .GO.0005737.;cytosol .GO.0005829.;extracellular exosome .GO.0070062.;extracellular region .GO.0005576.;extracellular space .GO.0005615.;Golgi apparatus .GO.0005794.;intracellular membrane.bounded organelle .GO.00432…	A2M;ABCA7;ALB;APOA1;APOA2;APOA4;APOA5;APOB;APOC1;APOC2;APOC3;APOC4;APOD;APOE;APOF;APOH;APOL1;APOM;APP;BAX;BCL2L1;BIN1;C1S;C3;C7;C8B;C9;CD2AP;CD33;CD59;CETP;CFP;COMMD1;CP;CR1L;CST3;DBI;ELN;EPPIN;FN1;GC;HP;HPR;HPX;HSPA5;LCAT;LEP;LOXL1;LPA;LPL;LRP1;LRP2;LRP8;LTBP2;LTF;MMP9;MS4A4E;MS4A6A;NFKB1;ORM1;PCYOX1;PEX3;PICALM;PLA2G7;PLTP;PLXNA4;PON1;PON3;SAA1;SAA2;SAA4;SELENOS;SEMG1;SERPINA1;SERPING1;SNCA;SOR…	-1.3003	-1.13806	-1.58081	-0.97995	-0.89477	-0.879027	-0.220763	0.665636	0.155329	3.35967	3.27014	3.07156	-2.19935	-2.36951	-2.25197	0.663913	0.391631	0.332855	-1.31046	-2.17434	-1.10432	1.4078	1.02769	1.24656	113.84	1.91436e-12	7.33324e-13	3.30498e-11
P42345	MTOR	cytoplasm .GO.0005737.;cytosol .GO.0005829.;dendrite .GO.0030425.;endomembrane system .GO.0012505.;endoplasmic reticulum .GO.0005783.;endoplasmic reticulum membrane .GO.0005789.;Golgi membrane .GO.0000139.;lysosomal membrane .GO.0005765.;lysosome .GO.0005764.;membrane .GO.0016020.;mitochondrial outer membrane .GO.0005741.;nuclear envelope .GO.0005635.;nucleoplasm .GO.0005654.;nucleus .GO.0005634.…	ACTB;AKT1;AKT1S1;AKT2;AKT3;AMBRA1;ATG101;ATG12;ATG13;ATG5;ATG7;ATP6V1A;BCL2;BCL2L1;BECN1;CALM1;CALML3;CALML4;CALML5;CALML6;CAMKK2;CASP3;CASP9;CCND1;CD274;CHEK1;CHUK;CLIP1;DDB1;DDIT4;DEPDC5;DEPTOR;EGFR;EIF2AK4;EIF2S1;EIF3B;EIF3F;EIF4B;EIF4E;EIF4EBP1;EIF4EBP2;EIF4G1;EPAS1;ERBB2;ESR1;FBXW7;FKBP1A;FKBP3;FKBP4;FKBP5;FKBP8;FLCN;FNIP1;FOXO1;FOXO3;GABARAPL1;GABARAPL2;GAPDH;GPHN;GSK3B;HIF1A;HSP90AA1;HSP90…	-1.02772	-0.946705	-0.929279	0.0279762	0.0618615	0.0133894	0.089567	0.246341	0.110923	0.86797	0.693561	0.713818	-0.179745	-0.181556	-0.153956	0.411362	0.578151	0.389946	-0.122453	-0.371323	-0.440706	0.72324	0.583176	0.55316	113.776	1.92268e-12	7.36255e-13	3.31043e-11
Q8NBQ5	HSD17B11	cytoplasm .GO.0005737.;cytosol .GO.0005829.;endoplasmic reticulum .GO.0005783.;lipid droplet .GO.0005811.;estradiol 17.beta.dehydrogenase .NAD.P... activity .GO.0004303.;oxidoreductase activity. acting on the CH.OH group of donors. NAD or NADP as acceptor .GO.0016616.;steroid dehydrogenase activity .GO.0016229.;androgen catabolic process .GO.0006710.;estrogen biosynthetic process .GO.0006703.		1.56829	1.40858	1.43927	1.97201	2.3038	1.963	0.530589	0.963374	0.632823	1.66042	1.00316	1.04838	-2.06274	-2.27872	-2.36159	-0.26	-0.343948	-0.467312	-0.848472	-1.20329	-1.71176	-0.520416	-0.660326	-0.465964	113.593	1.947e-12	7.45213e-13	3.3433e-11
Q08AF3	SLFN5	nucleus .GO.0005634.;ATP binding .GO.0005524.;cell differentiation .GO.0030154.		-0.778381	-0.708931	-1.30371	-1.27643	-1.08456	-1.1997	-1.51489	-1.70593	-1.44329	-0.771549	-0.929683	-1.27627	1.29038	1.33531	1.24579	1.88619	1.88861	1.84899	-0.239209	-0.442234	-0.928115	0.667867	0.953813	0.935474	113.401	1.97287e-12	7.54987e-13	3.37867e-11
Q96AG4	LRRC59	cytoplasm .GO.0005737.;endoplasmic reticulum .GO.0005783.;endoplasmic reticulum membrane .GO.0005789.;membrane .GO.0016020.;mitochondrial nucleoid .GO.0042645.;nuclear envelope .GO.0005635.;cadherin binding .GO.0045296.;RNA binding .GO.0003723.;intracellular signal transduction .GO.0035556.		-2.454	-2.61174	-1.87969	1.06446	1.0822	0.931217	-2.91971	-2.28251	-2.23081	0.0765016	0.263265	-0.165913	1.04599	1.02793	1.10102	0.909501	0.622892	0.615436	0.698465	0.514851	0.667393	0.200817	-0.159087	-0.192712	112.973	2.03193e-12	7.78295e-13	3.46509e-11
Q9NP80	PNPLA8	endoplasmic reticulum membrane .GO.0005789.;membrane .GO.0016020.;mitochondrial membrane .GO.0031966.;mitochondrion .GO.0005739.;peroxisomal membrane .GO.0005778.;peroxisome .GO.0005777.;ATP binding .GO.0005524.;calcium.independent phospholipase A2 activity .GO.0047499.;lysophospholipase activity .GO.0004622.;phospholipase A1 activity .GO.0008970.;arachidonate metabolic process .GO.0019369.;arach…	PLA2G2A;PLA2G4C;PNPLA4;PNPLA6	-2.22124	-2.07048	-2.84678	0.0257403	0.0651302	0.161703	-1.1198	-1.58669	-1.33733	0.826449	0.436618	0.356301	0.0683801	0.0357655	-0.151262	1.96957	2.01798	1.93209	-0.504026	-1.15912	-0.853959	1.69395	1.43947	1.37923	112.957	2.03415e-12	7.79199e-13	3.46509e-11
Q9UPQ0	LIMCH1	actin cytoskeleton .GO.0015629.;cytoplasm .GO.0005737.;stress fiber .GO.0001725.;actin binding .GO.0003779.;metal ion binding .GO.0046872.;myosin II head.neck binding .GO.0032034.;actomyosin structure organization .GO.0031032.;cytoplasmic actin.based contraction involved in cell motility .GO.0060327.;negative regulation of cell migration .GO.0030336.;positive regulation of protein phosphorylation…		-1.09742	-0.921646	-0.763117	-0.575464	-0.727305	-0.737112	-2.09621	-2.07557	-1.65087	-1.30576	-1.41618	-1.18625	0.442107	0.465309	0.557047	0.925301	0.718477	0.875178	1.08502	0.459433	0.99796	0.45588	0.487339	0.416309	112.91	2.04081e-12	7.81924e-13	3.46722e-11
O15460	P4HA2	cytosol .GO.0005829.;endoplasmic reticulum .GO.0005783.;endoplasmic reticulum lumen .GO.0005788.;intracellular membrane.bounded organelle .GO.0043231.;nucleoplasm .GO.0005654.;electron transfer activity .GO.0009055.;iron ion binding .GO.0005506.;L.ascorbic acid binding .GO.0031418.;procollagen.proline 4.dioxygenase activity .GO.0004656.	COL1A1;COL8A2;EGLN1;FIP1L1;LAP3;P3H1;P3H2;P4HA1;P4HB;PDIA3;PDIA4;PLOD1;PLOD2;PRODH;PRODH;PRODH2;PYCR1;PYCR2;PYCR3	-0.622671	-0.579824	-0.645646	-0.336099	-0.296928	-0.542069	0.218031	0.299729	0.198235	1.50406	1.48245	1.1348	-0.918784	-1.07406	-1.14417	0.644041	0.266505	0.382618	-1.11922	-0.877612	-1.04186	1.06029	0.674062	0.840369	112.729	2.06646e-12	7.91449e-13	3.5015e-11
P31948	STIP1	cytosol .GO.0005829.;dynein axonemal particle .GO.0120293.;Golgi apparatus .GO.0005794.;nucleus .GO.0005634.;protein folding chaperone complex .GO.0101031.;protein.containing complex .GO.0032991.;Hsp90 protein binding .GO.0051879.;RNA binding .GO.0003723.;cellular response to interleukin.7 .GO.0098761.	AHSA1;BAG1;BAG2;BAG3;CCDC117;CCT2;CCT3;CCT4;CCT5;CCT6A;CCT6B;CCT7;CCT8;CCT8L2;CDC37;CDC37L1;CLPB;CRMP1;DNAJA1;DNAJA2;DNAJA4;DNAJB1;DNAJB11;DNAJB4;DNAJB6;DNAJC7;DNAJC9;FKBP4;FKBP5;GDA;HSF1;HSP90AA1;HSP90AB1;HSPA13;HSPA1A;HSPA1A;HSPA1L;HSPA2;HSPA4;HSPA4L;HSPA6;HSPA8;HSPB8;HSPBP1;HSPD1;HSPH1;NKTR;NR3C1;PFDN2;PFDN6;PGR;PPID;PPIG;PPP5C;PRNP;PSMG1;PSMG2;PTGES3;RND1;RPAP3;RUVBL1;RUVBL2;SDF2;SDF2L1;STUB1…	0.640671	0.812192	0.669524	-1.4658	-1.2161	-1.13204	0.590623	0.462196	0.301039	-0.554518	-0.156032	-0.362095	0.158343	0.127535	0.202288	-0.804876	-0.963731	-0.815598	0.441406	0.369389	0.273507	-1.08763	-0.956734	-1.1076	112.559	2.09099e-12	8.00781e-13	3.53372e-11
Q09666	AHNAK	actin cytoskeleton .GO.0015629.;cell.cell contact zone .GO.0044291.;costamere .GO.0043034.;cytoplasm .GO.0005737.;cytosol .GO.0005829.;extracellular exosome .GO.0070062.;focal adhesion .GO.0005925.;lysosomal membrane .GO.0005765.;membrane .GO.0016020.;nucleus .GO.0005634.;plasma membrane .GO.0005886.;plasma membrane protein complex .GO.0098797.;sarcolemma .GO.0042383.;T.tubule .GO.0030315.;vesicl…	AHNAK2;ANXA1;ANXA2;CAPN1;CAPN3;CHRM1;COX8A;DYSF;EZR;FKBP2;FOSL1;FTH1;LOC114841035;MAP3K11;MARK2;MYOF;PLCB3;PLEC;PPL;PRX;PYGM;ROM1;S100A10;SCGB1A1;SF1	1.60611	1.83321	1.48802	-0.0453734	0.149084	-0.110796	1.65059	1.39317	1.71182	-0.975071	-0.202896	-0.611526	0.251901	0.147866	0.230453	-2.47417	-2.85055	-2.70263	0.0733822	0.102097	0.449547	-2.60657	-3.73917	-3.6192	111.987	2.1757e-12	8.22774e-13	3.66721e-11
Q9Y3Q3	TMED3	COPI vesicle coat .GO.0030126.;COPII.coated ER to Golgi transport vesicle .GO.0030134.;endoplasmic reticulum .GO.0005783.;endoplasmic reticulum membrane .GO.0005789.;endoplasmic reticulum.Golgi intermediate compartment .GO.0005793.;endoplasmic reticulum.Golgi intermediate compartment membrane .GO.0033116.;Golgi apparatus .GO.0005794.;Golgi cisterna membrane .GO.0032580.;Golgi membrane .GO.0000139…	ARCN1;CDK5RAP3;COPA;COPB1;COPB2;COPE;COPG1;COPG2;COPZ1;COPZ2;DIPK2A;SCYL1;TMED10;TMED2;TMED4;TMED7;TMED9	-0.413236	-0.0486463	-0.198349	-0.486095	-0.385925	-0.322749	1.04497	1.08054	0.835759	0.653809	0.603539	0.495452	-0.352456	-0.264361	-0.412101	0.863686	0.471413	0.811064	-1.84043	-1.56586	-1.64774	0.252913	0.523122	0.512876	111.863	2.19447e-12	8.2781e-13	3.68912e-11
P04150	NR3C1	centrosome .GO.0005813.;chromatin .GO.0000785.;cytoplasm .GO.0005737.;cytosol .GO.0005829.;membrane .GO.0016020.;mitochondrial matrix .GO.0005759.;nuclear speck .GO.0016607.;nucleoplasm .GO.0005654.;nucleus .GO.0005634.;protein.containing complex .GO.0032991.;spindle .GO.0005819.;synapse .GO.0045202.;core promoter sequence.specific DNA binding .GO.0001046.;DNA.binding transcription activator acti…	ADRB2;AKT1;AR;ARID1A;BAG1;BCL2;BDNF;CEBPA;CEBPB;CREB1;CREBBP;CRH;CRHR1;CRHR1-2;CRY1;CRY2;CTNNB1;DAP3;DAXX;DCAF6;EGFR;EGR1;EP300;EPAS1;ESR1;FKBP4;FKBP5;FOS;FOXO1;GRIP1;HDAC1;HDAC2;HDAC6;HIF1A;HSD11B1;HSD11B2;HSP90AA1;HSP90AB1;HSPA1A;HSPA1A;HSPA1L;HSPA4;HSPA8;JUN;MED1;MED14;MED15;NCOA1;NCOA2;NCOA3;NCOR1;NCOR2;NFKB1;NR3C2;NRIP1;NTRK2;PER2;PGR;POMC;POU2F1;PPARGC1A;PRKACB;PTGES3;PTK6;RAD54L2;RELA;RUNX…	1.42401	1.72797	1.3918	1.0826	0.86539	1.01842	2.32386	2.27905	2.14989	0.957963	0.801615	0.981684	-1.56461	-1.9555	-2.01231	-1.56683	-1.28574	-1.35134	-2.54318	-1.56943	-1.81249	-0.913491	-1.84489	-1.34719	111.789	2.20601e-12	8.3094e-13	3.69883e-11
Q8N3R9	PALS1	adherens junction .GO.0005912.;apical junction complex .GO.0043296.;apical plasma membrane .GO.0016324.;axon .GO.0030424.;bicellular tight junction .GO.0005923.;cytoplasm .GO.0005737.;endoplasmic reticulum.Golgi intermediate compartment membrane .GO.0033116.;extracellular exosome .GO.0070062.;Golgi apparatus .GO.0005794.;lateral loop .GO.0043219.;myelin sheath adaxonal region .GO.0035749.;perikar…		0.767625	0.821862	0.634908	-0.236746	-0.113329	-0.0780445	1.24834	1.16915	0.853676	0.501856	0.417385	0.53277	-0.728638	-0.83284	-0.83476	-0.704643	-0.580598	-0.598937	-0.244047	-0.104019	-0.16756	-0.34392	-0.315443	-0.0890888	110.941	2.34068e-12	8.69272e-13	3.90605e-11
O95202	LETM1	mitochondrial inner membrane .GO.0005743.;mitochondrion .GO.0005739.;calcium ion binding .GO.0005509.;calcium.proton antiporter activity .GO.0015369.;ribosome binding .GO.0043022.;calcium export from the mitochondrion .GO.0099093.;calcium ion transport .GO.0006816.;cristae formation .GO.0042407.;inner mitochondrial membrane organization .GO.0007007.;mitochondrial calcium ion homeostasis .GO.00515…	IMMT;MCU;MCUR1;MICU1;MICU2;NSD2;SLC8B1;TRAPPC10	-0.603917	-0.764507	-0.914832	-0.711273	-0.653199	-0.510837	-0.109496	-0.33459	-0.246182	0.287251	0.264631	0.309599	0.0854942	0.135228	0.0997185	0.934388	0.886581	0.835958	0.0298195	-0.306343	-0.126742	0.817295	0.92202	0.890524	110.924	2.34368e-12	8.70165e-13	3.90605e-11
Q53LP3	SOWAHC			0.69594	0.743861	0.711785	-0.248304	-0.116324	-0.132973	-0.458935	-0.519485	-0.666032	-1.27568	-1.15947	-0.776213	0.100506	0.0507386	-0.0614258	-0.485508	-0.531495	-0.635013	1.05632	1.13811	1.23994	0.0722957	0.17909	0.209231	110.897	2.3479e-12	8.71426e-13	3.90605e-11
Q7Z7H5	TMED4	COPII.coated ER to Golgi transport vesicle .GO.0030134.;endoplasmic reticulum .GO.0005783.;endoplasmic reticulum membrane .GO.0005789.;endoplasmic reticulum.Golgi intermediate compartment .GO.0005793.;Golgi apparatus .GO.0005794.;endoplasmic reticulum to Golgi vesicle.mediated transport .GO.0006888.;Golgi organization .GO.0007030.;intracellular protein transport .GO.0006886.;positive regulation o…	GORASP2;NAGLU;TMED10;TMED2;TMED3;TMED5	-1.9327	-1.85285	-2.2179	-0.137642	0.231516	0.00860444	-1.02437	-0.646458	-0.802019	1.33937	0.599194	0.600508	-0.882248	-0.921481	-1.13734	1.8155	1.28941	1.45638	-0.577257	-0.748858	-0.711837	2.00756	1.87894	1.85219	110.76	2.37066e-12	8.7829e-13	3.9337e-11
P62826	RAN	centriole .GO.0005814.;chromatin .GO.0000785.;cytoplasm .GO.0005737.;cytosol .GO.0005829.;extracellular exosome .GO.0070062.;melanosome .GO.0042470.;membrane .GO.0016020.;midbody .GO.0030496.;nuclear envelope .GO.0005635.;nuclear pore .GO.0005643.;nucleolus .GO.0005730.;nucleoplasm .GO.0005654.;nucleus .GO.0005634.;protein.containing complex .GO.0032991.;recycling endosome .GO.0055037.;RNA nuclea…	AKIRIN2;CCT2;CCT4;CCT5;CCT6A;CCT7;CCT8;CSE1L;DICER1;DLGAP5;EEF1A1;EEF1A2;EEF1B2;EIF1AX;EIF5A;H2AZ1;H4-16;ILF2;IPO11;IPO13;IPO4;IPO5;IPO7;IPO8;IPO9;KPNA1;KPNA2;KPNA3;KPNA4;KPNA6;KPNA7;KPNB1;MYBBP1A;NCBP1;NCBP2;NCBP2L;NEMP1;NMD3;NPM1;NUP107;NUP153;NUP214;NUP50;NUP54;NUP62;NUP85;NUP93;NUP98;NUTF2;NXF1;PHAX;PPIA;PSMD14;RABIF;RAE1;RANBP1;RANBP2;RANBP3;RANBP6;RANGAP1;RANGRF;RCC1;RCC1L;RGPD1;RGPD2;RGPD3…	-1.27944	-1.42069	-1.12002	-0.755918	-0.647303	-0.667314	-1.10876	-0.732621	-0.497964	0.162787	0.193985	0.2422	0.980982	1.06133	1.03058	0.806474	0.803317	0.718255	0.308514	0.218237	0.102901	0.385453	0.532991	0.407627	110.675	2.38498e-12	8.82665e-13	3.94724e-11
Q86X10	RALGAPB	GTPase activator activity .GO.0005096.;protein heterodimerization activity .GO.0046982.;activation of GTPase activity .GO.0090630.;Ral protein signal transduction .GO.0032484.;regulation of small GTPase mediated signal transduction .GO.0051056.	AKT2;DIP2B;RALA;RALGAPA1;RALGAPA2;RNF111;TMEM131	-0.945274	-1.1303	-1.20666	0.940072	1.04161	0.734841	-0.758318	-1.08187	-0.524193	1.02667	0.847996	0.791742	-0.49604	-0.566515	-0.663802	1.36754	1.30206	1.22059	-1.01992	-1.51661	-1.55989	1.8066	1.41087	1.36479	110.174	2.47069e-12	9.09788e-13	4.07855e-11
P12236	SLC25A6	membrane .GO.0016020.;mitochondrial inner membrane .GO.0005743.;mitochondrion .GO.0005739.;nucleus .GO.0005634.;TIM23 mitochondrial import inner membrane translocase complex .GO.0005744.;ATP.ADP antiporter activity .GO.0005471.;apoptotic process .GO.0006915.;mitochondrial ADP transmembrane transport .GO.0140021.;mitochondrial ATP transmembrane transport .GO.1990544.;negative regulation of mitocho…	AKAP17A;ASMT;ASMTL;ATP5F1A;ATP5F1B;CIAO1;CIAO2B;CS;CSF2RA;CYC1;CYCS;HSPA9;MFN2;MMS19;NDUFA13;PPID;PPIF;PRKCE;RPL10;RPS5;SLC25A3;SLC25A31;SLC25A4;SLC25A5;STS;TIMM10;TIMM17A;TIMM17B;TIMM21;TIMM23;TIMM50;TIMM9;TSPO;VDAC1;VDAC2;VDAC3	0.833945	0.688401	0.976459	0.532294	0.654267	0.52707	0.508068	0.719519	0.434484	1.10194	0.703313	0.539799	-1.17611	-1.27935	-1.39993	0.525219	0.471599	0.447359	-1.23461	-1.16601	-1.16508	0.308837	0.476917	0.240179	110.115	2.48113e-12	9.13204e-13	4.08525e-11
P51689	ARSD	endoplasmic reticulum lumen .GO.0005788.;lysosome .GO.0005764.;arylsulfatase activity .GO.0004065.;metal ion binding .GO.0046872.	MED14;SUMF1;XG	-0.691787	-0.651325	-1.16752	-0.723155	-0.661556	-0.989342	-0.11199	-0.21259	-0.151816	0.677799	0.477316	0.249839	-0.627564	-0.975748	-0.823316	1.7653	1.47897	1.53241	-0.958915	-1.07174	-0.878134	1.32097	1.47693	1.27962	110.041	2.49412e-12	9.17493e-13	4.09611e-11
P10253	GAA	autolysosome lumen .GO.0120282.;azurophil granule membrane .GO.0035577.;extracellular exosome .GO.0070062.;ficolin.1.rich granule membrane .GO.0101003.;intracellular membrane.bounded organelle .GO.0043231.;lysosomal lumen .GO.0043202.;lysosomal membrane .GO.0005765.;lysosome .GO.0005764.;membrane .GO.0016020.;plasma membrane .GO.0005886.;tertiary granule membrane .GO.0070821.;alpha.1.4.glucosidas…	AMY1A;AMY2A;AMY2B;GLA;GYG1;HK1;HK2;HK3;HKDC1;MGAM;MGAM2;SI	-0.44153	-0.303544	-0.36107	-1.12689	-0.988267	-0.950734	1.07305	0.593294	0.360871	0.148625	0.033009	-0.0907203	-0.802488	-0.706215	-0.743597	1.2208	1.32031	1.15438	-1.05544	-1.2956	-1.33433	1.00303	1.16764	1.06207	109.949	2.51044e-12	9.22939e-13	4.11236e-11
P55884	EIF3B	cytoplasmic stress granule .GO.0010494.;cytosol .GO.0005829.;eukaryotic 43S preinitiation complex .GO.0016282.;eukaryotic 48S preinitiation complex .GO.0033290.;eukaryotic translation initiation factor 3 complex .GO.0005852.;eukaryotic translation initiation factor 3 complex. eIF3m .GO.0071541.;extracellular exosome .GO.0070062.;synapse .GO.0045202.;molecular adaptor activity .GO.0060090.;RNA bin…	ABCE1;CAPRIN1;CCT2;CCT4;CCT7;CCT8;COPS5;DDX3X;DENR;DHX29;EEF1A1;EEF1G;EEF2;EEFSEC;EIF1;EIF1AX;EIF1AY;EIF1B;EIF2A;EIF2S1;EIF2S2;EIF2S3;EIF2S3B;EIF3A;EIF3C;EIF3CL;EIF3D;EIF3E;EIF3F;EIF3G;EIF3H;EIF3I;EIF3J;EIF3K;EIF3L;EIF3M;EIF4A1;EIF4A2;EIF4A3;EIF4B;EIF4E;EIF4G1;EIF4G2;EIF4G3;EIF4H;EIF5;EIF5B;EIF6;ELAVL1;EPRS1;ETF1;FAU;G3BP1;METTL3;MICALL1;MRNIP;MRPS10;MRPS5;MTIF2;MTOR;PABPC1;RACK1;RPL13;RPL13A;RPL…	-2.89821	-3.05712	-2.44534	-0.284777	-0.35383	-0.597813	-1.00808	-0.753529	-0.628079	0.190677	0.113717	-0.289873	0.952115	0.92382	1.04099	0.405405	0.0191338	0.224615	0.466855	0.442215	0.612915	-0.0885381	-0.049806	-0.186319	109.83	2.53175e-12	9.3015e-13	4.12835e-11
Q9NZM1	MYOF	caveola .GO.0005901.;centriolar satellite .GO.0034451.;ciliary basal body .GO.0036064.;cilium .GO.0005929.;cytoplasmic vesicle .GO.0031410.;extracellular exosome .GO.0070062.;intracellular membrane.bounded organelle .GO.0043231.;nuclear envelope .GO.0005635.;nuclear membrane .GO.0031965.;plasma membrane .GO.0005886.;synaptic vesicle membrane .GO.0030672.;calcium ion binding .GO.0005509.;phospholi…	AHNAK;CAPN3;EHD2;EHD3	1.19818	1.25232	0.818632	1.14695	1.15744	1.13635	0.0656429	0.0515329	0.110273	0.0873274	-0.438673	-0.273892	-0.0940762	-0.259622	-0.0446807	-0.39936	-0.357769	-0.387211	-1.40959	-1.28723	-1.31855	-0.606286	-0.784353	-0.66714	109.822	2.53308e-12	9.30605e-13	4.12835e-11
O75521	ECI2	cytosol .GO.0005829.;intracellular membrane.bounded organelle .GO.0043231.;membrane .GO.0016020.;mitochondrion .GO.0005739.;peroxisomal matrix .GO.0005782.;peroxisome .GO.0005777.;delta.3..delta.2..enoyl.CoA isomerase activity .GO.0004165.;fatty.acyl.CoA binding .GO.0000062.;fatty acid beta.oxidation .GO.0006635.;fatty acid catabolic process .GO.0009062.	ACAA1;ACAA2;ACAD11;ACAD8;ACAD9;ACADL;ACADM;ACADS;ACADSB;ACADVL;ACAT1;ACAT2;ACOX1;ACOX2;ACOX3;ACOXL;CARTPT;CRYL1;ECH1;ECI1;EHHADH;ENSP00000493273;GCDH;HADH;HADHB;HSD17B4;HSDL2;IVD;PEX10;PEX5;SCP2;SMIM24	-0.618143	-0.534605	-0.788337	-0.177967	-0.106771	0.0654692	-0.772014	-0.896833	-0.70744	-0.383714	-1.01715	-0.664662	-0.237344	-0.335365	-0.334438	1.33759	1.44981	1.32858	-0.377368	-0.34911	-0.723163	1.59957	1.63616	1.53927	109.664	2.56173e-12	9.40484e-13	4.15731e-11
P00749	PLAU	cell surface .GO.0009986.;external side of plasma membrane .GO.0009897.;extracellular exosome .GO.0070062.;extracellular region .GO.0005576.;extracellular space .GO.0005615.;focal adhesion .GO.0005925.;plasma membrane .GO.0005886.;protein complex involved in cell.matrix adhesion .GO.0098637.;serine protease inhibitor complex .GO.0097180.;serine.type endopeptidase complex .GO.1905370.;specific gra…	A2M;ALB;ANXA2;C3;CD5L;CPB2;CTSB;CTSD;CXCL8;EGF;F3;FN1;IGF2R;IL1B;IL6;ITGA5;MASP1;MET;MMP1;MMP14;MMP2;MMP3;MMP7;MMP9;MRC2;MYC;PLAT;PLAUR;PLG;RXYLT1;SERPINA5;SERPINB2;SERPINE1;SERPINE2;SERPINF2;SRPX2;THBD;THBS1;TIMP2;TNF;VTN	-0.893612	-0.888779	-1.37356	0.977689	1.18747	1.03992	-1.9196	-2.16139	-1.73919	0.725454	1.15119	0.98702	0.697694	0.700477	0.701717	0.469308	0.336285	0.287206	-0.795053	-1.28347	-0.688916	1.63407	1.25537	1.4207	109.653	2.56384e-12	9.41219e-13	4.15731e-11
Q9NZ45	CISD1	mitochondrial outer membrane .GO.0005741.;mitochondrion .GO.0005739.;2 iron. 2 sulfur cluster binding .GO.0051537.;identical protein binding .GO.0042802.;L.cysteine transaminase activity .GO.0047801.;metal ion binding .GO.0046872.;protein homodimerization activity .GO.0042803.;pyridoxal phosphate binding .GO.0030170.;intracellular iron ion homeostasis .GO.0006879.;protein maturation by .2Fe.2S. c…	CISD3;PRKN;VDAC1	-0.556094	-0.697473	-0.667219	-0.333712	-0.102419	-0.212864	-0.549679	-0.399956	-0.346283	-0.178578	0.0948931	-0.191634	-0.496891	-0.512421	-0.560242	1.944	1.38022	1.43381	-0.302717	-0.550638	-0.505278	1.50646	1.42677	1.36455	109.552	2.58216e-12	9.47658e-13	4.16682e-11
Q9P2K8	EIF2AK4	cytoplasm .GO.0005737.;cytosol .GO.0005829.;cytosolic ribosome .GO.0022626.;nucleus .GO.0005634.;3.phosphoinositide.dependent protein kinase activity .GO.0004676.;AMP.activated protein kinase activity .GO.0004679.;ATP binding .GO.0005524.;DNA.dependent protein kinase activity .GO.0004677.;eukaryotic translation initiation factor 2alpha kinase activity .GO.0004694.;histone H2AS1 kinase activity .G…	ASNS;ATF4;CHUK;DARS2;DDIT3;EEF1A1;EIF2A;EIF2B1;EIF2B2;EIF2B4;EIF2B5;EIF2S1;EIF2S2;EIF2S3;EIF4E;EIF5;EPRS1;GCN1;HAUS2;HSPA5;IFIT1;IFIT1B;IKBKB;IKBKG;LARS1;LARS2;MTOR;NFE2L2;PPP6C;RABIF;TARS1;XBP1	1.0778	0.986229	0.887112	0.586058	0.434148	0.530511	0.243689	0.167278	0.26173	-0.211596	0.0475393	0.0799553	0.0616853	0.168442	0.0189527	-0.6705	-0.531678	-0.661465	-0.274217	-0.310759	-0.347868	-0.6203	-0.570779	-0.445169	109.549	2.58271e-12	9.47855e-13	4.16682e-11
Q13445	TMED1	COPII.coated ER to Golgi transport vesicle .GO.0030134.;endoplasmic reticulum .GO.0005783.;endoplasmic reticulum membrane .GO.0005789.;endoplasmic reticulum.Golgi intermediate compartment .GO.0005793.;endoplasmic reticulum.Golgi intermediate compartment membrane .GO.0033116.;Golgi apparatus .GO.0005794.;plasma membrane .GO.0005886.;signaling receptor binding .GO.0005102.;cell.cell signaling .GO.0…	IL1RL1;TMED10;TMED2;TMED9	-0.0168666	-0.272369	-0.0837439	0.350511	0.524671	0.0417896	0.260199	0.577961	-0.141694	0.904796	1.0974	0.914505	-2.71501	-2.67393	-2.59946	1.83682	1.1833	1.5059	-1.38205	-1.07717	-1.63457	1.55024	1.21049	1.24606	109.448	2.60147e-12	9.54544e-13	4.18158e-11
Q96LD4	TRIM47	cytosol .GO.0005829.;glutamatergic synapse .GO.0098978.;nucleus .GO.0005634.;postsynapse .GO.0098794.;ubiquitin protein ligase activity .GO.0061630.;ubiquitin.protein transferase activity .GO.0004842.;zinc ion binding .GO.0008270.;protein ubiquitination .GO.0016567.;regulation of postsynapse assembly .GO.0150052.		-0.355184	-0.188744	-0.371091	0.174128	0.303717	0.50257	1.86684	1.79575	1.50637	1.52679	1.33396	1.58052	-0.122219	-0.153236	-0.286519	-0.578885	-0.461249	-0.320094	-1.42163	-0.948576	-0.755744	-1.05551	-0.97832	-0.904761	109.429	2.60492e-12	9.55782e-13	4.18158e-11
O96008	TOMM40	cytosol .GO.0005829.;membrane .GO.0016020.;mitochondria.associated endoplasmic reticulum membrane contact site .GO.0044233.;mitochondrial inner membrane .GO.0005743.;mitochondrial outer membrane .GO.0005741.;mitochondrial outer membrane translocase complex .GO.0005742.;mitochondrion .GO.0005739.;pore complex .GO.0046930.;TOM complex .GO.0140596.;porin activity .GO.0015288.;protein transmembrane t…	ACO2;APOC1;APOC2;APOE;APOO;APOOL;APP;ATP5F1B;BCAP31;CHCHD2;CHCHD3;CHCHD4;CHCHD6;COX4I1;CYC1;DNAJC11;DNAJC19;FAF2;FIS1;GRPEL1;HSP90AA1;HSPA4;HSPA9;HSPD1;IMMT;MFN1;MICOS10;MICOS13;MTX1;MTX2;MTX3;NDUFB8;NECTIN2;OXA1L;PAM16;PHB2;PINK1;PPIF;PRKN;SAMM50;SOD1;SPG7;TIMM10;TIMM13;TIMM17A;TIMM17B;TIMM21;TIMM22;TIMM23;TIMM44;TIMM50;TIMM8A;TIMM8B;TIMM9;TOMM20;TOMM20L;TOMM22;TOMM40L;TOMM5;TOMM6;TOMM7;TOMM70;T…	-0.141351	-0.15687	-0.328132	0.374018	0.560132	0.537363	0.0935064	0.340306	-0.26812	0.96497	0.721456	0.930341	-1.07175	-1.05173	-1.15755	0.871736	0.985609	0.850476	-0.860966	-0.880931	-1.20858	1.36436	1.49549	1.45037	109.02	2.68208e-12	9.79008e-13	4.29468e-11
Q15435	PPP1R7	chromosome .GO.0005694.;cytoplasm .GO.0005737.;extracellular exosome .GO.0070062.;nucleus .GO.0005634.;enzyme regulator activity .GO.0030234.;protein phosphatase regulator activity .GO.0019888.	AURKB;PASK;PPP1CA;PPP1CB;PPP1CC;PPP1R11;PPP1R16B;PPP1R2;PPP1R3A;SH2D4A;TTC1;UBXN2B;UCK2	0.348087	0.304211	0.224356	0.0486424	0.0930781	0.0821949	0.898011	0.803065	0.9443	0.0799593	-0.0103036	0.0471901	-0.21919	-0.0851234	-0.0951452	-0.210233	-0.397604	-0.313453	-0.234097	-0.167677	0.0817953	-0.869455	-0.858309	-0.83336	108.829	2.71894e-12	9.90507e-13	4.34284e-11
Q9BZK7	TBL1XR1	histone deacetylase complex .GO.0000118.;mitotic spindle .GO.0072686.;nucleoplasm .GO.0005654.;nucleus .GO.0005634.;transcription repressor complex .GO.0017053.;beta.catenin binding .GO.0008013.;histone binding .GO.0042393.;transcription cis.regulatory region binding .GO.0000976.;transcription corepressor activity .GO.0003714.;blastocyst hatching .GO.0001835.;chromatin organization .GO.0006325.;f…	APC;APC2;BCL6;CREBBP;CTBP1;CTNNB1;GPS2;HDAC1;HDAC2;HDAC3;HDAC4;HDAC5;HDAC8;HIST2H2BE;KMT2E;MECP2;NCOA2;NCOR1;NCOR2;SIN3A;SKP1;SMARCD3;TBL1X;TBL1Y;USP44	1.25404	1.48884	1.03251	-0.388723	-0.503007	-0.39313	0.663531	0.407646	0.526995	-0.770915	-1.2146	-0.969415	0.6216	0.663345	0.688326	-1.21279	-1.03007	-1.22088	0.179007	0.112986	0.0680863	-0.984745	-1.17763	-1.44567	108.608	2.76246e-12	1.00444e-12	4.40138e-11
P07437	TUBB	azurophil granule lumen .GO.0035578.;cell body .GO.0044297.;cytoplasm .GO.0005737.;cytoplasmic ribonucleoprotein granule .GO.0036464.;cytoskeleton .GO.0005856.;cytosol .GO.0005829.;extracellular exosome .GO.0070062.;extracellular region .GO.0005576.;intercellular bridge .GO.0045171.;membrane raft .GO.0045121.;microtubule .GO.0005874.;microtubule cytoskeleton .GO.0015630.;mitotic spindle .GO.00726…	ACTB;ACTG1;AKT1;ARHGEF2;ATP5F1E;BTF3;CAMSAP1;CCT2;CCT3;CCT4;CCT5;CCT6A;CCT7;CCT8;CKAP5;CLIP1;DYNC1H1;DYNC1I1;DYNC1I2;DYNC2H1;EEF1A1;GAPDH;GJA1;HSPA8;KATNB1;KIFC1;LRRK2;MAPRE1;MAPT;MTOR;NACA;NACA2;NPHP1;PLK1;POTEF;RAB7A;RAB8B;RPL10;RPL11;RPL12;RPL13;RPL13A;RPL14;RPL15;RPL17;RPL18;RPL18A;RPL19;RPL21;RPL22;RPL23;RPL23A;RPL24;RPL26;RPL27;RPL27A;RPL28;RPL29;RPL3;RPL30;RPL31;RPL32;RPL34;RPL35;RPL35A;RP…	-2.42359	-3.18079	-3.04563	1.38709	1.29585	1.38633	-1.7283	-2.0064	-0.84953	2.43795	2.05733	2.04063	0.228984	0.466817	0.315323	1.19743	1.00736	0.98592	-2.63564	-3.05453	-3.84089	1.58022	1.68054	1.66435	108.244	2.83551e-12	1.02872e-12	4.50656e-11
Q92793	CREBBP	chromatin .GO.0000785.;cytoplasm .GO.0005737.;cytosol .GO.0005829.;histone acetyltransferase complex .GO.0000123.;nuclear body .GO.0016604.;nucleoplasm .GO.0005654.;nucleus .GO.0005634.;transcription regulator complex .GO.0005667.;acetyltransferase activity .GO.0016407.;chromatin binding .GO.0003682.;chromatin DNA binding .GO.0031490.;damaged DNA binding .GO.0003684.;DNA.binding transcription fac…	AIRE;AKT1;APP;AR;ARID1A;ARNT;ARNTL;ATF1;ATF2;ATF4;ATXN3;BCL2;BDNF;BNIP3L;BRCA1;BRD4;CAMK2A;CAMK2B;CAMK4;CARM1;CCNA2;CCND1;CCND3;CDC27;CDH1;CDH2;CDK2;CDK8;CDKN1A;CDKN2A;CEBPA;CEBPB;CEBPD;CHUK;CIITA;CITED1;CITED2;CITED4;CLOCK;CREB1;CREB3;CREB3L1;CREB3L2;CREB3L3;CREB3L4;CREB5;CREM;CRTC2;CTBP1;CTNNB1;DAXX;E2F1;E2F3;EBF1;EGR1;EGR2;EGR3;EID1;EID3;EP300;EPAS1;ESR1;ETS1;ETS2;EWSR1;EZH2;FBXW7;FGFR1;FOS;FO…	1.17216	1.35319	1.29801	-1.32697	-1.23988	-0.727574	2.1465	2.12687	2.19249	-0.671761	0.136041	0.0604298	-0.333175	-0.23242	-0.383647	-1.3658	-1.00711	-1.20254	-0.0510391	0.0539929	-0.146107	-1.79954	-1.85055	-2.15213	108.034	2.87881e-12	1.04367e-12	4.56405e-11
P49840	GSK3A	apical dendrite .GO.0097440.;axon .GO.0030424.;beta.catenin destruction complex .GO.0030877.;cytoplasm .GO.0005737.;cytosol .GO.0005829.;mitochondrion .GO.0005739.;neuronal cell body .GO.0043025.;nucleus .GO.0005634.;postsynapse .GO.0098794.;proximal dendrite .GO.1990635.;3.phosphoinositide.dependent protein kinase activity .GO.0004676.;AMP.activated protein kinase activity .GO.0004679.;ATP bindi…	AKT1;AKT1S1;AKT2;AKT3;APC;APP;AXIN1;AXIN2;BTRC;CACYBP;CSNK1A1;CTNNB1;CTNNBIP1;FRAT1;GSK3B;GSKIP;LRP6;MAP3K7;MAPT;MCL1;PPP3CC;PRKACA;SIAH1;TAB1;TAB2;TLR3;TSC2;XBP1	0.619616	0.808129	0.837819	0.49583	0.527509	0.39983	0.867507	0.956871	0.96182	1.04008	0.959206	0.852975	-0.425106	-0.486384	-0.569085	-0.789281	-1.17554	-0.848633	-0.558762	-0.278851	-0.749479	-0.844699	-0.760961	-0.656038	107.839	2.91944e-12	1.05811e-12	4.61704e-11
Q9NQR4	NIT2	centrosome .GO.0005813.;cytosol .GO.0005829.;extracellular exosome .GO.0070062.;extracellular region .GO.0005576.;mitochondrion .GO.0005739.;specific granule lumen .GO.0035580.;tertiary granule lumen .GO.1904724.;2.oxoglutaramate amidase activity .GO.0106008.;omega.amidase activity .GO.0050152.;asparagine metabolic process .GO.0006528.;glutamine metabolic process .GO.0006541.;oxaloacetate metabol…	ACLY;CS;FHIT;GLUD1;GLUD2;GOT1;GOT1L1;GOT2;IDH1;IDH2;IDH3A;IDH3B;IDH3G;IL4I1;MDH2;OGDH;OGDHL;PC;PCK1;PCK2;SRM	-0.990937	-0.988934	-0.867953	-0.603666	-0.690415	-0.838788	-1.08621	-1.40014	-0.898597	-0.844665	-0.549335	-0.539253	1.36994	1.53712	1.3953	0.337031	0.214373	0.265725	-0.0897392	-0.0709406	-0.278637	0.310054	0.277625	0.0571158	107.778	2.93232e-12	1.06277e-12	4.61847e-11
O75822	EIF3J	cytosol .GO.0005829.;eukaryotic 43S preinitiation complex .GO.0016282.;eukaryotic 48S preinitiation complex .GO.0033290.;eukaryotic translation initiation factor 3 complex .GO.0005852.;identical protein binding .GO.0042802.;translation initiation factor activity .GO.0003743.;formation of cytoplasmic translation initiation complex .GO.0001732.;translational initiation .GO.0006413.	ABCE1;COPS5;DENR;DHX29;EIF1;EIF1AX;EIF1AY;EIF1B;EIF2S1;EIF2S2;EIF2S3;EIF3A;EIF3B;EIF3C;EIF3CL;EIF3D;EIF3E;EIF3F;EIF3G;EIF3H;EIF3I;EIF3K;EIF3L;EIF3M;EIF4A1;EIF4G1;EIF4G2;EIF5;EIF6;ETF1;FAU;MRPL13;MRPS10;MRPS5;PAIP2;RACK1;RPS10;RPS11;RPS12;RPS13;RPS14;RPS15;RPS15A;RPS16;RPS17;RPS18;RPS19;RPS2;RPS20;RPS21;RPS23;RPS24;RPS25;RPS26;RPS27;RPS27A;RPS28;RPS29;RPS3;RPS3A;RPS4X;RPS5;RPS6;RPS7;RPS8;RPS9;RPSA…	1.24773	0.936143	1.85484	0.341003	0.244207	0.388447	0.581559	0.599721	0.536753	-1.6044	-1.33589	-1.22626	0.544699	0.579174	0.536685	-1.43954	-1.47657	-1.52588	0.616538	0.631669	0.547359	-1.4705	-1.69503	-1.87597	107.767	2.93476e-12	1.06366e-12	4.61847e-11
Q14699	RFTN1	cytoplasm .GO.0005737.;early endosome .GO.0005769.;endosome .GO.0005768.;extracellular exosome .GO.0070062.;membrane raft .GO.0045121.;plasma membrane .GO.0005886.;protein.containing complex .GO.0032991.;double.stranded RNA binding .GO.0003725.;B cell receptor signaling pathway .GO.0050853.;dsRNA transport .GO.0033227.;membrane raft assembly .GO.0001765.;positive regulation of growth rate .GO.004…		1.73989	1.8925	1.45888	-0.662753	-0.725965	-1.07743	0.390976	0.762955	0.21405	-1.62139	-1.46638	-1.48805	0.878038	0.602941	0.935147	-1.23116	-1.78906	-1.16085	0.198346	0.0790154	0.586715	-2.19524	-2.44414	-2.42544	107.623	2.96563e-12	1.07501e-12	4.63304e-11
O94923	GLCE	Golgi apparatus .GO.0005794.;Golgi membrane .GO.0000139.;calcium ion binding .GO.0005509.;heparosan.N.sulfate.glucuronate 5.epimerase activity .GO.0047464.;protein homodimerization activity .GO.0042803.;racemase and epimerase activity. acting on carbohydrates and derivatives .GO.0016857.;heparan sulfate proteoglycan biosynthetic process .GO.0015012.;heparin biosynthetic process .GO.0030210.;negat…	EXT1;HS2ST1;HS2ST1;HS3ST1;HS6ST1;NDST1;NDST2	0.143308	0.160556	0.119946	0.0697224	0.167812	0.148028	-0.156799	0.0216633	-0.505523	0.453442	0.0078726	0.205681	-0.685307	-0.67276	-0.677934	1.34329	1.38227	1.33592	-0.985848	-0.832922	-0.939963	1.02887	1.12852	1.19589	107.613	2.96763e-12	1.07575e-12	4.63304e-11
P00533	EGFR	apical plasma membrane .GO.0016324.;basal plasma membrane .GO.0009925.;basolateral plasma membrane .GO.0016323.;cell junction .GO.0030054.;cell surface .GO.0009986.;ciliary basal body .GO.0036064.;cilium .GO.0005929.;clathrin.coated endocytic vesicle membrane .GO.0030669.;cytoplasm .GO.0005737.;cytosol .GO.0005829.;early endosome membrane .GO.0031901.;endoplasmic reticulum membrane .GO.0005789.;e…	AAMP;ABL1;ABL2;ACKR3;ACTB;ACTN4;AGO2;AKAP12;AKT1;ALB;ALCAM;ANGPT1;ANGPT2;ANKS1A;ANXA1;ANXA2;ANXA5;AP2A1;AP2A2;AP2B1;AP2M1;AP2S1;APBB2;APP;AR;AREG;ARHGEF7;ARRB1;ARRB2;ATP2A2;ATP6V1H;AXL;B4E171;BAIAP2;BCAR1;BCL2;BCL2L1;BDNF;BECN1;BLK;BRCA1;BSG;BTC;CALM1;CALM1;CALML3;CALML4;CALML5;CALML6;CAMLG;CASP3;CASP8;CASP9;CAV1;CAV2;CAV3;CAVIN1;CBL;CBLB;CBLC;CCL2;CCN2;CCNB1;CCND1;CCNE1;CD151;CD1D;CD24;CD274;CD4…	2.07605	2.03961	2.01936	-0.579261	-0.681641	-0.625765	-0.109586	-0.0954453	-0.221391	-1.53539	-0.836943	-0.984249	-0.274015	-0.37543	-0.253299	-0.275661	-0.517963	-0.256931	-0.0679016	0.0467487	-0.159568	-0.0778657	0.1414	0.065173	107.6	2.97029e-12	1.07675e-12	4.63304e-11
P62873	GNB1	cytoplasm .GO.0005737.;cytosol .GO.0005829.;extracellular exosome .GO.0070062.;extracellular vesicle .GO.1903561.;heterotrimeric G.protein complex .GO.0005834.;lysosomal membrane .GO.0005765.;membrane .GO.0016020.;photoreceptor disc membrane .GO.0097381.;plasma membrane .GO.0005886.;synapse .GO.0045202.;GTPase activity .GO.0003924.;GTPase binding .GO.0051020.;protein.containing complex binding .G…	ADCY1;ADCY2;ADCY3;ADCY4;ADCY5;ADCY7;ADCY8;ADCY9;ADCYAP1;ADCYAP1R1;ADGRD1;ADGRF1;ADGRG1;ADGRG2;ADGRG3;ADGRG4;ADGRG5;ADGRL1;ADGRL2;ADGRL3;ADM;ADM2;ADORA1;ADORA2A;ADRA2A;AKT1;APLNR;APP;AVPR2;BDKRB1;BDKRB2;CACNA1A;CACNA1B;CALCA;CALCB;CALCR;CALCRL;CCKAR;CCL15;CCL2;CCL20;CCL5;CCR1;CCR2;CCR3;CCR5;CCR6;CCT5;CCT8;CDC42;CENPS-CORT;CGA;CGB3;CGB3;CGB8;CHRM2;CHRM4;CNR1;CNR2;CORT;CRH;CRHR1;CRHR1-2;CX3CL1;CX3CR…	-1.33531	-1.60365	-1.53426	-0.271331	-0.135216	-0.317105	-0.490901	-0.661935	-0.795137	0.246324	0.0566617	-0.0737919	0.293954	0.236577	0.365483	0.532158	0.443777	0.404304	0.646519	0.707402	0.455791	-0.0137908	0.0439597	0.0315331	107.588	2.97296e-12	1.07774e-12	4.63304e-11
Q13287	NMI	cytoplasm .GO.0005737.;cytosol .GO.0005829.;extracellular space .GO.0005615.;membrane .GO.0016020.;nucleoplasm .GO.0005654.;nucleus .GO.0005634.;identical protein binding .GO.0042802.;cell surface receptor signaling pathway via JAK.STAT .GO.0007259.;innate immune response .GO.0045087.;macrophage activation involved in immune response .GO.0002281.;negative regulation of cell population proliferati…	BRMS1;IFI35;IRF7;KAT5;MYC;MYCN;SOX10;STAT1;STAT2;TRIM21;UBE2L6	0.747391	1.12359	0.76816	-1.52236	-1.54759	-1.14757	2.10204	1.90498	1.74381	0.939248	1.10536	1.26465	0.0135829	-0.0635477	0.023316	-0.383154	-0.342508	-0.304622	-1.37343	-0.835287	-1.003	-1.64788	-1.42141	-0.995434	107.292	3.03746e-12	1.25366e-12	4.71787e-11
P39687	ANP32A	cytoplasm .GO.0005737.;endoplasmic reticulum .GO.0005783.;nucleoplasm .GO.0005654.;nucleus .GO.0005634.;perinuclear region of cytoplasm .GO.0048471.;histone binding .GO.0042393.;RNA binding .GO.0003723.;intracellular signal transduction .GO.0035556.;nucleocytoplasmic transport .GO.0006913.;regulation of apoptotic process .GO.0042981.	ANP32B;ANP32E;APEX1;ATXN1;DEK;E4F1;ELAVL1;GZMA;H4-16;HMGB2;MAP4;NME1;NUP214;PPP2CA;PTMA;SET;TNFSF13;XPO1	1.02829	1.02083	0.730034	-0.200537	0.0621896	0.0822071	1.20477	1.32379	1.33146	0.0477304	0.0363813	-0.126862	0.308176	-0.200126	0.122017	-0.927536	-0.816766	-0.927269	-0.830741	-1.18054	-0.685384	-1.66815	-1.88385	-2.01503	107.271	3.04212e-12	1.26863e-12	4.71787e-11
Q5T0N5	FNBP1L	cell cortex .GO.0005938.;cytoplasm .GO.0005737.;cytoplasmic vesicle .GO.0031410.;cytoskeleton .GO.0005856.;cytosol .GO.0005829.;intracellular membrane.bounded organelle .GO.0043231.;plasma membrane .GO.0005886.;cadherin binding .GO.0045296.;GTPase binding .GO.0051020.;lipid binding .GO.0008289.;autophagy .GO.0006914.;cilium assembly .GO.0060271.;clathrin.dependent endocytosis .GO.0072583.;membran…	ABI2;ATG3;BAIAP2;BIN1;CDC42;FCHO1;FCHO2;FNBP1;SQSTM1;TSEN2;WAS;WASF1;WASL;WIPF1;WIPF2	1.13172	1.16926	0.918431	-0.15165	-0.297827	0.0141385	0.68259	0.622869	0.599591	-0.253496	0.185132	-0.111175	-0.229164	-0.270206	-0.398713	-1.23826	-1.26566	-1.33692	0.215675	0.284772	0.178007	-0.897996	-0.687884	-0.663001	106.674	3.17701e-12	1.27159e-12	4.91516e-11
Q9NRZ5	AGPAT4	endomembrane system .GO.0012505.;endoplasmic reticulum .GO.0005783.;endoplasmic reticulum membrane .GO.0005789.;mitochondrial outer membrane .GO.0005741.;1.acylglycerol.3.phosphate O.acyltransferase activity .GO.0003841.;CDP.diacylglycerol biosynthetic process .GO.0016024.;phosphatidic acid biosynthetic process .GO.0006654.;phospholipid biosynthetic process .GO.0008654.	AGK;AGPAT1;AGPAT2;AGPAT3;AGPAT5;CDS1;CDS2;DGKA;DGKB;DGKD;DGKG;DGKH;DGKI;DGKQ;GNPAT;GPAM;GPAT2;GPAT3;GPAT4;GPD1;GPD1L;GPD2;LCLAT1;LPIN1;LPIN2;LPIN3;MBOAT1;MBOAT2;MBOAT7;PLD2;PLPP2;PLPP3;PLPP4;PLPP5	-1.15953	-1.65465	-1.60906	-0.354393	-0.381317	0.236515	-1.11838	-0.848478	-0.25857	-0.13541	0.160897	0.353263	-0.54787	-0.809097	-0.722991	1.916	1.79205	1.9508	-1.87626	-1.88115	-1.99071	2.11655	2.40027	2.40057	106.531	3.21054e-12	1.27233e-12	4.95507e-11
Q8NCN5	PDPR	cytoplasm .GO.0005737.;mitochondrial matrix .GO.0005759.;mitochondrion .GO.0005739.;pyruvate dehydrogenase .lipoamide. phosphatase complex .GO.0045253.	DLAT;ENSP00000491651;ENSP00000492798;GCSH;GLDC;IBA57;MTHFR;PDHA1;PDHX;PDP1;PDP2;SHMT1;SHMT2	0.100132	-0.135297	-0.081501	-0.351382	-0.230446	-0.184279	0.453006	0.364557	0.284199	0.661127	0.414141	0.546605	-1.14037	-1.2027	-1.22344	0.573581	0.844586	0.808426	-0.695553	-0.485369	-0.751802	0.841943	1.2035	1.16807	106.482	3.22209e-12	1.27258e-12	4.96093e-11
P30048	PRDX3	cytoplasm .GO.0005737.;cytosol .GO.0005829.;early endosome .GO.0005769.;intracellular membrane.bounded organelle .GO.0043231.;mitochondrial matrix .GO.0005759.;mitochondrion .GO.0005739.;nucleoplasm .GO.0005654.;plasma membrane .GO.0005886.;protein.containing complex .GO.0032991.;cysteine.type endopeptidase inhibitor activity involved in apoptotic process .GO.0043027.;identical protein binding .G…	ATOX1;CYCS;FANCG;GLRX2;LRRK2;NDUFS1;PARK7;PGAM1;PINK1;PRDX5;SOD2;SOD2;SRXN1;TXN;TXN2;TXNRD1;TXNRD2;VDAC1;VDAC2	-0.621495	-0.430778	-0.356714	0.339156	0.351708	0.178315	-0.396313	-0.134408	-0.488382	0.409916	0.246398	0.109794	-0.403792	-0.370759	-0.415407	1.06622	1.06032	0.914122	-1.69778	-1.68164	-1.30137	1.23225	1.0211	0.917006	106.232	3.2816e-12	1.27389e-12	5.04044e-11
Q9BQS8	FYCO1	autophagosome .GO.0005776.;Golgi apparatus .GO.0005794.;intracellular membrane.bounded organelle .GO.0043231.;late endosome .GO.0005770.;lysosome .GO.0005764.;membrane .GO.0016020.;zinc ion binding .GO.0008270.;plus.end.directed vesicle transport along microtubule .GO.0072383.;positive regulation of autophagosome maturation .GO.1901098.	CXCR6;GABARAPL1;GABARAPL2;LZTFL1;MAP1LC3A;MAP1LC3B;MAP1LC3C;PLEKHM1;RAB40AL;RAB7A;RAB7B;SASS6;SLC6A20;ZFYVE27	-0.274918	-0.202531	-0.00708155	-0.51766	-0.622065	-0.486027	-0.295031	-0.287447	-0.460739	-1.26638	-1.05469	-1.42619	0.367992	0.38691	0.424145	-0.0974152	0.0170489	-0.00391088	0.492619	0.461322	0.628447	0.464689	0.421922	0.460876	105.977	3.34344e-12	1.27526e-12	5.12314e-11
P28340	POLD1	aggresome .GO.0016235.;cytosol .GO.0005829.;delta DNA polymerase complex .GO.0043625.;membrane .GO.0016020.;nucleoplasm .GO.0005654.;nucleotide.excision repair complex .GO.0000109.;nucleus .GO.0005634.;3..5..DNA exonuclease activity .GO.0008296.;4 iron. 4 sulfur cluster binding .GO.0051539.;chromatin binding .GO.0003682.;damaged DNA binding .GO.0003684.;DNA binding .GO.0003677.;DNA.directed DNA p…	APEX1;ATM;ATP23;AURKB;BARD1;BLM;BRCA1;BRCA2;BRIP1;CDC45;CDT1;CETN2;CHEK1;CHEK2;CHRAC1;CHTF18;CIAO1;CIAO2B;CIAPIN1;CRCP;DCLRE1C;DNA2;DONSON;DSCC1;ERCC1;ERCC2;ERCC3;ERCC4;ERCC5;ERCC6;ERCC8;EXO1;FANCD2;FANCI;FANCM;FEN1;GALNT12;GINS4;GREM1;KDM1A;LIG1;LIG3;LIG4;MAD2L2;MCM2;MCM3;MCM4;MCM5;MCM6;MCM7;MCM9;MLH1;MLH3;MMS19;MRE11;MSH2;MSH3;MSH6;MUTYH;NACA-2;NDOR1;NHEJ1;NTHL1;PALB2;PAXX;PCNA;PHF21A;PMS1;PMS2…	0.985707	0.798402	0.924333	1.1878	0.986175	1.07729	0.292814	0.386	0.241822	0.407804	0.0762831	0.449824	-0.608309	-0.642053	-0.609	-0.374049	-0.220053	-0.232541	-0.669891	-0.540278	-0.833285	0.235321	0.231927	0.246665	105.934	3.35421e-12	1.2755e-12	5.12737e-11
Q9UG63	ABCF2	membrane .GO.0016020.;plasma membrane .GO.0005886.;ATP binding .GO.0005524.;ATP hydrolysis activity .GO.0016887.	ABCB1;ABCE1;EIF5B;MRPL17;MRPL19;MRPL20;MRPL21;MRPL27;MRPL32;MRPL33;MRPL36;MRPL4;MRPS16;MRPS6;MRPS9;RPL11;RPL23;RPL23A;RPL35;RPL5;RPS11;RPS15;RPS18;RPS3	0.588712	0.612809	0.463738	0.575715	0.85897	0.501691	-0.581932	-0.576843	-0.649925	-0.481512	-0.572481	-0.652427	0.367613	0.373915	0.36527	-0.695992	-0.942827	-1.06909	0.690209	0.743453	0.600187	-0.559705	-0.697545	-0.788678	105.775	3.39373e-12	1.27637e-12	5.17544e-11
Q8WXX5	DNAJC9	cytoplasm .GO.0005737.;cytosol .GO.0005829.;extracellular space .GO.0005615.;nucleoplasm .GO.0005654.;nucleus .GO.0005634.;plasma membrane .GO.0005886.;protein folding chaperone complex .GO.0101031.;heat shock protein binding .GO.0031072.;histone binding .GO.0042393.;protein.folding chaperone binding .GO.0051087.;nucleosome assembly .GO.0006334.;positive regulation of ATP.dependent activity .GO.0…	BAG3;CCT2;CCT3;CCT4;CCT5;CCT6A;CCT6B;CCT7;CCT8;CDC37;DNAJB11;FAM149B1;H3-3A;H3-3A;H3C1;H4-16;H4-16;H4C1;H4C11;H4C12;H4C13;H4C14;H4C15;H4C2;H4C3;H4C4;H4C5;H4C8;H4C9;HSF1;HSP90AB1;HSPA14;HSPA4;HSPA8;HSPB8;MCM2;PPP5C;PSMG1;PSMG2;PTGES3;SDF2;SDF2L1;STIP1;TCP1;TSC1	0.846397	0.85849	0.76804	0.41963	0.438583	0.339106	0.506435	0.400992	0.622941	-0.17381	-0.0650126	-0.263952	0.0451046	0.0742943	0.029309	-0.676072	-1.00018	-0.940469	-0.166006	-0.198388	-0.301198	-1.07483	-1.45638	-1.50981	105.721	3.40705e-12	1.27667e-12	5.18341e-11
P20591	MX1	cytoplasm .GO.0005737.;cytosol .GO.0005829.;endoplasmic reticulum membrane .GO.0005789.;microtubule .GO.0005874.;nuclear membrane .GO.0031965.;nucleus .GO.0005634.;perinuclear region of cytoplasm .GO.0048471.;plasma membrane .GO.0005886.;presynapse .GO.0098793.;synapse .GO.0045202.;GTP binding .GO.0005525.;GTPase activity .GO.0003924.;identical protein binding .GO.0042802.;microtubule binding .GO…	ADAR;BST2;CFAP410;CMPK2;CXCL10;CXCL8;DAXX;DDX58;DDX60;DHX58;DNM1;DTX3L;EIF2AK2;EPSTI1;GBP1;HERC5;HERC6;IFI27;IFI35;IFI44;IFI44L;IFI6;IFIH1;IFIT1;IFIT1B;IFIT2;IFIT3;IFIT5;IFITM1;IFITM3;IFNA1;IFNA2;IFNAR1;IFNB1;IFNG;IFNL1;IL1B;IRF1;IRF3;IRF7;IRF9;ISG15;ISG20;JAK1;LY6E;MX2;MYD88;OAS1;OAS2;OAS3;OASL;PARP9;RNASEL;RSAD2;RTP4;SAMHD1;SIGLEC1;SP100;STAT1;STAT2;TLR3;TNFSF10;TRIM22;TRIM25;TRPC1;UBE2L6;USP18…	-1.60711	-0.930916	-1.28828	-2.5517	-3.03198	-3.23241	3.97307	4.18527	4.04684	2.29516	2.53356	2.57783	-0.974067	-1.0986	-1.25217	-1.60694	-1.4308	-1.15086	-1.87679	-1.40889	-1.8213	-1.69217	-3.67995	-3.00923	105.495	3.46445e-12	1.27794e-12	5.25825e-11
Q9UNM6	PSMD13	cytosol .GO.0005829.;extracellular region .GO.0005576.;ficolin.1.rich granule lumen .GO.1904813.;membrane .GO.0016020.;nucleoplasm .GO.0005654.;nucleus .GO.0005634.;proteasome accessory complex .GO.0022624.;proteasome complex .GO.0000502.;proteasome regulatory particle .GO.0005838.;proteasome regulatory particle. lid subcomplex .GO.0008541.;secretory granule lumen .GO.0034774.;structural molecule…	ADRM1;BRCC3;CCDC74B;CCDC92;COPS5;COPS6;CSF3;ECPAS;EIF3F;KATNAL2;KIAA2012;MPND;MYSM1;NEDD8;PAAF1;PSMA1;PSMA2;PSMA3;PSMA4;PSMA5;PSMA6;PSMA7;PSMA8;PSMB1;PSMB10;PSMB2;PSMB3;PSMB4;PSMB5;PSMB6;PSMB7;PSMB8;PSMB9;PSMC1;PSMC2;PSMC3;PSMC4;PSMC5;PSMC6;PSMD1;PSMD10;PSMD11;PSMD12;PSMD14;PSMD2;PSMD3;PSMD4;PSMD5;PSMD6;PSMD7;PSMD8;PSMD9;PSME1;PSME3;PSME4;PSMG2;RAD23A;RAD23B;RPS27A;SEM1;STAMBPL1;UBA52;UBB;UBC;UBE…	-0.657862	-0.854425	-0.799095	-0.253742	-0.159897	-0.0935213	-0.871951	-0.708838	-0.624929	0.44544	0.127823	0.200736	0.284514	0.413041	0.314341	0.508626	0.49649	0.435507	0.199715	0.205645	0.146286	0.702322	0.726465	0.799729	105.235	3.53151e-12	1.27943e-12	5.34735e-11
Q96JJ7	TMX3	cell surface .GO.0009986.;endoplasmic reticulum .GO.0005783.;endoplasmic reticulum membrane .GO.0005789.;plasma membrane .GO.0005886.;platelet alpha granule membrane .GO.0031092.;protein disulfide isomerase activity .GO.0003756.;protein.disulfide reductase activity .GO.0015035.		0.037009	-0.040267	0.108021	0.434617	0.509565	0.321914	-0.518677	-0.400537	-0.306549	0.642781	0.714838	0.532439	-0.382514	-0.460916	-0.489305	0.808079	0.347728	0.548554	-1.06853	-0.848387	-0.938207	1.1407	1.04204	1.0606	104.959	3.60434e-12	1.28105e-12	5.43339e-11
P17301	ITGA2	axon terminus .GO.0043679.;basal part of cell .GO.0045178.;cell surface .GO.0009986.;external side of plasma membrane .GO.0009897.;focal adhesion .GO.0005925.;integrin alpha2.beta1 complex .GO.0034666.;integrin complex .GO.0008305.;perinuclear region of cytoplasm .GO.0048471.;plasma membrane .GO.0005886.;amyloid.beta binding .GO.0001540.;collagen binding .GO.0005518.;collagen binding involved in …	ACTB;ACTG1;ACTN1;ACTN4;BCAR1;CD44;CHAD;CLDN1;CLDN7;COL1A1;COL1A2;COL2A1;COL3A1;COL4A1;COL4A2;COL4A3;COL4A4;COL4A5;COL4A6;COL6A1;COL6A2;COL6A3;COL9A1;COL9A2;COL9A3;COMP;DDR2;FCER1G;FLNA;FLNB;FLNC;FN1;GP6;HSPG2;IBSP;ITGA1;ITGA10;ITGA11;ITGA2B;ITGA3;ITGA4;ITGA5;ITGA6;ITGA7;ITGA8;ITGA9;ITGAD;ITGAL;ITGAV;ITGAX;ITGB1;ITGB2;ITGB3;ITGB4;ITGB5;ITGB6;ITGB7;ITGB8;LAMA1;LAMA2;LAMA3;LAMA4;LAMA5;LAMB1;LAMB2;LA…	0.795346	0.614588	1.09782	0.830505	0.702657	0.681769	-0.964544	-0.640003	-0.887298	-0.213607	-0.0196882	0.00544733	0.749893	0.776983	0.753841	0.0178577	-0.164953	-0.136061	-1.04489	-1.29132	-1.10698	-0.634927	-0.775381	-0.763041	104.929	3.61244e-12	1.28123e-12	5.43339e-11
Q9HA82	CERS4	endoplasmic reticulum membrane .GO.0005789.;DNA binding .GO.0003677.;sphingosine N.acyltransferase activity .GO.0050291.;ceramide biosynthetic process .GO.0046513.;sphingolipid biosynthetic process .GO.0030148.	ACER1;ACER2;ACER3;ASAH1;ASAH2;CERK;CERS1;CERS2;CERS3;CERS5;CERS6;DEGS1;DEGS2;ENPP7;GALC;GBA;GBA2;GDF1;KDSR;PLPP2;PLPP3;SGMS1;SGMS2;SGPP1;SGPP2;SMPD1;SMPD2;SMPD3;SMPD4;SPHK1;SPHK2;SPTLC1;SPTLC2;SPTLC3;UGCG;UGT8	0.648111	0.289108	0.634381	-0.250799	-0.603076	-0.652025	0.157323	0.373394	0.0723641	-1.01976	-0.743201	-1.235	-0.866521	-1.01245	-0.963011	1.59014	1.43207	1.45783	-2.33658	-1.67815	-1.60008	2.27774	2.00155	1.82313	104.924	3.61378e-12	1.28126e-12	5.43339e-11
O75439	PMPCB	mitochondrial matrix .GO.0005759.;mitochondrial processing peptidase complex .GO.0017087.;mitochondrion .GO.0005739.;metal ion binding .GO.0046872.;metalloendopeptidase activity .GO.0004222.;mitochondrial calcium ion transmembrane transport .GO.0006851.;protein processing involved in protein targeting to mitochondrion .GO.0006627.	AFG3L2;ATP5F1A;ATP5F1B;ATP5F1C;ATP5F1D;ATP5PB;ATP5PD;C1orf198;CLPP;COA6;COX4I1;COX4I2;COX5A;COX5B;COX6A1;COX6A2;COX6B1;COX6B2;COX6C;COX7A1;COX7C;CYC1;DAP3;DLD;DNAJC19;ENSP00000497305;FXN;GATC;HSPA9;HSPD1;IFNGR2;MDH2;MT-CO1;MT-CO2;MT-CO3;MT-CYB;MT-ND3;MT-ND4;MT-ND4L;NDUFA10;NDUFA12;NDUFA13;NDUFA2;NDUFA5;NDUFA6;NDUFA8;NDUFA9;NDUFAB1;NDUFB10;NDUFB5;NDUFB7;NDUFB8;NDUFB9;NDUFS1;NDUFS2;NDUFS3;NDUFS4;ND…	-0.491082	-0.481264	-0.586897	-0.672933	-0.662085	-0.790844	-0.331586	-0.210684	-0.0877318	-0.180246	-0.229847	-0.212076	0.0875219	0.155194	0.136589	0.960376	0.90387	0.764823	0.0622351	-0.157028	-0.203082	0.975814	0.765863	0.70347	104.783	3.65175e-12	1.28211e-12	5.47762e-11
Q96S55	WRNIP1	membrane .GO.0016020.;nucleus .GO.0005634.;perinuclear region of cytoplasm .GO.0048471.;ATP binding .GO.0005524.;ATP hydrolysis activity .GO.0016887.;DNA binding .GO.0003677.;enzyme activator activity .GO.0008047.;identical protein binding .GO.0042802.;single.stranded DNA helicase activity .GO.0017116.;zinc ion binding .GO.0008270.;DNA synthesis involved in DNA repair .GO.0000731.;DNA.templated D…	POLD2;RAD18;WRN	-1.4058	-1.41286	-1.89756	-0.150065	0.015279	0.0464449	-1.37788	-1.72106	-0.909296	0.763798	0.550951	0.585843	0.434697	0.5003	0.410398	1.60034	1.56195	1.5487	-0.520342	-0.741493	-0.634659	1.10883	1.3857	1.29331	104.703	3.67351e-12	1.2826e-12	5.49738e-11
P27348	YWHAQ	cytoplasm .GO.0005737.;cytosol .GO.0005829.;extracellular exosome .GO.0070062.;focal adhesion .GO.0005925.;membrane .GO.0016020.;nucleus .GO.0005634.;protein.containing complex .GO.0032991.;synapse .GO.0045202.;14.3.3 protein binding .GO.0071889.;identical protein binding .GO.0042802.;protein domain specific binding .GO.0019904.;transmembrane transporter binding .GO.0044325.;negative regulation o…	ABL1;APP;ARAF;BAD;BAIAP2;BAX;BRAF;CBL;CDC25A;CDC25B;CDC25C;CDK1;CSNK1D;CSNK1E;CTNNA1;CTNNA2;CTNNA3;EGFR;FOXO1;FOXO3;GSK3B;HDAC4;HDAC5;HDAC7;HSP90AA1;HSP90AB1;KRT18;LRP8;LRRK2;MAP2K1;MAP2K2;MAPT;MARK2;MARK3;MDM4;PI4KB;RAF1;RELN;SFN;SNCA;TARDBP;TBC1D4;TFEB;TP53;TSC2;TXNDC9;VLDLR;WWTR1;YAP1;YWHAB;YWHAE;YWHAG;YWHAH;YWHAZ	1.38187	1.48355	1.42673	-0.461063	-0.224144	-0.277065	1.09114	0.657651	0.691858	0.52337	0.119667	0.123442	-0.751644	-0.790668	-0.643292	-1.26446	-1.64265	-1.42062	-0.271332	0.103403	-0.076832	-1.12885	-1.07733	-1.28076	104.565	3.71136e-12	1.28345e-12	5.54109e-11
Q9BYD2	MRPL9	mitochondrial inner membrane .GO.0005743.;mitochondrial large ribosomal subunit .GO.0005762.;mitochondrial ribosome .GO.0005761.;mitochondrion .GO.0005739.;RNA binding .GO.0003723.;structural constituent of ribosome .GO.0003735.;mitochondrial translation .GO.0032543.;translation .GO.0006412.	ARL6IP1;ATP5F1C;ATP5F1D;ATP5PO;AURKAIP1;C12orf65;CCDC105;CD74;CHCHD1;CUL7;CXorf66;DAP3;DDX28;EEF2;EFL1;EFTUD2;EIF5A;EIF5A2;EIF5AL1;EIF5B;ENSP00000498801;ENSP00000499200;FANCE;FLT3LG;GADD45GIP1;GFM1;GFM2;GTPBP10;GTPBP6;GUF1;H0YIJ7;H3BN98;H7C0C1;hCG_1984214;HDDC3;HMGN1;HMGN2;HMGN4;HSPBP1;IMP3;MALSU1;MED1;MIEF1;MRM2;MRM3;MRNIP;MRPL1;MRPL10;MRPL11;MRPL12;MRPL13;MRPL14;MRPL15;MRPL16;MRPL17;MRPL18;MRPL…	-0.413332	-0.368843	-0.569267	0.731542	0.731681	0.441755	-0.866903	-1.14185	-0.8827	1.05132	0.845954	0.737379	-0.0851046	-0.149256	-0.228846	1.37569	1.18941	0.969963	-1.34711	-1.42646	-1.23946	1.35421	0.928532	0.862591	104.085	3.84681e-12	1.28648e-12	5.72996e-11
O75607	NPM3	actin cytoskeleton .GO.0015629.;cytoplasm .GO.0005737.;cytosol .GO.0005829.;nucleolus .GO.0005730.;nucleoplasm .GO.0005654.;chromatin binding .GO.0003682.;histone binding .GO.0042393.;RNA binding .GO.0003723.;chromatin remodeling .GO.0006338.;rRNA processing .GO.0006364.;rRNA transcription .GO.0009303.	FGF8;NCL;NPM1;NPM2;OGA	0.751498	1.01449	0.995827	-0.772644	-0.913134	-0.683704	1.24844	1.25775	1.23211	0.818253	0.364597	0.593093	-0.437013	-0.697263	-0.496128	-0.155571	0.017071	-0.283676	-1.29021	-1.35681	-1.37412	0.313454	-0.132934	0.0287408	104.035	3.86124e-12	1.28681e-12	5.73811e-11
P12532	CKMT1A; CKMT1B	mitochondrial inner membrane .GO.0005743.;mitochondrion .GO.0005739.;ATP binding .GO.0005524.;creatine kinase activity .GO.0004111.;phosphocreatine biosynthetic process .GO.0046314.		-1.55533	-1.95992	-1.42119	-0.108037	-0.0605229	-0.226279	-3.04291	-2.64206	-1.98648	-1.90721	-2.55129	-2.30396	0.195217	0.203203	0.218931	0.393669	0.474564	0.234915	0.772163	1.01007	0.69918	2.21132	1.8795	1.71488	103.979	3.87734e-12	1.28717e-12	5.7487e-11
P46939	UTRN	ciliary basal body .GO.0036064.;cilium .GO.0005929.;cytoplasm .GO.0005737.;cytoskeleton .GO.0005856.;cytosol .GO.0005829.;dystrophin.associated glycoprotein complex .GO.0016010.;extracellular exosome .GO.0070062.;filopodium .GO.0030175.;filopodium membrane .GO.0031527.;membrane .GO.0016020.;neuromuscular junction .GO.0031594.;nucleoplasm .GO.0005654.;plasma membrane .GO.0005886.;postsynaptic memb…	ABCA1;ACTA1;ADRA1D;AGRN;CAV3;CTNNAL1;DAG1;DMD;DTNA;DTNB;DYSF;ITGA7;LAMA2;MARK2;MUSK;NOS1;PLEKHA2;PRX;RAPSN;SGCA;SGCB;SGCD;SGCE;SGCG;SNTA1;SNTB1;SNTB2;SNTG1;SNTG2;SSPN	0.954898	0.970806	0.918343	-0.047518	0.0152742	-0.0915576	0.976461	0.781397	0.619495	-0.0810044	0.31049	0.154766	-0.948529	-1.0726	-0.986298	-0.678504	-0.642346	-0.622164	-0.260327	0.000885872	-0.0763668	-0.529044	-0.414481	-0.366821	103.798	3.93019e-12	1.28836e-12	5.81359e-11
O00764	PDXK	cytosol .GO.0005829.;extracellular exosome .GO.0070062.;extracellular region .GO.0005576.;nucleoplasm .GO.0005654.;nucleus .GO.0005634.;secretory granule lumen .GO.0034774.;specific granule lumen .GO.0035580.;ATP binding .GO.0005524.;lithium ion binding .GO.0031403.;magnesium ion binding .GO.0000287.;potassium ion binding .GO.0030955.;protein homodimerization activity .GO.0042803.;pyridoxal kinas…	AOX1;DBP;FDX1;FDX2;PCNA;PDXP;PHOSPHO2;PLPBP;PNPO;RRP1B;TEF;TP53RK	1.12591	0.542234	0.792227	-1.95935	-1.84219	-1.93409	1.90763	1.88735	1.91119	0.190132	0.147338	0.101604	-0.0818437	-0.0958579	-0.163659	-0.603286	-0.788869	-0.544532	-0.115949	0.374814	-0.438588	-0.600073	-0.760947	-0.546763	103.709	3.95661e-12	1.28896e-12	5.83919e-11
Q96B97	SH3KBP1	cell.cell junction .GO.0005911.;cytoplasm .GO.0005737.;cytoplasmic vesicle membrane .GO.0030659.;cytoskeleton .GO.0005856.;cytosol .GO.0005829.;endocytic vesicle .GO.0030139.;focal adhesion .GO.0005925.;GABA.ergic synapse .GO.0098982.;glutamatergic synapse .GO.0098978.;neuron projection .GO.0043005.;plasma membrane .GO.0005886.;postsynaptic density .GO.0014069.;SH3 domain binding .GO.0017124.;ubi…	ARAP1;ARAP3;ARHGAP17;ARHGAP27;ASAP1;ASAP2;BCAR1;BLNK;BTK;CAPZA1;CAPZA2;CAPZB;CBL;CBLB;CBLC;CD2;CD2AP;CLTC;CRK;DAB1;DAB2;DNM2;EGF;EGFR;EPS15;FYN;GRB2;HCK;LYN;MET;MVB12A;PDCD6IP;PIK3R1;RELN;RPS27A;SEPTIN9;SH3BP1;SH3BP2;SH3GL2;SH3GL3;SH3GLB2;SHKBP1;SOS1;SPRY2;SRC;STAP1;SYNJ1;SYNJ2;UBA52;UBB;UBC;VLDLR	1.33677	1.34276	1.33235	0.800654	0.643551	0.952084	-0.181418	-0.20529	-0.488833	-0.952564	-0.719382	-1.15101	0.523933	0.525322	0.603015	-0.818721	-1.08641	-1.25662	-0.484023	-0.662865	-0.406084	-1.38536	-1.93385	-1.81831	103.526	4.01135e-12	1.2902e-12	5.90636e-11
P02786	TFRC	basolateral plasma membrane .GO.0016323.;blood microparticle .GO.0072562.;cell surface .GO.0009986.;clathrin.coated endocytic vesicle membrane .GO.0030669.;clathrin.coated pit .GO.0005905.;cytoplasmic vesicle .GO.0031410.;early endosome .GO.0005769.;endosome .GO.0005768.;endosome membrane .GO.0010008.;external side of plasma membrane .GO.0009897.;extracellular exosome .GO.0070062.;extracellular r…	ACO1;ACTB;ALB;ANPEP;AP2B1;AP2M1;APOB;ARRB1;B2M;BMPR1A;CAV1;CD34;CD38;CD4;CD63;CD81;CD9;CDC42;CLINT1;CLTC;CYBRD1;DAB2;EEA1;EGFR;ENG;EPHA2;EPO;EPS15;FCAR;FTH1;FTL;GAPDH;GTPBP1;GYPA;HAMP;HFE;HJV;HSPA8;IL2;IREB2;ITGB1;KIT;LAMP1;LCK;LTF;MARCHF1;MARCHF1;MELTF;NCAM1;OPTN;PTPRC;RAB11A;RAB4A;RAB5A;RAB8A;SCARB1;SCARB2;SLC11A2;SLC39A14;SLC40A1;STEAP3;TF;TFR2;TGOLN2;TMPRSS6;TNF;VAMP2;VAMP3	-0.464348	-0.705744	-0.446279	0.131455	0.348941	0.3209	-1.88407	-1.79956	-1.53966	-0.823243	-1.28723	-1.13407	-0.117817	-0.0983054	-0.105676	1.25612	0.71839	0.929698	0.789841	0.521948	0.712585	1.03168	1.37906	1.19549	103.163	4.12226e-12	1.29271e-12	6.05575e-11
P37837	TALDO1	cytoplasm .GO.0005737.;cytosol .GO.0005829.;extracellular exosome .GO.0070062.;nucleus .GO.0005634.;monosaccharide binding .GO.0048029.;transaldolase activity .GO.0004801.;carbohydrate metabolic process .GO.0005975.;fructose 6.phosphate metabolic process .GO.0006002.;pentose.phosphate shunt. non.oxidative branch .GO.0009052.	ACO2;ADPGK;ALDOA;ALDOB;ALDOC;BCKDHA;BCKDHB;BPGM;DERA;EEF2;ENO1;ENO2;ENO3;ENO4;F5H5P2;FBP1;FBP2;G6PC;G6PC2;G6PC3;G6PD;GAPDH;GAPDHS;GCK;GFPT1;GFPT2;GGT1;GGT1-2;GNE;GPI;H6PD;HK1;HK2;HK3;HKDC1;IDH1;LDHA;LDHAL6A;LDHAL6B;LDHC;ME1;ME2;ME3;MINPP1;MPI;NFE2L2;PDHA2;PDHB;PFKL;PFKM;PFKP;PGAM1;PGAM2;PGAM4;PGD;PGK1;PGK2;PGLS;PGM1;PGM2;PGM5;PKLR;PKM;PNMA8B;PRDX1;PSAT1;RBM45;RPE;RPEL1;RPIA;SORD;STAT4;TKT;TKTL1;T…	-0.586644	-0.711466	-0.879881	-0.787379	-0.618294	-0.709556	-0.335363	-0.752672	-0.4618	-0.584221	-0.746151	-0.904081	0.984153	0.944089	1.02231	-0.319645	-0.279693	-0.388418	0.896829	0.935829	0.86574	-0.374091	-0.259507	-0.490484	103.01	4.17044e-12	1.29381e-12	6.11251e-11
O75147	OBSL1	3M complex .GO.1990393.;centrosome .GO.0005813.;cytoplasm .GO.0005737.;cytosol .GO.0005829.;Golgi apparatus .GO.0005794.;intercalated disc .GO.0014704.;M band .GO.0031430.;perinuclear region of cytoplasm .GO.0048471.;Z disc .GO.0030018.;cytoskeletal anchor activity .GO.0008093.;cardiac myofibril assembly .GO.0055003.;cytoskeleton organization .GO.0007010.;Golgi organization .GO.0007030.;microtubu…	CCDC8;CUL7;CUL9;FBXW8;MYOM1;RBX1;TP53;TTN	0.92461	1.03533	1.19152	-1.15345	-1.14372	-0.876857	1.7865	1.80325	1.75767	0.028323	-0.00112637	0.323265	-1.09893	-1.41186	-1.01653	-0.793417	-0.704221	-0.47887	-0.50801	-0.391979	-0.0544347	-0.253138	-0.407365	0.00852982	102.927	4.19653e-12	1.2944e-12	6.13671e-11
P28288	ABCD3	cytosol .GO.0005829.;intracellular membrane.bounded organelle .GO.0043231.;membrane .GO.0016020.;mitochondrion .GO.0005739.;peroxisomal matrix .GO.0005782.;peroxisomal membrane .GO.0005778.;peroxisome .GO.0005777.;ABC.type transporter activity .GO.0140359.;ATP binding .GO.0005524.;ATP hydrolysis activity .GO.0016887.;ATPase.coupled transmembrane transporter activity .GO.0042626.;fatty acyl.CoA hy…	ABCD1;ABCD2;ACBD5;ACOX1;ACOX3;ACSBG1;ACSL3;ACSL4;FIS1;PEX1;PEX10;PEX11A;PEX11B;PEX12;PEX13;PEX14;PEX16;PEX19;PEX2;PEX26;PEX3;PEX5;PXMP2;PXMP4;RAD51;SCP2;SLC25A17;SLC27A2;TOMM20	-1.24514	-1.57757	-1.12001	0.875863	0.85324	0.538396	-1.51619	-0.998745	-1.00784	0.62991	0.27779	0.208902	-0.460403	-0.419341	-0.427177	1.58395	1.55104	1.30906	-0.397784	-0.666507	-0.3624	1.62364	1.59735	1.42966	102.841	4.22395e-12	1.29503e-12	6.16274e-11
Q15392	DHCR24	cytoplasm .GO.0005737.;endoplasmic reticulum .GO.0005783.;endoplasmic reticulum membrane .GO.0005789.;Golgi membrane .GO.0000139.;membrane .GO.0016020.;nucleus .GO.0005634.;Delta24.24.1. sterol reductase activity .GO.0000246.;Delta24.sterol reductase activity .GO.0050614.;enzyme binding .GO.0019899.;FAD binding .GO.0071949.;oxidoreductase activity. acting on the CH.CH group of donors. NAD or NADP…	CEL;CH25H;CYP11A1;CYP27A1;CYP46A1;CYP51A1;CYP7A1;DHCR7;EBP;EVC;FDFT1;FDPS;HMGCR;HMGCS1;HSD17B7;IDI1;INSIG1;LBR;LIPA;LSS;MSMO1;MVK;NSDHL;RHCE;RHD;SC5D;SOAT1;SOAT2;SQLE;SREBF2;STS;SULT2B1;TM7SF2;TP53	-1.21242	-1.59111	-1.13642	0.0355249	0.208571	0.359256	-2.22942	-1.48964	-1.49006	-0.745944	-0.517345	-0.41425	-0.446536	-0.450139	-0.555684	2.10096	1.72429	1.96059	-0.581799	-0.383225	-0.466259	1.49253	1.95383	1.94175	102.632	4.29123e-12	1.29656e-12	6.24667e-11
Q8TC12	RDH11	endoplasmic reticulum membrane .GO.0005789.;photoreceptor inner segment .GO.0001917.;11.cis.retinol dehydrogenase activity .GO.0102354.;aldehyde dehydrogenase .NADP.. activity .GO.0033721.;all.trans.retinol dehydrogenase .NAD.. activity .GO.0004745.;all.trans.retinol dehydrogenase .NADP.. activity .GO.0052650.;oxidoreductase activity. acting on the CH.OH group of donors. NAD or NADP as acceptor .…	ALDH1A1;ALDH1A2;ALDH1A3;AOX1;AWAT2;BCO1;CYP26A1;CYP27C1;DGAT1;DHRS3;LRAT;PNPLA4;RBP1;RBP2;RDH10;RDH12;RDH5;RDH8;RETSAT;RLBP1;RPE65	-1.2256	-1.12202	-1.15527	0.360147	0.540095	0.459896	-1.16677	-1.10427	-0.64869	1.00239	0.594605	0.402589	-0.866728	-0.824395	-0.85078	1.4168	1.07937	1.14498	-0.207767	-0.205966	-0.292639	1.40451	1.2987	1.20011	102.497	4.33542e-12	1.29757e-12	6.29668e-11
Q9NZI8	IGF2BP1	CRD.mediated mRNA stability complex .GO.0070937.;cytoplasm .GO.0005737.;cytoplasmic stress granule .GO.0010494.;cytosol .GO.0005829.;dendritic spine .GO.0043197.;filopodium .GO.0030175.;growth cone .GO.0030426.;lamellipodium .GO.0030027.;neuronal cell body .GO.0043025.;nucleoplasm .GO.0005654.;nucleus .GO.0005634.;P.body .GO.0000932.;perinuclear region of cytoplasm .GO.0048471.;ribonucleoprotein …	ACTB;ALKBH5;BTRC;CSDE1;CTNNB1;DDX3X;DHX9;ELAVL1;ELAVL4;FMR1;FTO;G3BP1;GLI1;HMGA2;HNRNPA2B1;HNRNPC;HNRNPD;HNRNPU;IGF2;IGF2BP2;IGF2BP3;LIN28A;LIN28B;LRPPRC;MAPK4;MATR3;MATR3;METTL14;METTL16;METTL3;MOV10;MYC;PABPC1;RBM15;RBM15B;RBMX;STAU1;STAU2;SYNCRIP;VIRMA;WTAP;YBX1;YTHDC1;YTHDC2;YTHDF1;YTHDF2;YTHDF3;ZC3H13	-2.05291	-2.31246	-1.90639	-3.49542	-3.33846	-2.78448	-2.84236	-2.7268	-1.24279	-2.34749	-1.7053	-1.70829	1.77901	1.83807	1.79009	1.50738	1.44463	1.46595	1.57671	1.67134	1.55331	1.8607	1.76323	1.71697	102.463	4.34675e-12	1.29783e-12	6.29885e-11
P21796	VDAC1	extracellular exosome .GO.0070062.;membrane .GO.0016020.;membrane raft .GO.0045121.;mitochondrial membrane .GO.0031966.;mitochondrial nucleoid .GO.0042645.;mitochondrial outer membrane .GO.0005741.;mitochondrial permeability transition pore complex .GO.0005757.;mitochondrion .GO.0005739.;nucleus .GO.0005634.;plasma membrane .GO.0005886.;pore complex .GO.0046930.;synapse .GO.0045202.;ATP binding .…	ACBD3;ACO2;ACTB;ADAM10;AFDN;APOE;ATG12;ATG5;ATP5F1A;ATP5F1B;ATP5F1C;ATP5PD;BAK1;BAX;BCAP31;BCL2;BCL2L1;BCL2L11;BNIP3;C5;C6;C7;C8A;C8B;C9;CALR;CANX;CASP3;CAV1;CCT6A;CD34;CISD1;CKMT1A;CKMT2;COX4I1;COX5A;CS;CYC1;CYCS;DNM1L;DYNLT1;ENO1;FIS1;FUNDC1;GAPDH;GK;GK2;GSN;HK1;HK2;HK3;HKDC1;HSP90AA1;HSP90AB1;HSPA5;HSPA9;HSPD1;IMMT;ITPR1;ITPR2;ITPR3;MAP1LC3B;MAPT;MCL1;MCU;MDH2;MFF;MFN1;MFN2;MICU1;MICU2;MT-CO2;…	-0.129145	0.0846415	-0.0902957	0.112785	0.222439	0.269704	0.63311	1.16584	0.66511	1.05867	0.60484	0.640141	-1.49025	-1.47861	-1.66176	0.705411	0.519611	0.551729	-1.24772	-0.990235	-1.23588	1.22297	1.55121	1.40681	102.293	4.40314e-12	1.29912e-12	6.36617e-11
Q9UEW8	STK39	apical plasma membrane .GO.0016324.;basolateral plasma membrane .GO.0016323.;cell body .GO.0044297.;cell cortex .GO.0005938.;cytoplasm .GO.0005737.;cytosol .GO.0005829.;intracellular membrane.bounded organelle .GO.0043231.;nucleoplasm .GO.0005654.;3.phosphoinositide.dependent protein kinase activity .GO.0004676.;AMP.activated protein kinase activity .GO.0004679.;ATP binding .GO.0005524.;DNA.depen…	CAB39;KCNJ1;KCNMA1;KLHL3;PHF12;SEC61A1;SEC61A2;SEC61B;SEC61G;SEC62;SEC63;SLC12A1;SLC12A2;SLC12A3;SLC12A5;SLC12A6;WNK1	0.101045	-0.110468	-0.077109	1.88138	1.70708	1.93604	-0.927278	-0.84665	-0.870748	0.107168	-0.00572804	-0.0512187	-0.0120253	-0.154222	-0.0999871	-0.0802047	-0.00604484	0.174051	-0.694204	-0.701574	-0.750163	0.0154414	0.446872	0.638305	102.245	4.41913e-12	1.29949e-12	6.3749e-11
Q86UT6	NLRX1	cytosol .GO.0005829.;mitochondrial outer membrane .GO.0005741.;mitochondrion .GO.0005739.;plasma membrane .GO.0005886.;ATP binding .GO.0005524.;innate immune response .GO.0045087.;negative regulation of canonical NF.kappaB signal transduction .GO.0043124.;negative regulation of inflammatory response .GO.0050728.;negative regulation of innate immune response .GO.0045824.;negative regulation of int…	ATG12;ATG16L1;ATG5;DDX58;EYA4;FASTKD5;IFIH1;IFNB1;IKBKB;IKBKG;IRF3;MAVS;NLRC4;STING1;TBK1;TLR3;TRAF6;TUFM;UQCRC2	-0.448863	-0.455727	-0.257048	-0.32941	-0.294613	-0.556001	-0.469637	-0.131783	-0.269443	-0.0243101	-0.202493	-0.253967	-0.151807	-0.0942098	-0.168243	1.08169	0.988891	1.01171	-0.396963	-0.290368	-0.445559	1.22262	1.04717	1.06626	102.111	4.46465e-12	1.30054e-12	6.41949e-11
O95571	ETHE1	cytoplasm .GO.0005737.;mitochondrial matrix .GO.0005759.;mitochondrion .GO.0005739.;nucleoplasm .GO.0005654.;identical protein binding .GO.0042802.;iron ion binding .GO.0005506.;sulfur dioxygenase activity .GO.0050313.;glutathione metabolic process .GO.0006749.;hydrogen sulfide metabolic process .GO.0070813.	ACADS;ACADSB;LRPPRC;MPST;SQOR;SUOX;TST	-0.215812	-0.145187	0.0135944	-1.3691	-1.12714	-1.11853	0.870314	0.747145	0.70987	-0.150128	-0.00597072	0.0136846	-0.200021	-0.305716	-0.0882655	0.16482	-0.0864702	0.208424	-0.566945	-0.710391	-0.572331	1.01525	0.812775	0.786048	102.095	4.47009e-12	1.30066e-12	6.41949e-11
O15084	ANKRD28	cytosol .GO.0005829.;nucleoplasm .GO.0005654.	ANKRD44;ANKRD52;DOCK1;PPP1CB;PPP1CC;PPP6C;PPP6R1;PPP6R2;PPP6R3;USP10	1.20815	1.31328	0.852951	0.526944	0.537479	0.487778	0.683912	0.562955	0.666466	-0.0814059	-0.203017	-0.272334	0.361431	0.362855	0.337248	-0.665414	-0.664979	-0.632744	-0.561301	-0.577753	-0.406323	-0.639664	-0.950261	-0.9871	101.59	4.64584e-12	1.30471e-12	6.65696e-11
Q9P2M7	CGN	bicellular tight junction .GO.0005923.;cell junction .GO.0030054.;myosin complex .GO.0016459.;plasma membrane .GO.0005886.;actin binding .GO.0003779.;cadherin binding .GO.0045296.;microtubule binding .GO.0008017.;microtubule cytoskeleton organization .GO.0000226.	AFDN;ARHGEF18;ARHGEF18;ARHGEF2;ASH1L;CLDN1;DAB2IP;F11R;GATA4;MARVELD2;MPDZ;OCLN;PARD3;PATJ;PLEKHA7;RACGAP1;RHOA;SYMPK;TJP1;TJP2;TJP3;YWHAE	0.561805	0.668024	0.639401	-1.26581	-1.1904	-1.38693	0.928274	0.746415	0.885747	-1.55136	-0.691059	-1.18283	0.878116	0.862161	0.859053	-1.32705	-1.6907	-1.65229	1.06134	0.941087	1.09366	-1.45068	-1.68341	-2.09019	101.537	4.66438e-12	1.30514e-12	6.66861e-11
P49790	NUP153	cytosol .GO.0005829.;host cell .GO.0043657.;membrane .GO.0016020.;nuclear envelope .GO.0005635.;nuclear inclusion body .GO.0042405.;nuclear membrane .GO.0031965.;nuclear periphery .GO.0034399.;nuclear pore .GO.0005643.;nuclear pore nuclear basket .GO.0044615.;nucleolus .GO.0005730.;nucleoplasm .GO.0005654.;DNA binding .GO.0003677.;identical protein binding .GO.0042802.;molecular condensate scaffo…	AAAS;AHCTF1;ALYREF;CDCA2;CETN2;CETN3;CPSF6;DICER1;EMD;ENY2;GLE1;IPO7;KPNA1;KPNA2;KPNA3;KPNA4;KPNA5;KPNA6;KPNB1;LMNA;LMNB1;MAD1L1;MAD2L1;MCM3AP;NCBP1;NCBP2;NDC1;NUP107;NUP133;NUP155;NUP160;NUP188;NUP205;NUP210;NUP214;NUP35;NUP37;NUP42;NUP43;NUP50;NUP54;NUP58;NUP62;NUP85;NUP88;NUP93;NUP98;NUTF2;NXF1;NXF2;NXF2;NXF3;NXT1;PCID2;POM121;POM121C;PPIA;PSIP1;RAE1;RAN;RANBP1;RANBP2;RANGAP1;RCC1;RGPD2;SEC13;…	-0.0566221	-0.0787725	0.128301	-0.0257044	-0.0547532	-0.0144374	0.228982	0.51486	0.4008	-0.586492	-0.508407	-0.76435	0.467847	0.489913	0.487636	-0.186295	-0.250395	-0.261534	0.413157	0.333443	0.47666	-0.8927	-0.923491	-1.00959	101.464	4.6908e-12	1.30576e-12	6.68874e-11
Q08722	CD47	cell surface .GO.0009986.;extracellular exosome .GO.0070062.;plasma membrane .GO.0005886.;specific granule membrane .GO.0035579.;tertiary granule membrane .GO.0070821.;cell.cell adhesion mediator activity .GO.0098632.;fibrinogen binding .GO.0070051.;protein binding involved in heterotypic cell.cell adhesion .GO.0086080.;thrombospondin receptor activity .GO.0070053.;angiogenesis .GO.0001525.;apopt…	ALB;ANK2;CALR;CD200;CD200R1;CD274;CD36;CD44;CD9;COMP;CX3CR1;EGFR;FN1;GYPA;GYPB;IGKV2-28;ITGAV;ITGB1;ITGB2;ITGB3;KDR;LAG3;LGALS9;LILRB1;NLRP14;PDCD1;PRR13;PTPN11;PTPRC;RHAG;RHCE;RHCG;RHD;SCARB1;SCARB2;SIGLEC10;SIRPA;SIRPB1;SIRPG;THBS1;THBS2;THBS3;THBS4;TLR2;TLR4;TREM2;UBQLN1;UBQLN2	-0.650624	-0.68377	-0.644124	-1.3496	-1.13033	-1.08992	-1.91506	-1.89315	-1.50518	-1.21954	-0.732958	-1.50332	0.0588324	0.137754	0.0565352	1.63578	1.30266	1.33515	0.398386	0.70925	0.2513	1.09274	1.05819	1.08291	101.44	4.69935e-12	1.30595e-12	6.68874e-11
Q99996	AKAP9	centrosome .GO.0005813.;cis.Golgi network .GO.0005801.;cytoskeleton .GO.0005856.;cytosol .GO.0005829.;dendritic branch .GO.0044307.;extrinsic component of postsynaptic density membrane .GO.0099147.;glutamatergic synapse .GO.0098978.;Golgi apparatus .GO.0005794.;Golgi stack .GO.0005795.;intracellular membrane.bounded organelle .GO.0043231.;neuronal cell body .GO.0043025.;potassium channel complex …	AKAP1;AKAP13;AKAP5;AKAP6;AKAP7;AKAP8;BRAF;CACNA1C;CALM1;CALM1;CALML3;CALML4;CALML5;CALML6;CAV3;CDK5RAP2;CEP135;CEP192;CSNK1D;DISC1;GCC2;GOLGA2;KCNE1;KCNE2;KCNE3;KCNE5;KCNH2;KCNJ2;KCNJ5;KCNQ1;KIAA1549;MAPRE1;PCNT;PDE4D;PDE4DIP;PKN1;PLK1;PRKACA;PRKACB;PRKACG;PRKAR2B;SCN4B;SCN5A;SNTA1;TRIM24;TUBGCP3	0.0911746	0.111768	0.0471608	-0.448342	-0.534664	-0.404172	0.186606	0.0335739	0.192243	-0.46563	-0.487907	-0.592096	0.0288599	0.0486796	0.0464712	-0.390087	-0.370931	-0.352291	0.565616	0.469331	0.521214	-0.362157	-0.168221	-0.271284	101.364	4.72689e-12	1.30659e-12	6.69152e-11
Q13636	RAB31	cytosol .GO.0005829.;early endosome .GO.0005769.;early endosome membrane .GO.0031901.;early phagosome membrane .GO.0036186.;endomembrane system .GO.0012505.;Golgi apparatus .GO.0005794.;intracellular membrane.bounded organelle .GO.0043231.;late endosome .GO.0005770.;phagocytic cup .GO.0001891.;phagocytic vesicle .GO.0045335.;plasma membrane .GO.0005886.;secretory granule membrane .GO.0030667.;tra…	CHM;CHML;GAPVD1;GDI1;GDI2;OCRL;RAB22A;RABGGTA;RABGGTB;RASA1;RIN3;TBC1D2B	2.48996	2.63029	1.94047	0.974774	0.982698	0.482209	-0.233225	-0.106349	0.0231096	0.15594	0.133482	0.0483508	-1.32538	-1.36004	-1.2373	-1.19357	-1.17513	-1.49856	-1.41791	-0.821659	-1.03969	-0.563267	-0.750368	-0.758887	101.359	4.72866e-12	1.30663e-12	6.69152e-11
Q5F1R6	DNAJC21	cytoplasm .GO.0005737.;cytosol .GO.0005829.;nucleolus .GO.0005730.;ribosome .GO.0005840.;RNA binding .GO.0003723.;zinc ion binding .GO.0008270.;protein folding .GO.0006457.	EFL1;EIF6;HSPA4;NMD3;PA2G4;SBDS;SRP54;ZNF622	0.937117	0.930436	0.914484	-0.779016	-0.872207	-1.09659	0.469584	0.468358	0.168714	-1.69736	-1.13984	-1.20357	0.0948172	0.0297558	0.0687167	-0.470139	-0.673633	-0.556151	1.05157	1.06554	0.979329	-0.718319	-1.03579	-0.857897	101.341	4.7351e-12	1.30678e-12	6.69152e-11
Q15785	TOMM34	cytosol .GO.0005829.;intracellular membrane.bounded organelle .GO.0043231.;membrane .GO.0016020.;mitochondrial outer membrane .GO.0005741.;mitochondrion .GO.0005739.;nucleus .GO.0005634.;heat shock protein binding .GO.0031072.;protein targeting to mitochondrion .GO.0006626.	DNAJC7;HSP90AA1;HSP90AB1;HSPA4	0.365453	0.388687	0.482311	-1.261	-1.4248	-1.12851	0.463988	0.616779	0.213118	-0.0674185	-0.405014	-0.211515	0.813581	0.846759	0.902547	-0.759583	-0.645249	-0.421062	0.564099	0.687478	0.622102	-0.678145	-0.623783	-0.701177	101.319	4.74309e-12	1.30697e-12	6.69152e-11
Q9H9E3	COG4	cytosol .GO.0005829.;Golgi membrane .GO.0000139.;Golgi transport complex .GO.0017119.;trans.Golgi network membrane .GO.0032588.;identical protein binding .GO.0042802.;glycosylation .GO.0070085.;Golgi organization .GO.0007030.;protein transport .GO.0015031.;retrograde transport. vesicle recycling within Golgi .GO.0000301.;retrograde vesicle.mediated transport. Golgi to endoplasmic reticulum .GO.00…	BET1;COG1;COG2;COG3;COG5;COG6;COG7;COG8;EXOC3;GOLGA5;GOLIM4;GOSR1;GOSR2;H3BMQ9;H3BUN2;RAB30;RAB6A;SCFD1;SNAP29;STX16;STX5;STX6;VAMP4;VPS45;VPS51;VPS52;VPS53;VPS54;VTI1A;YKT6;ZNF787	-0.799408	-0.790449	-1.27238	-0.103088	0.0311834	-0.0369477	-0.756496	-0.980363	-0.670335	-0.151227	-0.307354	-0.141824	0.121874	0.097949	0.150607	1.07646	0.932694	0.942104	0.0297076	0.00570796	0.036644	0.996122	1.09902	1.08785	101.173	4.79683e-12	1.30822e-12	6.75246e-11
Q9H307	PNN	catalytic step 2 spliceosome .GO.0071013.;cell.cell junction .GO.0005911.;desmosome .GO.0030057.;intermediate filament .GO.0005882.;membrane .GO.0016020.;nuclear speck .GO.0016607.;nucleoplasm .GO.0005654.;plasma membrane .GO.0005886.;DNA binding .GO.0003677.;RNA binding .GO.0003723.;structural molecule activity .GO.0005198.;cell adhesion .GO.0007155.;mRNA splicing. via spliceosome .GO.0000398.	ACIN1;ALYREF;BCLAF1;CASC3;DDX39B;DEK;EIF4A3;LUC7L3;MAGOH;MAGOHB;NCBP3;NXF1;PNISR;PPIG;PRPF38B;PRPF40A;PRPF4B;RBM25;RBM39;RBM8A;RNPS1;SAP18;SNIP1;SNRNP70;SREK1;SRRM1;SRRM2;SRSF10;SRSF11;SRSF4;THRAP3;TRA2B;UPF2;UPF3A;UPF3B;ZC3H14;ZC3H18;ZCCHC17	1.3093	0.889623	1.21544	-0.26232	-0.0218228	0.0981647	1.21515	1.04953	0.958997	-0.802716	-0.650821	-0.806902	-0.136175	-0.209382	-0.166444	-0.603501	-0.718242	-0.704359	-0.0059739	0.235959	-0.166867	-1.23653	-1.53422	-1.29052	101.079	4.83147e-12	1.30902e-12	6.78631e-11
Q9Y4I1	MYO5A	actin cytoskeleton .GO.0015629.;cytoplasm .GO.0005737.;cytosol .GO.0005829.;extracellular exosome .GO.0070062.;filopodium tip .GO.0032433.;growth cone .GO.0030426.;insulin.responsive compartment .GO.0032593.;melanosome .GO.0042470.;membrane .GO.0016020.;myosin complex .GO.0016459.;neuron projection .GO.0043005.;ruffle .GO.0001726.;actin filament binding .GO.0051015.;ATP binding .GO.0005524.;ATP h…	ACTB;ACTG1;AKT2;CALM1;CALM1;CALML3;CALML5;DYNLL1;DYNLL2;EXOC2;EXOC3;EXOC4;EXOC5;EXOC6;EXOC7;FMR1;GNB5;GRIA1;KIF5B;MLPH;MREG;MYRIP;NEFL;RAB10;RAB11A;RAB13;RAB27A;RAB27B;RAB3A;RAB8A;RAP2B;RILPL2;RPH3A;SPIRE2;SYTL1;SYTL2;SYTL4;TRIM3	1.64931	1.58711	1.77323	1.38045	1.64789	1.01602	0.490376	0.489025	0.400336	-0.0320932	0.301244	0.298008	-0.878022	-1.54219	-0.90165	-1.67778	-1.66082	-1.69197	-0.351724	-0.338026	-0.777829	-1.49116	-1.36875	-1.2408	100.996	4.86233e-12	1.30974e-12	6.81471e-11
Q8NFT2	STEAP2	cytosol .GO.0005829.;early endosome .GO.0005769.;endosome .GO.0005768.;endosome membrane .GO.0010008.;Golgi membrane .GO.0000139.;plasma membrane .GO.0005886.;trans.Golgi network transport vesicle .GO.0030140.;cupric reductase .NADH. activity .GO.0008823.;ferric.chelate reductase .NADPH. activity .GO.0052851.;metal ion binding .GO.0046872.;copper ion import .GO.0015677.;copper ion import across p…	ACP3;EEA1;KLK2;STEAP1;TGM4	-0.350006	-0.548334	-0.306854	-0.825517	-0.50819	-0.298342	-1.07328	-0.0960664	-0.309732	0.102183	-0.152554	-0.0201613	-1.28475	-1.39264	-1.63218	2.5081	2.7227	2.53742	-1.4351	-1.51355	-1.90768	1.66149	1.42956	1.51156	100.863	4.9124e-12	1.31091e-12	6.85814e-11
Q15437	SEC23B	COPII vesicle coat .GO.0030127.;cytosol .GO.0005829.;endomembrane system .GO.0012505.;endoplasmic reticulum .GO.0005783.;endoplasmic reticulum exit site .GO.0070971.;endoplasmic reticulum membrane .GO.0005789.;perinuclear region of cytoplasm .GO.0048471.;GTPase activator activity .GO.0005096.;zinc ion binding .GO.0008270.;COPII.coated vesicle cargo loading .GO.0090110.;intracellular protein trans…	C15orf41;CDAN1;FBXW5;GOLPH3;KLF1;KLHL12;PREB;RPL12;SAR1A;SAR1B;SEC13;SEC16A;SEC23A;SEC23IP;SEC24A;SEC24B;SEC24C;SEC24D;SEC31A;SEC31B;TRAPPC3	-3.99557	-4.54722	-4.59417	-0.474408	-0.319092	-0.0565955	-1.53323	-2.27054	-0.943105	1.17069	0.455107	0.283207	0.895498	0.948938	0.883642	0.646101	1.01582	0.97696	1.2424	1.24349	1.52193	1.33936	1.09729	1.0864	100.857	4.91474e-12	1.31097e-12	6.85814e-11
O00400	SLC33A1	endoplasmic reticulum membrane .GO.0005789.;Golgi membrane .GO.0000139.;membrane .GO.0016020.;plasma membrane .GO.0005886.;acetyl.CoA transmembrane transporter activity .GO.0008521.;protein homodimerization activity .GO.0042803.;acetyl.CoA transmembrane transport .GO.0035348.;transmembrane transport .GO.0055085.	B4GALNT1;PPCS;ST8SIA1	-0.945492	-1.35477	-1.06417	-0.497002	-0.295673	-0.552393	-1.04027	-1.07048	-0.648565	-0.189275	-0.352708	-0.236754	-0.22727	-0.202571	-0.243756	1.21672	1.51747	1.24864	0.425197	0.570914	0.138548	1.90395	1.64174	1.5013	100.726	4.9647e-12	1.32581e-12	6.9128e-11
P51572	BCAP31	clathrin.coated vesicle .GO.0030136.;cytosol .GO.0005829.;endoplasmic reticulum .GO.0005783.;endoplasmic reticulum membrane .GO.0005789.;endoplasmic reticulum.Golgi intermediate compartment membrane .GO.0033116.;Golgi cisterna membrane .GO.0032580.;Golgi membrane .GO.0000139.;lipid droplet .GO.0005811.;lumenal side of endoplasmic reticulum membrane .GO.0098553.;membrane .GO.0016020.;mitochondria.…	ABCD1;BCAP29;BCL2;BCL2L1;CALR;CANX;CASP8;CDIP1;CFTR;DNM1L;ESR2;FIS1;HSPA5;ITPR1;ITPR3;LMAN1;MFN2;PACS1;PACS2;PDIA3;PLXNB3;RER1;RMDN3;SEC61A1;TOMM40;UBE2N;VAPB;VDAC1	-2.35515	-2.76815	-1.84634	-0.133313	0.104095	0.0971275	-1.28661	-0.854877	-1.01039	0.383166	0.261178	0.253031	0.223072	0.291351	0.193283	1.3273	1.37254	1.31812	0.087734	0.0401285	-0.0384716	0.788862	1.07689	1.07831	100.533	5.03908e-12	1.34855e-12	7.00115e-11
Q96FN4	CPNE2	cytoplasm .GO.0005737.;extracellular exosome .GO.0070062.;nucleus .GO.0005634.;plasma membrane .GO.0005886.;calcium.dependent phospholipid binding .GO.0005544.;metal ion binding .GO.0046872.;cellular response to calcium ion .GO.0071277.		1.94553	1.88242	1.95571	-0.442577	-0.669312	-0.555623	0.286751	-0.064208	0.16166	-0.00150126	-0.620372	-0.257935	-0.305179	-0.388866	-0.154071	-1.09157	-0.793774	-1.1514	0.167567	0.28858	0.172605	-0.985469	-0.906442	-0.818302	100.48	5.05984e-12	1.35503e-12	7.01478e-11
Q9UBH6	XPR1	plasma membrane .GO.0005886.;efflux transmembrane transporter activity .GO.0015562.;inositol hexakisphosphate binding .GO.0000822.;phosphate transmembrane transporter activity .GO.0005315.;virus receptor activity .GO.0001618.;cellular response to phosphate starvation .GO.0016036.;intracellular phosphate ion homeostasis .GO.0030643.;phosphate ion transmembrane transport .GO.0035435.;phosphate ion …	ABCA1;ABCG1;ABCG5;ABCG8;ACVR1;APOE;CYP7A1;HMGCR;KIDINS220;MYLIP;NR0B2;NR1H2;NR1H3;NR1H4;NR1I2;NR1I3;PPARA;PPARD;PPARG;PPARGC1A;RARA;RMC1;RXRA;SLC20A2;SREBF1;SREBF2	-1.36675	-1.41857	-1.1084	-0.720082	-0.579456	-0.585734	-1.11682	-0.702824	-1.15222	-0.503276	-0.0419312	-0.00220875	0.026364	0.0699947	0.0900283	0.94624	1.10459	0.961496	0.761791	1.03223	0.93895	1.06222	0.980775	0.988786	100.341	5.11458e-12	1.37243e-12	7.07535e-11
Q99943	AGPAT1	endoplasmic reticulum .GO.0005783.;endoplasmic reticulum membrane .GO.0005789.;membrane .GO.0016020.;1.acylglycerol.3.phosphate O.acyltransferase activity .GO.0003841.;CDP.diacylglycerol biosynthetic process .GO.0016024.;phosphatidic acid biosynthetic process .GO.0006654.;phospholipid metabolic process .GO.0006644.;positive regulation of cytokine production .GO.0001819.;positive regulation of cyt…	AGK;AGPAT2;AGPAT3;AGPAT4;AGPAT5;CDS1;CDS2;DGAT1;DGKA;DGKB;DGKE;DGKQ;GNPAT;GPAM;GPAT2;GPAT3;GPAT4;GPD1;GPD1L;GPD2;LCLAT1;LPIN1;LPIN2;LPIN3;MBOAT1;MBOAT2;PBX2;PBX3;PLD1;PLD2;PLPP2;PLPP3;PLPP4;PLPP5	-1.1862	-1.53304	-1.96814	-0.44424	-0.0438417	-0.348912	-0.682222	-0.827889	-0.345871	1.01557	1.24383	1.11227	-0.735664	-0.859058	-0.894705	1.03109	0.912255	0.70493	-0.593246	-0.63796	-1.00917	2.28449	2.12786	2.06262	100.284	5.13745e-12	1.37984e-12	7.09167e-11
O00429	DNM1L	brush border .GO.0005903.;clathrin.coated pit .GO.0005905.;cytoplasm .GO.0005737.;cytosol .GO.0005829.;endoplasmic reticulum .GO.0005783.;endoplasmic reticulum membrane .GO.0005789.;Golgi apparatus .GO.0005794.;intracellular membrane.bounded organelle .GO.0043231.;membrane .GO.0016020.;microtubule .GO.0005874.;mitochondrial outer membrane .GO.0005741.;mitochondrion .GO.0005739.;perinuclear region…	AVL9;BCAP31;BCL2L1;BCL2L13;BECN1;CASP8;CHCHD3;CYCS;DENR;FIS1;FUNDC1;HSPA9;HTT;IMMT;INF2;LRRK2;MARCHF5;MFF;MFN1;MFN2;MIEF1;MIEF2;MTFP1;MUL1;NSF;PARK7;PEX11A;PEX11B;PGAM5;PINK1;PPARGC1A;PRKN;RIPK1;RIPK3;SAMM50;SH3GLB1;SOD2;SOD2;SUMO2;TFAM;TOMM20;ULK1;VDAC1;VPS35;YME1L1	0.916166	1.40375	1.19577	-1.19558	-1.02697	-0.583239	1.02514	0.794018	0.996713	-0.695774	-0.949174	-0.835376	0.79709	0.566005	0.67711	-1.5147	-1.11257	-1.531	0.249359	0.730051	0.743089	-2.32036	-2.71973	-2.9476	99.945	5.27423e-12	1.42584e-12	7.25746e-11
P30740	SERPINB1	collagen.containing extracellular matrix .GO.0062023.;cytolytic granule .GO.0044194.;cytoplasmic ribonucleoprotein granule .GO.0036464.;early endosome .GO.0005769.;extracellular exosome .GO.0070062.;extracellular region .GO.0005576.;extracellular space .GO.0005615.;membrane .GO.0016020.;secretory granule lumen .GO.0034774.;peptidase inhibitor activity .GO.0030414.;serine.type endopeptidase inhibi…	CTSG;ELANE;LOXL1;PRTN3	-1.22887	-1.24297	-1.45061	1.03999	1.07913	1.04794	-0.844031	-0.784748	-0.707893	-0.299728	-0.628032	-1.04907	1.26871	1.31626	1.25636	0.590069	0.64395	0.554413	-0.164208	-0.259067	-0.492683	-0.523957	-0.564367	-0.320059	99.9163	5.28599e-12	1.42994e-12	7.25746e-11
P54577	YARS1	cytoplasm .GO.0005737.;cytosol .GO.0005829.;extracellular space .GO.0005615.;nuclear body .GO.0016604.;nucleus .GO.0005634.;ATP binding .GO.0005524.;interleukin.8 receptor binding .GO.0005153.;RNA binding .GO.0003723.;small molecule binding .GO.0036094.;tRNA binding .GO.0000049.;tyrosine.tRNA ligase activity .GO.0004831.;apoptotic process .GO.0006915.;response to starvation .GO.0042594.;tyrosyl.t…	AARS1;AARS2;CARS1;CARS2;CDC23;CXCR1;DARS1;DARS2;DNM2;EARS2;EIF5B;EPRS1;FARS2;FARSA;FARSB;FDXACB1;GARS1;H0YIJ7;HARS1;HARS2;IARS1;IARS2;KARS1;LARS1;LARS2;LRRC47;MARS1;MARS2;MRPL12;NARS1;NARS2;NOP56;OLA1;PARS2;POLG2;QARS1;RARS1;RARS2;RPL39;RPL39L;RPL5;RPS3;RPSA;SARS1;SARS2;SARS2-2;SLX4;TARS1;TARS2;TARS3;TSFM;VARS1;VARS2;WARS1;WARS2;XPOT;YARS2	-1.37001	-1.33915	-1.89264	-1.09184	-0.828135	-0.836124	-0.628356	-0.679823	-0.590556	-0.263675	-0.0404153	0.0140621	0.788884	0.895108	0.84865	0.708823	0.751819	0.695669	0.672442	0.616469	0.304156	0.658665	0.763097	0.628463	99.9031	5.29154e-12	1.43188e-12	7.25746e-11
P06737	PYGL	cytoplasm .GO.0005737.;cytosol .GO.0005829.;extracellular exosome .GO.0070062.;extracellular region .GO.0005576.;ficolin.1.rich granule lumen .GO.1904813.;secretory granule lumen .GO.0034774.;AMP binding .GO.0016208.;ATP binding .GO.0005524.;bile acid binding .GO.0032052.;D.glucose binding .GO.0005536.;glycogen phosphorylase activity .GO.0008184.;identical protein binding .GO.0042802.;maltodextri…	AGL;AMY1A;AMY2A;AMY2B;CALM1;CALML3;CALML4;CALML5;CALML6;ENO3;ENPP1;ENPP3;G6PC;G6PC2;G6PC3;GBE1;GCK;GPI;GYG1;GYG2;GYS1;GYS2;H6PD;INS;MB;MGAM;MGAM2;OTC;PFKL;PFKM;PFKP;PGM1;PGM2;PGM2L1;PGM5;PHKA1;PHKA2;PHKB;PHKG2;PPP1R3B;PUDP;PYGB;PYGM;RIPK3;STBD1;UGP2	0.0478239	-0.0363342	-0.66869	-1.20213	-1.17502	-1.07581	-0.958537	-1.11594	-1.24281	-0.817841	-0.898362	-0.886332	1.68109	1.79497	1.73519	-0.213419	-0.520982	-0.275131	1.02227	0.734333	1.07059	-0.194551	-0.0505324	-0.0984436	99.8269	5.32296e-12	1.44298e-12	7.28495e-11
Q9P2R7	SUCLA2	extracellular exosome .GO.0070062.;mitochondrial matrix .GO.0005759.;mitochondrion .GO.0005739.;succinate.CoA ligase complex .GO.0042709.;succinate.CoA ligase complex .ADP.forming. .GO.0009361.;ATP binding .GO.0005524.;magnesium ion binding .GO.0000287.;succinate.CoA ligase .ADP.forming. activity .GO.0004775.;succinate metabolic process .GO.0006105.;succinyl.CoA catabolic process .GO.1901289.;suc…	ACAA1;ACAA2;ACACA;ACACB;ACADM;ACAT1;ACAT2;ACO1;ACO2;ACOT12;ACSS1;ACSS2;ATP5F1A;ATP5F1C;BCKDHA;BCKDHB;COASY;CS;DBT;DGUOK;DHTKD1;DLAT;DLD;DLST;FH;HADHB;HMGCL;HMGCLL1;HMGCS1;HMGCS2;IDH1;IDH2;IDH3A;IDH3B;IDH3G;MDH1B;MDH2;MMUT;MPV17;NDUFS1;NDUFS2;NDUFS3;NDUFV2;OGDH;OGDHL;PDHA1;PDHB;PDHX;POLG;RRM2B;SDHA;SDHB;SDHC;SDHD;SUCLG1;SUCLG2;TWNK;TYMP	-1.04977	-1.06674	-0.988719	-0.576266	-0.351766	-0.357656	-0.780027	-0.585462	-0.810364	0.500689	-0.00101003	-0.0877574	-0.33244	-0.322729	-0.234703	0.518908	0.702768	0.673097	0.20518	0.269834	0.290614	1.56571	1.41158	1.43674	99.6998	5.37592e-12	1.46208e-12	7.32824e-11
Q9HCD5	NCOA5	actin cytoskeleton .GO.0015629.;extracellular space .GO.0005615.;nucleoplasm .GO.0005654.;chromatin binding .GO.0003682.;RNA binding .GO.0003723.;transcription corepressor activity .GO.0003714.;glucose homeostasis .GO.0042593.;insulin receptor signaling pathway .GO.0008286.;negative regulation of insulin receptor signaling pathway .GO.0046627.;negative regulation of transcription by RNA polymeras…	ESR2;NUP107;NUP155;NUP205;NUP214;NUP54;NUP93;RAE1;RANBP2;SEC13	0.580822	0.988792	0.578099	0.0901043	-0.160854	-0.155612	0.856506	0.620146	0.589207	-0.513091	-0.898469	-0.701309	0.259466	0.263657	0.520724	-0.830183	-0.874152	-0.918369	0.524253	0.469806	0.664023	-2.26562	-1.80911	-2.24361	99.6961	5.37748e-12	1.46265e-12	7.32824e-11
Q9UBU6	FAM8A1	Hrd1p ubiquitin ligase complex .GO.0000836.;ERAD pathway .GO.0036503.	ATG3;AUP1;DERL1;DERL2;ERLEC1;OS9;SEL1L;SYVN1;USP33	-0.896079	-1.30629	-0.918838	0.055125	-0.204438	-0.0413438	-1.06375	-0.965604	-0.988389	-0.310267	-0.372273	0.0622731	-0.460563	-0.504924	-0.554568	1.41547	1.40269	1.65377	-0.407612	-0.645077	-0.809321	1.52284	2.12785	2.03497	99.1042	5.63216e-12	1.51712e-12	7.65902e-11
A6NDB9	PALM3	cytoplasm .GO.0005737.;plasma membrane .GO.0005886.;ATP binding .GO.0005524.;negative regulation of cytokine.mediated signaling pathway .GO.0001960.;regulation of cell shape .GO.0008360.;response to lipopolysaccharide .GO.0032496.;Toll signaling pathway .GO.0008063.		-1.5417	-1.23725	-1.42836	-2.21005	-2.10212	-1.20096	1.31494	1.003	0.906472	0.101201	0.71761	-0.0611318	-2.72063	-3.10146	-3.38752	0.630733	0.711454	0.630634	0.115503	0.198457	0.116641	1.87061	1.8928	1.78332	98.9138	5.71698e-12	1.53617e-12	7.7579e-11
P68366	TUBA4A	cilium .GO.0005929.;cytoplasm .GO.0005737.;cytoskeleton .GO.0005856.;cytosol .GO.0005829.;extracellular exosome .GO.0070062.;extracellular region .GO.0005576.;microtubule .GO.0005874.;microtubule cytoskeleton .GO.0015630.;GTP binding .GO.0005525.;hydrolase activity .GO.0016787.;metal ion binding .GO.0046872.;protein kinase binding .GO.0019901.;structural constituent of cytoskeleton .GO.0005200.;m…	ACTB;ARHGEF2;CCT3;CCT4;CCT6B;CDC42;CETN2;CHMP2B;CNTROB;DYNC1H1;DYNC1I1;DYNC1I2;DYNC1LI1;DYNC1LI2;DYNC2H1;ENO1;FAM170A;GJA1;GZMB;MAP9;MAPT;MARVELD2;OPTN;PFDN2;PFN1;PLK1;TBCA;TBCB;TCP1;TJP1;TUBA1A;TUBA1C;TUBA3C;TUBB;TUBB1;TUBB2A;TUBB2B;TUBB3;TUBB4A;TUBB4B;TUBB6;TUBB8;TUBB8B;ZMYND19	1.35374	1.23856	1.2494	-0.432066	-0.484893	-0.428031	-0.370261	-0.38924	-0.237183	-0.183245	-0.573962	-0.58386	0.363213	0.547117	0.349468	0.332443	0.427811	0.406516	-0.445322	-0.481974	-0.453538	0.451308	0.214108	0.270621	98.8053	5.76583e-12	1.54736e-12	7.80764e-11
P33897	ABCD1	cytoplasm .GO.0005737.;cytosol .GO.0005829.;endoplasmic reticulum membrane .GO.0005789.;lysosomal membrane .GO.0005765.;membrane .GO.0016020.;mitochondrial membrane .GO.0031966.;perinuclear region of cytoplasm .GO.0048471.;peroxisomal membrane .GO.0005778.;peroxisome .GO.0005777.;ABC.type fatty.acyl.CoA transporter activity .GO.0015607.;ADP binding .GO.0043531.;ATP binding .GO.0005524.;ATP hydrol…	ABCD2;ABCD3;ACBD5;ACSBG1;ACSL1;ACSL3;ACSL4;ACSL6;AGPS;BCAP31;PEX11B;PEX12;PEX13;PEX14;PEX16;PEX19;PEX2;PEX26;PEX3;PLXNB3;PXMP2;PXMP4;SLC25A17;SLC27A2;SPAST	-0.784159	-0.884407	-1.57338	-1.77555	-1.52107	-1.60301	-0.310658	-0.396192	-0.440396	-0.219456	-0.520505	-0.493005	0.214314	0.177557	0.182942	2.23554	2.01287	2.00776	0.0204798	-0.614909	-0.336913	1.27757	1.23141	1.21749	98.642	5.84044e-12	1.56478e-12	7.89199e-11
Q9Y2L9	LRCH1	cytoplasm .GO.0005737.;cellular response to chemokine .GO.1990869.;negative regulation of GTPase activity .GO.0034260.;negative regulation of T cell migration .GO.2000405.	DOCK6;DOCK7;DOCK8;LRCH3;LRCH4;NME8	-0.872916	-0.810779	-0.935926	-0.522567	-0.455692	-0.757133	-1.3221	-1.38558	-1.19802	-0.102662	-0.731425	-0.468498	0.286757	0.252083	0.350584	0.420726	0.605696	0.462173	1.11087	1.00419	1.06068	1.1819	0.836846	0.896904	98.5732	5.87219e-12	1.57231e-12	7.91819e-11
P40222	TXLNA	cytoplasm .GO.0005737.;cytosol .GO.0005829.;extracellular region .GO.0005576.;membrane .GO.0016020.;syntaxin binding .GO.0019905.;B cell activation .GO.0042113.;exocytosis .GO.0006887.	STX1A;STX3;STX4;TBK1;TSG101;TXLNB;TXLNG	0.570263	0.730264	0.638071	-1.43863	-1.76647	-1.93601	1.13841	1.07577	0.939644	-1.51636	-0.776089	-0.986141	0.509241	0.488229	0.383825	-0.717792	-0.906241	-0.912251	0.971763	0.658983	0.946288	-1.47438	-1.24143	-1.1813	98.5249	5.89462e-12	1.57767e-12	7.93173e-11
Q14257	RCN2	endoplasmic reticulum .GO.0005783.;endoplasmic reticulum lumen .GO.0005788.;nucleolus .GO.0005730.;calcium ion binding .GO.0005509.	KDELR1;NPTX1;NPTX2;NPTXR	-1.67117	-1.30641	-0.974726	-0.150708	-0.183141	-0.173932	-1.10993	-0.681802	-0.720651	0.847532	1.11808	0.829086	-0.796199	-0.774576	-0.807102	1.30129	0.927758	1.12392	-0.44634	-0.494879	-0.263791	1.37077	1.40409	1.39069	98.4603	5.92471e-12	1.58492e-12	7.9555e-11
P35269	GTF2F1	cell junction .GO.0030054.;intracellular membrane.bounded organelle .GO.0043231.;nucleoplasm .GO.0005654.;nucleus .GO.0005634.;protein.containing complex .GO.0032991.;transcription factor TFIID complex .GO.0005669.;transcription factor TFIIF complex .GO.0005674.;DNA binding .GO.0003677.;phosphatase activator activity .GO.0019211.;promoter.specific chromatin binding .GO.1990841.;protein domain spe…	AR;BRCA1;CCNH;CCNK;CCNT1;CDK7;CDK9;CTDP1;CTDSP1;CTDSP2;CTDSPL;ELOA;ELOB;ENSP00000492220;ERCC2;ERCC3;GTF2A1;GTF2A2;GTF2B;GTF2E1;GTF2E2;GTF2F2;GTF2H1;GTF2H2;GTF2H2C;GTF2H3;GTF2H4;GTF2H5;H2AZ1;H2BC11;H3C14;H3C15;H4-16;H4-16;H4C1;H4C11;H4C12;H4C13;H4C14;H4C15;H4C2;H4C3;H4C4;H4C5;H4C8;H4C9;HIST2H3A;MED1;MED10;MED11;MED14;MED15;MED16;MED17;MED18;MED19;MED20;MED21;MED22;MED23;MED24;MED25;MED26;MED27;MED…	0.905022	1.15536	0.822484	-0.901742	-0.824189	-0.972306	1.01665	0.742286	0.329774	-1.70966	-1.32541	-1.27358	0.516088	0.553926	0.599258	-1.06585	-1.28079	-1.25222	1.0213	0.866778	1.1651	-1.86495	-1.55137	-1.34252	98.2962	6.00198e-12	1.60385e-12	8.0424e-11
Q04206	RELA	chromatin .GO.0000785.;cytoplasm .GO.0005737.;cytosol .GO.0005829.;glutamatergic synapse .GO.0098978.;NF.kappaB complex .GO.0071159.;NF.kappaB p50.p65 complex .GO.0035525.;nucleoplasm .GO.0005654.;nucleus .GO.0005634.;transcription regulator complex .GO.0005667.;actinin binding .GO.0042805.;ankyrin repeat binding .GO.0071532.;chromatin binding .GO.0003682.;chromatin DNA binding .GO.0031490.;DNA b…	AKIP1;AKT1;ANK1;ANK2;ANK3;ANXA6;ARHGEF7;ATF3;BCL10;BCL2;BCL2L1;BCL3;BIRC2;BIRC3;BRCA1;BRD4;BTRC;C11orf95;CAMP;CAPN1;CARD11;CARM1;CASP8;CCL2;CCL5;CCNB1;CCND1;CD40;CDK5RAP3;CDK9;CDKN1A;CDKN2A;CEBPB;CHUK;CMIP;COMMD1;COMMD6;CREB1;CREBBP;CTNNB1;CUL2;CXCL1;CXCL2;CXCL3;CXCL8;DAXX;DDX58;DHX9;DPF2;E2F1;EGFR;EGR1;EHMT1;EP300;ESR1;EZH2;FAF1;FBXW11;FOS;FOSL1;FOXP3;GTF2B;H3-2;H3-3A;H3C1;H3F3C;HDAC1;HDAC2;HDAC…	0.825277	0.681239	1.0263	0.0754286	0.130308	0.309667	0.826629	0.964165	0.936982	0.0492783	-0.0591975	0.00305394	-0.246402	-0.160537	-0.174631	-0.637988	-0.531559	-0.647928	-0.458487	-0.372008	-0.329536	-0.694482	-0.91924	-0.585776	98.2646	6.01696e-12	1.60757e-12	8.04565e-11
Q96RQ3	MCCC1	cytosol .GO.0005829.;methylcrotonoyl.CoA carboxylase complex .GO.1905202.;mitochondrial matrix .GO.0005759.;mitochondrion .GO.0005739.;ATP binding .GO.0005524.;biotin binding .GO.0009374.;biotin carboxylase activity .GO.0004075.;metal ion binding .GO.0046872.;methylcrotonoyl.CoA carboxylase activity .GO.0004485.;biotin metabolic process .GO.0006768.;branched.chain amino acid catabolic process .GO…	ACACA;ACMSD;ALDH18A1;AUH;BCKDHA;BCKDHB;BTD;CCDC62;ECHS1;EHHADH;GALK1;GATB;HADHA;HLCS;HMGCL;IVD;MCAT;MCC;MCCC2;MCEE;OTC;OXSM;PC;PCCA;PCCB	-0.636588	-0.996001	-0.631904	-0.870339	-0.695527	-0.563448	-0.223899	0.0204801	-0.364263	-0.204171	-0.50036	-0.375237	-0.31155	-0.241695	-0.30082	0.853776	0.944455	0.967891	0.280156	0.350258	-0.0329561	1.64285	1.72624	1.70021	98.1179	6.08713e-12	1.62524e-12	8.10888e-11
Q96B23	ARK2N	chromatin .GO.0000785.;nucleus .GO.0005634.;transcription corepressor activity .GO.0003714.;ubiquitin protein ligase activity .GO.0061630.;negative regulation of viral life cycle .GO.1903901.;ubiquitin.dependent protein catabolic process .GO.0006511.		1.75388	1.66289	1.67373	0.090152	-0.144787	-0.489641	0.956881	0.687663	0.867225	-1.28237	-0.553006	-1.03915	0.747944	0.823958	0.815339	-1.97236	-2.76793	-2.59162	0.721597	0.743417	0.861739	-2.2058	-3.08732	-2.95834	98.1129	6.08957e-12	1.62587e-12	8.10888e-11
P04843	RPN1	cytosol .GO.0005829.;endoplasmic reticulum .GO.0005783.;endoplasmic reticulum membrane .GO.0005789.;melanosome .GO.0042470.;membrane .GO.0016020.;oligosaccharyltransferase complex .GO.0008250.;oligosaccharyltransferase complex A .GO.0160226.;oligosaccharyltransferase complex B .GO.0160227.;rough endoplasmic reticulum .GO.0005791.;RNA binding .GO.0003723.;protein N.linked glycosylation .GO.0006487…	ALG10;ALG10B;ALG5;ASB11;CALR;CANX;DAD1;DDOST;DOLPP1;HSPA5;KRTCAP2;MAGT1;MLEC;MOGS;OS9;OST4;OSTC;PDIA6;RPN2;SEC13;SEC61A1;SEC61A2;SEC61B;SEC61G;SEC63;SEL1L;SRP54;SRPRB;SSR1;SSR2;SSR3;SSR4;STT3A;STT3B;SURF4;TMEM258;TRAM1;TUSC3	-0.435811	-0.454705	-0.586688	-0.17257	0.0710418	-0.0881863	-0.327179	-0.00699449	-0.0861471	0.776207	0.448429	0.437085	-0.735855	-0.735807	-0.786197	1.19691	0.970559	0.907047	-0.611733	-0.493664	-0.634274	1.4452	1.13883	1.22107	97.8928	6.19682e-12	1.65366e-12	8.23457e-11
P04844	RPN2	endoplasmic reticulum .GO.0005783.;endoplasmic reticulum membrane .GO.0005789.;membrane .GO.0016020.;nuclear body .GO.0016604.;oligosaccharyltransferase complex .GO.0008250.;oligosaccharyltransferase complex A .GO.0160226.;oligosaccharyltransferase complex B .GO.0160227.;protein modification process .GO.0036211.;protein N.linked glycosylation .GO.0006487.	ALG10;ALG10B;CANX;DAD1;DDOST;DOLPP1;HSP90B1;KRTCAP2;MAGT1;MLEC;MOGS;OST4;OSTC;PDIA6;RPN1;SEC61A1;SEC61A2;SEC61B;SEC61G;SRP54;SSR1;SSR2;SSR3;SSR4;STT3A;STT3B;TMEM258;TRAM1;TUSC3	-0.184896	-0.504486	-0.199563	-0.366377	-0.319256	-0.43792	-0.221274	0.23916	0.100067	0.46983	0.27585	0.225866	-0.486546	-0.470697	-0.527091	1.06797	0.933124	0.950674	-0.500459	-0.414102	-0.59719	1.41268	1.33505	1.37882	97.7948	6.24523e-12	1.66652e-12	8.25753e-11
O15355	PPM1G	cytoplasm .GO.0005737.;membrane .GO.0016020.;nucleoplasm .GO.0005654.;nucleus .GO.0005634.;calmodulin.dependent protein phosphatase activity .GO.0033192.;histone H2AXS140 phosphatase activity .GO.0140791.;MAP kinase serine.threonine phosphatase activity .GO.1990439.;metal ion binding .GO.0046872.;myosin phosphatase activity .GO.0017018.;protein serine.threonine phosphatase activity .GO.0004722.;R…	HEXIM1;LARP7;MEPCE;PPP1CC;USP7	0.97466	0.775237	0.840455	-0.690616	-0.615614	-0.745352	0.75604	0.584062	0.610272	-0.366382	-0.0500127	-0.278511	0.278563	0.25995	0.293638	-0.888922	-1.14515	-1.21207	0.544936	0.256069	0.464012	-0.882498	-1.26166	-1.27437	97.787	6.249e-12	1.66753e-12	8.25753e-11
P61024	CKS1B	cyclin.dependent protein kinase holoenzyme complex .GO.0000307.;nucleoplasm .GO.0005654.;SCF ubiquitin ligase complex .GO.0019005.;cyclin.dependent protein serine.threonine kinase activator activity .GO.0061575.;histone binding .GO.0042393.;protein kinase binding .GO.0019901.;ubiquitin binding .GO.0043130.;cell division .GO.0051301.;fibroblast proliferation .GO.0048144.;mitotic cell cycle phase t…	ARIH1;BUB1;CCNA1;CCNA2;CCNB1;CCNB2;CCND1;CCND3;CCNE1;CCNE2;CCNO;CDC20;CDK1;CDK2;CDK3;CDK4;CDK6;CDKN1A;CDKN1B;CDT1;CKS2;CUL1;DUSP1;ESPL1;GMNN;MAD2L1;NEDD8;PKMYT1;PTTG1;RBX1;RPS27A;SKP1;SKP2;TRIM49;TRIP13;UBA52;UBB;UBC;UBE2C;UBE2L5;UBE2T	1.01199	0.898209	1.13945	-0.686436	-0.851479	-0.780213	0.656223	0.761301	0.675354	-0.659773	-0.815367	-0.793021	0.576032	0.609481	0.594354	-1.30754	-1.26152	-0.92859	0.819143	0.946567	0.78246	-1.45763	-1.86322	-2.38302	97.7795	6.25278e-12	1.66854e-12	8.25753e-11
P28072	PSMB6	cytoplasm .GO.0005737.;cytosol .GO.0005829.;extracellular exosome .GO.0070062.;mitochondrion .GO.0005739.;nucleoplasm .GO.0005654.;nucleus .GO.0005634.;proteasome complex .GO.0000502.;proteasome core complex .GO.0005839.;proteasome core complex. beta.subunit complex .GO.0019774.;cadherin binding .GO.0045296.;endopeptidase activity .GO.0004175.;threonine.type endopeptidase activity .GO.0004298.;pr…	ADRM1;AKIRIN2;CSF3;CTRL;KIAA2012;NDUFB8;NEDD8;POMP;PRKN;PSMA1;PSMA2;PSMA3;PSMA4;PSMA5;PSMA6;PSMA7;PSMA8;PSMB1;PSMB10;PSMB11;PSMB2;PSMB3;PSMB4;PSMB5;PSMB7;PSMB8;PSMB9;PSMC1;PSMC2;PSMC3;PSMC4;PSMC5;PSMC6;PSMD1;PSMD11;PSMD12;PSMD13;PSMD14;PSMD2;PSMD3;PSMD4;PSMD6;PSMD7;PSMD8;PSME1;PSME2;PSME3;PSME4;PSMF1;PSMG2;RBX1;RPS27A;SOD1;UBA52;UBB;UBC;UCHL5;USP14;VCP	1.07899	0.870099	1.02363	-1.85539	-1.45521	-1.58108	0.275816	0.213819	0.43557	-1.5189	-1.1185	-1.15539	0.755818	0.709069	0.748498	-0.647493	-1.03176	-1.07655	0.921966	0.852341	0.880635	-0.814405	-0.773948	-1.36467	97.6768	6.30407e-12	1.68242e-12	8.30814e-11
Q8WW22	DNAJA4	cytoplasm .GO.0005737.;cytosol .GO.0005829.;membrane .GO.0016020.;ATP binding .GO.0005524.;Hsp70 protein binding .GO.0030544.;protein.folding chaperone binding .GO.0051087.;unfolded protein binding .GO.0051082.;zinc ion binding .GO.0008270.;negative regulation of endothelial cell migration .GO.0010596.;negative regulation of inclusion body assembly .GO.0090084.;positive regulation of gene express…	CCT4;DNAJA1;DNAJA2;DNAJB1;DNAJB4;GRPEL1;HSP90AA1;HSP90AB1;HSPA14;HSPA1A;HSPA1A;HSPA1L;HSPA2;HSPA4;HSPA4L;HSPA5;HSPA6;HSPA8;HSPA9;HSPH1;STIP1	-1.56158	-1.52764	-1.50058	-1.45781	-2.17294	-1.59837	-1.19713	-1.09433	-1.59551	-0.897929	-0.880458	-1.44518	1.23195	0.984869	1.06991	1.76572	1.57939	1.63898	0.516849	0.024847	0.374395	0.356819	0.550889	0.563972	97.6272	6.32894e-12	1.68923e-12	8.32379e-11
O00762	UBE2C	anaphase.promoting complex .GO.0005680.;cytosol .GO.0005829.;nucleoplasm .GO.0005654.;nucleus .GO.0005634.;plasma membrane .GO.0005886.;ubiquitin ligase complex .GO.0000151.;ATP binding .GO.0005524.;ubiquitin conjugating enzyme activity .GO.0061631.;ubiquitin protein ligase activity .GO.0061630.;ubiquitin.like protein ligase binding .GO.0044389.;ubiquitin.protein transferase activity .GO.0004842.…	ANAPC1;ANAPC10;ANAPC11;ANAPC13;ANAPC15;ANAPC16;ANAPC2;ANAPC4;ANAPC5;ANAPC7;ANLN;ASF1B;ASPM;AURKA;AURKB;BABAM2;BARD1;BCOR;BIRC5;BMI1;BRCA1;BRCA2;BRCC3;BUB1;BUB1B;BUB3;CBX2;CBX4;CBX7;CBX8;CCNA1;CCNA2;CCNB1;CCNB2;CCNL2;CDC16;CDC20;CDC20B;CDC23;CDC25C;CDC26;CDC27;CDC45;CDC6;CDCA3;CDCA5;CDCA8;CDK1;CDK2;CDKN3;CDT1;CENPA;CENPE;CENPF;CEP55;CKS1B;CKS2;CUL7;DLGAP5;ESPL1;FBXO5;FOXM1;FZR1;GINS1;GTSE1;HJURP;H…	-1.57123	-1.41118	-1.32151	0.0759163	0.259993	-0.163388	-1.70092	-1.85225	-2.4119	0.247891	0.415643	0.483402	0.790096	0.870235	0.81412	0.89994	0.403766	0.663874	0.907195	0.96192	0.836176	0.104884	0.106606	0.0946258	97.5818	6.35181e-12	1.69554e-12	8.3357e-11
[truncated: 5,917 more rows]
