# Supplementary material for: Proteomic Landscapes of 3D and 2D Models of High-Grade Serous Ovarian Carcinoma: Implications for Carboplatin Response
Source: J Proteome Res. 2025 Aug 27;24(10):5071–82. doi: 10.1021/acs.jproteome.5c00391 (PMC12501941; doi:10.1021/acs.jproteome.5c00391)
Supplement: Supplementary file 4 [file pr5c00391_si_004.xlsx]

## Sheet: ttest_log2ratio_pval_adjpval_me
Accession	gene	GO	STRING	min.Number.of.PSMs	min.Number.of.Unique.Peptides	max.Exp.q.value.Combined	log2Ratio_PEO1_3D_vs_2D	log2Ratio_PEO4_3D_vs_2D	log2Ratio_UWB1.289_3D_vs_2D	log2Ratio_UWB1.289_BRCA1_3D_vs_2D	pval_PEO1_3D_vs_2D	pval_PEO4_3D_vs_2D	pval_UWB1.289_3D_vs_2D	pval_UWB1.289_BRCA1_3D_vs_2D	pval_BH_adjust_PEO1_3D_vs_2D	pval_BH_adjust_PEO4_3D_vs_2D	pval_BH_adjust_UWB1.289_3D_vs_2D	pval_BH_adjust_UWB1.289_BRCA1_3D_vs_2D
Q09666	AHNAK	actin cytoskeleton .GO.0015629.;cell.cell contact zone .GO.0044291.;costamere .GO.0043034.;cytoplasm .GO.0005737.;cytosol .GO.0005829.;extracellular exosome .GO.0070062.;focal adhesion .GO.0005925.;lysosomal membrane .GO.0005765.;membrane .GO.0016020.;nucleus .GO.0005634.;plasma membrane .GO.0005886.;plasma membrane protein complex .GO.0098797.;sarcolemma .GO.0042383.;T.tubule .GO.0030315.;vesicl…	AHNAK2;ANXA1;ANXA2;CAPN1;CAPN3;CHRM1;COX8A;DYSF;EZR;FKBP2;FOSL1;FTH1;LOC114841035;MAP3K11;MARK2;MYOF;PLCB3;PLEC;PPL;PRX;PYGM;ROM1;S100A10;SCGB1A1;SF1	948	191	0	-1.64481	-2.18169	-2.88586	-3.52999	0.000210592	0.00085801	1.4449e-05	0.000739585	0.0021586	0.00955482	0.000219823	0.00331077
P78527	PRKDC	chromatin .GO.0000785.;chromosome. telomeric region .GO.0000781.;cytosol .GO.0005829.;DNA.dependent protein kinase complex .GO.0070418.;DNA.dependent protein kinase.DNA ligase 4 complex .GO.0005958.;membrane .GO.0016020.;nonhomologous end joining complex .GO.0070419.;nucleolus .GO.0005730.;nucleoplasm .GO.0005654.;nucleus .GO.0005634.;protein.containing complex .GO.0032991.;protein.DNA complex .G…	ABL1;AICDA;AIRE;AKT1;AKT2;AKT3;APLF;APTX;ATM;ATP23;ATRIP;ATRX;BRCA1;BRCA2;CASP3;CETN2;CHD1L;CHEK1;CHEK2;CIB1;DCLRE1B;DCLRE1C;DHX9;EGFR;ERCC1;ERCC3;ERCC4;ERCC5;ERCC8;ESR1;EXO1;FANCD2;FANCI;FEN1;H2AX;H4-16;HIF1A;HIST1H2BB;HIST2H2BE;HIST3H3;HOXB7;HSP90AA1;HSP90AB1;HUS1;IGFBP3;KAT5;KDM1A;LIG1;LIG3;LIG4;LYN;MAPKAP1;MCM4;MDC1;MLH1;MLST8;MRE11;MSH2;MSH3;MSH6;MYC;NBN;NHEJ1;NOP14;PALB2;PARP1;PAXIP1;PAXX;P…	697	130	0	0.377734	0.196694	0.881116	0.748735	0.011802	0.0310487	3.719e-05	0.00276457	0.0269298	0.0746498	0.000347233	0.00785235
Q15149	PLEC	axon .GO.0030424.;brush border .GO.0005903.;costamere .GO.0043034.;cytosol .GO.0005829.;dendrite .GO.0030425.;extracellular exosome .GO.0070062.;focal adhesion .GO.0005925.;hemidesmosome .GO.0030056.;intermediate filament cytoskeleton .GO.0045111.;mitochondrial outer membrane .GO.0005741.;myelin sheath .GO.0043209.;perinuclear region of cytoplasm .GO.0048471.;plasma membrane .GO.0005886.;podosome…	AHNAK;CASP8;CD151;COL17A1;DAG1;DES;DMD;DSG3;DST;DTNA;FLNA;GFAP;HSPB1;HSPB2;HSPB3;HSPD1;ITGA6;ITGB4;KRT14;KRT18;KRT5;KRT8;LAMB3;MYOT;PARP10;PKP1;PPL;PXN;RACK1;SLMAP;SPTAN1;SYNE1;SYNE3;SYNE4;SYNM;TCAP;TLN1;VCL;VIM	1045	111	0	-0.116822	-1.18617	-1.8557	-2.16231	0.535583	0.0268625	0.000678363	0.00568051	0.597681	0.0671299	0.00212777	0.0133665
Q14789	GOLGB1	cis.Golgi network .GO.0005801.;cytosol .GO.0005829.;endoplasmic reticulum.Golgi intermediate compartment .GO.0005793.;Golgi apparatus .GO.0005794.;Golgi membrane .GO.0000139.;Golgi stack .GO.0005795.;membrane .GO.0016020.;RNA binding .GO.0003723.;sequence.specific DNA binding .GO.0043565.;Golgi organization .GO.0007030.;protein localization to pericentriolar material .GO.1905793.;regulation of DN…	ACBD3;COG3;DCTN1;EEA1;GCC2;GOLGA1;GOLGA2;GOLGA3;GOLGA4;GOLGA5;GOLGA8A;GOLGA8B;GOLPH3;GORASP1;GOSR1;GOSR2;LMAN1;POLQ;RAB1A;STX5;TGOLN2;TRIP11;USO1	228	94	0	-0.396165	-0.702717	-0.508471	-0.844541	0.00663692	0.0161516	0.00168654	0.00616422	0.017508	0.0475274	0.0042279	0.0142072
Q01082	SPTBN1	axolemma .GO.0030673.;cell junction .GO.0030054.;cell projection .GO.0042995.;cortical actin cytoskeleton .GO.0030864.;cuticular plate .GO.0032437.;cytoplasm .GO.0005737.;cytosol .GO.0005829.;extracellular exosome .GO.0070062.;glutamatergic synapse .GO.0098978.;M band .GO.0031430.;nucleolus .GO.0005730.;plasma membrane .GO.0005886.;postsynaptic density .GO.0014069.;spectrin .GO.0008091.;spectrin.…	ADD1;ANK1;ANK2;ANK3;CAPZB;EPB41;EPB41L1;EPB41L2;EPB41L3;NF2;NFASC;NRCAM;PJVK;SMAD3;SPTA1;SPTAN1;SPTB;SPTBN2;SPTBN4;SPTBN5;TRIOBP;XIRP2	496	89	0	-1.72495	-2.03343	-1.14495	-1.96445	2.56358e-05	4.80127e-06	2.02341e-05	3.21103e-05	0.000989141	0.00202078	0.000254531	0.000706153
Q63HN8	RNF213	cytoplasm .GO.0005737.;cytosol .GO.0005829.;lipid droplet .GO.0005811.;membrane .GO.0016020.;nucleolus .GO.0005730.;ATP binding .GO.0005524.;ATP hydrolysis activity .GO.0016887.;ubiquitin protein ligase activity .GO.0061630.;ubiquitin.protein transferase activity .GO.0004842.;zinc ion binding .GO.0008270.;angiogenesis .GO.0001525.;defense response to bacterium .GO.0042742.;immune system process .…	MYH9;PARP14;RTP4;UBE2L5;UBE2L6	202	87	0	0.137485	-1.49651	0.488694	0.459751	0.614718	2.00308e-05	0.000107944	0.0962069	0.670744	0.00320744	0.000623004	0.133349
P46013	MKI67	chromosome .GO.0005694.;condensed chromosome .GO.0000793.;membrane .GO.0016020.;nucleolus .GO.0005730.;nucleoplasm .GO.0005654.;nucleus .GO.0005634.;ATP binding .GO.0005524.;DNA binding .GO.0003677.;molecular condensate scaffold activity .GO.0140693.;RNA binding .GO.0003723.;cell population proliferation .GO.0008283.;chromosome segregation .GO.0007059.;regulation of chromatin organization .GO.190…	ANLN;ARHGAP11A;ASPM;AURKA;AURKB;BIRC5;BRCA1;BUB1;BUB1B;CCNA2;CCNB1;CCNB2;CCND1;CDC20;CDC45;CDCA3;CDCA8;CDK1;CDKN3;CENPA;CENPE;CENPF;CEP55;CKAP2;CLSPN;DEPDC1;DLGAP5;E2F8;ESPL1;FOXM1;GTPBP10;GTSE1;HJURP;HMMR;KIF11;KIF14;KIF15;KIF18B;KIF20A;KIF23;KIF2C;KIF4A;KIFC1;MELK;MYBL2;NCAPG;NDC80;NEK2;NIFK;NUF2;NUSAP1;PBK;PCLAF;PLK1;PPP1CC;PRC1;RACGAP1;RRM2;RRP1;SHCBP1;SPAG5;TICRR;TOP2A;TPX2;TROAP;TTK;UBE2C;U…	203	85	0	-0.521094	-0.935224	-1.61292	-2.09422	0.00409112	0.0111046	0.000144523	0.000164968	0.0124619	0.0374081	0.000747521	0.00140135
Q14315	FLNC	costamere .GO.0043034.;cytoplasm .GO.0005737.;cytoskeleton .GO.0005856.;cytosol .GO.0005829.;focal adhesion .GO.0005925.;intercellular bridge .GO.0045171.;plasma membrane .GO.0005886.;sarcolemma .GO.0042383.;sarcoplasm .GO.0016528.;Z disc .GO.0030018.;actin filament binding .GO.0051015.;ankyrin binding .GO.0030506.;cytoskeletal protein binding .GO.0008092.;identical protein binding .GO.0042802.;s…	ACTA1;ACTN2;AR;BAG3;CAMK2A;CAMK2B;CAPN3;CAV1;CDC42;CFL1;CFL2;CRYAB;DMD;FBLIM1;FERMT2;FERMT3;FLNA;FLNB;FSCN1;GP1BA;GSN;HSPB7;HSPB8;ILK;INPPL1;ITGA1;ITGA11;ITGA2;ITGA2B;ITGA3;ITGA5;ITGA6;ITGA7;ITGAV;ITGB1;ITGB3;ITGB4;ITGB5;ITGB6;ITGB7;ITGB8;KCND2;KY;LDB3;MAP2K4;MYBPC1;MYOT;MYOZ1;MYOZ2;MYOZ3;PAK1;PHLDB2;PXN;RALA;RHOA;SCIN;SGCD;SGCG;SRC;SYNM;SYNPO2;TCAP;TLN1;TLN2;TMEM43;TPM2;TTN;VCL;XIRP1	468	85	0	-1.61288	-0.88994	-2.04898	-0.925967	6.13574e-06	0.0408711	2.42968e-05	0.088766	0.000577932	0.0901473	0.00027441	0.124791
Q9UPN3	MACF1	actin cytoskeleton .GO.0015629.;cytoplasm .GO.0005737.;cytoskeleton .GO.0005856.;Golgi apparatus .GO.0005794.;membrane .GO.0016020.;microtubule .GO.0005874.;plasma membrane .GO.0005886.;ruffle membrane .GO.0032587.;actin binding .GO.0003779.;actin filament binding .GO.0051015.;cadherin binding .GO.0045296.;calcium ion binding .GO.0005509.;microtubule minus.end binding .GO.0051011.;RNA binding .GO…	CAMSAP3;CLIP1;DISC1;ELMO1;GOLGA4;MAPRE1;RAPSN;SYNE3;TANGO6;VCL	367	85	0	-0.560579	-0.406052	-0.800383	-0.462191	6.23116e-05	0.0278948	2.89143e-05	0.00253327	0.00125112	0.0689265	0.000303104	0.00743611
Q8WXH0	SYNE2	cilium .GO.0005929.;cytoplasm .GO.0005737.;extracellular exosome .GO.0070062.;fibrillar center .GO.0001650.;filopodium membrane .GO.0031527.;focal adhesion .GO.0005925.;intermediate filament cytoskeleton .GO.0045111.;lamellipodium membrane .GO.0031258.;meiotic nuclear membrane microtubule tethering complex .GO.0034993.;mitochondrion .GO.0005739.;nuclear envelope .GO.0005635.;nuclear lumen .GO.003…	CCDC155;EMD;FHOD1;FSCN1;LMNA;LMNB1;SPAG4;SUN1;SUN2;SUN3;SUN5;SYNE1;SYNE3;SYNE4;TMEM67	161	84	0	-0.898853	-0.624876	0.768218	0.439299	0.00283282	0.00744412	9.58207e-05	0.00251399	0.00976544	0.0297254	0.000582841	0.00739307
Q02952	AKAP12	cell cortex .GO.0005938.;cytoplasm .GO.0005737.;cytoskeleton .GO.0005856.;cytosol .GO.0005829.;focal adhesion .GO.0005925.;neuronal cell body .GO.0043025.;plasma membrane .GO.0005886.;Schaffer collateral . CA1 synapse .GO.0098685.;adenylate cyclase binding .GO.0008179.;calmodulin binding .GO.0005516.;protein kinase A binding .GO.0051018.;adenylate cyclase.inhibiting G protein.coupled receptor sig…	ADRB2;AKAP1;AKAP13;AKAP5;ANGPT1;CALM1;CALML3;CALML4;CALML5;CALML6;CAVIN1;CCNL2;EGFR;HSPA12A;HSPA12B;NNMT;PDE4D;PRKACA;PRKACB;PRKACG;PRKAR2A;PRKCA;SRC	507	71	0	-2.59029	-3.47374	-2.95209	-2.33216	2.24813e-05	0.000555144	4.90344e-05	4.47577e-05	0.000935555	0.00829571	0.000396547	0.000791671
Q8IVF2	AHNAK2	cytoplasm .GO.0005737.;cytosol .GO.0005829.;nucleus .GO.0005634.;plasma membrane .GO.0005886.;sarcolemma .GO.0042383.;T.tubule .GO.0030315.;regulation of RNA splicing .GO.0043484.	AHNAK;ANXA2;S100A10	190	70	0	-2.50943	-3.15094	-2.04102	-1.37861	8.88162e-05	1.01148e-05	1.45225e-06	0.0518375	0.00145474	0.00245181	0.000100945	0.0791087
O60437	PPL	cornified envelope .GO.0001533.;cytoplasm .GO.0005737.;cytoskeleton .GO.0005856.;cytosol .GO.0005829.;desmosome .GO.0030057.;extracellular exosome .GO.0070062.;membrane .GO.0016020.;plasma membrane .GO.0005886.;cadherin binding .GO.0045296.;structural constituent of cytoskeleton .GO.0005200.;structural molecule activity .GO.0005198.;intermediate filament cytoskeleton organization .GO.0045104.;ker…	A2ML1;AHNAK;BTN1A1;BTN3A1;CDSN;COL17A1;DSC1;DSC3;DSG1;DSG2;DSG3;DSP;DST;EVPL;EZR;FLG;GAS2;IVL;JUP;KAZN;KRT8;LORICRIN;PI3;PKP1;PKP3;PLEC;PPHLN1;PRX;TGM1	204	65	0	0.19567	-0.0890921	-0.994965	-1.04309	0.0527257	0.696112	0.0103629	0.00120237	0.0867698	0.764113	0.0184424	0.00444897
P58107	EPPK1	apicolateral plasma membrane .GO.0016327.;basolateral plasma membrane .GO.0016323.;bicellular tight junction .GO.0005923.;cell junction .GO.0030054.;cell periphery .GO.0071944.;cell projection .GO.0042995.;cytoplasm .GO.0005737.;cytoskeleton .GO.0005856.;hemidesmosome .GO.0030056.;intermediate filament cytoskeleton .GO.0045111.;keratin filament .GO.0045095.;membrane .GO.0016020.;perinucleolar com…		217	64	0	0.230873	-0.252803	0.0877756	-0.257083	0.264108	0.235054	0.660862	0.241849	0.329299	0.329431	0.695812	0.296411
Q13439	GOLGA4	cytoplasm .GO.0005737.;cytosol .GO.0005829.;extracellular exosome .GO.0070062.;Golgi apparatus .GO.0005794.;Golgi membrane .GO.0000139.;nucleoplasm .GO.0005654.;plasma membrane .GO.0005886.;trans.Golgi network .GO.0005802.;GTPase binding .GO.0051020.;small GTPase binding .GO.0031267.;Golgi to plasma membrane protein transport .GO.0043001.;Golgi vesicle transport .GO.0048193.;positive regulation o…	ANKRD27;ARFRP1;ARL1;COG3;EVPL;GCC1;GCC2;GOLGA1;GOLGA2;GOLGB1;GRIP1;MACF1;RAB6A;STX6;TBC1D23;TGOLN2;TMF1;VTI1A	140	62	0	0.250435	-0.599605	-0.085858	-0.200119	0.139123	0.000687273	0.0671806	0.143736	0.192002	0.00880397	0.0913959	0.188307
Q9NZM1	MYOF	caveola .GO.0005901.;centriolar satellite .GO.0034451.;ciliary basal body .GO.0036064.;cilium .GO.0005929.;cytoplasmic vesicle .GO.0031410.;extracellular exosome .GO.0070062.;intracellular membrane.bounded organelle .GO.0043231.;nuclear envelope .GO.0005635.;nuclear membrane .GO.0031965.;plasma membrane .GO.0005886.;synaptic vesicle membrane .GO.0030672.;calcium ion binding .GO.0005509.;phospholi…	AHNAK;CAPN3;EHD2;EHD3	218	62	0	0.0572005	-0.284229	-0.248653	0.652528	0.696856	0.143204	0.0198033	0.000516746	0.745385	0.22681	0.0318373	0.0026563
P49327	FASN	cytoplasm .GO.0005737.;cytosol .GO.0005829.;extracellular exosome .GO.0070062.;glycogen granule .GO.0042587.;Golgi apparatus .GO.0005794.;melanosome .GO.0042470.;membrane .GO.0016020.;plasma membrane .GO.0005886.;.3R..hydroxyacyl..acyl.carrier.protein. dehydratase activity .GO.0019171.;3.oxoacyl..acyl.carrier.protein. reductase .NADPH. activity .GO.0004316.;3.oxoacyl..acyl.carrier.protein. syntha…	AASDH;AASDHPPT;ACACA;ACACB;ACADL;ACADM;ACADVL;ACLY;ACOX1;ACSBG1;ACSBG2;ACSF3;ACSL1;ACSL3;ACSL4;ACSL5;ACSL6;ACSS2;ADIPOQ;ALAD;CBR4;CD36;CIDEC;CPT1A;CS;CYP27A1;DGAT1;DGAT2;DHCR7;DLAT;ELOVL6;ESR1;FABP4;FADS2;FAR1;FAR2;GAPDH;GPAM;HADHA;HMGCR;HMGCS1;HMGCS2;HSD17B12;HSD17B8;HTD2;INS;INSIG1;LEP;LIPE;LIPT1;LIPT2;MCAT;MECR;MLXIPL;MLYCD;NDUFAB1;NR1H2;NR1H3;NSDHL;OLAH;OXSM;PALB2;PCK1;PLIN1;PNPLA2;PPARA;PPAR…	336	61	0	1.43185	1.36986	0.390364	0.453352	0.000296619	0.000408835	0.0132838	0.00220488	0.00256488	0.00723368	0.0227494	0.00668983
Q14008	CKAP5	centrosome .GO.0005813.;ciliary basal body .GO.0036064.;cilium .GO.0005929.;cytoplasm .GO.0005737.;cytosol .GO.0005829.;kinetochore .GO.0000776.;membrane .GO.0016020.;mitotic spindle .GO.0072686.;nucleolus .GO.0005730.;plasma membrane .GO.0005886.;protein.containing complex .GO.0032991.;spindle pole .GO.0000922.;cadherin binding .GO.0045296.;microtubule binding .GO.0008017.;microtubule plus end p…	AURKA;BUB1;BUB1B;BUB3;CCNB1;CCNB2;CDC20;CDK1;CDK11A;CENPE;CENPI;CEP120;CLASP2;CLASRP;CLIP1;DLGAP5;DNMT3A;ESPL1;HAUS6;KIF11;KIF18A;KIF2C;KIFC1;MAD2L1;MAPRE1;MAPRE2;MAPRE3;NDC80;NUDC;NUF2;PCNT;PKMYT1;PLK1;SLAIN1;SLAIN2;SNW1;TACC1;TACC2;TACC3;TPX2;TUBB;TUBGCP2;WEE1;WEE2;ZNHIT2	154	60	0	1.02857	0.639067	-0.177254	-0.570477	0.00015204	0.0152053	0.00197484	0.00848759	0.00183685	0.0458397	0.00479306	0.0181513
Q14980	NUMA1	cell cortex .GO.0005938.;cell cortex region .GO.0099738.;centrosome .GO.0005813.;chromosome .GO.0005694.;cortical microtubule .GO.0055028.;cytoplasmic microtubule bundle .GO.1905720.;cytosol .GO.0005829.;dendrite .GO.0030425.;extracellular exosome .GO.0070062.;lateral cell cortex .GO.0097575.;lateral plasma membrane .GO.0016328.;microtubule bundle .GO.0097427.;microtubule minus.end .GO.0036449.;m…	BRD4;CCNB1;CDK1;CHD4;DCTN1;EPB41L2;GPSM1;GPSM2;HAUS1;HAUS3;HAUS5;HAUS6;HAUS8;KIF11;KIFC1;KPNA2;NPM1;PLK1;PRKAR1A;RAE1;RARA;TNKS;TNKS2;TUBG1;YEATS4;ZBTB16	292	58	0	0.941209	-0.624416	0.328527	-0.716799	0.00324357	0.00762761	0.0905067	0.00199152	0.0106539	0.0301946	0.118397	0.00628358
Q99996	AKAP9	centrosome .GO.0005813.;cis.Golgi network .GO.0005801.;cytoskeleton .GO.0005856.;cytosol .GO.0005829.;dendritic branch .GO.0044307.;extrinsic component of postsynaptic density membrane .GO.0099147.;glutamatergic synapse .GO.0098978.;Golgi apparatus .GO.0005794.;Golgi stack .GO.0005795.;intracellular membrane.bounded organelle .GO.0043231.;neuronal cell body .GO.0043025.;potassium channel complex …	AKAP1;AKAP13;AKAP5;AKAP6;AKAP7;AKAP8;BRAF;CACNA1C;CALM1;CALM1;CALML3;CALML4;CALML5;CALML6;CAV3;CDK5RAP2;CEP135;CEP192;CSNK1D;DISC1;GCC2;GOLGA2;KCNE1;KCNE2;KCNE3;KCNE5;KCNH2;KCNJ2;KCNJ5;KCNQ1;KIAA1549;MAPRE1;PCNT;PDE4D;PDE4DIP;PKN1;PLK1;PRKACA;PRKACB;PRKACG;PRKAR2B;SCN4B;SCN5A;SNTA1;TRIM24;TUBGCP3	109	58	0	-0.54576	-0.652685	-0.41244	-0.785941	0.000217838	0.000552	5.16909e-06	0.000230879	0.00219811	0.00829571	0.000144872	0.00167281
Q9P2E9	RRBP1	endoplasmic reticulum .GO.0005783.;endoplasmic reticulum membrane .GO.0005789.;membrane .GO.0016020.;ribosome .GO.0005840.;RNA binding .GO.0003723.;signaling receptor activity .GO.0038023.;osteoblast differentiation .GO.0001649.;protein transport .GO.0015031.;translation .GO.0006412.	ALK;COL6A1;COL6A2;EEF1G;FN1;RANBP2;SEC31A;SYNJ2BP;ZWINT	375	57	0	-0.747792	-1.4867	-0.104062	-0.0533745	0.000755521	0.000555269	0.322919	0.365335	0.00430752	0.00829571	0.36838	0.423371
P49792	RANBP2	annulate lamellae .GO.0005642.;cytoplasm .GO.0005737.;cytoplasmic periphery of the nuclear pore complex .GO.1990723.;cytosol .GO.0005829.;intracellular membrane.bounded organelle .GO.0043231.;membrane .GO.0016020.;nuclear envelope .GO.0005635.;nuclear inclusion body .GO.0042405.;nuclear membrane .GO.0031965.;nuclear pore .GO.0005643.;nuclear pore cytoplasmic filaments .GO.0044614.;nuclear pore nu…	AAAS;ADGRB1;ADGRB2;ADGRB3;ADGRD1;AHCTF1;ALK;ALYREF;ATIC;B2M;BICD2;BUB1B;CDC20;CDCA8;CETN2;CETN3;CLTC;CPSF6;CSE1L;EML4;ENY2;ESPL1;GCC2;GLE1;GRIP1;HDAC4;HSPA8;IGHV3-16;INCENP;KIF5B;KIF5C;KLC1;KPNA1;KPNA2;KPNA3;KPNA4;KPNA5;KPNA6;KPNB1;MAD1L1;MAD2L1;MCM3AP;MDM2;NCOA5;NDC1;NEMP1;NISCH;NPM1;NSMCE2;NUDC;NUP107;NUP133;NUP153;NUP155;NUP160;NUP188;NUP205;NUP210;NUP214;NUP35;NUP37;NUP42;NUP43;NUP50;NUP54;NU…	244	56	0	-0.186238	-0.557219	-0.535377	-0.426708	0.293146	0.0273855	0.016018	0.249542	0.359556	0.0680651	0.0265929	0.304684
P46821	MAP1B	apical dendrite .GO.0097440.;axon .GO.0030424.;basal dendrite .GO.0097441.;cytosol .GO.0005829.;dendrite .GO.0030425.;dendritic spine .GO.0043197.;glutamatergic synapse .GO.0098978.;growth cone .GO.0030426.;hippocampal mossy fiber .GO.0097457.;microtubule .GO.0005874.;microtubule associated complex .GO.0005875.;neuronal cell body .GO.0043025.;perikaryon .GO.0043204.;perinuclear region of cytoplas…	ATG12;ATG16L1;ATG3;ATG5;ATG7;BECN1;CALCOCO2;CD300C;CYFIP1;DNAL1;DPYSL2;FMR1;FXR1;FXR2;GABARAP;GABARAPL1;GABARAPL2;GAN;LRRK2;MAP1LC3A;MAP1LC3B;MAP1LC3C;MAP2;MAPT;METAP1D;NBR1;RASSF1;SQSTM1;SYN3;TP53;ULK1	194	54	0	-0.448432	-0.842142	-0.729369	-1.34403	0.0150136	0.00188253	0.00686982	5.07789e-07	0.0321719	0.0142322	0.013049	0.000325239
P46939	UTRN	ciliary basal body .GO.0036064.;cilium .GO.0005929.;cytoplasm .GO.0005737.;cytoskeleton .GO.0005856.;cytosol .GO.0005829.;dystrophin.associated glycoprotein complex .GO.0016010.;extracellular exosome .GO.0070062.;filopodium .GO.0030175.;filopodium membrane .GO.0031527.;membrane .GO.0016020.;neuromuscular junction .GO.0031594.;nucleoplasm .GO.0005654.;plasma membrane .GO.0005886.;postsynaptic memb…	ABCA1;ACTA1;ADRA1D;AGRN;CAV3;CTNNAL1;DAG1;DMD;DTNA;DTNB;DYSF;ITGA7;LAMA2;MARK2;MUSK;NOS1;PLEKHA2;PRX;RAPSN;SGCA;SGCB;SGCD;SGCE;SGCG;SNTA1;SNTB1;SNTB2;SNTG1;SNTG2;SSPN	122	54	0	-0.989283	-0.664367	0.354804	-0.324846	8.978e-06	0.0124014	0.000913611	0.0235558	0.000668652	0.0400963	0.00265865	0.0411776
Q03001	DST	actin cytoskeleton .GO.0015629.;axon .GO.0030424.;axon cytoplasm .GO.1904115.;basal plasma membrane .GO.0009925.;basement membrane .GO.0005604.;cell cortex .GO.0005938.;cell leading edge .GO.0031252.;cytoplasm .GO.0005737.;cytoplasmic vesicle .GO.0031410.;cytosol .GO.0005829.;endoplasmic reticulum membrane .GO.0005789.;focal adhesion .GO.0005925.;H zone .GO.0031673.;hemidesmosome .GO.0030056.;int…	CALM1;CALM1;CD151;COL17A1;DSG1;DSG3;DSP;ERBIN;EVPL;ITGA6;ITGB4;LAMA3;MAPRE1;PLEC;PPL	132	54	0	-1.49695	-0.585874	-1.2723	-1.70147	4.68915e-05	0.00126911	1.56721e-06	1.22843e-05	0.00115515	0.0116752	0.000100945	0.000527253
Q9NU22	MDN1	cytosol .GO.0005829.;intermediate filament cytoskeleton .GO.0045111.;membrane .GO.0016020.;nucleolus .GO.0005730.;nucleoplasm .GO.0005654.;nucleus .GO.0005634.;preribosome. large subunit precursor .GO.0030687.;ATP binding .GO.0005524.;ATP hydrolysis activity .GO.0016887.;ribosomal large subunit assembly .GO.0000027.;ribosomal large subunit export from nucleus .GO.0000055.	BOP1;EBNA1BP2;EIF6;FTSJ3;GNL2;GTPBP4;LSG1;MRTO4;NIP7;NLE1;NMD3;NOL9;NSA2;PA2G4;PELP1;PES1;RPF2;RPL5;RRP15;RRP1B;RRS1;RSL24D1;SDAD1;TEX10;UTP20;WDR12;WDR18;WDR74;ZNF593	103	52	0	-0.264881	-0.0975549	-0.284444	-0.481719	0.0058359	0.473155	0.000591522	0.00318282	0.0159944	0.569169	0.00194093	0.00870079
Q14573	ITPR3	apical part of cell .GO.0045177.;brush border .GO.0005903.;cytoplasm .GO.0005737.;cytoplasmic side of endoplasmic reticulum membrane .GO.0098554.;endoplasmic reticulum .GO.0005783.;endoplasmic reticulum membrane .GO.0005789.;membrane .GO.0016020.;neuronal cell body .GO.0043025.;nuclear outer membrane .GO.0005640.;nucleolus .GO.0005730.;nucleoplasm .GO.0005654.;plasma membrane .GO.0005886.;platele…	AHCYL1;AKT1;ANK1;ANK2;ANK3;ATP2A2;ATXN2;ATXN2L;ATXN3;ATXN3L;BANK1;BCAP31;BCL2;BCL2L1;BECN1;CALM1;CALML3;CALML4;CALML5;CALML6;CALR;CANX;CAV1;CYCS;ERN1;FBXL2;GNAQ;GRB2;HOMER1;HSPA5;HSPA9;HTT;ITPR1;ITPR2;MCL1;MCU;MFN2;MICU1;MICU2;MRVI1;NOS1;ORAI1;ORAI2;PACS2;PARK7;PDK4;PLCB1;PLCB2;PLCB3;PLCB4;PLCD1;PLCD3;PLCD4;PLCE1;PLCG1;PLCG2;PLCZ1;PPIF;PRKACA;PRKACB;PRKACG;PRKCA;PRKCB;PRKCG;PRKG1;PSEN1;PSEN2;RMDN…	164	51	0	0.100123	0.644842	2.40364	1.98307	0.350698	0.0083541	5.2181e-06	4.49464e-05	0.419071	0.0315811	0.000145313	0.000791671
O75369	FLNB	actin cytoskeleton .GO.0015629.;brush border .GO.0005903.;cell cortex .GO.0005938.;cytoplasm .GO.0005737.;cytosol .GO.0005829.;extracellular exosome .GO.0070062.;focal adhesion .GO.0005925.;membrane .GO.0016020.;phagocytic vesicle .GO.0045335.;plasma membrane .GO.0005886.;stress fiber .GO.0001725.;Z disc .GO.0030018.;actin binding .GO.0003779.;actin filament binding .GO.0051015.;cadherin binding …	AR;CAMK2A;CAMK2B;CAV1;CFL1;CFL2;FBLIM1;FERMT2;FERMT3;FLNA;FLNC;FSCN1;GP1BA;GSN;INPPL1;ISG15;ITGA2;ITGA2B;ITGA3;ITGA5;ITGA6;ITGA8;ITGAV;ITGB1;ITGB3;ITGB4;ITGB5;ITGB6;ITGB7;ITGB8;KCND2;MAP2K4;PAK1;PFN4;PXN;RALA;RAPH1;RHOA;SCIN;SRC;TLN1;TLN2;VCL	535	48	0	-0.733803	-0.666765	-2.78161	-2.06065	0.000996799	0.00578564	5.06951e-06	6.04509e-05	0.00508105	0.0259106	0.000144872	0.000876988
Q14683	SMC1A	chromosome .GO.0005694.;chromosome. centromeric region .GO.0000775.;cohesin complex .GO.0008278.;condensed nuclear chromosome .GO.0000794.;cytosol .GO.0005829.;kinetochore .GO.0000776.;meiotic cohesin complex .GO.0030893.;mitotic cohesin complex .GO.0030892.;mitotic spindle pole .GO.0097431.;nuclear matrix .GO.0016363.;nucleoplasm .GO.0005654.;nucleus .GO.0005634.;ATP binding .GO.0005524.;ATP hyd…	ATM;ATR;ATRX;BRCA1;BRD4;CDCA5;CTCF;EP300;ESCO1;ESCO2;ESPL1;H2AX;H3-3A;H3C1;H4-16;HDAC8;HIST2H3A;IQSEC2;KDM5C;MAD2L1;MAU2;MCM6;MDC1;MRE11;MSH6;MYC;NCAPD2;NCAPG;NCAPH;NDC80;NIPBL;NSMCE1;NSMCE2;NSMCE4A;PDS5A;PDS5B;PLK1;POLA1;PSMC2;RAD21;RAD21L1;REC8;RFC1;SGO2;SMC1B;SMC2;SMC3;SMC4;SMC5;SMC6;SPECC1;STAG1;STAG2;STAG3;SYCP2;SYCP3;TERF2;USP13;UTP15;WAPL;WRN	107	48	0	-0.213966	-0.403828	-0.107183	-0.461886	0.0565489	0.00284301	0.101891	0.00209025	0.0917768	0.0175304	0.131258	0.00645828
Q15075	EEA1	axonal spine .GO.0044308.;cytosol .GO.0005829.;early endosome .GO.0005769.;early endosome membrane .GO.0031901.;extracellular exosome .GO.0070062.;glutamatergic synapse .GO.0098978.;postsynaptic early endosome .GO.0098842.;presynaptic endosome .GO.0098830.;recycling endosome .GO.0055037.;Schaffer collateral . CA1 synapse .GO.0098685.;1.phosphatidylinositol binding .GO.0005545.;calmodulin binding …	ALS2;ALS2CL;APPL1;ARF6;CANX;CAV1;CCZ1;CD63;CLTC;CLTCL1;DNM1;ERBB2;GAPVD1;GOLGA2;GOLGB1;GRIPAP1;LAMP1;LAMP2;PI4K2B;PIK3C3;RAB11A;RAB22A;RAB4A;RAB5A;RAB5B;RAB5C;RABEP1;RABGEF1;SNX1;SNX27;STEAP2;STEAP4;STX6;TFRC;TGOLN2;TLR9;TOM1;TOM1L2;TRIP11;VPS35;VPS45	112	46	0	-2.14239	-1.75188	-1.24995	-1.19986	2.06526e-05	0.00100209	1.88769e-05	0.00074306	0.000906025	0.0102111	0.000250363	0.00331659
Q15643	TRIP11	cilium .GO.0005929.;cis.Golgi network .GO.0005801.;cytoskeleton .GO.0005856.;endoplasmic reticulum.Golgi intermediate compartment .GO.0005793.;endoplasmic reticulum.Golgi intermediate compartment membrane .GO.0033116.;Golgi apparatus .GO.0005794.;Golgi membrane .GO.0000139.;inner acrosomal membrane .GO.0002079.;outer acrosomal membrane .GO.0002081.;transport vesicle .GO.0030133.;small GTPase bind…	ALPP;ARF1;ARNT;EEA1;ETV6;GOLGA2;GOLGA3;GOLGA5;GOLGB1;GORASP1;GRIP1;IFT20;MYO18A;SLC26A2;USO1	101	46	0	0.154881	-0.442575	-0.233069	-0.0764704	0.609696	0.0648132	0.0186025	0.403495	0.666286	0.126332	0.0301338	0.460921
P27708	CAD	cell projection .GO.0042995.;cytoplasm .GO.0005737.;cytosol .GO.0005829.;extracellular exosome .GO.0070062.;membrane .GO.0016020.;neuronal cell body .GO.0043025.;nuclear matrix .GO.0016363.;nucleus .GO.0005634.;protein.containing complex .GO.0032991.;terminal bouton .GO.0043195.;aspartate binding .GO.0070335.;aspartate carbamoyltransferase activity .GO.0004070.;ATP binding .GO.0005524.;carbamoyl.…	ADSS1;ADSS2;ALDH18A1;ASL;ASNS;ASPA;ASPDH;ASRGL1;ASS1;CPS1;CTPS1;DHODH;DPYD;DPYS;FTCD;GAD1;GAD2;GADL1;GART;GFPT1;GFPT2;GLS;GLS2;GLUL;GMPS;GOT1;GOT1L1;GOT2;IL4I1;MYC;NAGS;NAT8L;OTC;PPAT;UMPS	156	45	0	1.00754	1.67988	0.210151	0.690315	0.0143219	0.00341357	0.0823707	0.00206508	0.0310639	0.0193829	0.109253	0.00642392
P42704	LRPPRC	condensed nuclear chromosome .GO.0000794.;cytoskeleton .GO.0005856.;membrane .GO.0016020.;microtubule .GO.0005874.;mitochondrial matrix .GO.0005759.;mitochondrial nucleoid .GO.0042645.;mitochondrion .GO.0005739.;nuclear inner membrane .GO.0005637.;nuclear outer membrane .GO.0005640.;nucleoplasm .GO.0005654.;nucleus .GO.0005634.;perinuclear region of cytoplasm .GO.0048471.;ribonucleoprotein comple…	ALKBH5;CECR2;COX10;COX15;COX7A2L;ETHE1;FASTKD2;FASTKD3;GFM1;GRSF1;HEBP2;HNRNPA2B1;IGF2BP1;MAP1S;METTL14;MT-CO3;MTPAP;NDUFS1;POLRMT;PPARGC1A;PTCD3;RBM15B;RBMX;SCO1;SLIRP;SUPV3L1;SURF1;TACO1;UXT;VIRMA;WTAP;XPO1;YTHDC2;YTHDF1;YTHDF3;ZC3H13	345	45	0	0.642856	0.899301	1.0283	1.29051	0.000587324	0.00250601	0.000382612	2.38679e-05	0.00366291	0.0163277	0.00142846	0.000642326
Q14839	CHD4	centrosome .GO.0005813.;cerebellar granule cell to Purkinje cell synapse .GO.0150048.;chromatin .GO.0000785.;chromosome. telomeric region .GO.0000781.;cytoplasm .GO.0005737.;membrane .GO.0016020.;nucleoplasm .GO.0005654.;nucleus .GO.0005634.;NuRD complex .GO.0016581.;protein.containing complex .GO.0032991.;RNA polymerase II transcription regulator complex .GO.0090575.;site of DNA damage .GO.00907…	ACIN1;ACTL6A;ADNP;ARID1A;BAZ1B;BCL11A;BCL11B;BPTF;BRD1;BRD2;BRD3;BRD4;CBX1;CBX3;CBX5;CDK2AP1;CHD3;CHD5;CSNK2A1;CTCF;DNMT1;EED;EGR2;EHMT2;EP300;EZH2;FBL;GATA3;GATAD2A;GATAD2B;H2AC11;H2AC11;H2AC15;H2AC16;H2AC17;H2AC4;H2AC4;H2AX;H2AZ1;H2BC11;H2BC12;H3-2;H3-3A;H3-3A;H3C1;H3C1;H3C10;H3C11;H3C14;H3C15;H3C2;H3C3;H3C4;H3C6;H3C7;H3C8;H3F3C;H4-16;H4-16;H4C1;H4C11;H4C12;H4C13;H4C14;H4C15;H4C2;H4C3;H4C4;H4C5…	199	44	0	-1.49623	-2.56587	-1.43904	-1.93389	2.04556e-05	0.000290449	0.000153971	0.000147653	0.000903572	0.00640915	0.000777749	0.00133216
Q7Z406	MYH14	actomyosin .GO.0042641.;brush border .GO.0005903.;cytoplasm .GO.0005737.;cytosol .GO.0005829.;extracellular exosome .GO.0070062.;growth cone .GO.0030426.;membrane .GO.0016020.;myosin filament .GO.0032982.;myosin II complex .GO.0016460.;myosin II filament .GO.0097513.;stress fiber .GO.0001725.;actin filament binding .GO.0051015.;ATP binding .GO.0005524.;calmodulin binding .GO.0005516.;microfilamen…	ACTA2;ACTB;ACTG1;ACTG2;BAX;GJB2;MRPS12;MYH1;MYH10;MYH11;MYH13;MYH2;MYH3;MYH4;MYH6;MYH7;MYH8;MYH9;MYL1;MYL12A;MYL12B;MYL2;MYL3;MYL5;MYL6;MYL6B;MYL9;MYLPF	193	44	0	-0.0945326	-0.998602	-0.363634	-0.577088	0.367362	0.0210207	0.506381	0.137626	0.435475	0.0572196	0.550284	0.181452
Q86UP2	KTN1	endoplasmic reticulum .GO.0005783.;endoplasmic reticulum lumen .GO.0005788.;endoplasmic reticulum membrane .GO.0005789.;membrane .GO.0016020.;plasma membrane .GO.0005886.;cadherin binding .GO.0045296.;kinesin binding .GO.0019894.;RNA binding .GO.0003723.;microtubule.based movement .GO.0007018.;protein transport .GO.0015031.	CDR2;EEF1D;EEF1G;KIF5B;KLC1;RHOA;RHOG	221	44	0	-0.47435	-1.33651	-0.621005	-1.3149	0.00792196	0.0108609	3.34305e-05	0.000354739	0.0200396	0.0369826	0.000325909	0.00214147
Q8NFC6	BOD1L1	chromosome .GO.0005694.;nucleoplasm .GO.0005654.;Set1C.COMPASS complex .GO.0048188.;DNA damage response .GO.0006974.;DNA repair .GO.0006281.;replication fork processing .GO.0031297.	ASH2L;CXXC1;HCFC2;PAXIP1;RBBP5;SETD1A;SETD1B;WDR5	90	44	0	-1.23364	-1.88089	-1.19518	-2.00898	0.000206087	0.00023187	5.98754e-07	5.04014e-05	0.00214632	0.00611164	8.16338e-05	0.000811311
Q92878	RAD50	BRCA1.C complex .GO.0070533.;chromosomal region .GO.0098687.;chromosome. telomeric region .GO.0000781.;condensed nuclear chromosome .GO.0000794.;membrane .GO.0016020.;Mre11 complex .GO.0030870.;nucleoplasm .GO.0005654.;nucleus .GO.0005634.;site of double.strand break .GO.0035861.;ATP binding .GO.0005524.;ATP hydrolysis activity .GO.0016887.;DNA binding .GO.0003677.;double.stranded telomeric DNA b…	ATM;ATR;BARD1;BLM;BRCA1;BRCA2;BRIP1;CHAMP1;CHEK2;DCLRE1C;DNA2;ENSP00000491596;EXO1;FEN1;H2AX;LIG3;MDC1;MRE11;MSH3;MUS81;NBN;PAXIP1;POLD1;RAD17;RAD51;RAD51B;RAD51C;RAD51D;RAD52;RBBP8;RFC1;RINT1;RMI1;RNF8;RPA1;SPO11;SUMO2;TERF2;TERF2IP;TOP3A;TP53;TP53BP1;WRN;XRCC1;XRCC3;XRCC5;XRCC6	114	44	0	0.619807	0.138535	1.26477	1.30121	0.00176608	0.344986	2.38207e-05	0.000742571	0.00724649	0.443079	0.00027245	0.00331659
O75116	ROCK2	centrosome .GO.0005813.;cytoplasm .GO.0005737.;cytoplasmic ribonucleoprotein granule .GO.0036464.;cytoskeleton .GO.0005856.;cytosol .GO.0005829.;nucleus .GO.0005634.;plasma membrane .GO.0005886.;3.phosphoinositide.dependent protein kinase activity .GO.0004676.;AMP.activated protein kinase activity .GO.0004679.;ATP binding .GO.0005524.;DNA.dependent protein kinase activity .GO.0004677.;endopeptida…	ARHGEF1;ARHGEF18;ARHGEF18;BRCA2;CFL1;CFL2;CTNNB1;FHOD1;GAB1;KRIT1;LIMK1;LIMK2;MAPK1;MAPK3;MYL10;MYL12A;MYL12B;MYL2;MYL5;MYL7;MYL9;MYLPF;NFKB1;NPM1;PDCD10;PIKFYVE;PIP4K2A;PIP4K2B;PIP4K2C;PIP5K1A;PIP5K1B;PIP5K1C;PPP1CA;PPP1CB;PPP1CC;PPP1R12A;PPP1R12C;PTEN;RELA;RHOA;RHOB;RHOBTB1;RHOC;RND1;RND3;ROCK1;SLC9A1	118	43	0	-1.39622	-0.848747	-1.9754	-1.49527	8.17828e-05	0.00620084	5.60048e-06	0.000206122	0.00140434	0.0268717	0.000151996	0.0015676
P15924	DSP	adherens junction .GO.0005912.;basolateral plasma membrane .GO.0016323.;cornified envelope .GO.0001533.;cytoplasm .GO.0005737.;desmosome .GO.0030057.;extracellular exosome .GO.0070062.;fascia adherens .GO.0005916.;ficolin.1.rich granule membrane .GO.0101003.;intercalated disc .GO.0014704.;intermediate filament .GO.0005882.;nucleus .GO.0005634.;plasma membrane .GO.0005886.;cell adhesive protein bi…	ATP2A2;CASP3;CDH1;CDH17;CDH2;CDH5;CSTA;CTNNB1;CTNND1;DES;DSC1;DSC2;DSC3;DSG1;DSG2;DSG3;DSG4;DST;EVPL;FLG;GJA1;IVL;JUP;KRT1;KRT18;KRT19;KRT8;LMNA;LORICRIN;PERP;PI3;PKP1;PKP2;PKP3;PKP4;PPL;TCHH;TJP1	387	43	0	-0.130952	-0.909936	-1.30488	-1.33924	0.314273	0.0212191	1.37247e-05	1.88156e-05	0.382165	0.0575151	0.000214286	0.000623705
P50851	LRBA	cytosol .GO.0005829.;endoplasmic reticulum membrane .GO.0005789.;Golgi apparatus .GO.0005794.;lysosomal membrane .GO.0005765.;membrane .GO.0016020.;plasma membrane .GO.0005886.;protein kinase binding .GO.0019901.;mitophagy .GO.0000423.;protein localization .GO.0008104.;protein localization to phagophore assembly site .GO.0034497.	CTLA4;PRKACA;PRKACB;PRKACG	132	43	0	-0.104728	0.0915914	0.264012	0.581386	0.22941	0.299057	0.0427187	0.0118834	0.292238	0.396248	0.0616246	0.0237704
Q5UIP0	RIF1	chromatin .GO.0000785.;chromosome. telomeric repeat region .GO.0140445.;condensed chromosome .GO.0000793.;cytoplasm .GO.0005737.;female pronucleus .GO.0001939.;male pronucleus .GO.0001940.;nuclear membrane .GO.0031965.;nucleoplasm .GO.0005654.;nucleus .GO.0005634.;plasma membrane .GO.0005886.;site of double.strand break .GO.0035861.;spindle midzone .GO.0051233.;cellular response to leukemia inhib…	ASF1A;ATM;BLM;BRCA1;H4-16;MDC1;PAXIP1;PIAS4;PPP1CA;PPP1CC;RNF168;TP53BP1	94	43	0	-1.08948	-1.11543	-0.50546	-0.916878	0.000982544	0.00150391	0.0635684	0.00204325	0.00503236	0.0126245	0.087178	0.00638079
Q12888	TP53BP1	chromosome. telomeric region .GO.0000781.;cytoplasm .GO.0005737.;DNA repair complex .GO.1990391.;kinetochore .GO.0000776.;nuclear body .GO.0016604.;nucleoplasm .GO.0005654.;nucleus .GO.0005634.;replication fork .GO.0005657.;site of double.strand break .GO.0035861.;damaged DNA binding .GO.0003684.;histone binding .GO.0042393.;histone H4K20me2 reader activity .GO.0140005.;histone reader activity .G…	ABRAXAS1;AIM2;ATM;ATR;ATRIP;ATRX;BARD1;BLM;BRCA1;BRCA2;BRD4;CCNA1;CCNA2;CCNB1;CDK1;CDK2;CDKN1A;CENPE;CHEK1;CHEK2;CRB2;DNA2;DOT1L;DYNLL1;ERCC1;ERCC3;ERCC4;ERCC5;EXO1;FANCD2;FEN1;H2AC11;H2AC19;H2AX;H2BC10;H2BC10;H2BC12;H2BC6;H2BC7;H2BC8;H3-2;H3-3A;H3C1;H3C1;H3C10;H3C11;H3C14;H3C15;H3C2;H3C3;H3C4;H3C6;H3C7;H3C8;H3F3C;H4-16;H4-16;H4C1;H4C11;H4C12;H4C13;H4C14;H4C15;H4C2;H4C3;H4C4;H4C5;H4C8;H4C9;HDAC4;…	128	42	0	-1.40217	-1.7302	-0.723534	-1.17864	1.1476e-05	0.000139624	0.000132185	0.000238628	0.000750037	0.0050241	0.000705257	0.00170864
O95347	SMC2	chromatin .GO.0000785.;condensed chromosome .GO.0000793.;condensed nuclear chromosome .GO.0000794.;condensin complex .GO.0000796.;cytoplasm .GO.0005737.;cytosol .GO.0005829.;extracellular exosome .GO.0070062.;nuclear chromosome .GO.0000228.;nucleolus .GO.0005730.;nucleoplasm .GO.0005654.;nucleus .GO.0005634.;ATP binding .GO.0005524.;ATP hydrolysis activity .GO.0016887.;chromatin binding .GO.00036…	ASPM;ATAD5;AURKA;BRD4;CCNB1;CCNB2;CDC6;CDK1;CENPE;CENPF;CLSPN;DLGAP5;ESCO2;EXO1;H2AZ1;HIST2H2BE;KIF11;KIF15;KIF20B;KIF23;KIF4A;KNTC1;MAD2L1;MCM4;MCM5;MCM6;NCAPD2;NCAPD3;NCAPG;NCAPG2;NCAPH;NCAPH2;NDC80;PLK1;POLA1;PRIM2;RAD21;RAD51AP1;RFC1;RPS17;SMC1A;SMC3;SMC4;SMC5;SMC6;TOP2A;TOP2B;TTK;UBE2C;WDHD1	108	41	0	0.460285	0.590939	-0.286559	-0.667385	0.0167973	0.0179279	0.0110398	0.000635198	0.0350674	0.051194	0.0194098	0.00303331
P33176	KIF5B	axon cytoplasm .GO.1904115.;centriolar satellite .GO.0034451.;ciliary rootlet .GO.0035253.;cytolytic granule membrane .GO.0101004.;cytoplasm .GO.0005737.;cytosol .GO.0005829.;dendrite cytoplasm .GO.0032839.;kinesin complex .GO.0005871.;membrane .GO.0016020.;microtubule .GO.0005874.;mitochondrion .GO.0005739.;nuclear membrane .GO.0031965.;perinuclear region of cytoplasm .GO.0048471.;phagocytic ves…	ALK;ARF3;ARL8B;BSN;CCDC6;CLTC;COA8-2;CSNK2A1;DCTN1;EML4;FEZ1;GABPB1;GRIA1;GRIA2;GRIA3;GRIA4;GSK3B;KIF11;KIF14;KIF1A;KIF5A;KIF5C;KIFAP3;KLC1;KLC2;KLC3;KLC4;KTN1;MAPK8;MAPK9;MYO5A;NEFH;NEFL;NEFM;NPM1;PLEKHM2;PRKAR1A;RANBP2;RET;RHOT1;SEC31A;SNCA;SNPH;SQSTM1;STRN;SYBU;SYNE4;TFG;TPM3;TPM4;TRAK1;TRAK2;TUBA1A;TUBA1B;TUBB2A;TUBB2B;WDCP	191	41	0	-0.345804	0.0211251	-0.847645	-1.17844	0.0643282	0.835181	0.000415633	0.000157924	0.10196	0.876653	0.00151004	0.00136505
P42858	HTT	autophagosome .GO.0005776.;axon .GO.0030424.;centriole .GO.0005814.;cytoplasm .GO.0005737.;cytoplasmic vesicle membrane .GO.0030659.;cytosol .GO.0005829.;dendrite .GO.0030425.;early endosome .GO.0005769.;endoplasmic reticulum .GO.0005783.;Golgi apparatus .GO.0005794.;inclusion body .GO.0016234.;late endosome .GO.0005770.;nucleoplasm .GO.0005654.;nucleus .GO.0005634.;perinuclear region of cytoplas…	ADRM1;AGO2;AKAP8L;AP2A1;AP2A2;AP2B1;AP2S1;APP;ATG5;ATN1;ATXN1;ATXN2;ATXN3;ATXN3L;ATXN7;ATXN7-2;ATXN7L1;ATXN7L2;BDNF;BECN1;BECN2;CACNA1B;CASP3;CASP6;CAV1;CBS;CBSL;CLTA;CLTB;CLTC;CLTCL1;CREB1;CREB3;CREB3L1;CREB3L2;CREB3L3;CREB3L4;CREB5;CREBBP;CYC1;DCTN1;DENR;DLG4;DNAJB1;DNM1L;F8A1;F8A1;F8A3;FICD;FUS;GAPDH;GRB2;HAP1;HDAC6;HIP1;HIP1R;HSP90AA1;HSPA4;HSPA8;HYPK;IFT57;ITPR1;ITPR3;KAT2B;KDM5C;LRRK2;MAP3K…	102	41	0	-0.0839599	0.152285	0.266755	1.00455	0.542786	0.298277	0.0179356	0.000565324	0.604196	0.395459	0.0291716	0.00282002
P53621	COPA	COPI vesicle coat .GO.0030126.;cytoplasm .GO.0005737.;cytosol .GO.0005829.;endoplasmic reticulum membrane .GO.0005789.;extracellular exosome .GO.0070062.;extracellular space .GO.0005615.;Golgi membrane .GO.0000139.;growth cone .GO.0030426.;membrane .GO.0016020.;transport vesicle .GO.0030133.;hormone activity .GO.0005179.;structural molecule activity .GO.0005198.;endoplasmic reticulum to Golgi ves…	AP2B1;ARCN1;ARF1;ARF5;ARFGAP2;ARFGAP3;CLTC;COPB1;COPB2;COPE;COPG1;COPG2;COPZ1;COPZ2;DIPK2A;GBF1;GOLPH3;KDELR1;NSF;NTSR1;NUDCD1;PRR15L;SCYL1;SEC31A;SMN1;SURF4;TMED10;TMED3;TMED7;TSGA13;ZW10	150	41	0	-0.493408	-0.97932	-0.208736	-0.165897	0.393228	0.0821714	0.1576	0.478113	0.461625	0.149883	0.193638	0.53369
Q00341	HDLBP	cytoplasm .GO.0005737.;high.density lipoprotein particle .GO.0034364.;nucleus .GO.0005634.;plasma membrane .GO.0005886.;cadherin binding .GO.0045296.;lipid binding .GO.0008289.;mRNA binding .GO.0003729.;RNA binding .GO.0003723.;cholesterol metabolic process .GO.0008203.;lipid transport .GO.0006869.	APOA1;APOA2;APOA4;APOA5;APOB;APOC2;APOC3;APOE;CETP;DHX9;LPL;RACK1	167	41	0	-1.43173	-1.85434	-0.814036	-1.0658	0.000433054	0.000297274	0.00454065	0.0125679	0.00310381	0.00640915	0.00927684	0.0249141
Q13085	ACACA	actin cytoskeleton .GO.0015629.;cytosol .GO.0005829.;fibrillar center .GO.0001650.;mitochondrion .GO.0005739.;acetyl.CoA carboxylase activity .GO.0003989.;ATP binding .GO.0005524.;identical protein binding .GO.0042802.;metal ion binding .GO.0046872.;acetyl.CoA metabolic process .GO.0006084.;cellular response to prostaglandin E stimulus .GO.0071380.;fatty acid biosynthetic process .GO.0006633.;fat…	ACACB;ACAT1;ACAT2;ACLY;ACOT12;ACOX1;ACSF3;ACSL1;ACSL3;ACSS1;ACSS2;ADIPOQ;ALDH18A1;ALDH6A1;ALOX12;ASS1;BRCA1;CPT1A;CS;DGAT1;DGAT2;DLAT;ELOVL6;FASN;GART;GATB;GPAM;HLCS;HMGCR;LEP;MCAT;MCCC1;MCCC2;MLXIPL;MLYCD;OXSM;PC;PCCA;PCCB;PPARA;PPARG;PPAT;PRKAA1;PRKAA2;PRKAB1;PRKAB2;PRKAG1;PRKAG2;PRKAG3;SCD;SREBF1;SREBF2;SUCLA2;SUCLG1;SUCLG2;THRSP	135	41	0	0.144984	0.309365	0.303221	0.534078	0.0980971	0.00260386	0.0635766	0.000812506	0.143976	0.0166356	0.087178	0.00348567
Q14690	PDCD11	cytosol .GO.0005829.;nucleolus .GO.0005730.;nucleoplasm .GO.0005654.;nucleus .GO.0005634.;small.subunit processome .GO.0032040.;NF.kappaB binding .GO.0051059.;RNA binding .GO.0003723.;rRNA processing .GO.0006364.	AATF;ABT1;APMAP;ARL6IP1;ATP5F1A;BMS1;BOP1;BRIX1;BYSL;C1D;CCDC105;CCNE1;CCNE2;CD74;CEBPZ;CUL7;CXorf66;DCAF13;DDX10;DDX18;DDX24;DDX27;DDX31;DDX47;DDX49;DDX52;DDX54;DDX55;DDX56;DHX15;DHX32;DHX37;DIEXF;DIMT1;DKC1;DNTTIP2;DQX1;EBNA1BP2;EEF2;EFL1;EFTUD2;EIF5B;EMG1;ENSP00000498801;ENSP00000499200;EPRS1;ESF1;EXOSC1;EXOSC10;EXOSC2;EXOSC3;EXOSC4;EXOSC5;EXOSC7;EXOSC8;EXOSC9;FANCE;FAU;FBL;FBLL1;FCF1;FLT3LG;F…	100	41	0	0.556438	0.015806	0.0764247	-0.0146803	0.004616	0.873039	0.61378	0.777999	0.0134756	0.905557	0.65141	0.808286
P09874	PARP1	chromatin .GO.0000785.;chromosome. telomeric region .GO.0000781.;cytosol .GO.0005829.;membrane .GO.0016020.;mitochondrion .GO.0005739.;nuclear body .GO.0016604.;nuclear envelope .GO.0005635.;nuclear replication fork .GO.0043596.;nucleolus .GO.0005730.;nucleoplasm .GO.0005654.;nucleus .GO.0005634.;protein.containing complex .GO.0032991.;protein.DNA complex .GO.0032993.;site of DNA damage .GO.00907…	ABL1;ACTB;ADPRHL2;AKT1;ANXA5;APAF1;APEX1;APLF;APTX;ATM;BANF1;BARD1;BCL2;BCL2L1;BMI1;BRCA1;BRCA2;BRD4;CASP10;CASP3;CASP7;CASP8;CASP9;CCNB1;CCND1;CDK2;CDK4;CDK7;CDK8;CDKN1A;CETN2;CHD1L;CHD4;CHEK1;CHEK2;CHFR;CREBBP;CTCF;CTNNB1;CUL4A;CYCS;DDB2;DNMT1;E2F1;EGFR;EP300;ERBB2;ERCC1;ERCC2;ERCC3;ERCC4;ERCC5;ESR1;EWSR1;EXO1;FEN1;FOXO1;FUS;GAPDH;GZMB;H1-0;H2AX;H3-3A;H3C1;H4-16;HDAC1;HDAC2;HIF1A;HIST1H4G;HIST2…	168	40	0	-0.189648	-0.557246	-0.689661	-0.953381	0.0283911	0.0101052	4.91907e-05	0.00166946	0.0530935	0.0355429	0.000397309	0.00552319
Q5JRA6	MIA3	endoplasmic reticulum exit site .GO.0070971.;endoplasmic reticulum lumen .GO.0005788.;endoplasmic reticulum membrane .GO.0005789.;intracellular membrane.bounded organelle .GO.0043231.;membrane .GO.0016020.;cargo receptor activity .GO.0038024.;cell migration involved in sprouting angiogenesis .GO.0002042.;cellular response to oxidised low.density lipoprotein particle stimulus .GO.0140052.;COPII.co…	COL7A1;CTAGE6;MIA2;MON2;PREB;SCFD1;SEC13;SEC16A;SEC23A;SEC24A;SEC24B;SEC24C;SERPINH1;TRAPPC2	121	40	0	0.44135	0.495448	1.62198	1.7187	0.00634906	0.0948209	7.07718e-05	2.72411e-05	0.0169299	0.1665	0.000483771	0.000673762
Q92817	EVPL	cornified envelope .GO.0001533.;cytosol .GO.0005829.;desmosome .GO.0030057.;extracellular exosome .GO.0070062.;intermediate filament cytoskeleton .GO.0045111.;membrane .GO.0016020.;cadherin binding .GO.0045296.;structural molecule activity .GO.0005198.;epidermis development .GO.0008544.;intermediate filament cytoskeleton organization .GO.0045104.;keratinization .GO.0031424.;keratinocyte different…	A2ML1;ABL1;CDSN;DOK1;DSC1;DSC3;DSG1;DSG3;DSP;DST;EIF3A;FLG;GOLGA4;IVL;JUP;LORICRIN;MAK;PI3;PKP1;PKP3;PPL;SPRR1B;TGM1	96	40	0	0.320068	-0.56247	-1.14704	-1.63286	0.0247236	0.0307263	1.42573e-05	0.00106744	0.0473832	0.0740134	0.000218988	0.00409633
O75691	UTP20	90S preribosome .GO.0030686.;cytoplasm .GO.0005737.;nucleolus .GO.0005730.;nucleoplasm .GO.0005654.;plasma membrane .GO.0005886.;preribosome. small subunit precursor .GO.0030688.;small.subunit processome .GO.0032040.;RNA binding .GO.0003723.;endonucleolytic cleavage in 5..ETS of tricistronic rRNA transcript .SSU.rRNA. 5.8S rRNA. LSU.rRNA. .GO.0000480.;endonucleolytic cleavage in ITS1 to separate …	AATF;BMS1;BOP1;BYSL;C1D;C1orf131;CD74;CEBPZ;DCAF13;DDX10;DDX18;DDX24;DDX47;DDX49;DDX52;DHX15;DHX37;DIEXF;DIMT1;DNTTIP2;EEF1A1;EEF1A2;EMG1;ESF1;EXOSC1;EXOSC10;EXOSC2;EXOSC3;EXOSC4;EXOSC5;EXOSC7;EXOSC8;EXOSC9;FBL;FBLL1;FCF1;FTSJ3;GCC1;GTPBP4;HEATR1;IMP3;IMP4;KRI1;KRR1;LOC102724159;LSG1;LTV1;MCC;MDN1;MPHOSPH10;MRNIP;MRPS12;MTREX;MYBBP1A;NAT10;NCOA6;NGDN;NIFK;NOB1;NOC2L;NOC3L;NOC4L;NOL10;NOL11;NOL6;N…	89	39	0	0.00564316	-0.196188	-0.296076	0.0546717	0.927745	0.237634	0.0033748	0.665167	0.941862	0.332175	0.00733229	0.70912
O95071	UBR5	chromatin .GO.0000785.;cytoplasm .GO.0005737.;cytosol .GO.0005829.;membrane .GO.0016020.;nucleoplasm .GO.0005654.;nucleus .GO.0005634.;perinuclear region of cytoplasm .GO.0048471.;protein.containing complex .GO.0032991.;RNA binding .GO.0003723.;ubiquitin binding .GO.0043130.;ubiquitin protein ligase activity .GO.0061630.;ubiquitin.ubiquitin ligase activity .GO.0034450.;zinc ion binding .GO.000827…	ARFGEF1;ATMIN;BUB1;BUB1B;BUB3;CTNNB1;DCAF1;DDB1;DYRK2;MYC;NOVA1;OTUD5;PAIP1;PAIP2;PCK1;QKI;RPS27A;TOPBP1;TP53;TP53BP1;TRIP12;UBA52;UBB;UBC;UBE2D2;UBE2D3;UBE2L3;UBR1;UBR2;UBR4;UBXN7;ZUP1	82	39	0	0.674322	0.046508	0.729909	1.22464	0.00194858	0.903656	0.00134506	0.00208501	0.00768988	0.928919	0.0035541	0.00645146
P30622	CLIP1	cell cortex .GO.0005938.;centrosome .GO.0005813.;cytoplasmic vesicle membrane .GO.0030659.;cytosol .GO.0005829.;intermediate filament .GO.0005882.;kinetochore .GO.0000776.;microtubule .GO.0005874.;microtubule cytoskeleton .GO.0015630.;nucleus .GO.0005634.;plasma membrane .GO.0005886.;ruffle .GO.0001726.;identical protein binding .GO.0042802.;microtubule binding .GO.0008017.;microtubule plus.end b…	APC;BIN1;BUB3;CDC20;CDC42;CDK1;CENPE;CKAP5;CLASP1;CLASP2;CLASRP;DCTN1;DCTN2;DYNC1H1;EML4;IQGAP1;IQGAP2;IQGAP3;MACF1;MAPRE1;MAPRE2;MAPRE3;MTOR;NUDC;PAFAH1B1;PLK1;RAC1;TBCD;TTL;TUBA1A;TUBA1B;TUBB	111	39	0	-1.11149	-0.638181	-1.84831	-1.91676	4.76566e-05	0.0112698	1.53936e-06	0.000182252	0.00116766	0.0377431	0.000100945	0.00146098
Q709C8	VPS13C	cytoplasm .GO.0005737.;cytosol .GO.0005829.;dense core granule membrane .GO.0032127.;endoplasmic reticulum membrane .GO.0005789.;extracellular exosome .GO.0070062.;late endosome .GO.0005770.;late endosome membrane .GO.0031902.;lipid droplet .GO.0005811.;lysosomal membrane .GO.0005765.;lysosome .GO.0005764.;mitochondrial outer membrane .GO.0005741.;Golgi to endosome transport .GO.0006895.;lipid tr…	ATP13A2;DNAJC13;DNAJC6;PLA2G6;SYNJ1;VPS35	77	39	0	-0.135753	0.119423	-0.15598	0.217189	0.178903	0.44218	0.114073	0.0910766	0.236666	0.540076	0.14494	0.127535
O15020	SPTBN2	apical plasma membrane .GO.0016324.;cell junction .GO.0030054.;cell projection .GO.0042995.;cortical actin cytoskeleton .GO.0030864.;cytosol .GO.0005829.;extracellular space .GO.0005615.;glutamatergic synapse .GO.0098978.;intracellular membrane.bounded organelle .GO.0043231.;neuronal cell body .GO.0043025.;parallel fiber to Purkinje cell synapse .GO.0098688.;paranodal junction .GO.0033010.;plasma…	ACTB;ANK1;ANK2;ANK3;ARHGEF11;ATXN10;ATXN7;ATXN7-2;CACNA1A;EPB41L2;GRID2;GRM1;KCNC3;PLEKHG4;SLC1A6;SPTA1;SPTAN1;SPTB;SPTBN1;SPTBN4;SPTBN5;TTBK2;ZNF592	121	38	0	-1.00401	-1.12219	-1.37471	-0.6402	8.60114e-05	0.000589077	0.00056368	0.0475492	0.00143092	0.0084032	0.00187649	0.0737951
O60841	EIF5B	cytoplasm .GO.0005737.;cytosol .GO.0005829.;synapse .GO.0045202.;GTP binding .GO.0005525.;GTPase activity .GO.0003924.;metal ion binding .GO.0046872.;RNA binding .GO.0003723.;translation initiation factor activity .GO.0003743.;tRNA binding .GO.0000049.;regulation of translational initiation .GO.0006446.;ribosome assembly .GO.0042255.;translational initiation .GO.0006413.	AARS1;ABCE1;ABCF2;AKNAD1;APMAP;ARL6IP1;ARNT;ATP5IF1;CCDC105;CD74;CUL7;CXorf66;DKC1;DOCK4;EEF1A1;EEF2;EEFSEC;EFL1;EFTUD2;EGLN1;EGLN2;EGLN3;EIF1;EIF1AX;EIF1AY;EIF2A;EIF2D;EIF2S1;EIF2S2;EIF2S3;EIF2S3B;EIF3A;EIF3B;EIF3C;EIF3CL;EIF3D;EIF3G;EIF3I;EIF4A1;EIF4A2;EIF4B;EIF4E;EIF4E2;EIF4G1;EIF4H;EIF5;EIF6;EPAS1;EPRS1;FANCE;FAU;FH;FLT3LG;GFM1;H0YIJ7;H3BN98;H3BNC9;HIF1A;HIF3A;HMGN1;HMGN2;HMGN4;HSPBP1;IFI35;I…	139	38	0	-1.51282	-1.18485	-1.58439	-1.07269	0.00147927	0.000529692	8.97385e-08	0.000549794	0.00652428	0.00824973	3.38103e-05	0.00276842
P34932	HSPA4	cytosol .GO.0005829.;extracellular exosome .GO.0070062.;mitochondrion .GO.0005739.;nucleus .GO.0005634.;adenyl.nucleotide exchange factor activity .GO.0000774.;ATP binding .GO.0005524.;ATP.dependent protein folding chaperone .GO.0140662.;chaperone.mediated protein complex assembly .GO.0051131.;protein folding .GO.0006457.;protein insertion into mitochondrial outer membrane .GO.0045040.;response t…	ABL1;ACTB;AGER;AHSA1;AIMP2;AIPL1;AKT1;ALB;ANXA5;APAF1;APP;AR;ATF6;ATXN1;B4E171;BAG1;BAG2;BAG3;BAG4;BAG5;BCL2;BCL2L1;BECN1;CALML3;CALML4;CALML5;CALML6;CALR;CANX;CASP3;CASP8;CCR5;CCT2;CCT3;CCT4;CCT5;CCT6A;CCT7;CCT8;CD151;CD24;CD4;CD40;CD63;CD81;CD9;CDC37;CDC37L1;CDK1;CDK9;CFAP52;CFTR;CHUK;CLPB;CLTC;CUL5;CYCS;DCT;DEPTOR;DICER1;DNAJA1;DNAJA2;DNAJA3;DNAJA4;DNAJB1;DNAJB11;DNAJB14;DNAJB2;DNAJB4;DNAJB5;D…	306	38	0	-1.17504	-0.389549	-1.08102	-0.848952	0.000189035	0.0317376	0.000139442	0.000112231	0.00206257	0.0758789	0.000728328	0.00117348
P26358	DNMT1	female germ cell nucleus .GO.0001674.;mitochondrion .GO.0005739.;nucleoplasm .GO.0005654.;nucleus .GO.0005634.;pericentric heterochromatin .GO.0005721.;replication fork .GO.0005657.;DNA .cytosine.5...methyltransferase activity .GO.0003886.;DNA .cytosine.5...methyltransferase activity. acting on CpN substrates .GO.0051719.;DNA .cytosine.5...methyltransferase activity. acting on CpNpG substrates .G…	ACTB;AHCY;AHCYL1;AHCYL2;AKT1;ATRX;BAZ2A;BCL11A;BMI1;BRCA1;BRD4;CBX1;CBX3;CBX5;CDH1;CDK4;CDKL5;CDKN2A;CHD4;CHEK1;COMMD3-BMI1;CTCF;CTNNB1;DAXX;DMAP1;DNMT3A;DNMT3B;DNMT3L;E2F1;E2F4;EED;EHMT1;EHMT2;EZH2;H2AX;H2AZ1;H3-2;H3-3A;H3C1;H3C1;H3C10;H3C11;H3C14;H3C15;H3C2;H3C3;H3C4;H3C6;H3C7;H3C8;H3F3C;H4-16;HDAC1;HDAC2;HDAC4;HELLS;HIC1;HIST1H2BB;HIST2H2AA3;HIST2H2AC;HIST2H2BE;HIST2H3A;HIST3H3;HNMT;HNRNPD;KAT…	99	37	0	-0.99073	-0.483653	-0.850012	-0.913122	0.00196069	0.00373159	5.14759e-06	0.00135751	0.00771321	0.0203585	0.000144872	0.00482243
Q13428	TCOF1	cytosol .GO.0005829.;fibrillar center .GO.0001650.;nucleolus .GO.0005730.;nucleoplasm .GO.0005654.;protein heterodimerization activity .GO.0046982.;protein.macromolecule adaptor activity .GO.0030674.;RNA binding .GO.0003723.;scaffold protein binding .GO.0097110.;neural crest cell development .GO.0014032.;neural crest formation .GO.0014029.;nucleolar large rRNA transcription by RNA polymerase I .G…	KBTBD8;LNX2;MKLN1;NBN;NDST1;NOLC1;NOP56;OFD1;POLR1A;POLR1D;TBL1X;UBTF	82	37	0	-0.150976	-0.740656	-1.28508	-1.8202	0.124793	0.0276436	1.93998e-05	0.000152932	0.1754	0.0684942	0.000251988	0.00134366
Q92616	GCN1	cytoplasm .GO.0005737.;cytosol .GO.0005829.;cytosolic ribosome .GO.0022626.;membrane .GO.0016020.;ribosome .GO.0005840.;cadherin binding .GO.0045296.;molecular adaptor activity .GO.0060090.;protein kinase regulator activity .GO.0019887.;protein serine.threonine kinase activator activity .GO.0043539.;RNA binding .GO.0003723.;stalled ribosome sensor activity .GO.0170011.;translation factor activity…	ABCF3;AKNAD1;ARL6IP1;CD74;CXorf66;DOCK4;DRG2;EEF2;EIF2AK4;EIF2S1;EIF2S3;FAU;FLT3LG;H3BN98;HARS1;HARS2;IFI35;MCM3AP;MED1;MRNIP;MRPS10;MRPS5;NOL6;RACK1;RPL10;RPL10L;RPL11;RPL13;RPL13A;RPL14;RPL15;RPL17;RPL17-C18orf32;RPL18;RPL18A;RPL19;RPL21;RPL22;RPL22L1;RPL23;RPL23A;RPL24;RPL26;RPL26L1;RPL27;RPL27A;RPL3;RPL30;RPL31;RPL32;RPL34;RPL35A;RPL36;RPL37;RPL37A;RPL38;RPL3L;RPL4;RPL5;RPL6;RPL7;RPL7A;RPL7L1…	234	37	0	1.22268	0.454158	0.413126	0.763522	5.39486e-05	0.00220798	0.0032726	2.58438e-05	0.00121204	0.0153886	0.00715636	0.000664466
Q9C0C2	TNKS1BP1	adherens junction .GO.0005912.;CCR4.NOT complex .GO.0030014.;cytoplasm .GO.0005737.;cytoskeleton .GO.0005856.;cytosol .GO.0005829.;heterochromatin .GO.0000792.;nucleus .GO.0005634.;ankyrin repeat binding .GO.0071532.;cadherin binding .GO.0045296.;enzyme binding .GO.0019899.;protein.containing complex binding .GO.0044877.;cellular response to ionizing radiation .GO.0071479.;double.strand break rep…	C6orf15;CDC73;CINP;CNOT1;CNOT10;CNOT11;CNOT2;CNOT3;CNOT4;CNOT6;CNOT6L;CNOT7;CNOT8;CNOT9;CPEB3;CTR9;FNBP1;LEO1;LNPEP;MMP7;PAF1;POLR2A;POLR2B;POLR2C;POLR2D;POLR2E;POLR2F;POLR2G;POLR2H;POLR2I;POLR2K;POLR2L;RTF1;SUPT16H;SUPT4H1;SUPT5H;SUPT6H;TERF1;TNKS;TNKS2;TOB1	144	37	0	-2.16606	-1.98041	-1.23503	-1.34534	0.00013358	0.000104418	0.000169641	0.000736479	0.00171116	0.0046444	0.000828166	0.00330101
P27816	MAP4	axon .GO.0030424.;axoneme .GO.0005930.;ciliary basal body .GO.0036064.;cilium .GO.0005929.;cytosol .GO.0005829.;microtubule .GO.0005874.;microtubule associated complex .GO.0005875.;microtubule cytoskeleton .GO.0015630.;microtubule organizing center .GO.0005815.;mitotic spindle .GO.0072686.;neuron projection .GO.0043005.;plasma membrane .GO.0005886.;microtubule binding .GO.0008017.;microtubule sta…	ANP32A;MARK3;STMN1	144	36	0	-2.55813	-2.19871	-1.56626	-2.32552	2.22598e-05	0.000168534	1.46394e-05	0.00030397	0.000935555	0.00545182	0.000220026	0.00196065
P53396	ACLY	azurophil granule lumen .GO.0035578.;ciliary basal body .GO.0036064.;cytosol .GO.0005829.;extracellular exosome .GO.0070062.;extracellular region .GO.0005576.;ficolin.1.rich granule lumen .GO.1904813.;membrane .GO.0016020.;nucleoplasm .GO.0005654.;ATP binding .GO.0005524.;ATP citrate synthase activity .GO.0003878.;metal ion binding .GO.0046872.;acetyl.CoA biosynthetic process .GO.0006085.;cholest…	ACAA1;ACAA2;ACACA;ACACB;ACAT1;ACAT2;ACO1;ACO2;ACSL1;ACSS1;ACSS2;ADSL;AKT1;ALDH5A1;ASL;ATP5F1C;CS;DBT;DHTKD1;DLAT;DLST;ELOVL6;FASN;FH;G6PD;GAPDH;GART;GLUD1;GLUD2;GOT1;GOT1L1;GOT2;H6PD;HADHB;HMGCL;HMGCLL1;HMGCR;HMGCS1;HMGCS2;IDH1;IDH2;IL4I1;KLHL25;LDHA;MDH2;ME1;MLX;MLXIPL;MMUT;MTHFD1;NDUFS2;NDUFS3;NIT2;OGDH;OGDHL;PC;PCK1;PCK2;PDHX;PGD;RIMKLB;SCD;SDHA;SDHB;SDHC;SIRT2;SLC25A1;SREBF1;SUCLG1	199	36	0	0.93745	1.50489	0.274499	0.585827	0.000188565	0.000289921	0.00378632	0.00250958	0.00206102	0.00640915	0.00801964	0.0073835
Q9UM54	MYO6	actin cytoskeleton .GO.0015629.;actin filament .GO.0005884.;apical part of cell .GO.0045177.;autophagosome .GO.0005776.;cell cortex .GO.0005938.;clathrin.coated pit .GO.0005905.;clathrin.coated vesicle membrane .GO.0030665.;cytoplasm .GO.0005737.;cytoplasmic vesicle .GO.0031410.;cytosol .GO.0005829.;endocytic vesicle .GO.0030139.;endosome .GO.0005768.;extracellular exosome .GO.0070062.;filamentou…	ACTB;ACTG1;ARHGEF12;CALCOCO2;CALM1;CALM2;CD2AP;CLTA;CLTB;CLTC;DAB2;DOCK7;DPYSL3;DUSP22;DYNLL2;ESPN;FBXO34;GIPC1;GIPC2;JAM3;LMTK2;LRCH3;LRP2;MYL6;MYL6B;MYO18B;MYO1A;MYO1C;MYO1F;MYO3A;MYO9A;OPTN;OTOF;PAK1;PAK3;PDLIM2;PDLIM4;PRKN;RAC3;RGS19;RPS27A;TAX1BP1;TMPRSS3;TOM1;TOM1L2;TPRN;UBA52;UBB;UBC	111	36	0	0.476747	0.672394	-0.0637444	0.543599	0.00403274	0.0108072	0.490279	0.00387618	0.0123646	0.0369062	0.534236	0.0100203
Q08378	GOLGA3	cytosol .GO.0005829.;Golgi apparatus .GO.0005794.;Golgi cisterna membrane .GO.0032580.;Golgi membrane .GO.0000139.;membrane .GO.0016020.;nucleolus .GO.0005730.;nucleoplasm .GO.0005654.;cadherin binding .GO.0045296.	ACBD3;GOLGA1;GOLGA2;GOLGA7;GOLGB1;GOPC;GORASP1;MEA1;SPATA16;TRIP11;TSNAX;USO1;ZDHHC9	115	35	0	-0.290265	-0.538281	-0.829146	-1.26209	0.00100306	0.0419173	5.20536e-05	9.1211e-05	0.00509081	0.0920083	0.00040644	0.00106219
P55072	VCP	ATPase complex .GO.1904949.;azurophil granule lumen .GO.0035578.;ciliary basal body .GO.0036064.;cytoplasm .GO.0005737.;cytoplasmic stress granule .GO.0010494.;cytosol .GO.0005829.;Derlin.1 retrotranslocation complex .GO.0036513.;endoplasmic reticulum .GO.0005783.;endoplasmic reticulum membrane .GO.0005789.;extracellular exosome .GO.0070062.;extracellular region .GO.0005576.;ficolin.1.rich granul…	ACTB;AKT1;AMFR;ANKZF1;APOB;ASPSCR1;ATXN3;ATXN3L;AUP1;AURKB;BAG6;BRCA1;BTRC;C9orf72;CALR;CANX;CAV1;CCNF;CCT5;CD3D;CFTR;CHCHD10;CHMP2B;COPS5;CUL1;CUL2;CUL3;DCTN1;DERL1;DERL2;DERL3;DNAJB1;DNAJC10;DYNC1H1;EDEM1;ENSP00000478249;ERLEC1;ERLIN1;ERLIN2;FAF1;FAF2;FAM104A;FUS;G3BP1;GAPDH;GRN;HDAC6;HM13;HMGCR;HSF1;HSP90AA1;HSP90AB1;HSP90B1;HSPA4;HSPA5;HSPA8;HTT;HUWE1;HYOU1;IFT74;IFT88;INSIG1;JOSD1;JOSD2;KEAP…	286	34	0	-0.818323	-0.0371734	-0.420243	-0.687202	0.0236337	0.791087	0.0939027	0.00336205	0.0457185	0.84126	0.12237	0.00905541
Q04637	EIF4G1	cytoplasm .GO.0005737.;cytoplasmic stress granule .GO.0010494.;cytosol .GO.0005829.;eukaryotic translation initiation factor 4F complex .GO.0016281.;membrane .GO.0016020.;nucleus .GO.0005634.;postsynapse .GO.0098794.;ribosome .GO.0005840.;ATP binding .GO.0005524.;eukaryotic initiation factor 4E binding .GO.0008190.;molecular adaptor activity .GO.0060090.;mRNA binding .GO.0003729.;RNA binding .GO.…	ATP7A;ATXN2;BRD4;CAPRIN1;CNOT1;CNOT2;CNOT9;CPEB1;DCP1A;DDX3X;DDX6;DHX29;EEF2;EIF1;EIF1AX;EIF2S1;EIF2S2;EIF2S3;EIF3A;EIF3B;EIF3C;EIF3D;EIF3E;EIF3F;EIF3G;EIF3H;EIF3I;EIF3J;EIF3K;EIF3L;EIF3M;EIF4A1;EIF4A2;EIF4A3;EIF4B;EIF4E;EIF4E1B;EIF4E2;EIF4E3;EIF4EBP1;EIF4EBP2;EIF4EBP3;EIF4ENIF1;EIF4G2;EIF4G3;EIF4H;EIF5;EIF5B;EIF6;ELAVL1;FAU;FBXO7;FMR1;FXR1;G3BP1;G3BP2;GIGYF2;HNRNPD;HSPA1A;HSPA4;HSPA8;HSPB1;HSPB2…	202	34	0	-0.163778	-0.941867	-0.836697	-1.51334	0.174196	0.0117295	0.000129633	0.000151753	0.23143	0.0388458	0.000696417	0.00134211
Q8IWJ2	GCC2	cytosol .GO.0005829.;Golgi apparatus .GO.0005794.;membrane .GO.0016020.;nucleoplasm .GO.0005654.;trans.Golgi network .GO.0005802.;identical protein binding .GO.0042802.;small GTPase binding .GO.0031267.;Golgi ribbon formation .GO.0090161.;late endosome to Golgi transport .GO.0034499.;microtubule anchoring .GO.0034453.;microtubule organizing center organization .GO.0031023.;protein localization to…	AKAP9;ARL1;ARL4A;CLASP1;CLASP2;CLASRP;GCC1;GOLGA1;GOLGA2;GOLGA4;GOLGB1;GRIP1;PLIN3;RAB2A;RAB30;RAB6A;RAB6B;RAB9A;RAB9B;RANBP2;RHOBTB3;STX10;STX16;STX6;TGOLN2;TMF1;VPS53;VTI1A	66	34	0	-0.751071	-1.03314	-0.421301	-0.36961	0.0251845	0.00566126	0.000100974	0.000177644	0.0480938	0.0256621	0.000599009	0.00144327
Q8WYP5	AHCTF1	chromatin .GO.0000785.;cytosol .GO.0005829.;extracellular exosome .GO.0070062.;kinetochore .GO.0000776.;nuclear body .GO.0016604.;nuclear envelope .GO.0005635.;nuclear matrix .GO.0016363.;nuclear membrane .GO.0031965.;nuclear pore .GO.0005643.;nucleoplasm .GO.0005654.;nucleus .GO.0005634.;DNA binding .GO.0003677.;cell division .GO.0051301.;mRNA transport .GO.0051028.;nuclear pore complex assembly…	AAAS;CDC20;NDC1;NUDC;NUP107;NUP133;NUP153;NUP155;NUP160;NUP188;NUP205;NUP210;NUP214;NUP35;NUP37;NUP43;NUP50;NUP54;NUP58;NUP62;NUP85;NUP88;NUP93;NUP98;PLK1;POM121;RANBP2;RGPD2;SEC13;SEH1L;TPR	80	34	0	-0.30989	-0.819873	-0.192517	-0.555083	0.00215383	0.0244693	0.0816001	0.00179287	0.00818227	0.0630525	0.108433	0.00581433
Q9Y520	PRRC2C	cytoplasmic stress granule .GO.0010494.;cytosol .GO.0005829.;membrane .GO.0016020.;RNA binding .GO.0003723.;hematopoietic progenitor cell differentiation .GO.0002244.;stress granule assembly .GO.0034063.	BPTF;CSDE1;G3BP1;RBM25;SON;SRSF11;UBAP2L	106	34	0	-1.29006	-2.03546	-2.0375	-2.74224	7.47427e-05	0.00273973	5.11076e-05	0.000219997	0.0013335	0.0171367	0.00040363	0.00162524
P11021	HSPA5	cell surface .GO.0009986.;cytoplasm .GO.0005737.;cytosol .GO.0005829.;endoplasmic reticulum .GO.0005783.;endoplasmic reticulum chaperone complex .GO.0034663.;endoplasmic reticulum lumen .GO.0005788.;endoplasmic reticulum membrane .GO.0005789.;endoplasmic reticulum.Golgi intermediate compartment .GO.0005793.;extracellular exosome .GO.0070062.;focal adhesion .GO.0005925.;intracellular membrane.boun…	A2M;ACE2;ACTB;AHSA1;AKT1;AMFR;ANXA2;ATF4;ATF6;ATF6B;AUP1;BAG1;BAG3;BCAP31;BCL2;BECN1;BRAF;BSG;CALR;CALR3;CALU;CANX;CASP3;CASP7;CCT2;CCT5;CCT7;CCT8;CD5L;CLGN;CLPB;CLU;CRELD2;CYCS;DDIT3;DDOST;DERL1;DERL2;DERL3;DNAJA1;DNAJA2;DNAJA3;DNAJA4;DNAJB1;DNAJB11;DNAJB12;DNAJB2;DNAJB4;DNAJB5;DNAJB6;DNAJB8;DNAJB9;DNAJC1;DNAJC10;DNAJC2;DNAJC3;DNAJC7;EDEM1;EEF2;EGFR;EIF2AK2;EIF2AK3;EIF2AK4;EIF2S1;ENO1;ERBB2;ERLE…	528	33	0	-2.32924	-1.85748	0.36962	-0.344793	0.000325353	0.000352266	0.0443561	0.32177	0.00267833	0.00677556	0.0636712	0.379337
P24928	POLR2A	chromosome .GO.0005694.;mitochondrion .GO.0005739.;nucleoplasm .GO.0005654.;nucleus .GO.0005634.;RNA polymerase II. core complex .GO.0005665.;DNA binding .GO.0003677.;DNA.directed 5..3. RNA polymerase activity .GO.0003899.;hydrolase activity .GO.0016787.;kinase binding .GO.0019900.;magnesium ion binding .GO.0000287.;microfibril binding .GO.0050436.;mitochondrial single subunit type RNA polymerase…	ACTB;AGO1;AGO2;ASB6;ASH2L;ATM;BRCA1;BRD4;CCNC;CCNH;CCNK;CCNT1;CCNT2;CDC73;CDK12;CDK13;CDK19;CDK2;CDK20;CDK7;CDK8;CDK9;CNOT2;CNOT3;CNOT7;CNOT8;CPSF1;CPSF3;CREBBP;CSTF1;CSTF3;CTCF;CTDP1;CTR9;CUL4A;DDB1;DDX5;DDX6;DHX9;EAF1;ELL;ELOA;ELOA2;ELOC;ELOF1;ERCC2;ERCC3;ERCC6;ERCC8;EZH2;FBF1;FBXW12;GPN1;GPN3;GTF2A1;GTF2A2;GTF2B;GTF2E1;GTF2E2;GTF2F1;GTF2F2;GTF2H1;GTF2H2;GTF2H2C;GTF2H3;GTF2H4;GTF2H5;H2AC11;H2AC…	83	33	0	0.0941232	0.107111	-0.0287675	-0.272599	0.429163	0.290821	0.12544	0.0037969	0.495188	0.388064	0.158034	0.00986977
Q29RF7	PDS5A	chromatin .GO.0000785.;chromosome .GO.0005694.;chromosome. centromeric region .GO.0000775.;cytosol .GO.0005829.;nucleoplasm .GO.0005654.;nucleus .GO.0005634.;plasma membrane .GO.0005886.;cell division .GO.0051301.;DNA repair .GO.0006281.;mitotic sister chromatid cohesion .GO.0007064.;negative regulation of DNA replication .GO.0008156.	ATAD5;AURKB;BUB1;CDCA5;CHTF18;CHTF8;CTCF;DSCC1;ESCO1;ESCO2;ESPL1;HASPIN;MAU2;NCAPG;NIPBL;PDS5B;PLK1;RAD21;RAD21L1;REC8;RFC1;RFC3;RFC5;SGO1;SMC1A;SMC1B;SMC3;SMC4;SMC5;SMC6;STAG1;STAG2;STAG3;TOP2A;WAPL;WDHD1	98	33	0	-0.141151	-0.464257	0.43217	0.454021	0.193142	0.0599959	0.000459843	0.000457084	0.25298	0.119759	0.00162275	0.00246627
Q9H583	HEATR1	90S preribosome .GO.0030686.;fibrillar center .GO.0001650.;membrane .GO.0016020.;mitochondrion .GO.0005739.;nucleolus .GO.0005730.;nucleoplasm .GO.0005654.;small.subunit processome .GO.0032040.;t.UTP complex .GO.0034455.;RNA binding .GO.0003723.;snoRNA binding .GO.0030515.;maturation of SSU.rRNA from tricistronic rRNA transcript .SSU.rRNA. 5.8S rRNA. LSU.rRNA. .GO.0000462.;neural precursor cell p…	AATF;ARL6IP1;BMS1;BOP1;BYSL;C1D;C1orf131;CCDC105;CD74;CEBPZ;DCAF13;DDX10;DDX18;DDX24;DDX27;DDX31;DDX47;DDX49;DDX52;DDX54;DDX55;DDX56;DHX15;DHX37;DIEXF;DIMT1;DKC1;DNTTIP2;EMG1;ESF1;EXOSC1;EXOSC10;EXOSC2;EXOSC3;EXOSC4;EXOSC5;EXOSC6;EXOSC7;EXOSC8;EXOSC9;FAU;FBL;FBLL1;FCF1;FTSJ3;GCC1;GNL2;GTPBP4;H3BN98;IMP3;IMP4;KRI1;KRR1;LOC102724159;MCC;MPHOSPH10;MRNIP;MRPS12;MRPS15;MTREX;MYBBP1A;NAT10;NCOA6;NGDN;N…	87	33	0	0.504072	0.191101	0.590573	0.870189	0.013477	0.136449	0.00080086	2.28013e-05	0.0297245	0.219004	0.00240483	0.000640763
Q9P2M7	CGN	bicellular tight junction .GO.0005923.;cell junction .GO.0030054.;myosin complex .GO.0016459.;plasma membrane .GO.0005886.;actin binding .GO.0003779.;cadherin binding .GO.0045296.;microtubule binding .GO.0008017.;microtubule cytoskeleton organization .GO.0000226.	AFDN;ARHGEF18;ARHGEF18;ARHGEF2;ASH1L;CLDN1;DAB2IP;F11R;GATA4;MARVELD2;MPDZ;OCLN;PARD3;PATJ;PLEKHA7;RACGAP1;RHOA;SYMPK;TJP1;TJP2;TJP3;YWHAE	95	33	0	-1.90412	-1.99523	-2.42312	-2.77346	8.30972e-06	0.00144411	3.05095e-05	0.000135038	0.00065976	0.0124419	0.000313665	0.00127192
O43707	ACTN4	actin cytoskeleton .GO.0015629.;cell junction .GO.0030054.;cell projection .GO.0042995.;cortical actin cytoskeleton .GO.0030864.;cytoplasm .GO.0005737.;extracellular exosome .GO.0070062.;extracellular region .GO.0005576.;extracellular space .GO.0005615.;focal adhesion .GO.0005925.;nucleus .GO.0005634.;perinuclear region of cytoplasm .GO.0048471.;plasma membrane .GO.0005886.;platelet alpha granule…	ACTB;ACTG1;ACTN1;ACTN2;ANLN;CAPN12;CD2AP;CTNNA1;CTNNA2;CTNNA3;CTNNB1;EGFR;FSCN1;INF2;IQGAP1;ITGA1;ITGA2;ITGA3;ITGA5;ITGA6;ITGA8;ITGB1;ITGB3;ITGB4;ITGB5;KIRREL1;LMO7;MAGI1;MICALL2;MYH9;MYO1E;MYOZ2;NPHS1;NPHS2;PDLIM1;PDLIM2;PDLIM5;PIKFYVE;PIP4K2A;PIP4K2B;PIP4K2C;PIP5K1A;PIP5K1B;PIP5K1C;PLCE1;PODXL;PRKCA;PXN;SLC9A3R2;SPTAN1;SSX2IP;SYNPO;TJP1;TLN1;TLN2;TPM2;TPM4;TRIM3;TRPC6;VCL;WT1;ZYX	496	32	0	-1.59571	-1.49905	-2.24634	-1.62108	1.24917e-05	0.00144915	0.000366201	4.77686e-05	0.000755822	0.0124421	0.00138216	0.00080304
O43719	HTATSF1	nucleoplasm .GO.0005654.;nucleus .GO.0005634.;site of double.strand break .GO.0035861.;spliceosomal complex .GO.0005681.;U2 snRNP .GO.0005686.;U2.type spliceosomal complex .GO.0005684.;chromatin.protein adaptor activity .GO.0140463.;poly.ADP.D.ribose modification.dependent protein binding .GO.0160004.;RNA binding .GO.0003723.;double.strand break repair via homologous recombination .GO.0000724.;mR…	BRD4;BUD13;CCAR1;CCNT1;CCNT2;CDC40;CDK9;CRNKL1;DDX23;DDX39B;DDX46;DDX5;DHX9;DNAJC8;FUS;HEXIM1;LUC7L3;PHF5A;POLR2A;PPP1R8;PRPF40A;RBM25;RBM39;RBM5;RBM7;RBM8A;RBMX2;RPS2;SF1;SF3A1;SF3A2;SF3A3;SF3B1;SF3B2;SF3B3;SF3B4;SF3B5;SF3B6;SNRNP200;SNRPA1;SNRPB;SNRPB2;SNRPD1;SNRPD2;SNRPD3;SNRPE;SNRPF;SNRPG;SNRPN;SRRM2;SRRT;SRSF4;SUGP1;SUPT5H;TCERG1	97	32	0	-1.00335	-0.707011	-0.205152	-0.197742	0.00864185	0.0237299	0.00259226	0.243407	0.0213711	0.0617092	0.0059108	0.298036
P49321	NASP	chromatin .GO.0000785.;cytoplasm .GO.0005737.;nucleoplasm .GO.0005654.;nucleus .GO.0005634.;protein.containing complex .GO.0032991.;histone binding .GO.0042393.;protein.containing complex binding .GO.0044877.;blastocyst development .GO.0001824.;CENP.A containing chromatin assembly .GO.0034080.;DNA replication .GO.0006260.;DNA replication.dependent chromatin assembly .GO.0006335.;male gonad develo…	ASF1A;ASF1B;CHAF1B;H1-0;H3-2;H3-3A;H3-3A;H3C1;H3C1;H3C10;H3C11;H3C14;H3C15;H3C2;H3C3;H3C4;H3C6;H3C7;H3C8;H3F3C;H4-16;H4-16;H4C1;H4C11;H4C12;H4C13;H4C14;H4C15;H4C2;H4C3;H4C4;H4C5;H4C8;H4C9;HAT1;HIST1H1T;HIST1H4G;HIST2H2AA3;HIST2H2AC;HIST2H2BE;HIST2H3A;HIST3H3;HSP90AA1;HSP90AB1;IPO4;MCM6;MCM7;MYCBP2;NPM1;RBBP4;RBBP7;SLBP;SUPT16H;UBR7	197	32	0	-1.97855	-1.28321	-1.65991	-2.05807	0.000375487	0.00485438	9.55719e-06	2.59641e-05	0.00289179	0.0235905	0.000180572	0.000664466
P52701	MSH6	chromatin .GO.0000785.;cytosol .GO.0005829.;Golgi apparatus .GO.0005794.;intracellular membrane.bounded organelle .GO.0043231.;MutSalpha complex .GO.0032301.;nucleoplasm .GO.0005654.;nucleus .GO.0005634.;ATP binding .GO.0005524.;ATP.dependent activity. acting on DNA .GO.0008094.;ATP.dependent DNA damage sensor activity .GO.0140664.;chromatin binding .GO.0003682.;damaged DNA binding .GO.0003684.;e…	AICDA;APEX1;ARID1A;ATM;ATP23;ATR;BARD1;BLM;BRAF;BRCA1;BRCA2;CETN2;CHEK1;CHEK2;DCLRE1C;DNMT1;EPCAM;ERCC1;ERCC2;ERCC3;ERCC4;ERCC5;ERCC8;EXO1;FANCD2;FANCI;FANCM;FBXO11;FBXW7;FEN1;H2AX;H2AZ1;KDM1A;KRAS;LIG1;LIG4;MCM3;MCM4;MCM5;MCM6;MCM9;MGMT;MLH1;MLH3;MRE11;MSH2;MSH3;MSH5;MUTYH;NBN;NF1;NHEJ1;NTHL1;OGG1;PALB2;PARP1;PAXX;PCNA;PHF21A;PMS1;PMS2;POLA1;POLD1;POLE;PRKDC;PTEN;RAD21;RAD23B;RAD51;RAD51C;RAD51D…	92	32	0	1.11082	0.430499	0.651515	0.690941	0.000525971	0.0110167	0.000295273	0.000685135	0.00345897	0.0371965	0.00120093	0.00317588
P55196	AFDN	adherens junction .GO.0005912.;cell junction .GO.0030054.;cell.cell contact zone .GO.0044291.;cell.cell junction .GO.0005911.;cytosol .GO.0005829.;nuclear speck .GO.0016607.;nucleoplasm .GO.0005654.;plasma membrane .GO.0005886.;pore complex .GO.0046930.;tight junction .GO.0070160.;actin filament binding .GO.0051015.;cadherin binding .GO.0045296.;cell adhesion molecule binding .GO.0050839.;small G…	ACTB;ACTG1;ADAM10;AFF1;BAK1;BAX;BCL2;BCR;C5;C6;C7;C8A;C8B;C9;CD34;CDH1;CDH17;CDH2;CDH5;CGN;CTNNA1;CTNNA2;CTNNA3;CTNNB1;CTNND1;DOT1L;ELL;EPHA7;EPHB3;F11R;GJD2;HRAS;JAG1;KMT2A;KRAS;LMO2;LMO7;MARVELD2;MLLT1;MLLT10;MLLT3;MLLT6;MRAS;NECTIN1;NECTIN2;NECTIN3;NECTIN4;NRAS;OCLN;PDZD11;PFN1;PLEKHA7;PPIF;PVR;RALGDS;RAP1A;RAP1B;RAPGEF6;RIN1;RRAS;RRAS2;SIPA1;SLC25A31;SLC25A4;SLC25A5;SORBS1;SPG7;SSX2IP;TJP1;TJ…	79	32	0	-0.736793	-0.415024	-0.697074	-0.497653	7.94982e-05	0.036649	5.30132e-05	0.000853666	0.00137508	0.0837149	0.000411428	0.00359247
Q02880	TOP2B	cytosol .GO.0005829.;nucleolus .GO.0005730.;nucleoplasm .GO.0005654.;nucleus .GO.0005634.;ribonucleoprotein complex .GO.1990904.;ATP binding .GO.0005524.;chromatin binding .GO.0003682.;DNA binding .GO.0003677.;DNA negative supercoiling activity .GO.0034335.;DNA topoisomerase type II .double strand cut. ATP.hydrolyzing. activity .GO.0003918.;metal ion binding .GO.0046872.;ribonucleoprotein complex…	AR;CTCF;KCTD9;PARP1;SMARCA4;SMC2;SMC6;SUMO1;TDP2;TOP1;TOP1MT;TOP2A;TOPBP1;UBE2I;ZNF451	132	32	0	-0.100407	-0.30386	0.108475	0.146847	0.213871	0.00103968	0.0237354	0.163205	0.275622	0.0103403	0.0371246	0.209821
Q13464	ROCK1	bleb .GO.0032059.;centriole .GO.0005814.;cytoplasm .GO.0005737.;cytoplasmic stress granule .GO.0010494.;cytoskeleton .GO.0005856.;cytosol .GO.0005829.;extracellular region .GO.0005576.;Golgi membrane .GO.0000139.;lamellipodium .GO.0030027.;plasma membrane .GO.0005886.;ruffle .GO.0001726.;Schaffer collateral . CA1 synapse .GO.0098685.;secretory granule lumen .GO.0034774.;3.phosphoinositide.depende…	ADD2;ARHGAP35;ARHGEF1;ARHGEF11;ARHGEF12;CASP3;CDC42;CFL1;CFL2;CTNNB1;GAB1;HIF1A;HSP90AA1;LIMK1;LIMK2;MAPK1;MAPK3;MYC;MYH9;MYL10;MYL12A;MYL12B;MYL2;MYL5;MYL7;MYL9;MYLPF;NFKB1;PIKFYVE;PIP4K2A;PIP4K2B;PIP4K2C;PIP5K1A;PIP5K1B;PIP5K1C;PPP1CA;PPP1CB;PPP1CC;PPP1R12A;PPP1R12C;PTEN;RELA;RHOA;RHOB;RHOBTB1;RHOC;RHOH;RND1;RND3;ROCK2;SHROOM2;SLC9A1;TSG101;VAV2	89	32	0	-1.15424	-1.31892	-0.770691	-1.64883	0.00990838	0.000804534	9.8369e-05	0.000124269	0.0236714	0.00933522	0.000589938	0.00123556
Q16531	DDB1	chromosome. telomeric region .GO.0000781.;Cul4.RING E3 ubiquitin ligase complex .GO.0080008.;Cul4A.RING E3 ubiquitin ligase complex .GO.0031464.;Cul4B.RING E3 ubiquitin ligase complex .GO.0031465.;cytoplasm .GO.0005737.;extracellular exosome .GO.0070062.;extracellular space .GO.0005615.;nucleolus .GO.0005730.;nucleoplasm .GO.0005654.;nucleus .GO.0005634.;protein.containing complex .GO.0032991.;si…	AMBRA1;BTRC;CAND1;CCNH;CCNK;CCT5;CDC73;CDK12;CDKN1A;CDKN1B;CDT1;CEP78;CETN2;CHEK1;COP1;COPS2;COPS3;COPS4;COPS5;COPS6;COPS7A;COPS7B;COPS8;CRBN;CS;CTR9;CUL1;CUL2;CUL3;CUL4A;CUL4B;CUL5;CUL7;DCAF1;DCAF10;DCAF11;DCAF12;DCAF12L1;DCAF12L2;DCAF13;DCAF15;DCAF16;DCAF17;DCAF4;DCAF4L1;DCAF4L2;DCAF5;DCAF6;DCAF7;DCAF8;DCAF8L2;DCUN1D1;DDA1;DDB2;DET1;DTL;DYRK2;ELOB;ELOC;ENSP00000497509;EP300;ERCC1;ERCC2;ERCC3;ER…	112	32	0	0.598132	0.656539	-0.180969	-0.287133	0.0309943	0.00284843	0.113178	0.0807777	0.0569329	0.0175304	0.14393	0.114846
Q16787	LAMA3	adherens junction .GO.0005912.;basement membrane .GO.0005604.;collagen.containing extracellular matrix .GO.0062023.;endoplasmic reticulum .GO.0005783.;extracellular exosome .GO.0070062.;extracellular region .GO.0005576.;hemidesmosome .GO.0030056.;laminin.3 complex .GO.0005608.;laminin.5 complex .GO.0005610.;signaling receptor binding .GO.0005102.;structural molecule activity .GO.0005198.;cell.cel…	CD44;COL17A1;COL7A1;DAG1;DST;ITGA1;ITGA10;ITGA11;ITGA2;ITGA2B;ITGA3;ITGA4;ITGA5;ITGA6;ITGA7;ITGA8;ITGA9;ITGAV;ITGB1;ITGB3;ITGB4;ITGB5;ITGB6;ITGB7;ITGB8;LAMA1;LAMA5;LAMB1;LAMB2;LAMB3;LAMC1;LAMC2;LAMC3;MMP7;NID1;PTK2	102	32	0	1.80795	3.69541	0.270077	2.96118	1.62866e-05	9.66774e-05	0.0125108	7.66505e-05	0.000794434	0.00449932	0.0216337	0.00097798
Q52LW3	ARHGAP29	cytoplasm .GO.0005737.;cytosol .GO.0005829.;protein.containing complex .GO.0032991.;GTPase activator activity .GO.0005096.;PDZ domain binding .GO.0030165.;zinc ion binding .GO.0008270.;negative regulation of small GTPase mediated signal transduction .GO.0051058.;regulation of small GTPase mediated signal transduction .GO.0051056.;Rho protein signal transduction .GO.0007266.	CDC42;PARG;PTPN13;RAP2A;RASIP1;RHOA	79	32	0	-0.475606	-1.37464	-1.59467	-1.78256	0.138933	0.000862288	0.00189695	0.00093718	0.191822	0.00955482	0.0046321	0.00378954
Q7L014	DDX46	Cajal body .GO.0015030.;fibrillar center .GO.0001650.;nuclear speck .GO.0016607.;nucleoplasm .GO.0005654.;nucleus .GO.0005634.;spliceosomal complex .GO.0005681.;U2 snRNP .GO.0005686.;U2.type spliceosomal complex .GO.0005684.;ATP binding .GO.0005524.;ATP hydrolysis activity .GO.0016887.;RNA binding .GO.0003723.;RNA helicase activity .GO.0003724.;mRNA splicing. via spliceosome .GO.0000398.;U2.type …	ALKBH5;BUD13;CDC5L;CHERP;DHX15;DHX16;DHX38;EFTUD2;HTATSF1;LSM10;LUC7L2;LUC7L3;MAVS;MFAP1;NCBP1;NCBP2;NCBP2L;PHF5A;PRPF39;PRPF40A;PRPF40B;PRPF6;PRPF8;PRR3;PUF60;RBM17;RBM25;SF1;SF3A1;SF3A2;SF3A3;SF3B1;SF3B2;SF3B3;SF3B4;SF3B5;SF3B6;SMNDC1;SNRNP200;SNRNP70;SNRPA;SNRPA1;SNRPB;SNRPB2;SNRPC;SNRPD1;SNRPD2;SNRPD3;SNRPE;SNRPF;SNRPG;SNRPN;SRPK2;TCERG1;TCERG1L;TPR;TRAF3;TRAF6;U2AF2;U2SURP;XAB2;ZC3H13	116	32	0	-0.358598	-0.709435	-0.379063	-0.542089	0.000610822	0.0076083	0.00724191	0.00555455	0.00375102	0.0301554	0.0136465	0.0131626
Q9BQG0	MYBBP1A	B.WICH complex .GO.0110016.;cytoplasm .GO.0005737.;intracellular membrane.bounded organelle .GO.0043231.;membrane .GO.0016020.;NLS.dependent protein nuclear import complex .GO.0042564.;nucleolus .GO.0005730.;nucleoplasm .GO.0005654.;nucleus .GO.0005634.;E.box binding .GO.0070888.;RNA binding .GO.0003723.;sequence.specific DNA binding .GO.0043565.;transcription corepressor activity .GO.0003714.;ce…	BAZ1B;BMS1;BOP1;BRIX1;BYSL;CEBPZ;DDX21;DDX54;DDX56;DEK;DKC1;ERCC6;FTSJ3;GART;GRWD1;H4-16;HEATR1;KRR1;LOC102724159;LYAR;MYB;MYO1C;NAT10;NCL;NIFK;NOC2L;NOC3L;NOL10;NOL6;NOP14;NOP2;NOP56;NOP58;NPM1;PDCD11;PES1;POLR1A;POLR1B;POLR1E;PUM3;PWP1;PWP2;RAN;RBM19;RPF2;RPL5;RRP12;RSL1D1;SF3B1;SIRT7;SMARCA5;TBL3;TP53;UBTF;UTP15;UTP20;UTP4;UTP6;WDR3;WDR36;WDR43;WDR46;WDR75;XPO5	131	32	0	-0.361112	-0.492417	0.107017	0.656147	0.0723062	0.0669674	0.354841	0.00216122	0.112109	0.129429	0.40091	0.006598
Q9BZF9	UACA	cytoskeleton .GO.0005856.;cytosol .GO.0005829.;extracellular exosome .GO.0070062.;extracellular region .GO.0005576.;nucleoplasm .GO.0005654.;nucleus .GO.0005634.;actin binding .GO.0003779.;intrinsic apoptotic signaling pathway in response to DNA damage .GO.0008630.;intrinsic apoptotic signaling pathway in response to oxidative stress .GO.0008631.;negative regulation of inflammatory response .GO.0…	APAF1;CASP9;CYCS;LGALS3	65	32	0	-1.00647	-1.23891	-1.47756	-0.557163	0.000584364	4.53974e-05	0.000933583	0.16716	0.00365513	0.00408649	0.0027025	0.214261
Q9UQ35	SRRM2	Cajal body .GO.0015030.;catalytic step 2 spliceosome .GO.0071013.;nuclear speck .GO.0016607.;nucleoplasm .GO.0005654.;nucleus .GO.0005634.;U2.type catalytic step 2 spliceosome .GO.0071007.;U2.type precatalytic spliceosome .GO.0071005.;C2H2 zinc finger domain binding .GO.0070742.;mRNA binding .GO.0003729.;RNA binding .GO.0003723.;mRNA splicing. via spliceosome .GO.0000398.	ACIN1;ALYREF;AQR;ARMC7;BCAS2;BUD13;BUD31;CACTIN;CASC3;CCAR1;CCDC12;CDC40;CDC5L;CIR1;CLK3;CRIPT;CRNKL1;CWC15;CWC22;CWC25;CWC27;DDX39B;DDX5;DHX16;DHX38;DHX8;DHX9;DNAJC8;EFTUD2;EIF4A3;FAM32A;FRG1;GPKOW;HTATSF1;IK;ILF3;ISY1;ISY1;LSM2;LSM3;LSM4;LSM5;LSM6;LSM7;LSM8;LUC7L3;MAGOH;MAGOHB;MFAP1;MTREX;NKAP;PHF5A;PLRG1;PNISR;PNN;PPIE;PPIG;PPIL1;PPIL2;PPIL3;PPP1R8;PPWD1;PQBP1;PRKRIP1;PRPF19;PRPF3;PRPF31;PRPF3…	139	32	0	-1.083	-1.62496	-1.04788	-1.32961	0.00158922	0.000283913	0.000213865	7.27517e-05	0.00678598	0.00640915	0.000970803	0.000962352
A2RRP1	NBAS	cytosol .GO.0005829.;Dsl1.NZR complex .GO.0070939.;endoplasmic reticulum .GO.0005783.;endoplasmic reticulum membrane .GO.0005789.;membrane .GO.0016020.;SNARE binding .GO.0000149.;negative regulation of nuclear.transcribed mRNA catabolic process. nonsense.mediated decay .GO.2000623.;nuclear.transcribed mRNA catabolic process .GO.0000956.;protein transport .GO.0015031.;retrograde vesicle.mediated t…	BNIP1;COPB2;NAPA;NAPG;RINT1;SCFD2;SEC22B;STX12;STX18;STX6;USE1;VTI1B;ZW10	62	31	0	0.594711	0.69746	0.476959	1.03043	0.000406935	0.0017099	0.00158553	4.82466e-05	0.00301128	0.0135711	0.00402349	0.00080684
O43491	EPB41L2	cell cortex .GO.0005938.;cell junction .GO.0030054.;cytoskeleton .GO.0005856.;cytosol .GO.0005829.;extracellular exosome .GO.0070062.;focal adhesion .GO.0005925.;nucleoplasm .GO.0005654.;plasma membrane .GO.0005886.;spectrin .GO.0008091.;actin binding .GO.0003779.;PH domain binding .GO.0042731.;spectrin binding .GO.0030507.;structural molecule activity .GO.0005198.;actomyosin structure organizati…	CADM4;DDAH2;EPB41L1;EPB41L3;GRIA1;NUMA1;SPTA1;SPTAN1;SPTB;SPTBN1;SPTBN2;SPTBN4;SPTBN5	140	31	0	-1.12632	-0.230247	-0.690526	-0.813541	7.62816e-06	0.150721	0.00144564	0.000116276	0.000634524	0.235685	0.00376334	0.00119547
O60610	DIAPH1	actin filament .GO.0005884.;centrosome .GO.0005813.;cytoplasm .GO.0005737.;cytosol .GO.0005829.;ficolin.1.rich granule membrane .GO.0101003.;mitotic spindle .GO.0072686.;nucleus .GO.0005634.;plasma membrane .GO.0005886.;ruffle membrane .GO.0032587.;secretory granule membrane .GO.0030667.;actin binding .GO.0003779.;RNA binding .GO.0003723.;signaling receptor binding .GO.0005102.;small GTPase bindi…	ACTB;ACTG1;AGER;CDC42;DIAPH2;DIAPH3;EIF3M;GFER;IQGAP1;PFN1;PFN2;PFN3;PFN4;RHOA;RHOB;RHOC;RHOD;RHOF;SAV1;WFS1	143	31	0	-0.0164856	0.231419	-0.278776	-0.823958	0.866303	0.202284	0.000255053	0.000310784	0.893218	0.293202	0.00108969	0.00199057
P13667	PDIA4	cell surface .GO.0009986.;endoplasmic reticulum .GO.0005783.;endoplasmic reticulum lumen .GO.0005788.;extracellular space .GO.0005615.;melanosome .GO.0042470.;protein disulfide isomerase activity .GO.0003756.;protein.disulfide reductase activity .GO.0015035.;RNA binding .GO.0003723.;chaperone.mediated protein folding .GO.0061077.;protein folding .GO.0006457.;protein secretion .GO.0009306.;respons…	APOB;CALR;CANX;CRELD2;DCK;DGUOK;DNAJB11;DNAJC3;EDEM1;EDEM3;ERO1A;ERO1B;ERP29;GANAB;HSP90B1;HSPA5;HYOU1;MANF;MATN3;MOGS;P4HA1;P4HA2;P4HB;PDIA3;PDIA6;PPIB;SDF2L1;SEL1L;TG;UGGT1	311	31	0	1.29676	1.20141	1.83979	2.8601	0.0059575	0.000287394	7.19496e-05	0.000114623	0.0162374	0.00640915	0.000487659	0.00118796
P78347	GTF2I	cytoplasm .GO.0005737.;membrane .GO.0016020.;nucleoplasm .GO.0005654.;nucleus .GO.0005634.;DNA binding .GO.0003677.;DNA.binding transcription activator activity. RNA polymerase II.specific .GO.0001228.;DNA.binding transcription factor activity .GO.0003700.;DNA.binding transcription factor activity. RNA polymerase II.specific .GO.0000981.;RNA polymerase II.specific DNA.binding transcription factor…	ARHGAP35;BTK;CLIP2;DRD5;FKBP10;FKBP6;GPRIN2;GTF2IRD1;GTF2IRD2B;HDAC1;HDAC2;HDAC3;HYDIN;KDM1A;MAD2L2;MYC;NBPF1;NPEPPS;PRKG1;PRKG2;SRGAP2;SRGAP3;UGT2B17;USF1;ZMYM2;ZMYM3	138	31	0	-0.150936	-0.566027	0.282908	-0.268573	0.269789	0.0102661	0.00345047	0.0184837	0.335078	0.0358333	0.00745875	0.03387
Q14203	DCTN1	axon .GO.0030424.;cell cortex .GO.0005938.;cell cortex region .GO.0099738.;cell leading edge .GO.0031252.;centriolar subdistal appendage .GO.0120103.;centriole .GO.0005814.;centrosome .GO.0005813.;ciliary basal body .GO.0036064.;cilium .GO.0005929.;cytoplasm .GO.0005737.;cytosol .GO.0005829.;dynein complex .GO.0030286.;intercellular bridge .GO.0045171.;kinetochore .GO.0000776.;membrane .GO.001602…	ACTB;ACTR10;ACTR1A;ACTR1B;ACTR3B;ACTR3C;ALK;ALS2;BBS4;BICD1;BICD2;BICDL1;CAPZA1;CAPZA2;CAPZB;CCDC120;CCDC61;CCDC68;CCT4;CENPE;CEP128;CEP170;CLASP1;CLASP2;CLIP1;CNTRL;CTIF;DCTN2;DCTN3;DCTN4;DCTN5;DCTN6;DYNC1H1;DYNC1I1;DYNC1I2;DYNC1LI1;DYNC1LI2;DYNLL1;DYNLL2;DYNLRB1;DYNLT1;EML4;FIG4;FUS;GOLGB1;HAP1;HDAC6;HOOK3;HSP90AA1;HTT;KIF11;KIF2A;KIF2C;KIF3A;KIF5A;KIF5B;KIFAP3;KLC1;KLC2;KLC3;KLC4;MAPK8IP3;MAPR…	109	31	0	-0.597218	-0.349666	-0.300346	-0.746745	0.171702	0.462087	0.511804	0.170088	0.228781	0.558112	0.555611	0.217491
Q92598	HSPH1	cytoplasm .GO.0005737.;cytosol .GO.0005829.;endocytic vesicle lumen .GO.0071682.;extracellular exosome .GO.0070062.;extracellular region .GO.0005576.;microtubule .GO.0005874.;nucleoplasm .GO.0005654.;nucleus .GO.0005634.;protein.containing complex .GO.0032991.;adenyl.nucleotide exchange factor activity .GO.0000774.;alpha.tubulin binding .GO.0043014.;ATP binding .GO.0005524.;ATP.dependent protein …	AHSA1;BAG1;BAG2;BAG3;BAG5;CLPB;DNAJA1;DNAJA2;DNAJA4;DNAJB1;DNAJB12;DNAJB14;DNAJB2;DNAJB4;DNAJB5;DNAJB6;DNAJB9;DNAJC18;DNAJC3;GRPEL1;HSP90AA1;HSP90AB1;HSP90B1;HSPA1A;HSPA1A;HSPA1L;HSPA2;HSPA4;HSPA4L;HSPA5;HSPA6;HSPA8;HSPA9;HSPB1;HSPB8;HSPBP1;HSPD1;HSPE1;SGTA;STIP1	155	31	0	0.318219	0.389248	-0.773681	-0.942344	0.103079	0.125304	0.00062668	0.00114849	0.150016	0.204686	0.00202063	0.00429678
Q92900	UPF1	chromatin .GO.0000785.;chromosome. telomeric region .GO.0000781.;cytoplasm .GO.0005737.;cytosol .GO.0005829.;exon.exon junction complex .GO.0035145.;nucleoplasm .GO.0005654.;nucleus .GO.0005634.;P.body .GO.0000932.;perinuclear region of cytoplasm .GO.0048471.;supraspliceosomal complex .GO.0044530.;ATP binding .GO.0005524.;ATP hydrolysis activity .GO.0016887.;chromatin binding .GO.0003682.;double.…	ABCE1;ADAR;AGO1;AGO2;ALYREF;ATXN2;CAPRIN1;CASC3;CCDC9;DCP1A;DCP1B;DCP2;DDX6;DEK;DHX34;DICER1;EDC3;EDC4;EEF2;EIF3B;EIF4A1;EIF4A3;EIF4E;EIF4G1;ELAVL1;ETF1;EXOSC10;FAM120A;G3BP1;GSPT1;GSPT2;HBS1L;HNRNPA1;HNRNPC;HNRNPDL;LSM1;MAGOH;MAGOHB;MOV10;NCBP1;NCBP2;NXF1;PABPC1;PABPN1;PNRC2;PPP2CA;PYM1;RBM8A;RBMX;RC3H1;RNPS1;RPL7A;RPS6;RUVBL1;RUVBL2;SKIV2L;SLBP;SMG1;SMG5;SMG6;SMG7;SMG8;SMG9;SRRM1;SRSF1;STAU1;ST…	112	31	0	0.591316	0.794664	-0.327672	0.0103306	8.47266e-05	0.00174733	0.0415416	0.930948	0.00142809	0.0136985	0.0601977	0.942574
Q9UIG0	BAZ1B	B.WICH complex .GO.0110016.;condensed chromosome .GO.0000793.;nucleolus .GO.0005730.;nucleoplasm .GO.0005654.;nucleus .GO.0005634.;pericentric heterochromatin .GO.0005721.;WICH complex .GO.0090535.;ATP binding .GO.0005524.;histone binding .GO.0042393.;histone H2AXY142 kinase activity .GO.0140801.;histone kinase activity .GO.0035173.;non.membrane spanning protein tyrosine kinase activity .GO.00047…	ARID1A;BAP18;BAZ1A;BAZ2A;BCL7B;BPTF;CECR2;CHD4;CHRAC1;DDX21;DEK;EIF4H;EP300;ERCC6;FKBP10;FKBP6;FZD9;GTF2IRD1;H2AX;H3C1;H4-16;HMGXB4;MYBBP1A;MYH1;MYO1C;POLE3;POLR1E;RBBP4;RSF1;SF3B1;SMARCA1;SMARCA2;SMARCA4;SMARCA5;SMARCC1;SMARCC2;TBL2	77	31	0	-0.217175	-0.543448	-0.194203	-0.498201	0.059456	0.00194146	0.00830525	0.04479	0.0956584	0.0144665	0.0152728	0.0701075
O15230	LAMA5	basement membrane .GO.0005604.;collagen.containing extracellular matrix .GO.0062023.;extracellular exosome .GO.0070062.;extracellular matrix of synaptic cleft .GO.0098965.;extracellular region .GO.0005576.;extracellular space .GO.0005615.;glutamatergic synapse .GO.0098978.;laminin.10 complex .GO.0043259.;laminin.11 complex .GO.0043260.;laminin.5 complex .GO.0005610.;neuromuscular junction .GO.003…	BCAM;CD44;COL1A2;COL4A1;COL4A2;DAG1;FN1;ITGA1;ITGA10;ITGA11;ITGA2;ITGA2B;ITGA3;ITGA4;ITGA5;ITGA6;ITGA7;ITGA8;ITGA9;ITGAV;ITGB1;ITGB3;ITGB4;ITGB5;ITGB6;ITGB7;LAMA1;LAMA2;LAMA3;LAMA4;LAMB1;LAMB2;LAMB3;LAMC1;LAMC2;LAMC3;NID1;NID2;PTK2;SV2A;SV2B	81	30	0	0.162694	2.09056	3.25513	1.97001	0.55976	0.000472634	1.07504e-05	0.000848271	0.619538	0.00780212	0.000188023	0.00357917
O43795	MYO1B	actin cytoskeleton .GO.0015629.;actin filament .GO.0005884.;apical part of cell .GO.0045177.;brush border .GO.0005903.;cell periphery .GO.0071944.;cytoplasm .GO.0005737.;early endosome .GO.0005769.;endosome membrane .GO.0010008.;extracellular exosome .GO.0070062.;filopodium .GO.0030175.;microvillus .GO.0005902.;myosin complex .GO.0016459.;perinuclear region of cytoplasm .GO.0048471.;plasma membra…	ACTB;ACTG1;CALM1;MYO1C	92	30	0	0.327966	1.29066	0.226802	0.320835	0.0333554	5.67684e-05	0.0839909	0.000379026	0.0603337	0.00408649	0.11108	0.00222801
O75153	CLUH	cytoplasm .GO.0005737.;mitochondrion .GO.0005739.;mRNA binding .GO.0003729.;intracellular distribution of mitochondria .GO.0048312.;mitochondrion organization .GO.0007005.	FAHD1	100	30	0	-1.02577	-0.248088	-1.08613	-0.978464	4.26151e-05	0.262526	8.65762e-05	0.000496387	0.00110955	0.358677	0.000547945	0.00259999
P16615	ATP2A2	calcium ion.transporting ATPase complex .GO.0090534.;endoplasmic reticulum .GO.0005783.;endoplasmic reticulum membrane .GO.0005789.;longitudinal sarcoplasmic reticulum .GO.0014801.;membrane .GO.0016020.;plasma membrane .GO.0005886.;platelet dense tubular network membrane .GO.0031095.;ribbon synapse .GO.0097470.;sarcoplasmic reticulum .GO.0016529.;sarcoplasmic reticulum membrane .GO.0033017.;ATP b…	ABCA2;ABCB6;ABCB8;ABCD4;ABCG5;ABCG8;ACTA1;AKAP7;ATP12A;ATP1A1;ATP1A2;ATP1A3;ATP1B1;ATP1B2;ATP1B3;ATP2A1;ATP2A3;ATP2B1;ATP2B2;ATP2B4;CANX;DSP;EGFR;FXYD1;FXYD2;HRC;ITPR1;ITPR2;ITPR3;KAT5;NPPA;PLN;RORA;RYR1;RYR2;S100A1;SLC8A1;SLC9A1;SLN;STIM1;TNNT2	182	30	0	0.826638	0.847685	1.66498	1.55777	0.00359391	0.00145639	1.8958e-05	1.6257e-06	0.0114352	0.0124702	0.000250363	0.000339265
P19367	HK1	cytosol .GO.0005829.;membrane raft .GO.0045121.;mitochondrial outer membrane .GO.0005741.;mitochondrion .GO.0005739.;ATP binding .GO.0005524.;D.glucose binding .GO.0005536.;fructokinase activity .GO.0008865.;glucokinase activity .GO.0004340.;glucosamine kinase activity .GO.0047931.;hexokinase activity .GO.0004396.;mannokinase activity .GO.0019158.;peptidoglycan binding .GO.0042834.;canonical glyc…	ADPGK;AKR1B1;AKR1B10;ALDOA;ALDOB;ALDOC;AMDHD2-2;BAX;DERA;FBP1;FBP2;FCSK;G6PC;G6PC2;G6PC3;G6PD;GAA;GALM;GANC;GAPDH;GCK;GFPT1;GFPT2;GLB1;GLYCTK;GNPDA1;GNPDA2;GNPNAT1;GPI;H6PD;HK2;HK3;HKDC1;KHK;KRAS;LCT;LDHA;MGAM;MGAM2;MPI;PFKFB1;PFKFB2;PFKFB3;PFKFB4;PFKL;PFKM;PFKP;PGM2;PKM;PMM1;PMM2;PRKN;SI;SLC2A3;SORD;TALDO1;TIGAR;TKT;TKTL1;TKTL2;TPI1;VDAC1;VDAC3	145	30	0	1.82211	1.18617	2.05824	2.05625	5.08687e-05	0.0256234	1.20749e-05	3.15201e-05	0.00118533	0.0648431	0.000197928	0.000706153
P35579	MYH9	actin cytoskeleton .GO.0015629.;actomyosin .GO.0042641.;actomyosin contractile ring .GO.0005826.;adherens junction .GO.0005912.;brush border .GO.0005903.;cell leading edge .GO.0031252.;cell surface .GO.0009986.;cleavage furrow .GO.0032154.;cortical granule .GO.0060473.;cytoplasm .GO.0005737.;cytoplasmic side of plasma membrane .GO.0009898.;cytosol .GO.0005829.;extracellular exosome .GO.0070062.;f…	ACTA2;ACTB;ACTG1;ACTG2;ACTN1;ACTN4;ACTR2;ACTR3;APOL1;ARPC1B;CALD1;CALM1;CAPZB;CD163;CLIC5;EPB41L1;ESPN;EZR;FLII;FLNA;FSCN2;GRXCR1;GRXCR2;GSN;HSP90AB1;INF2;IQGAP1;MSN;MYH1;MYH10;MYH11;MYH13;MYH14;MYH2;MYH3;MYH4;MYH6;MYH7;MYH8;MYL1;MYL10;MYL12A;MYL12B;MYL2;MYL3;MYL4;MYL5;MYL6;MYL6B;MYL7;MYL9;MYLK;MYLPF;MYO1C;MYO7A;PLS1;PPP1R12A;PPP1R12B;RDX;RHOA;RIPOR2;RNF213;ROCK1;S100A4;SPTAN1;TLN1;TPM1;TPM2;TPM4…	900	30	0	-0.407784	-0.236187	-0.444291	-0.84741	0.0149593	0.511756	0.00890386	4.83842e-05	0.0320878	0.603646	0.0161785	0.000807033
P49454	CENPF	axoneme .GO.0005930.;centrosome .GO.0005813.;chromatin .GO.0000785.;chromosome. centromeric region .GO.0000775.;ciliary basal body .GO.0036064.;ciliary transition fiber .GO.0097539.;cytoplasm .GO.0005737.;cytosol .GO.0005829.;kinetochore .GO.0000776.;midbody .GO.0030496.;nuclear envelope .GO.0005635.;nuclear matrix .GO.0016363.;nucleoplasm .GO.0005654.;nucleus .GO.0005634.;outer kinetochore .GO.0…	ANLN;ARHGAP11A;ASF1B;ASPM;AURKA;AURKB;BIRC5;BOD1;BUB1;BUB1B;BUB3;CCNA2;CCNB1;CCNB2;CDC20;CDC25B;CDC45;CDCA2;CDCA3;CDCA5;CDCA8;CDK1;CDKN3;CENPA;CENPB;CENPE;CENPH;CENPI;CENPM;CENPS;CENPU;CEP55;CHEK1;CKAP2;CKAP2L;DEPDC1;DLGAP5;DTL;E2F8;ECT2;ESPL1;EXO1;FAM83D;FOXM1;GTSE1;HJURP;HMMR;KIF11;KIF14;KIF15;KIF18A;KIF20A;KIF23;KIF2C;KIF4A;KIFC1;KNL1;KNTC1;MAD2L1;MELK;MIS18BP1;MKI67;NCAPG;NDC80;NDE1;NDEL1;NEK…	47	30	0	-0.462905	0.23455	-0.930303	-1.71604	0.00167354	0.210315	0.0011082	0.000456845	0.00700769	0.302372	0.00305981	0.00246627
P55265	ADAR	cytoplasm .GO.0005737.;cytosol .GO.0005829.;membrane .GO.0016020.;mitochondrion .GO.0005739.;nucleolus .GO.0005730.;nucleoplasm .GO.0005654.;nucleus .GO.0005634.;supraspliceosomal complex .GO.0044530.;adenosine deaminase activity .GO.0004000.;DNA binding .GO.0003677.;double.stranded RNA adenosine deaminase activity .GO.0003726.;double.stranded RNA binding .GO.0003725.;metal ion binding .GO.004687…	ADA;ADAT3;AGO2;AXIN1;BRD4;DDX58;DHX9;DICER1;DVL1;DVL2;DVL3;EIF2AK2;ELAVL1;GRIA2;GSK3B;IFIH1;ILF3;IRF9;MX1;RBMX;RNASEH2A;RNASEH2B;RNASEH2C;SAMHD1;STAT1;STAT2;STAU1;UPF1;ZBP1	124	30	0	-0.018944	-0.541001	-0.0405523	-0.230416	0.917606	0.0228771	0.807641	0.167689	0.934696	0.060404	0.827935	0.214724
Q13045	FLII	actin cytoskeleton .GO.0015629.;brush border .GO.0005903.;cell projection .GO.0042995.;centriolar satellite .GO.0034451.;cytoplasm .GO.0005737.;cytosol .GO.0005829.;focal adhesion .GO.0005925.;nucleoplasm .GO.0005654.;nucleus .GO.0005634.;podosome .GO.0002102.;actin binding .GO.0003779.;actin filament binding .GO.0051015.;phosphatidylinositol.4.5.bisphosphate binding .GO.0005546.;actin filament s…	ACTL6A;DHX9;ESR1;EWSR1;GCFC2;LLGL1;LRRFIP1;LRRFIP2;MYD88;MYH9	90	30	0	0.235646	0.274634	-0.34743	-0.121849	0.0245135	0.182268	0.00363133	0.221122	0.0470509	0.271054	0.00776324	0.274155
Q5VYK3	ECPAS	centrosome .GO.0005813.;COPII.coated ER to Golgi transport vesicle .GO.0030134.;cytoplasm .GO.0005737.;cytoplasmic vesicle .GO.0031410.;early endosome .GO.0005769.;endocytic vesicle .GO.0030139.;endoplasmic reticulum .GO.0005783.;endoplasmic reticulum.Golgi intermediate compartment .GO.0005793.;late endosome .GO.0005770.;membrane .GO.0016020.;multivesicular body .GO.0005771.;nucleoplasm .GO.00056…	ADRM1;CNOT4;POMP;PSMA2;PSMA6;PSMA7;PSMB2;PSMC1;PSMC2;PSMC3;PSMC4;PSMC5;PSMC6;PSMD1;PSMD11;PSMD12;PSMD13;PSMD14;PSMD2;PSMD3;PSMD4;PSMD6;PSMD7;PSMD8;PSME4;RAD23B;UBLCP1;UCHL5;USP14	82	30	0	0.0168493	0.258453	-0.0988004	-0.238128	0.927477	0.402367	0.315997	0.00011628	0.94174	0.500129	0.36181	0.00119547
Q7KZF4	SND1	cytosol .GO.0005829.;dense body .GO.0097433.;extracellular exosome .GO.0070062.;melanosome .GO.0042470.;membrane .GO.0016020.;nucleus .GO.0005634.;RNAi effector complex .GO.0031332.;cadherin binding .GO.0045296.;endonuclease activity .GO.0004519.;endonuclease activity. active with either ribo. or deoxyribonucleic acids and producing 3..phosphomonoesters .GO.0016894.;nuclease activity .GO.0004518.…	AGO2;DICER1;FMR1;FXR1;G3BP1;GANAB;MTDH;MYB;PIWIL1;PIWIL4;SEC61A1;STAT5A;STAT5B;STAT6	136	30	0	-0.323429	-0.0119447	-0.253942	-0.485026	0.00241454	0.940022	0.00358071	0.000656362	0.00878699	0.956613	0.00768324	0.00309345
Q92538	GBF1	cell leading edge .GO.0031252.;cis.Golgi network .GO.0005801.;cytosol .GO.0005829.;endoplasmic reticulum lumen .GO.0005788.;endoplasmic reticulum.Golgi intermediate compartment .GO.0005793.;Golgi apparatus .GO.0005794.;Golgi membrane .GO.0000139.;Golgi stack .GO.0005795.;lipid droplet .GO.0005811.;membrane .GO.0016020.;peroxisome .GO.0005777.;trans.Golgi network .GO.0005802.;guanyl.nucleotide exc…	ARF1;ARF3;ARF4;ARF5;ARF6;ARFGAP1;ARFGAP2;ARFGAP3;COPA;COPB1;COPG1;COPG2;PI4KB;RAB1A;RAB1B;SEC16A;USO1	79	30	0	1.23056	0.782644	0.586253	0.517501	0.00131153	0.0255831	0.000236564	0.00881749	0.00603472	0.0647922	0.0010378	0.0187007
Q92621	NUP205	cytosol .GO.0005829.;membrane .GO.0016020.;nuclear envelope .GO.0005635.;nuclear membrane .GO.0031965.;nuclear periphery .GO.0034399.;nuclear pore .GO.0005643.;nuclear pore inner ring .GO.0044611.;structural constituent of nuclear pore .GO.0017056.;mRNA transport .GO.0051028.;nuclear pore complex assembly .GO.0051292.;nuclear pore organization .GO.0006999.;nucleocytoplasmic transport .GO.0006913.…	AAAS;AHCTF1;BTF3;BTF3L4;GLE1;IPO8;KPNB1;NCOA5;NDC1;NUP107;NUP133;NUP153;NUP155;NUP160;NUP188;NUP210;NUP214;NUP35;NUP37;NUP42;NUP43;NUP50;NUP54;NUP58;NUP62;NUP62CL;NUP85;NUP88;NUP93;NUP98;NXF1;POM121;POM121C;RAE1;RANBP2;RANGAP1;SEC13;SEH1L;TMEM209;TPR;UBE2I;XPO5;XPOT	91	30	0	0.816137	0.2001	0.844377	0.715614	0.00563621	0.274203	0.000121204	0.00168748	0.0155804	0.37107	0.000670968	0.00557418
Q9BQS8	FYCO1	autophagosome .GO.0005776.;Golgi apparatus .GO.0005794.;intracellular membrane.bounded organelle .GO.0043231.;late endosome .GO.0005770.;lysosome .GO.0005764.;membrane .GO.0016020.;zinc ion binding .GO.0008270.;plus.end.directed vesicle transport along microtubule .GO.0072383.;positive regulation of autophagosome maturation .GO.1901098.	CXCR6;GABARAPL1;GABARAPL2;LZTFL1;MAP1LC3A;MAP1LC3B;MAP1LC3C;PLEKHM1;RAB40AL;RAB7A;RAB7B;SASS6;SLC6A20;ZFYVE27	71	30	0	-0.380407	-0.901348	-0.421108	-0.0783003	0.0133714	0.00176448	0.000411461	0.214223	0.0295426	0.0137111	0.00150337	0.266583
Q9H2G2	SLK	cell leading edge .GO.0031252.;cytoplasm .GO.0005737.;cytosol .GO.0005829.;extracellular exosome .GO.0070062.;perinuclear region of cytoplasm .GO.0048471.;3.phosphoinositide.dependent protein kinase activity .GO.0004676.;AMP.activated protein kinase activity .GO.0004679.;ATP binding .GO.0005524.;cadherin binding .GO.0045296.;DNA.dependent protein kinase activity .GO.0004677.;eukaryotic translatio…	CCNB2;CDK1;PLK1	85	30	0	-0.80641	-0.959124	-1.34501	-1.14367	0.00223474	0.00376732	0.00121625	0.000444659	0.00834635	0.0204489	0.00327803	0.0024264
Q9NYU2	UGGT1	endoplasmic reticulum .GO.0005783.;endoplasmic reticulum lumen .GO.0005788.;endoplasmic reticulum quality control compartment .GO.0044322.;endoplasmic reticulum.Golgi intermediate compartment .GO.0005793.;extracellular exosome .GO.0070062.;protein.containing complex .GO.0032991.;UDP.glucose.glycoprotein glucosyltransferase activity .GO.0003980.;unfolded protein binding .GO.0051082.;.de novo. post…	ALG6;CALR;CANX;DNAJB11;DNAJC10;EDEM1;EDEM3;ERLEC1;GANAB;GXYLT1;GXYLT2;HSP90B1;HSPA5;HYOU1;LMAN1;MAN1B1;MOGS;OS9;PDIA3;PDIA4;SELENOF;STT3A;STT3B;UGGT2	119	30	0	0.542087	1.0409	1.6352	2.6028	0.0129524	0.00269291	5.72846e-06	2.6902e-05	0.028906	0.0169765	0.000152244	0.000673074
Q9UDY2	TJP2	adherens junction .GO.0005912.;bicellular tight junction .GO.0005923.;cell.cell contact zone .GO.0044291.;cytosol .GO.0005829.;nucleoplasm .GO.0005654.;nucleus .GO.0005634.;plasma membrane .GO.0005886.;cadherin binding .GO.0045296.;cell adhesion molecule binding .GO.0050839.;guanylate kinase activity .GO.0004385.;protein domain specific binding .GO.0019904.;protein tyrosine kinase binding .GO.199…	AFDN;ARHGEF2;BAAT;CASP3;CDH1;CGN;CLDN1;CLDN12;CLDN14;CLDN2;CLDN3;CLDN4;CLDN5;CLDN6;CLDN7;CLDN8;CLDN9;CTNNB1;CTTN;ENSP00000493780;F11R;FAM189A2;FOS;GJA1;GJD2;HCLS1;JUN;MARVELD2;MPDZ;MYC;OCLN;PATJ;RAPGEF2;SAFB;SCRIB;SYMPK;TJP1;TJP3;TMC1;TSPO;USP53;WWTR1;YAP1;YBX3	86	30	0	-1.1782	-0.88672	-1.12357	-1.03011	2.96397e-05	0.00612621	2.18923e-06	0.00194839	0.00100809	0.0266384	0.00011394	0.006185
O60313	OPA1	axon cytoplasm .GO.1904115.;cytoplasm .GO.0005737.;cytosol .GO.0005829.;dendrite .GO.0030425.;membrane .GO.0016020.;microtubule .GO.0005874.;mitochondrial crista .GO.0030061.;mitochondrial inner membrane .GO.0005743.;mitochondrial intermembrane space .GO.0005758.;mitochondrial membrane .GO.0031966.;mitochondrial outer membrane .GO.0005741.;mitochondrion .GO.0005739.;nucleoplasm .GO.0005654.;cardi…	ATAD1;CYCS;FIS1;HTRA2;MFF;MFN1;MFN2;MIEF2;OMA1;PARL;PARL;PHB;PHB2;PINK1;PRKN;SIRT3;SLC25A46;YME1L1	86	29	0	0.311571	-0.281938	0.350152	0.779347	0.00214785	0.0927657	0.000316246	0.000252775	0.0081738	0.163986	0.00125344	0.00175599
O75165	DNAJC13	azurophil granule membrane .GO.0035577.;cytosol .GO.0005829.;early endosome membrane .GO.0031901.;endosome membrane .GO.0010008.;extracellular exosome .GO.0070062.;intracellular membrane.bounded organelle .GO.0043231.;lysosomal membrane .GO.0005765.;membrane .GO.0016020.;plasma membrane .GO.0005886.;secretory granule membrane .GO.0030667.;endosome organization .GO.0007032.;osteoblast differentiat…	ATP13A2;DNAJC6;HSPA8;SNX1;SYNJ1;TMEM230;VPS13C;VPS35	79	29	0	0.978826	0.826894	1.12157	1.26689	0.000624237	0.00270935	3.61201e-05	0.000545621	0.00380061	0.0170633	0.000341224	0.00275173
O95425	SVIL	actin cytoskeleton .GO.0015629.;cell projection .GO.0042995.;cleavage furrow .GO.0032154.;costamere .GO.0043034.;cytoplasm .GO.0005737.;cytosol .GO.0005829.;focal adhesion .GO.0005925.;microtubule minus.end .GO.0036449.;midbody .GO.0030496.;nucleus .GO.0005634.;plasma membrane .GO.0005886.;podosome .GO.0002102.;actin filament binding .GO.0051015.;phosphatidylinositol.4.5.bisphosphate binding .GO.…	ACTB;CTTN;KIF14	81	29	0	-1.54599	-0.488274	-1.45353	-1.26392	1.75006e-05	0.00103494	4.64384e-05	0.000321977	0.000806412	0.0103205	0.000387794	0.00203248
P15144	ANPEP	cytoplasm .GO.0005737.;endoplasmic reticulum.Golgi intermediate compartment .GO.0005793.;external side of plasma membrane .GO.0009897.;extracellular exosome .GO.0070062.;extracellular space .GO.0005615.;lysosomal membrane .GO.0005765.;plasma membrane .GO.0005886.;secretory granule membrane .GO.0030667.;alanyl aminopeptidase activity .GO.0016285.;aminopeptidase activity .GO.0004177.;metalloaminope…	ACE;ACE2;AGT;ALB;CD19;CD2;CD33;CD34;CD36;CD38;CD4;CD44;CD5;CD7;CD9;CDO1;CHAC1;CHAC2;CLEC4M;CTH;DMTF1;DNTT;DPP4;ENG;FCGR1A;FCGR3A;FCGR3B;FUT4;GCLC;GCLM;GGCT;GGT1;GGT5;GGT6;GGT7;GOT1;GOT1L1;GOT2;GSS;ITGA6;ITGAM;ITGB1;KIT;KYAT1;KYAT3;LAP3;MME;MPO;NAT8;NCAM1;NT5E;OPRPN;PTPRC;RTN4R;SCARB1;SCARB2;SFN;TFRC;THY1	147	29	0	-2.61461	-2.51942	-1.11624	-1.24706	2.76836e-05	0.00103608	0.0470941	0.291153	0.000992673	0.0103205	0.0672098	0.348112
P21333	FLNA	actin cytoskeleton .GO.0015629.;actin filament .GO.0005884.;actin filament bundle .GO.0032432.;apical dendrite .GO.0097440.;axonal growth cone .GO.0044295.;brush border .GO.0005903.;cell.cell junction .GO.0005911.;cortical cytoskeleton .GO.0030863.;cytoplasm .GO.0005737.;cytosol .GO.0005829.;dendritic shaft .GO.0043198.;extracellular exosome .GO.0070062.;extracellular region .GO.0005576.;focal ad…	ABCE1;ACTA1;ACTB;ACTG1;ACTN1;AKT1;ANXA2;AR;ARFGEF2;ARHGAP24;ARRB2;ASB2;BCAR1;BRCA1;BRCA2;CALM1;CALML3;CALML4;CALML5;CALML6;CAMK2A;CAMK2B;CASR;CAV1;CAV3;CBFB;CCR5;CDC42;CFL1;CFL2;CFTR;CMIP;CXCR4;DMD;ERN1;EZR;FBLIM1;FERMT2;FERMT3;FILIP1;FLNB;FLNC;FN1;FSCN1;GP1BA;GP1BB;GP9;GSN;HSP90AB1;HSPB7;ILK;IQGAP1;ITGA1;ITGA2;ITGA2B;ITGA3;ITGA4;ITGA5;ITGA6;ITGA7;ITGAV;ITGB1;ITGB2;ITGB3;ITGB4;ITGB5;ITGB6;ITGB7;I…	1028	29	0	-0.467965	-0.393014	-1.61157	-2.17578	0.0431964	0.248223	0.00104094	0.000174734	0.0740719	0.344127	0.00292039	0.00143027
P35573	AGL	cytoplasm .GO.0005737.;cytosol .GO.0005829.;extracellular region .GO.0005576.;ficolin.1.rich granule lumen .GO.1904813.;inclusion body .GO.0016234.;isoamylase complex .GO.0043033.;nucleus .GO.0005634.;sarcoplasmic reticulum .GO.0016529.;secretory granule lumen .GO.0034774.;4.alpha.glucanotransferase activity .GO.0004134.;amylo.alpha.1.6.glucosidase activity .GO.0004135.;glycogen debranching enzym…	AMY1A;AMY2A;AMY2B;ENPP1;ENPP3;EPM2A;G6PC;G6PC2;G6PC3;GALM;GBE1;GNE;GYG1;GYG2;GYS1;GYS2;MGAM;MGAM2;MPV17;NHLRC1;NOP53;PGM1;PGM2;PGM2L1;PYGB;PYGL;PYGM;RBKS;SCN9A;STBD1;UGP2	65	29	0	-0.401058	0.607499	-0.161077	-0.221212	0.174415	0.00962455	0.00957453	0.0141599	0.231673	0.0342854	0.0172116	0.0272518
P49588	AARS1	cytoplasm .GO.0005737.;cytosol .GO.0005829.;extracellular exosome .GO.0070062.;membrane .GO.0016020.;mitochondrion .GO.0005739.;nucleus .GO.0005634.;alanine.tRNA ligase activity .GO.0004813.;amino acid binding .GO.0016597.;aminoacyl.tRNA editing activity .GO.0002161.;ATP binding .GO.0005524.;peptide lactyltransferase .ATP.dependent. activity .GO.0141207.;Ser.tRNA.Ala. hydrolase activity .GO.00021…	AARS2;AARSD1;ADAT1;AIMP1;AIMP2;ANAPC1;ANAPC2;ANAPC4;ANAPC5;ASNS;CARS1;CARS2;CDC16;DARS1;DARS2;EARS2;EEF1E1;EIF5B;EPRS1;FARS2;FARSB;GARS1;GATB;HARS1;HARS2;HSD17B4;HYOU1;IARS1;IARS2;KARS1;LARS1;LARS2;MARS1;MARS2;NARS1;NARS2;PARS2;PTGES3L-AARSD1;QARS1;RARS1;RARS2;RPA1;RPS18;SARS1;SARS2;SARS2-2;SIL1;TARS1;TARS2;TARS3;TSFM;VARS1;VARS2;WARS1;WARS2;YARS1;YARS2	127	29	0	-0.41847	0.214253	-0.27439	-0.061542	0.00513791	0.0546311	0.0152144	0.456163	0.0145853	0.111615	0.0254634	0.512885
P51610	HCFC1	cytoplasm .GO.0005737.;histone acetyltransferase complex .GO.0000123.;histone methyltransferase complex .GO.0035097.;membrane .GO.0016020.;MLL1 complex .GO.0071339.;MLL1.2 complex .GO.0044665.;neuronal cell body .GO.0043025.;NSL complex .GO.0044545.;nucleoplasm .GO.0005654.;nucleus .GO.0005634.;protein.containing complex .GO.0032991.;Set1C.COMPASS complex .GO.0048188.;cadherin binding .GO.0045296…	ACTB;ACTL6A;ASH2L;ASXL1;ASXL2;ATF2;BAP1;BAP18;BRD8;CHD8;CREB3;CREB3L4;CREBZF;CXXC1;DMAP1;DPY30;E2F1;E2F6;EP300;EP400;EPC1;EPC2;FOXK1;FOXK2;GABPA;H4-16;HCFC2;HDAC1;HNMT;ING3;INO80C;KANSL1;KANSL2;KANSL3;KAT5;KAT8;KDM1A;KDM1B;KMT2A;KMT2B;LAS1L;MAX;MBTD1;MCRS1;MEAF6;MEN1;MGA;MORF4L1;MORF4L2;MRGBP;MSL1;MSL2;MSL3;MYC;NCOA6;NRF1;OGT;PELP1;PHF20;PHF6;PHF8;POU2F1;PPARGC1A;PPARGC1B;PPRC1;PRPF31;RBBP5;RENBP…	91	29	0	-0.3108	-0.559424	-1.13674	-1.68952	0.154874	0.00242185	0.000666147	0.000149583	0.210074	0.0160205	0.00210336	0.00133531
P78344	EIF4G2	adherens junction .GO.0005912.;axon .GO.0030424.;cytosol .GO.0005829.;eukaryotic translation initiation factor 4F complex .GO.0016281.;membrane .GO.0016020.;cadherin binding .GO.0045296.;mRNA binding .GO.0003729.;RNA binding .GO.0003723.;translation factor activity. RNA binding .GO.0008135.;translation initiation factor activity .GO.0003743.;cell death .GO.0008219.;heart development .GO.0007507.;…	ATP7A;DDX3X;EIF1;EIF2S1;EIF2S2;EIF3B;EIF3J;EIF4A1;EIF4A2;EIF4A3;EIF4B;EIF4E;EIF4E1B;EIF4E2;EIF4E3;EIF4EBP3;EIF4G1;EIF4G3;EIF4H;EIF5;MKNK1;PABPC1;YTHDF3;ZNF609	144	29	0	0.395472	0.184801	-0.0675493	-0.656577	0.257083	0.497	0.0630955	0.000587601	0.321856	0.591358	0.0866637	0.00288415
Q07065	CKAP4	azurophil granule membrane .GO.0035577.;cytoskeleton .GO.0005856.;endoplasmic reticulum .GO.0005783.;endoplasmic reticulum lumen .GO.0005788.;endoplasmic reticulum membrane .GO.0005789.;extracellular exosome .GO.0070062.;lamellar body .GO.0042599.;lipid droplet .GO.0005811.;membrane .GO.0016020.;mitochondrion .GO.0005739.;nuclear speck .GO.0016607.;perinuclear region of cytoplasm .GO.0048471.;pla…	DKK1;ZDHHC2	140	29	0	0.621931	1.29032	1.59282	2.29049	0.000738527	0.000551961	2.36971e-05	0.000145298	0.00427305	0.00829571	0.000271748	0.00132682
Q08J23	NSUN2	chromatoid body .GO.0033391.;cytoplasm .GO.0005737.;extracellular exosome .GO.0070062.;mitochondrion .GO.0005739.;nucleolus .GO.0005730.;nucleoplasm .GO.0005654.;nucleus .GO.0005634.;spindle .GO.0005819.;mRNA .cytidine.5...methyltransferase activity .GO.0062152.;RNA binding .GO.0003723.;tRNA .cytidine.5...methyltransferase activity .GO.0016428.;tRNA binding .GO.0000049.;cell division .GO.0051301.…	ALYREF;AURKB;BOP1;BRIX1;CEBPZ;DDX18;EBNA1BP2;FBL;FTSJ1;FTSJ3;GNL3;GNL3L;GRWD1;GTPBP4;METTL1;METTL14;METTL3;MRTO4;MTFMT;MYC;NAT10;NIFK;NIP7;NOC2L;NOC3L;NOP2;NOP58;NPM1;NSUN5;NSUN6;NSUN7;PES1;PUM3;PUS1;PUS7;RPF2;RSL1D1;TRDMT1;TRMT1;TRMT10A;TRMT11;TRMT6;TRMT61A;TSR1;WDR12;WDR36;WDR4;WDR75;YBX1;YTHDC1	109	29	0	0.423803	0.143146	-0.427474	-0.808322	0.0315545	0.574173	0.0119432	0.00517261	0.0577729	0.657532	0.0207645	0.0124974
Q14966	ZNF638	cytoplasm .GO.0005737.;intracellular membrane.bounded organelle .GO.0043231.;nuclear speck .GO.0016607.;nucleoplasm .GO.0005654.;nucleus .GO.0005634.;double.stranded DNA binding .GO.0003690.;mRNA binding .GO.0003729.;RNA binding .GO.0003723.;zinc ion binding .GO.0008270.;regulation of RNA splicing .GO.0043484.;RNA splicing .GO.0008380.	NIPBL;PPARG;U2SURP	75	29	0	-0.737445	-1.54317	-0.895557	-1.04644	0.00275999	0.0057127	0.00166076	0.00343524	0.0096372	0.0257675	0.00418128	0.00919077
Q8IUD2	ERC1	anchoring junction .GO.0070161.;centrosome .GO.0005813.;ciliary basal body .GO.0036064.;cytoplasm .GO.0005737.;Golgi membrane .GO.0000139.;IkappaB kinase complex .GO.0008385.;podosome .GO.0002102.;presynaptic active zone cytoplasmic component .GO.0098831.;presynaptic membrane .GO.0042734.;synapse .GO.0045202.;cadherin binding .GO.0045296.;PDZ domain binding .GO.0030165.;small GTPase binding .GO.0…	CHUK;CLASRP;IKBKB;IKBKG;ITSN2;KANK1;MICAL3;NFKBIA;PHLDB2;PPFIA1;PPFIA2;PPFIA3;PPFIBP1;PYCARD;PYDC1;RAB6A;RIMS1;RIMS2;TRIM40;UNC13A;UNC13B	79	29	0	-0.759874	-0.9779	-1.07579	-1.40883	0.0216108	0.034401	0.00035948	0.00106805	0.0426292	0.0801232	0.00136218	0.00409633
Q96Q15	SMG1	chromatoid body .GO.0033391.;cytoplasm .GO.0005737.;cytosol .GO.0005829.;nucleoplasm .GO.0005654.;nucleus .GO.0005634.;3.phosphoinositide.dependent protein kinase activity .GO.0004676.;AMP.activated protein kinase activity .GO.0004679.;ATP binding .GO.0005524.;diacylglycerol.dependent serine.threonine kinase activity .GO.0004697.;DNA.dependent protein kinase activity .GO.0004677.;eukaryotic trans…	ATM;DCP1A;DHX34;EIF4A3;ETF1;GSPT1;GSPT2;HBS1L;MAGOH;MAPKAP1;MLST8;NCBP2;NOMO3;PABPC1;PNRC2;RBM8A;RICTOR;RPTOR;RUVBL1;RUVBL2;SMG5;SMG6;SMG7;SMG8;SMG9;TELO2;TRRAP;TTI1;UPF1;UPF2;UPF3A;UPF3B;USP34;XRN1	55	29	0	0.0674981	-0.00950592	0.126269	0.182919	0.407735	0.936533	0.0109872	0.0307015	0.474567	0.954341	0.0193226	0.0514099
Q96T23	RSF1	nucleoplasm .GO.0005654.;nucleus .GO.0005634.;RSF complex .GO.0031213.;histone binding .GO.0042393.;histone octamer slider activity .GO.0140751.;zinc ion binding .GO.0008270.;chromatin organization .GO.0006325.;chromatin remodeling .GO.0006338.;DNA.templated transcription initiation .GO.0006352.;negative regulation of DNA binding .GO.0043392.;negative regulation of DNA.templated transcription .GO…	BAP18;BAZ1A;BAZ1B;BPTF;CECR2;CENPA;CHRAC1;HJURP;HMGXB4;HSP90AA1;HSP90AB1;NIPBL;POLE3;RBBP4;SMARCA1;SMARCA5	91	29	0	-1.00309	-1.4182	-0.47805	-1.00562	0.000234882	0.0016853	0.00199538	0.00140475	0.00226407	0.0134838	0.00483192	0.00494908
A6NHR9	SMCHD1	Barr body .GO.0001740.;nuclear body .GO.0016604.;nucleoplasm .GO.0005654.;site of double.strand break .GO.0035861.;ATP binding .GO.0005524.;ATP hydrolysis activity .GO.0016887.;DNA binding .GO.0003677.;protein homodimerization activity .GO.0042803.;chromosome organization .GO.0051276.;dosage compensation by inactivation of X chromosome .GO.0009048.;double.strand break repair .GO.0006302.;negative…	DUX4L2;EMILIN2;LRIF1	90	28	0	1.06027	0.743878	0.889156	0.595255	1.13332e-05	0.0359332	0.000172198	0.00312324	0.000750037	0.0824326	0.000835553	0.00857084
O94915	FRYL	cell cortex .GO.0005938.;site of polarized growth .GO.0030427.;cell morphogenesis .GO.0000902.;neuron projection development .GO.0031175.	IDH2;STK38;STK38L	57	28	0	-0.243408	-0.196042	0.32032	0.746612	0.0992639	0.179324	0.00198059	0.00214061	0.145522	0.267982	0.00480154	0.00655383
P07814	EPRS1	aminoacyl.tRNA synthetase multienzyme complex .GO.0017101.;cytoplasm .GO.0005737.;cytosol .GO.0005829.;GAIT complex .GO.0097452.;membrane .GO.0016020.;plasma membrane .GO.0005886.;ribonucleoprotein complex .GO.1990904.;ATP binding .GO.0005524.;glutamate.tRNA ligase activity .GO.0004818.;GTPase binding .GO.0051020.;identical protein binding .GO.0042802.;proline.tRNA ligase activity .GO.0004827.;pr…	AARS1;AARS2;ABCE1;ACBD3;AIMP1;AIMP2;ALDH18A1;ALDH4A1;APRT;ARL6IP1;ASMT;BBS10;CARS1;CARS2;CCDC105;CCT2;CD74;CDC23;COPB2;CP;CTPS1;CTPS2;CUL7;CXorf66;DARS1;DARS2;DHDDS;DUS2;EARS2;EEF1E1;EEF1G;EEF2;EFL1;EFTUD2;EIF2AK4;EIF2S2;EIF3A;EIF3B;EIF3C;EIF3CL;EIF5A;EIF5A2;EIF5AL1;EIF5B;EIF6;ETF1;F10;F2R;F2RL2;FAAH;FAAH2;FANCE;FARS2;FARSA;FARSB;FAU;FBL;FBLL1;FLT3LG;GAD1;GAD2;GAPDH;GARS1;GART;GATB;GFM1;GLS;GLS2;…	227	28	0	-1.51305	-0.779754	-1.04793	-1.08846	0.000221735	0.0371301	0.000500591	9.70788e-05	0.00221562	0.0844526	0.00172846	0.0010947
P11387	TOP1	chromosome .GO.0005694.;fibrillar center .GO.0001650.;male germ cell nucleus .GO.0001673.;nucleolus .GO.0005730.;nucleoplasm .GO.0005654.;nucleus .GO.0005634.;P.body .GO.0000932.;perikaryon .GO.0043204.;protein.DNA complex .GO.0032993.;ATP binding .GO.0005524.;chromatin binding .GO.0003682.;DNA binding .GO.0003677.;DNA binding. bending .GO.0008301.;DNA topoisomerase type I .single strand cut. ATP…	ALYREF;ATM;BRCA1;BRD4;BTBD1;BTBD2;CDC45;CDC5L;CDKN2A;CHD4;CHEK1;DDX21;DDX3Y;DDX4;DHX9;EXO1;FBL;FEN1;H2AX;HNRNPC;HNRNPU;LIG3;MUS81;NCL;NONO;PARP1;PPP1CC;PRKDC;PRPF19;RAD52;RBMX;RECQL4;RECQL5;RMI1;RNASEH2A;SFPQ;SRSF1;SUB1;SUMO1;SUPT16H;TDP1;TDP2;TOP2A;TOP2B;TOP3A;TOPORS;TP53;TP53BP1;TRIM5;UBE2I;WDHD1;WRN;XRCC1;XRCC5;XRCC6	92	28	0	0.662416	0.231011	0.161069	-0.204276	0.00124549	0.0703485	0.164157	0.0971644	0.00584539	0.134222	0.200768	0.134385
P43304	GPD2	mitochondrial inner membrane .GO.0005743.;mitochondrion .GO.0005739.;calcium ion binding .GO.0005509.;glycerol.3.phosphate dehydrogenase .quinone. activity .GO.0004368.;glycerol catabolic process .GO.0019563.;glycerol.3.phosphate metabolic process .GO.0006072.;glycerol.3.phosphate shuttle .GO.0006127.	ADPRM;AGPAT1;AGPAT2;AGPAT3;AGPAT4;AGPAT5;ATAD2;ATAD2B;CYC1;DGKA;DGKB;DGKD;DGKE;DGKG;DGKH;DGKI;DGKK;DGKQ;DGKZ;DOHH;FGGY;GDPD5;GK;GK2;GK3P;GK5;GNPAT;GPAM;GPAT2;GPAT3;GPAT4;GPD1;GPD1L;IMPA1;IMPA2;KATNA1;KATNAL1;KATNAL2;LCLAT1;LPIN1;LPIN2;LPIN3;MBOAT1;MBOAT2;MT-CO1;MT-CO2;MT-CO3;NDUFS8;PC;PLPP2;PLPP3;PLPP4;PLPP5;PSMC1;PSMC2;PSMC5;PYROXD2;RETSAT;SDHA;SDHB;SDHC;SHPK;TKFC;UQCRFS1;XYLB	111	28	0	0.830315	0.832668	2.4352	2.0838	0.00062167	0.00312949	7.22752e-06	3.03201e-05	0.00379219	0.0184911	0.000163547	0.000706153
P52272	HNRNPM	catalytic step 2 spliceosome .GO.0071013.;collagen.containing extracellular matrix .GO.0062023.;extracellular exosome .GO.0070062.;membrane .GO.0016020.;nuclear matrix .GO.0016363.;nucleolus .GO.0005730.;nucleoplasm .GO.0005654.;nucleus .GO.0005634.;paraspeckles .GO.0042382.;spliceosomal complex .GO.0005681.;synapse .GO.0045202.;mRNA binding .GO.0003729.;protein domain specific binding .GO.001990…	ALYREF;CDC5L;CPSF1;CPSF6;CTNNBL1;DDX1;DDX17;DDX39B;DDX5;DHX9;EFTUD2;EIF4A3;ELAVL1;ERH;ESRP1;ESRP2;EWSR1;FUBP1;FUS;HNRNPA0;HNRNPA1;HNRNPA2B1;HNRNPA3;HNRNPAB;HNRNPC;HNRNPD;HNRNPDL;HNRNPF;HNRNPH1;HNRNPH2;HNRNPH3;HNRNPK;HNRNPL;HNRNPR;HNRNPU;HNRNPUL1;ILF2;ILF3;KHDRBS1;KHSRP;LUC7L2;MAGOH;MATR3;MATR3;NCBP1;NONO;NUDT21;PCBP1;PCBP2;POLR2G;PRPF8;PTBP1;RALY;RBFOX2;RBM14;RBM39;RBM4;RBMX;RTCB;SF3B1;SF3B2;SF3B…	232	28	0	-0.198204	-1.11234	-0.499366	-1.1228	0.0274339	0.00143195	0.000282548	0.0047048	0.0516655	0.0124109	0.00116832	0.0116528
Q13459	MYO9B	actin cytoskeleton .GO.0015629.;actin filament .GO.0005884.;cell cortex .GO.0005938.;cytoplasm .GO.0005737.;cytosol .GO.0005829.;lamellipodium .GO.0030027.;membrane .GO.0016020.;myosin complex .GO.0016459.;perinuclear region of cytoplasm .GO.0048471.;postsynaptic actin cytoskeleton .GO.0098871.;ruffle .GO.0001726.;actin binding .GO.0003779.;actin filament binding .GO.0051015.;ADP binding .GO.0043…	ARFGEF1;NR2F6;RHOA;RHOB;RHOC;TOR1A	63	28	0	1.05965	1.01071	-0.232809	0.12082	0.00214251	0.00120356	0.0854898	0.0663781	0.0081738	0.0113861	0.112826	0.0974895
Q7Z460	CLASP1	basal cortex .GO.0045180.;cell cortex .GO.0005938.;centrosomal corona .GO.0031592.;centrosome .GO.0005813.;cortical microtubule cytoskeleton .GO.0030981.;cytoplasmic microtubule .GO.0005881.;cytosol .GO.0005829.;Golgi apparatus .GO.0005794.;kinetochore .GO.0000776.;kinetochore microtubule .GO.0005828.;membrane .GO.0016020.;microtubule organizing center .GO.0005815.;microtubule plus.end .GO.003537…	CDC20;CDK1;CENPE;CENPJ;CLASRP;CLIP1;CLIP2;DCTN1;GCC2;KIF2A;KIF2B;MAPRE1;NUDC;PHLDB2;PLK1;SPAG5	66	28	0	0.210158	-0.692184	-0.802815	-1.59511	0.241098	0.0506116	0.00218725	0.0107558	0.304643	0.105795	0.00518758	0.0220381
Q86W92	PPFIBP1	cell cortex .GO.0005938.;cytosol .GO.0005829.;focal adhesion .GO.0005925.;plasma membrane .GO.0005886.;presynaptic active zone .GO.0048786.;cadherin binding .GO.0045296.;cell adhesion .GO.0007155.;cortical microtubule organization .GO.0043622.;neuromuscular junction development .GO.0007528.	ATIC;ERC1;KANK2;PPFIA1;PPFIA2;PPFIA3;PPFIA4;PTPRD;PTPRF;PTPRS;SEC31A;TPM4	79	28	0	-0.363689	-0.715234	-0.664672	-1.1459	0.00620842	0.0127081	0.000727515	6.8981e-05	0.0166742	0.0406619	0.00223381	0.000938054
Q9BTC0	DIDO1	cytoplasm .GO.0005737.;nucleus .GO.0005634.;spindle .GO.0005819.;RNA binding .GO.0003723.;zinc ion binding .GO.0008270.;apoptotic signaling pathway .GO.0097190.;DNA.templated transcription .GO.0006351.;regulation of transcription by RNA polymerase II .GO.0006357.	ASH2L;DPY30;FKBP6;H3-2;H3-3A;H3-3A;H3C1;H3C1;H3C10;H3C11;H3C14;H3C15;H3C2;H3C3;H3C4;H3C6;H3C7;H3C8;H3F3C;H4-16;HIST2H3A;HIST3H3;HSPA2;RBBP5;SETD1B;SFPQ;UBE2I;WDR82	58	28	0	-1.02476	-1.27437	-0.402904	-0.874271	0.00292263	0.000361908	0.000284504	0.0179686	0.00994656	0.0068736	0.00117262	0.0331287
Q9BYK8	HELZ2	cytoplasm .GO.0005737.;cytosol .GO.0005829.;membrane .GO.0016020.;nucleoplasm .GO.0005654.;P granule .GO.0043186.;ATP binding .GO.0005524.;ATP hydrolysis activity .GO.0016887.;DNA binding .GO.0003677.;exoribonuclease II activity .GO.0008859.;RNA binding .GO.0003723.;RNA helicase activity .GO.0003724.;transcription coactivator activity .GO.0003713.;zinc ion binding .GO.0008270.;positive regulation…	C1D;CREBBP;EIF2AK2;EPSTI1;EXOSC1;EXOSC10;EXOSC2;EXOSC3;EXOSC4;EXOSC5;EXOSC6;EXOSC7;EXOSC8;EXOSC9;IFI44;IFI44L;IFIT2;IFIT3;IFITM3;ISG15;NCOA1;NCOA2;PARP14;PARP9;PPARA;PPARG;SUPV3L1;XAF1	52	28	0	0.458179	-0.172894	0.853937	0.683037	0.0110353	0.453353	0.000201733	0.0637983	0.025489	0.549907	0.000928898	0.0942842
Q9NQW6	ANLN	actin cytoskeleton .GO.0015629.;actomyosin contractile ring .GO.0005826.;bleb .GO.0032059.;cell cortex .GO.0005938.;cytosol .GO.0005829.;midbody .GO.0030496.;nucleoplasm .GO.0005654.;actin binding .GO.0003779.;cadherin binding .GO.0045296.;actomyosin contractile ring assembly .GO.0000915.;hematopoietic progenitor cell differentiation .GO.0002244.;mitotic cytokinesis .GO.0000281.;podocyte cell mig…	ACTN4;ASPM;AURKA;AURKB;BIRC5;BUB1;BUB1B;CCNA2;CCNB1;CD2AP;CDC20;CDCA8;CDK1;CENPE;CENPF;CEP55;CIT;CKAP2L;DEPDC1;DEPDC1B;DIAPH3;DLGAP5;ECT2;EXO1;FLOT2;HMMR;INCENP;INF2;IQGAP3;KIF11;KIF14;KIF20A;KIF23;KIF2C;KIF4A;KPNA2;MCM4;MELK;MKI67;MYO1E;NCAPH;NEK2;NEXN;NUF2;NUSAP1;PBK;PLK1;PRC1;RACGAP1;RHOA;RHOB;RHOC;RRM2;SEPTIN2;SEPTIN6;SEPTIN7;SHCBP1;SLC26A8;SMC4;TOP2A;TPX2;TRIP13;TTK;TYMS;UBE2C	62	28	0	0.702038	0.575031	-0.906454	-1.63649	0.00585442	0.00271431	0.00392094	0.000368301	0.0160315	0.017064	0.00823128	0.00219032
Q9UKV3	ACIN1	ASAP complex .GO.0061574.;cytosol .GO.0005829.;nuclear speck .GO.0016607.;nucleoplasm .GO.0005654.;nucleus .GO.0005634.;plasma membrane .GO.0005886.;ATP hydrolysis activity .GO.0016887.;enzyme binding .GO.0019899.;nucleic acid binding .GO.0003676.;RNA binding .GO.0003723.;apoptotic chromosome condensation .GO.0030263.;erythrocyte differentiation .GO.0030218.;mRNA processing .GO.0006397.;negative …	ALYREF;API5;CASC3;CASP3;CHD4;CLK2;DDX39B;DFFB;EIF4A3;HNRNPU;MAGOH;MAGOHB;NCBP3;PNN;PRPF40A;RBM8A;RNPS1;SAFB;SAP18;SNRNP70;SRPK1;SRPK2;SRRM1;SRRM2;U2AF2;UPF3B	117	28	0	-0.839316	-0.94683	-0.495297	-1.10863	0.00590043	0.00048555	0.00112405	0.000908266	0.016123	0.00791335	0.00309392	0.00371722
Q9Y5B9	SUPT16H	FACT complex .GO.0035101.;nucleoplasm .GO.0005654.;nucleus .GO.0005634.;nucleosome binding .GO.0031491.;RNA binding .GO.0003723.;DNA repair .GO.0006281.;DNA replication .GO.0006260.;nucleosome assembly .GO.0006334.;nucleosome disassembly .GO.0006337.;positive regulation of DNA.templated transcription. elongation .GO.0032786.;transcription by RNA polymerase II .GO.0006366.;transcription elongation…	APLF;ATRX;BRD4;C6orf15;CDC45;CDC73;CDK12;CDK9;CENPA;CHD1;CHD1L;CHD4;CHD8;CINP;CSNK2A1;CSNK2A2;CSNK2B;CTR9;EEPD1;ELOA;ELOF1;H2AC4;H2AX;H2AZ1;H2BC1;H2BC10;H2BC10;H2BC6;H2BC7;H2BC8;H3-2;H3-3A;H3C1;H3C1;H3C10;H3C11;H3C2;H3C3;H3C4;H3C6;H3C7;H3C8;H3F3C;H4-16;H4-16;H4C1;H4C11;H4C12;H4C13;H4C14;H4C15;H4C2;H4C3;H4C4;H4C5;H4C8;H4C9;HIST1H2AC;HIST2H2AA3;HIST2H2AC;HIST2H2BE;HIST2H3A;HIST3H3;IWS1;LEO1;MCM2;MC…	131	28	0	0.0703687	-0.410338	0.0662727	0.466843	0.812049	0.198776	0.110433	0.0879588	0.846408	0.289157	0.141014	0.123792
O95714	HERC2	centriole .GO.0005814.;cytoplasm .GO.0005737.;cytosol .GO.0005829.;membrane .GO.0016020.;nucleoplasm .GO.0005654.;nucleus .GO.0005634.;plasma membrane .GO.0005886.;guanyl.nucleotide exchange factor activity .GO.0005085.;SUMO binding .GO.0032183.;ubiquitin protein ligase activity .GO.0061630.;ubiquitin protein ligase binding .GO.0031625.;zinc ion binding .GO.0008270.;DNA damage response .GO.000697…	BARD1;BRCA1;DOCK10;FBXL5;HLTF;MAPK6;MYT1;NCOA4;NEURL4;OCA2;PIAS4;RABGGTA;RNF168;RNF8;RPA1;TP53;UBE2N;UBE3A;USP16;USP20;USP35	63	27	0	0.662738	0.84219	0.284902	0.268748	0.000572797	0.0826019	0.0656382	0.0109221	0.00363604	0.150397	0.0896021	0.0222791
P02786	TFRC	basolateral plasma membrane .GO.0016323.;blood microparticle .GO.0072562.;cell surface .GO.0009986.;clathrin.coated endocytic vesicle membrane .GO.0030669.;clathrin.coated pit .GO.0005905.;cytoplasmic vesicle .GO.0031410.;early endosome .GO.0005769.;endosome .GO.0005768.;endosome membrane .GO.0010008.;external side of plasma membrane .GO.0009897.;extracellular exosome .GO.0070062.;extracellular r…	ACO1;ACTB;ALB;ANPEP;AP2B1;AP2M1;APOB;ARRB1;B2M;BMPR1A;CAV1;CD34;CD38;CD4;CD63;CD81;CD9;CDC42;CLINT1;CLTC;CYBRD1;DAB2;EEA1;EGFR;ENG;EPHA2;EPO;EPS15;FCAR;FTH1;FTL;GAPDH;GTPBP1;GYPA;HAMP;HFE;HJV;HSPA8;IL2;IREB2;ITGB1;KIT;LAMP1;LCK;LTF;MARCHF1;MARCHF1;MELTF;NCAM1;OPTN;PTPRC;RAB11A;RAB4A;RAB5A;RAB8A;SCARB1;SCARB2;SLC11A2;SLC39A14;SLC40A1;STEAP3;TF;TFR2;TGOLN2;TMPRSS6;TNF;VAMP2;VAMP3	143	27	0	0.805889	0.659583	1.07534	0.527284	0.00172283	0.0183222	0.00235078	0.0146505	0.00714594	0.0519035	0.00549717	0.0279991
P06737	PYGL	cytoplasm .GO.0005737.;cytosol .GO.0005829.;extracellular exosome .GO.0070062.;extracellular region .GO.0005576.;ficolin.1.rich granule lumen .GO.1904813.;secretory granule lumen .GO.0034774.;AMP binding .GO.0016208.;ATP binding .GO.0005524.;bile acid binding .GO.0032052.;D.glucose binding .GO.0005536.;glycogen phosphorylase activity .GO.0008184.;identical protein binding .GO.0042802.;maltodextri…	AGL;AMY1A;AMY2A;AMY2B;CALM1;CALML3;CALML4;CALML5;CALML6;ENO3;ENPP1;ENPP3;G6PC;G6PC2;G6PC3;GBE1;GCK;GPI;GYG1;GYG2;GYS1;GYS2;H6PD;INS;MB;MGAM;MGAM2;OTC;PFKL;PFKM;PFKP;PGM1;PGM2;PGM2L1;PGM5;PHKA1;PHKA2;PHKB;PHKG2;PPP1R3B;PUDP;PYGB;PYGM;RIPK3;STBD1;UGP2	108	27	0	-0.931924	0.238251	-2.07359	-1.05691	0.0153083	0.0502437	3.13649e-05	0.00073219	0.0326181	0.105098	0.000315396	0.00329026
P12270	TPR	cytoplasm .GO.0005737.;cytoplasmic dynein complex .GO.0005868.;kinetochore .GO.0000776.;mitotic spindle .GO.0072686.;nuclear envelope .GO.0005635.;nuclear inclusion body .GO.0042405.;nuclear membrane .GO.0031965.;nuclear periphery .GO.0034399.;nuclear pore .GO.0005643.;nuclear pore nuclear basket .GO.0044615.;nucleoplasm .GO.0005654.;nucleus .GO.0005634.;chromatin binding .GO.0003682.;dynein comp…	AAAS;AHCTF1;ALYREF;CETN2;CETN3;DDX46;DYNC1H1;DYNC1I1;DYNC1LI1;DYNC2H1;DYNC2LI1;DYNLL1;DYNLRB1;DYNLRB2;DYNLT1;DYNLT3;EIF3A;ENY2;GLE1;KPNB1;MAD1L1;MAD2L1;MAGOH;MAGOHB;MCM3AP;NDC1;NTRK1;NUDCD3;NUP107;NUP133;NUP153;NUP155;NUP160;NUP188;NUP205;NUP210;NUP214;NUP35;NUP37;NUP42;NUP43;NUP50;NUP54;NUP58;NUP62;NUP85;NUP88;NUP93;NUP98;NXF1;NXF2;PCID2;PRPF40A;RAE1;RANBP2;RANGAP1;RGPD2;SEC13;SEH1L;SNX4;SUMO2;S…	235	27	0	-0.391196	-0.50998	-0.431193	-1.16279	0.00112622	0.0454857	0.000135384	0.000789602	0.00548135	0.0977637	0.000717829	0.00343631
P16885	PLCG2	cytoplasm .GO.0005737.;cytosol .GO.0005829.;extracellular exosome .GO.0070062.;intracellular vesicle .GO.0097708.;membrane raft .GO.0045121.;perinuclear region of cytoplasm .GO.0048471.;plasma membrane .GO.0005886.;ruffle membrane .GO.0032587.;phosphatidylinositol phospholipase C activity .GO.0004435.;phospholipase C activity .GO.0004629.;phosphorylation.dependent protein binding .GO.0140031.;pho…	AKT1;ALK;AXL;BLNK;BTK;CALM1;CALML3;CALML4;CALML5;CALML6;CAMK2A;CAMK2B;CAMK4;CBL;CD14;CD19;CD79A;CD79B;CDIPT;CLEC1B;CLEC7A;DAPP1;DCC;DGKA;DGKB;DGKE;DGKH;DGKZ;EGFR;EML4;ERBB2;ERBB3;ERBB4;FCER1G;FCGR2A;FGFR1;FGFR2;FGFR3;FYN;GAB2;GNA11;GNAQ;GNG7;GP6;GRAP2;GRB2;HCK;HCST;ICAM1;IGF1R;IGHV4-38-2;IL6R;INPP1;INPP5A;INPP5D;INPP5F;INPPL1;IPMK;ITGA2;ITPKA;ITPKB;ITPKC;ITPR1;ITPR2;ITPR3;JAK2;JMJD7;KDR;LAT;LAT2;…	70	27	0	1.13581	0.800074	-0.334452	1.20317	0.000207545	0.00939118	0.00831109	0.000866109	0.00215215	0.0337924	0.0152791	0.00361867
Q12830	BPTF	ATPase complex .GO.1904949.;cell body .GO.0044297.;chromatin .GO.0000785.;cytoplasm .GO.0005737.;dendrite .GO.0030425.;extracellular exosome .GO.0070062.;nucleoplasm .GO.0005654.;nucleus .GO.0005634.;NURF complex .GO.0016589.;perinuclear region of cytoplasm .GO.0048471.;methylated histone binding .GO.0035064.;RNA polymerase II cis.regulatory region sequence.specific DNA binding .GO.0000978.;seque…	ADNP;ATRX;BAP18;BAZ1A;BAZ1B;CECR2;CHD1;CHD4;DPY30;H2AZ1;H3-2;H3-3A;H3-3A;H3C1;H3C1;H3C10;H3C11;H3C14;H3C15;H3C2;H3C3;H3C4;H3C6;H3C7;H3C8;H3F3C;H4-16;HIST1H4G;HIST2H3A;HIST3H3;HMGXB4;ING2;ING3;MAZ;NCOR1;NIPBL;PRRC2C;RBBP4;RBBP7;RSF1;SETD2;SMARCA1;SMARCA4;SMARCA5;TFAP4;WDR5	53	27	0	0.0239572	-0.930112	0.374488	-0.392565	0.800346	0.000428029	0.0333744	0.0348237	0.83687	0.00738376	0.0497471	0.0568559
Q13423	NNT	membrane .GO.0016020.;mitochondrial inner membrane .GO.0005743.;mitochondrion .GO.0005739.;respiratory chain complex .GO.0098803.;NAD binding .GO.0051287.;NAD.P.. transhydrogenase .Si.specific. activity .GO.0003957.;NADP binding .GO.0050661.;proton.translocating NAD.P.. transhydrogenase activity .GO.0008750.;cell redox homeostasis .GO.0045454.;cellular oxidant detoxification .GO.0098869.;intracel…	BST1;CD38;ENPP1;ENPP3;IDH2;IDH3A;IDH3B;NADK2;NADSYN1;NMNAT1;NMNAT2;NUDT12;SIRT1;SIRT2;SIRT3;SIRT4;SIRT5;SIRT6;SIRT7	84	27	0	0.329348	0.498449	1.72823	1.44048	0.0160442	0.0699464	6.79882e-06	0.00142384	0.0338037	0.133773	0.000161484	0.00498344
Q13435	SF3B2	catalytic step 2 spliceosome .GO.0071013.;nuclear speck .GO.0016607.;nucleoplasm .GO.0005654.;nucleus .GO.0005634.;precatalytic spliceosome .GO.0071011.;spliceosomal complex .GO.0005681.;U12.type spliceosomal complex .GO.0005689.;U2 snRNP .GO.0005686.;U2.type precatalytic spliceosome .GO.0071005.;U2.type spliceosomal complex .GO.0005684.;RNA binding .GO.0003723.;mRNA processing .GO.0006397.;mRNA …	AQR;ARMC7;BCAS2;BUD13;BUD31;CDC40;CDC5L;CHERP;CRIPT;CRNKL1;CTNNBL1;CWC15;CWC22;CWC25;CWC27;DDX23;DDX42;DDX46;DHX15;DHX16;DHX38;EFTUD2;EIF4A3;FRA10AC1;GPKOW;HNRNPA2B1;HNRNPC;HNRNPM;HTATSF1;IK;ISY1;KIN;LRMDA;LRTOMT;LSM10;LSM2;LSM3;LSM4;LSM5;LSM6;LSM7;LSM8;LUC7L3;MAGOH;MAGOHB;MFAP1;NCBP1;NCBP2;NCBP2L;PCBP2;PDCD7;PHF5A;PLRG1;PPIE;PPIH;PPIL1;PPIL2;PRMT9;PRPF19;PRPF3;PRPF31;PRPF38A;PRPF4;PRPF40A;PRPF40…	112	27	0	-0.682322	-1.58253	-0.224502	-1.40915	0.138385	0.00930192	0.203279	0.000405145	0.191231	0.0336223	0.243411	0.00231636
Q16891	IMMT	membrane .GO.0016020.;MIB complex .GO.0140275.;MICOS complex .GO.0061617.;mitochondrial crista junction .GO.0044284.;mitochondrial inner membrane .GO.0005743.;mitochondrial intermembrane space .GO.0005758.;mitochondrion .GO.0005739.;SAM complex .GO.0001401.;RNA binding .GO.0003723.;cristae formation .GO.0042407.;inner mitochondrial membrane organization .GO.0007007.;mitochondrial calcium ion home…	APOO;APOOL;ATP5F1A;ATP5F1B;CHCHD10;CHCHD3;CHCHD6;CLK3;COQ7;COX18;DISC1;DNAJC11;DNM1L;ERCC2;ERCC3;GTF2H1;HSPA9;LETM1;MFN1;MICOS10;MICOS13;MPV17;MTX1;MTX2;MTX3;NDUFA9;NDUFS1;NDUFS2;OXA1L;PDHA1;PHB;PHB2;PIK3CB;PIK3CD;PIK3CG;PIK3R5;PINK1;PPP1R12C;PUF60;SAMM50;TMEM11;TOMM20;TOMM22;TOMM40;TOMM40L;TOMM5;TOMM7;TOMM70;UQCRC2;VDAC1;VDAC2	138	27	0	1.03252	0.0954941	0.642132	0.598999	0.0011491	0.541747	0.00108844	0.00117828	0.0055619	0.628944	0.00302541	0.00438518
Q99460	PSMD1	azurophil granule lumen .GO.0035578.;cytosol .GO.0005829.;extracellular region .GO.0005576.;membrane .GO.0016020.;nucleoplasm .GO.0005654.;nucleus .GO.0005634.;proteasome accessory complex .GO.0022624.;proteasome complex .GO.0000502.;proteasome regulatory particle .GO.0005838.;proteasome regulatory particle. base subcomplex .GO.0008540.;proteasome storage granule .GO.0034515.;enzyme regulator act…	ADRM1;CCDC74B;CCDC92;CCT4;CCT8;COPS5;CSF3;ECPAS;EEF1A1;EIF3F;EIF3I;EIF3M;EPRS1;HSPA9;KATNAL2;KIAA2012;NEDD8;NOP56;PAAF1;PRKN;PSMA1;PSMA2;PSMA3;PSMA4;PSMA5;PSMA6;PSMA7;PSMA8;PSMB1;PSMB10;PSMB2;PSMB3;PSMB4;PSMB5;PSMB6;PSMB7;PSMB8;PSMB9;PSMC1;PSMC2;PSMC3;PSMC4;PSMC5;PSMC6;PSMD10;PSMD11;PSMD12;PSMD13;PSMD14;PSMD2;PSMD3;PSMD4;PSMD5;PSMD6;PSMD7;PSMD8;PSMD9;PSME1;PSME2;PSME3;PSME4;RAD23A;RAD23B;RPL27;RP…	125	27	0	-0.573531	-0.551264	-0.288262	-0.0208059	0.27638	0.108528	0.0267754	0.930489	0.342179	0.183361	0.0411707	0.942389
Q9P0K7	RAI14	anchoring junction .GO.0070161.;cell cortex .GO.0005938.;cytosol .GO.0005829.;fibrillar center .GO.0001650.;nucleoplasm .GO.0005654.;stress fiber .GO.0001725.;actin binding .GO.0003779.;cell differentiation .GO.0030154.;spermatogenesis .GO.0007283.		72	27	0	0.450008	-0.273584	-1.28487	-1.38314	0.148052	0.251025	8.14188e-05	2.98425e-05	0.202492	0.346961	0.000524635	0.000702724
Q9UPU5	USP24	cytosol .GO.0005829.;nucleoplasm .GO.0005654.;nucleus .GO.0005634.;cysteine.type deubiquitinase activity .GO.0004843.;protein deubiquitination .GO.0016579.;proteolysis .GO.0006508.;regulation of protein stability .GO.0031647.	CDCP2;DDB2;EIF2B3;ELAVL4;HIVEP3;TP53	68	27	0	0.696426	0.825667	0.457734	0.97071	0.0270744	0.00123831	0.000488908	1.13128e-05	0.0510635	0.0115301	0.00169871	0.000503185
Q9Y4G6	TLN2	actin cytoskeleton .GO.0015629.;cytoplasm .GO.0005737.;focal adhesion .GO.0005925.;plasma membrane .GO.0005886.;presynapse .GO.0098793.;ruffle .GO.0001726.;synapse .GO.0045202.;actin binding .GO.0003779.;actin filament binding .GO.0051015.;integrin binding .GO.0005178.;structural constituent of cytoskeleton .GO.0005200.;structural molecule activity .GO.0005198.;cell adhesion .GO.0007155.;cell.cel…	ACTB;ACTG1;ACTN1;ACTN4;AKT1;APBB1IP;BCAR1;CAPN2;CDH17;CDK1;CTNNA1;CTNNA2;CTNNA3;CTTN;DLC1;DMD;EZR;FERMT2;FERMT3;FLNA;FLNB;FLNC;FN1;GSN;HCLS1;ICAM1;ILK;ITGA1;ITGA10;ITGA11;ITGA2;ITGA2B;ITGA3;ITGA4;ITGA5;ITGA6;ITGA7;ITGA8;ITGA9;ITGAV;ITGB1;ITGB2;ITGB3;ITGB4;ITGB5;ITGB6;ITGB7;ITGB8;KANK1;LAYN;LIMS1;MSN;PARVA;PARVB;PARVG;PIP4K2A;PIP5K1C;PRKD1;PTK2;PTK2B;PXN;RAPH1;RHOA;SCIN;SDC1;SKAP1;SLA2;SORBS1;SRC;…	96	27	0	-0.76937	0.626661	-1.39241	-1.07583	0.027117	0.0718565	2.59325e-06	0.000526935	0.0511287	0.136368	0.000116152	0.0026857
A3KMH1	VWA8	cytoplasm .GO.0005737.;mitochondrion .GO.0005739.;peroxisome .GO.0005777.;ATP binding .GO.0005524.;ATP hydrolysis activity .GO.0016887.		46	26	0	0.46375	0.206061	0.684421	1.29958	0.000453976	0.165922	0.000105868	1.00048e-05	0.00317783	0.252611	0.000617002	0.000457719
P04843	RPN1	cytosol .GO.0005829.;endoplasmic reticulum .GO.0005783.;endoplasmic reticulum membrane .GO.0005789.;melanosome .GO.0042470.;membrane .GO.0016020.;oligosaccharyltransferase complex .GO.0008250.;oligosaccharyltransferase complex A .GO.0160226.;oligosaccharyltransferase complex B .GO.0160227.;rough endoplasmic reticulum .GO.0005791.;RNA binding .GO.0003723.;protein N.linked glycosylation .GO.0006487…	ALG10;ALG10B;ALG5;ASB11;CALR;CANX;DAD1;DDOST;DOLPP1;HSPA5;KRTCAP2;MAGT1;MLEC;MOGS;OS9;OST4;OSTC;PDIA6;RPN2;SEC13;SEC61A1;SEC61A2;SEC61B;SEC61G;SEC63;SEL1L;SRP54;SRPRB;SSR1;SSR2;SSR3;SSR4;STT3A;STT3B;SURF4;TMEM258;TRAM1;TUSC3	167	26	0	0.429163	0.694014	1.77746	1.84826	0.00746562	0.00918367	3.80197e-05	5.32841e-05	0.0191446	0.0333644	0.000351394	0.000826415
P08729	KRT7	cytoplasm .GO.0005737.;cytosol .GO.0005829.;extracellular exosome .GO.0070062.;intermediate filament .GO.0005882.;intermediate filament cytoskeleton .GO.0045111.;keratin filament .GO.0045095.;nucleus .GO.0005634.;structural constituent of skin epidermis .GO.0030280.;intermediate filament organization .GO.0045109.;keratinization .GO.0031424.	AFP;AMACR;CALB2;CD99;CDH1;CDX2;CEACAM5;CHGA;ENO2;EPCAM;GATA3;KIT;KRT19;KRT8;LIAT1;MIF;MME;MUC1;MUC2;MUC5AC;NAPSA;NCAM1;NKX2-1;PAX8;PGR;PIP;SYP;TP53;WT1	340	26	0	-1.12463	-0.957666	-0.420015	-0.848702	0.00654723	0.0178153	0.0325082	0.00213477	0.0173357	0.0509461	0.0486256	0.00654221
P11142	HSPA8	blood microparticle .GO.0072562.;clathrin.sculpted gamma.aminobutyric acid transport vesicle membrane .GO.0061202.;cytoplasm .GO.0005737.;cytosol .GO.0005829.;extracellular exosome .GO.0070062.;extracellular region .GO.0005576.;extracellular space .GO.0005615.;ficolin.1.rich granule lumen .GO.1904813.;focal adhesion .GO.0005925.;lumenal side of lysosomal membrane .GO.0098575.;lysosomal lumen .GO.…	ACTB;AGO2;AHSA1;AKT1;ALB;ALOX15;APP;BAG1;BAG2;BAG3;BAG4;BAG5;BCAS2;BRAF;CALM1;CALR;CCAR2;CCND1;CCT2;CCT3;CCT4;CCT5;CCT6A;CCT6B;CCT7;CCT8;CD63;CD81;CD9;CDC37;CDC5L;CFTR;CHL1;CLPB;CLTA;CLTC;CLTCL1;CTNNBL1;CWC15;DERL1;DHX9;DNAJA1;DNAJA2;DNAJA3;DNAJA4;DNAJB1;DNAJB11;DNAJB12;DNAJB14;DNAJB2;DNAJB4;DNAJB5;DNAJB6;DNAJB8;DNAJB9;DNAJC13;DNAJC18;DNAJC2;DNAJC3;DNAJC5;DNAJC6;DNAJC7;DNAJC9;DNM2;EEF1A1;EEF2;EGF…	659	26	0	0.0452594	-0.344283	-2.15094	-1.52899	0.94103	0.727368	0.00820049	0.0795423	0.95233	0.789229	0.0151018	0.113392
P25205	MCM3	alpha DNA polymerase.primase complex .GO.0005658.;chromosome. telomeric region .GO.0000781.;CMG complex .GO.0071162.;MCM complex .GO.0042555.;membrane .GO.0016020.;nucleoplasm .GO.0005654.;nucleus .GO.0005634.;perinuclear region of cytoplasm .GO.0048471.;ATP binding .GO.0005524.;ATP hydrolysis activity .GO.0016887.;DNA binding .GO.0003677.;double.stranded DNA helicase activity .GO.0036121.;forked…	ASF1B;ATR;ATRIP;CCNA1;CCNA2;CCNB1;CCND1;CDC20;CDC45;CDC5L;CDC6;CDC7;CDCA8;CDK1;CDK2;CDK4;CDT1;CHAF1A;CHEK1;CHEK2;CHRAC1;CHTF18;CILK1;CIZ1;CLSPN;CRCP;CUL2;DBF4;DONSON;DUT;E2F1;ELOB;ELOC;EXO1;FANCD2;FEN1;GINS1;GINS2;GINS3;GINS4;GMNN;H3C1;HELLS;KEAP1;KIF11;KIF23;LIG1;LMNB2;LRR1;MAD2L1;MAD2L2;MAK;MCM10;MCM2;MCM3AP;MCM4;MCM5;MCM6;MCM7;MCM8;MCM8-2;MCM9;MCMBP;MCMDC2;MOK;MSH6;NCAPG2;ORC1;ORC2;ORC3;ORC4;O…	108	26	0	-1.57717	-0.589196	0.32041	-0.264102	2.79222e-06	0.000318068	0.00209839	0.0145173	0.000560265	0.00655055	0.00501312	0.0277727
P31948	STIP1	cytosol .GO.0005829.;dynein axonemal particle .GO.0120293.;Golgi apparatus .GO.0005794.;nucleus .GO.0005634.;protein folding chaperone complex .GO.0101031.;protein.containing complex .GO.0032991.;Hsp90 protein binding .GO.0051879.;RNA binding .GO.0003723.;cellular response to interleukin.7 .GO.0098761.	AHSA1;BAG1;BAG2;BAG3;CCDC117;CCT2;CCT3;CCT4;CCT5;CCT6A;CCT6B;CCT7;CCT8;CCT8L2;CDC37;CDC37L1;CLPB;CRMP1;DNAJA1;DNAJA2;DNAJA4;DNAJB1;DNAJB11;DNAJB4;DNAJB6;DNAJC7;DNAJC9;FKBP4;FKBP5;GDA;HSF1;HSP90AA1;HSP90AB1;HSPA13;HSPA1A;HSPA1A;HSPA1L;HSPA2;HSPA4;HSPA4L;HSPA6;HSPA8;HSPB8;HSPBP1;HSPD1;HSPH1;NKTR;NR3C1;PFDN2;PFDN6;PGR;PPID;PPIG;PPP5C;PRNP;PSMG1;PSMG2;PTGES3;RND1;RPAP3;RUVBL1;RUVBL2;SDF2;SDF2L1;STUB1…	157	26	0	-1.97877	-0.808834	-1.02412	-1.41209	6.32971e-05	0.00473253	5.133e-05	3.14922e-05	0.00125548	0.0232097	0.000404887	0.000706153
P35658	NUP214	cytoplasmic side of nuclear pore .GO.1990876.;cytosol .GO.0005829.;nuclear envelope .GO.0005635.;nuclear pore .GO.0005643.;nucleoplasm .GO.0005654.;nuclear export signal receptor activity .GO.0005049.;nuclear localization sequence binding .GO.0008139.;structural constituent of nuclear pore .GO.0017056.;mRNA export from nucleus .GO.0006406.;nucleocytoplasmic transport .GO.0006913.;protein export f…	AAAS;ABL1;AHCTF1;ALYREF;ANP32A;DDX19A;DDX19B;DDX19B;DDX25;DEK;DYNLL1;DYNLL2;EIF4A3;G3BP2;GLE1;GOT2;KPNB1;NCBP1;NCOA5;NDC1;NPM1;NUP107;NUP133;NUP153;NUP155;NUP160;NUP188;NUP205;NUP210;NUP35;NUP37;NUP42;NUP43;NUP50;NUP54;NUP58;NUP62;NUP62CL;NUP85;NUP88;NUP93;NUP98;NUTF2;NXF1;NXF2;NXF2;NXF3;NXF5;NXT1;NXT2;PHF6;POM121;POM121C;RAE1;RAN;RANBP1;RANBP2;RANGAP1;RGPD2;SEC13;SEH1L;SET;SMAD2;SMAD3;SMAD4;SNUP…	66	26	0	-0.13643	-0.579852	-0.710095	-0.665435	0.471819	0.0292919	0.000194497	0.00359678	0.535721	0.071255	0.000903398	0.00949213
P40939	HADHA	mitochondrial fatty acid beta.oxidation multienzyme complex .GO.0016507.;mitochondrial inner membrane .GO.0005743.;mitochondrial nucleoid .GO.0042645.;mitochondrion .GO.0005739.;3.hydroxyacyl.CoA dehydratase activity .GO.0018812.;3.hydroxyacyl.CoA dehydrogenase activity .GO.0003857.;acetyl.CoA C.acetyltransferase activity .GO.0003985.;enoyl.CoA hydratase activity .GO.0004300.;fatty.acyl.CoA bindi…	ACAA1;ACAA2;ACAD8;ACAD9;ACADL;ACADM;ACADS;ACADSB;ACADVL;ACAT1;ACAT2;ACOX1;ACOX2;ACOX3;ACSL1;CPT1A;CPT2;ECHS1;EHHADH;ETFA;ETFB;ETFDH;FASN;GCDH;HADHB;HIBCH;HMGCL;HSD17B10;HSD17B4;HSDL2;IVD;MCCC1;MCCC2;MECR;OGDH;PCCB;SCP2;SLC25A20	223	26	0	0.348416	0.494212	1.57775	1.91706	0.113831	0.0102504	0.00035322	0.000112447	0.162889	0.0358128	0.00134986	0.00117348
P42224	STAT1	axon .GO.0030424.;chromatin .GO.0000785.;cytoplasm .GO.0005737.;cytosol .GO.0005829.;dendrite .GO.0030425.;ISGF3 complex .GO.0070721.;nucleolus .GO.0005730.;nucleoplasm .GO.0005654.;nucleus .GO.0005634.;perinuclear region of cytoplasm .GO.0048471.;protein.containing complex .GO.0032991.;RNA polymerase II transcription regulator complex .GO.0090575.;cadherin binding .GO.0045296.;CCR5 chemokine rec…	ADAR;AKT1;APOE;B2M;BCL3;BCL6;BRCA1;BST2;CAMK2A;CAMK2B;CAPRIN1;CASP1;CASP3;CCL2;CCL5;CCND1;CCR5;CD274;CD4;CD40;CD44;CD8A;CDKN1A;CEBPB;CIITA;CISH;CREB1;CREBBP;CSF1;CSF1R;CSF3;CTLA4;CTNNB1;CXCL1;CXCL10;CXCL11;CXCL8;CXCL9;DDX58;DDX60;DHX58;DTX3L;EBI3;EGFR;EGR1;EIF2AK2;EP300;EPSTI1;ERBB2;ESR1;FANCC;FCGR1A;FGFR1OP;FHL1;FOS;FOXP3;FYN;GATA3;GBP1;GBP2;GBP3;GBP4;GBP5;GHR;GRB2;GSK3B;HCK;HDAC1;HERC5;HEY1;HIF…	106	26	0	0.595103	-0.0441136	0.796784	0.914515	0.0662552	0.695798	0.00745598	0.00327721	0.104486	0.763901	0.0139473	0.00888675
P46100	ATRX	chromosome. subtelomeric region .GO.0099115.;chromosome. telomeric region .GO.0000781.;condensed chromosome. centromeric region .GO.0000779.;heterochromatin .GO.0000792.;nuclear body .GO.0016604.;nuclear chromosome .GO.0000228.;nucleoplasm .GO.0005654.;nucleus .GO.0005634.;pericentric heterochromatin .GO.0005721.;PML body .GO.0016605.;ATP binding .GO.0005524.;ATP hydrolysis activity .GO.0016887.;…	ARID1A;ARID1B;ARID2;ASF1A;ATM;BCLAF1;BLM;BPTF;BRCA1;BRCA2;BRD4;CBX3;CBX5;CHEK2;DAXX;DNMT1;DNMT3A;DNMT3L;EXO1;EZH2;FANCD2;FANCI;FANCM;FSBP;FUBP1;H2AC4;H2AFV;H2AX;H2AZ1;H2BC13;H3-2;H3-3A;H3-3A;H3C1;H3C1;H3C10;H3C11;H3C14;H3C15;H3C2;H3C3;H3C4;H3C6;H3C7;H3C8;H3F3C;H4-16;HIRA;HIST2H2AA3;HIST2H2AC;HIST2H2BE;HIST2H3A;HIST3H3;IDH1;IDH2;KMT2C;LIG4;MACROH2A1;MCM4;MECP2;MEN1;MGMT;MND1;MRE11;MUS81;NBN;NF1;PB…	71	26	0	-1.21941	-1.26916	-0.070217	-0.23962	0.000421253	0.0110144	0.38597	0.0948688	0.00305406	0.0371965	0.432646	0.131922
P49736	MCM2	chromatin .GO.0000785.;chromosome. telomeric region .GO.0000781.;cilium .GO.0005929.;CMG complex .GO.0071162.;cytoplasm .GO.0005737.;cytosol .GO.0005829.;intracellular membrane.bounded organelle .GO.0043231.;MCM complex .GO.0042555.;nuclear origin of replication recognition complex .GO.0005664.;nucleoplasm .GO.0005654.;nucleus .GO.0005634.;ATP binding .GO.0005524.;ATP hydrolysis activity .GO.0016…	ASF1A;ASF1B;ATAD5;ATR;ATRIP;AURKB;CCNA2;CCNB2;CDC20;CDC45;CDC6;CDC7;CDK1;CDK2;CDK4;CDK6;CDKN2A;CDT1;CHAF1A;CHEK1;CHTF18;CILK1;CLSPN;CUL2;DBF4;DNAJC9;DONSON;DTL;ELOB;ELOC;EXO1;FEN1;GINS1;GINS2;GINS3;GINS4;GMNN;H3-3A;H3-3A;H3C1;H3C1;H3C10;H3C11;H3C14;H3C15;H3C2;H3C3;H3C4;H3C6;H3C7;H3C8;H4-16;H4-16;H4C1;H4C11;H4C12;H4C13;H4C14;H4C15;H4C2;H4C3;H4C4;H4C5;H4C8;H4C9;HIST2H3A;KIF11;KIF23;LIG1;LRR1;MAD2L1…	105	26	0	-0.769027	-0.03979	-0.0692932	-0.779468	0.00280162	0.647894	0.318208	3.67406e-05	0.0097241	0.722703	0.363755	0.000738757
P49748	ACADVL	mitochondrial inner membrane .GO.0005743.;mitochondrial matrix .GO.0005759.;mitochondrial membrane .GO.0031966.;mitochondrial nucleoid .GO.0042645.;mitochondrion .GO.0005739.;nucleolus .GO.0005730.;nucleoplasm .GO.0005654.;acyl.CoA dehydrogenase activity .GO.0003995.;fatty.acyl.CoA binding .GO.0000062.;flavin adenine dinucleotide binding .GO.0050660.;identical protein binding .GO.0042802.;long.ch…	ACAA1;ACAA2;ACADL;ACADM;ACOX1;ACOX3;ACSL1;CPT1A;CPT2;ECH1;ECHDC2;ECHS1;ECI1;ECI2;EHHADH;ETFA;ETFB;ETFDH;FASN;HADH;HADHA;HADHB;HIBCH;HMGCL;HSDL2;MECR;SIRT3;SLC25A20;XBP1	116	26	0	0.901441	0.884998	1.38559	2.40887	0.00102942	0.0147663	5.83472e-05	8.36011e-05	0.00517759	0.045017	0.000436722	0.00101341
P52732	KIF11	ciliary basal body .GO.0036064.;cytosol .GO.0005829.;intracellular membrane.bounded organelle .GO.0043231.;kinesin complex .GO.0005871.;membrane .GO.0016020.;microtubule .GO.0005874.;mitotic spindle .GO.0072686.;nucleus .GO.0005634.;protein.containing complex .GO.0032991.;spindle .GO.0005819.;spindle pole .GO.0000922.;ATP binding .GO.0005524.;microtubule binding .GO.0008017.;microtubule motor act…	ANLN;ARHGAP11A;ASPM;ATR;AURKA;AURKB;AURKC;BIRC5;BUB1;BUB1B;CCNA1;CCNA2;CCNB1;CCNB2;CDC20;CDC20B;CDC45;CDC6;CDCA2;CDCA3;CDCA5;CDCA8;CDK1;CDK2;CDKN3;CDT1;CENPA;CENPE;CENPF;CENPI;CENPM;CENPN;CEP55;CHEK1;CKAP2;CKAP2L;CKAP5;DCTN1;DCTN2;DEPDC1;DEPDC1B;DLGAP5;DTL;E2F8;ECT2;ESPL1;EXO1;FANCI;FBXO5;FOXM1;HELLS;HHEX;HJURP;HMMR;INCENP;KIF14;KIF15;KIF17;KIF18A;KIF18B;KIF19;KIF20A;KIF20B;KIF21A;KIF21B;KIF22;KI…	58	26	0	0.423888	0.490039	0.156879	0.0712146	0.000347369	0.00147804	0.0194451	0.424209	0.00277765	0.0125889	0.0312851	0.481663
P52789	HK2	centrosome .GO.0005813.;cytosol .GO.0005829.;intracellular membrane.bounded organelle .GO.0043231.;membrane .GO.0016020.;mitochondrial outer membrane .GO.0005741.;mitochondrion .GO.0005739.;sarcoplasmic reticulum .GO.0016529.;ATP binding .GO.0005524.;D.glucose binding .GO.0005536.;fructokinase activity .GO.0008865.;glucokinase activity .GO.0004340.;hexokinase activity .GO.0004396.;apoptotic mitoc…	ADPGK;AKR1B1;AKR1B10;AKT1;ALDOA;ALDOB;ALDOC;AMDHD2-2;BAX;DERA;ENO1;FBP1;FBP2;FCSK;G6PC;G6PC2;G6PC3;G6PD;GAA;GALM;GANC;GCK;GFPT1;GFPT2;GLB1;GLYCTK;GNPDA1;GNPDA2;GNPNAT1;GPI;H6PD;HIF1A;HK1;HK3;HKDC1;KHK;LCT;LDHA;MGAM;MGAM2;MPI;PDK1;PFKFB1;PFKFB2;PFKFB3;PFKFB4;PFKL;PFKM;PFKP;PGK1;PGM2;PKM;PMM1;PMM2;PPIF;SI;SLC2A1;SLC2A3;SLC2A4;SORD;TALDO1;TIGAR;TKT;TKTL1;TKTL2;TP53;VDAC1	118	26	0	0.470632	0.13664	0.827481	0.29736	0.0261797	0.147227	0.00235746	0.0187387	0.0497423	0.231465	0.00551078	0.0342722
P55786	NPEPPS	cytoplasm .GO.0005737.;cytosol .GO.0005829.;extracellular exosome .GO.0070062.;extracellular space .GO.0005615.;membrane .GO.0016020.;nucleus .GO.0005634.;alanyl aminopeptidase activity .GO.0016285.;aminopeptidase activity .GO.0004177.;metalloaminopeptidase activity .GO.0070006.;peptide binding .GO.0042277.;zinc ion binding .GO.0008270.;cellular response to hypoxia .GO.0071456.;peptide catabolic …	DRD5;GPRIN2;GTF2I;HYDIN;NBPF1;SRGAP2;SRGAP3;UGT2B17	67	26	0	1.25517	0.934878	-0.958809	-0.670234	0.000457696	0.00717934	0.000432982	0.000952617	0.00318993	0.0290397	0.00155626	0.0038302
Q15029	EFTUD2	Cajal body .GO.0015030.;catalytic step 2 spliceosome .GO.0071013.;cytosol .GO.0005829.;intracellular membrane.bounded organelle .GO.0043231.;membrane .GO.0016020.;nuclear speck .GO.0016607.;nucleoplasm .GO.0005654.;nucleus .GO.0005634.;U2.type catalytic step 2 spliceosome .GO.0071007.;U2.type precatalytic spliceosome .GO.0071005.;U4.U6 x U5 tri.snRNP complex .GO.0046540.;GTP binding .GO.0005525.;…	AAR2;ALYREF;AQR;ARMC7;ATP5F1A;ATP5F1C;BCAS2;BUD13;BUD31;C19orf54;C6orf52;C9orf78;CACTIN;CANX;CASC3;CCDC105;CCDC12;CCDC130;CD2BP2;CD74;CDC40;CDC5L;CIR1;CLGN;CRIPT;CRNKL1;CTNNBL1;CUL7;CWC15;CWC22;CWC25;CWC27;CWF19L2;DDX23;DDX39B;DDX3X;DDX46;DHX15;DHX16;DHX32;DHX33;DHX35;DHX38;DHX8;DQX1;EAPP;ECD;EEF1A1;EEF1A2;EEF1G;EIF1AX;EIF1AY;EIF4A3;EIF5A;EIF5A2;EIF5AL1;EIF5B;EPRS1;FAM32A;FANCE;FAU;FLT3LG;FRG1;GP…	87	26	0	-1.64986	-2.23414	-1.54104	-0.944989	0.000842241	0.00201475	7.75774e-05	0.01514	0.0046178	0.0146809	0.000509102	0.0287154
Q8N3C0	ASCC3	cytosol .GO.0005829.;cytosolic ribosome .GO.0022626.;DNA repair complex .GO.1990391.;membrane .GO.0016020.;nuclear speck .GO.0016607.;nucleoplasm .GO.0005654.;nucleus .GO.0005634.;RQC.trigger complex .GO.0180022.;3..5. DNA helicase activity .GO.0043138.;ATP binding .GO.0005524.;ATP hydrolysis activity .GO.0016887.;double.stranded DNA helicase activity .GO.0036121.;forked DNA.dependent helicase ac…	ALKBH3;ASCC1;ASCC2;BUD31;CDC5L;CRNKL1;CWC22;MLH1;MLH3;MSH2;PLRG1;PRPF19;PRPF3;PRPF6;PRPF8;RNF113A;SNW1;TRIP4;XAB2;ZNF598	48	26	0	0.839421	0.55521	0.229491	0.519957	0.000877234	0.0042799	0.00175065	0.00145234	0.00471201	0.0218692	0.00435114	0.00506383
Q9Y5S2	CDC42BPB	actomyosin .GO.0042641.;cell leading edge .GO.0031252.;cell.cell junction .GO.0005911.;cytoplasm .GO.0005737.;cytoskeleton .GO.0005856.;cytosol .GO.0005829.;extracellular exosome .GO.0070062.;lamellipodium .GO.0030027.;plasma membrane .GO.0005886.;3.phosphoinositide.dependent protein kinase activity .GO.0004676.;AMP.activated protein kinase activity .GO.0004679.;ATP binding .GO.0005524.;DNA.depen…	CDC42;CDC42BPA;UBXN2B	67	26	0	0.0431778	-0.0909768	0.0914266	0.341065	0.539859	0.584738	0.447461	0.0020828	0.601356	0.667364	0.492777	0.00645146
Q9Y6D6	ARFGEF1	cytosol .GO.0005829.;Golgi apparatus .GO.0005794.;Golgi membrane .GO.0000139.;nuclear matrix .GO.0016363.;nucleolus .GO.0005730.;nucleoplasm .GO.0005654.;perinuclear region of cytoplasm .GO.0048471.;small nuclear ribonucleoprotein complex .GO.0030532.;trans.Golgi network .GO.0005802.;guanyl.nucleotide exchange factor activity .GO.0005085.;myosin binding .GO.0017022.;protein kinase A regulatory su…	ARFGEF2;ARL1;MYO9B;NCL;NUP62;UBR5	112	26	0	0.361029	0.0115484	0.318343	-0.320567	0.0398509	0.928604	0.0559088	0.0403171	0.0693977	0.947925	0.0780676	0.0642686
A0AVT1	UBA6	cytoplasm .GO.0005737.;cytosol .GO.0005829.;nucleus .GO.0005634.;ATP binding .GO.0005524.;FAT10 activating enzyme activity .GO.0019780.;ubiquitin activating enzyme activity .GO.0004839.;amygdala development .GO.0021764.;dendritic spine development .GO.0060996.;DNA damage response .GO.0006974.;hippocampus development .GO.0021766.;learning .GO.0007612.;locomotory behavior .GO.0007626.;protein ubiqu…	ATG7;BIRC6;CDC34;MOCS2;NEDD8;RPS27A;UBA1;UBA3;UBA5;UBA52;UBA7;UBB;UBC;UBD;UBE2A;UBE2B;UBE2C;UBE2D1;UBE2D2;UBE2D3;UBE2D4;UBE2E1;UBE2E2;UBE2E3;UBE2F;UBE2G1;UBE2G2;UBE2J1;UBE2K;UBE2L3;UBE2L6;UBE2M;UBE2N;UBE2O;UBE2R2;UBE2S;UBE2T;UBE2U;UBE2W;UBE2Z;USP48	66	25	0	0.342887	0.322783	-0.238161	0.440432	0.00249612	0.0645236	0.0422481	0.000617182	0.00896671	0.125922	0.0610283	0.00298569
O00159	MYO1C	actin cytoskeleton .GO.0015629.;B.WICH complex .GO.0110016.;basal plasma membrane .GO.0009925.;brush border .GO.0005903.;cell cortex .GO.0005938.;cytoplasm .GO.0005737.;cytoplasmic vesicle membrane .GO.0030659.;cytosol .GO.0005829.;extracellular exosome .GO.0070062.;filamentous actin .GO.0031941.;lateral plasma membrane .GO.0016328.;membrane .GO.0016020.;membrane raft .GO.0045121.;microvillus .GO…	ACTB;ACTG1;BAZ1B;CALM1;CALM1;CALM2;CARMIL1;CD2AP;CLIC5;DDX21;DEK;DPYSL3;DUSP22;DYNLL2;EPB41L1;ERCC6;ESPN;EZR;FSCN2;GRXCR1;GRXCR2;JAM3;MSN;MYBBP1A;MYH9;MYL6;MYL6B;MYO18B;MYO1A;MYO1B;MYO1F;MYO3A;MYO6;MYO7A;MYO9A;PDLIM4;PLS1;POLR1B;POLR1E;RAC3;RDX;RIPOR2;SF3B1;SLC2A4;SMARCA5;TPRN;TWF1;XIRP2	88	25	0	-0.885927	-0.49772	0.0895927	0.702815	8.18975e-06	0.0119297	0.296803	6.29577e-05	0.00065976	0.0392062	0.341911	0.000886251
O75534	CSDE1	CRD.mediated mRNA stability complex .GO.0070937.;cytoplasmic stress granule .GO.0010494.;cytosol .GO.0005829.;Golgi apparatus .GO.0005794.;mCRD.mediated mRNA stability complex .GO.0106002.;P.body .GO.0000932.;plasma membrane .GO.0005886.;lncRNA binding .GO.0106222.;mRNA binding .GO.0003729.;RISC complex binding .GO.1905172.;RNA binding .GO.0003723.;RNA stem.loop binding .GO.0035613.;CRD.mediated …	CAPRIN1;DHX9;EIF3I;G3BP1;GEMIN7;HNRNPD;HNRNPU;IGF2BP1;PABPC1;PABPC4;PAIP1;PRRC2C;STRAP;SYNCRIP;YBX1	79	25	0	0.228636	0.360817	-0.106147	0.230671	0.0434717	0.0745212	0.474063	0.0225505	0.0744283	0.139686	0.519038	0.0397238
O95202	LETM1	mitochondrial inner membrane .GO.0005743.;mitochondrion .GO.0005739.;calcium ion binding .GO.0005509.;calcium.proton antiporter activity .GO.0015369.;ribosome binding .GO.0043022.;calcium export from the mitochondrion .GO.0099093.;calcium ion transport .GO.0006816.;cristae formation .GO.0042407.;inner mitochondrial membrane organization .GO.0007007.;mitochondrial calcium ion homeostasis .GO.00515…	IMMT;MCU;MCUR1;MICU1;MICU2;NSD2;SLC8B1;TRAPPC10	139	25	0	0.135982	0.51725	0.778829	1.01103	0.275404	0.00149419	1.69841e-05	0.000580475	0.341126	0.0126128	0.000234953	0.00286436
P04264	KRT1	blood microparticle .GO.0072562.;collagen.containing extracellular matrix .GO.0062023.;cornified envelope .GO.0001533.;cytoplasm .GO.0005737.;cytoskeleton .GO.0005856.;cytosol .GO.0005829.;extracellular exosome .GO.0070062.;extracellular region .GO.0005576.;extracellular space .GO.0005615.;ficolin.1.rich granule lumen .GO.1904813.;keratin filament .GO.0045095.;membrane .GO.0016020.;nucleus .GO.00…	C1QBP;DSG1;DSG3;DSP;EPHA6;FLG;FLG2;IVL;KNG1;KRT10;KRT2;KRT5;KRT77;LORICRIN;LRRC26;PRSS1	95	25	0	-0.0982715	0.819404	3.10801	0.559642	0.803889	0.234992	0.0914933	0.675399	0.839225	0.329421	0.119473	0.718235
P33527	ABCC1	apical plasma membrane .GO.0016324.;basal plasma membrane .GO.0009925.;basolateral plasma membrane .GO.0016323.;extracellular exosome .GO.0070062.;lateral plasma membrane .GO.0016328.;membrane .GO.0016020.;plasma membrane .GO.0005886.;ABC.type glutathione S.conjugate transporter activity .GO.0015431.;ABC.type transporter activity .GO.0140359.;ABC.type vitamin B12 transporter activity .GO.0015420.…	ABCG2;LTB4R2;MRPS7;MVP	65	25	0	-0.231036	-0.37805	0.755822	0.380943	0.0204435	0.00552634	0.000215355	0.0035159	0.0408807	0.0254283	0.000975492	0.00932864
P42345	MTOR	cytoplasm .GO.0005737.;cytosol .GO.0005829.;dendrite .GO.0030425.;endomembrane system .GO.0012505.;endoplasmic reticulum .GO.0005783.;endoplasmic reticulum membrane .GO.0005789.;Golgi membrane .GO.0000139.;lysosomal membrane .GO.0005765.;lysosome .GO.0005764.;membrane .GO.0016020.;mitochondrial outer membrane .GO.0005741.;nuclear envelope .GO.0005635.;nucleoplasm .GO.0005654.;nucleus .GO.0005634.…	ACTB;AKT1;AKT1S1;AKT2;AKT3;AMBRA1;ATG101;ATG12;ATG13;ATG5;ATG7;ATP6V1A;BCL2;BCL2L1;BECN1;CALM1;CALML3;CALML4;CALML5;CALML6;CAMKK2;CASP3;CASP9;CCND1;CD274;CHEK1;CHUK;CLIP1;DDB1;DDIT4;DEPDC5;DEPTOR;EGFR;EIF2AK4;EIF2S1;EIF3B;EIF3F;EIF4B;EIF4E;EIF4EBP1;EIF4EBP2;EIF4G1;EPAS1;ERBB2;ESR1;FBXW7;FKBP1A;FKBP3;FKBP4;FKBP5;FKBP8;FLCN;FNIP1;FOXO1;FOXO3;GABARAPL1;GABARAPL2;GAPDH;GPHN;GSK3B;HIF1A;HSP90AA1;HSP90…	60	25	0	1.00231	0.609506	0.631572	0.931352	7.48232e-06	0.00117101	0.0004652	0.00106342	0.000630583	0.0112112	0.00163625	0.00409326
Q12789	GTF3C1	membrane .GO.0016020.;nucleolus .GO.0005730.;nucleoplasm .GO.0005654.;ribonucleoprotein complex .GO.1990904.;transcription factor TFIIIC complex .GO.0000127.;DNA binding .GO.0003677.;RNA polymerase III general transcription initiation factor activity .GO.0000995.;5S class rRNA transcription by RNA polymerase III .GO.0042791.;rRNA transcription .GO.0009303.;transcription by RNA polymerase III .GO.…	ABT1;BBOX1;BDP1;BRF1;BRF2;GTF3A;GTF3C2;GTF3C3;GTF3C4;GTF3C5;GTF3C6;IGHMBP2;POLR1C;POLR3A;POLR3C;POLR3D;POLR3E;POLR3F;POLR3G;POLR3K;TBP	67	25	0	0.125525	-0.446461	-0.0753409	-0.677125	0.16832	0.0877886	0.364538	0.0143451	0.224742	0.157151	0.410779	0.0275384
Q12802	AKAP13	cell cortex .GO.0005938.;cytosol .GO.0005829.;membrane .GO.0016020.;nucleus .GO.0005634.;guanyl.nucleotide exchange factor activity .GO.0005085.;MAP.kinase scaffold activity .GO.0005078.;molecular adaptor activity .GO.0060090.;protein kinase A binding .GO.0051018.;small GTPase binding .GO.0031267.;zinc ion binding .GO.0008270.;adrenergic receptor signaling pathway .GO.0071875.;bone development .G…	AKAP1;AKAP12;AKAP9;ARHGEF1;ARHGEF11;CTNNAL1;GNA12;GNA13;KSR1;MCF2;PRKACA;PRKACB;PRKAR2A;PRKD1;PRKD2;PRKD3;RHOA;YWHAB	60	25	0	-0.853989	-1.06184	-1.17672	-0.836093	0.000294483	0.00175855	5.96221e-05	0.000444037	0.00255676	0.0137111	0.000440461	0.0024264
Q14160	SCRIB	adherens junction .GO.0005912.;basolateral plasma membrane .GO.0016323.;cell junction .GO.0030054.;cell.cell contact zone .GO.0044291.;cell.cell junction .GO.0005911.;cytoplasm .GO.0005737.;extracellular exosome .GO.0070062.;extrinsic component of postsynaptic density membrane .GO.0099147.;glutamatergic synapse .GO.0098978.;immunological synapse .GO.0001772.;lamellipodium .GO.0030027.;myelin shea…	AKT1;ARHGEF16;ARHGEF6;ARHGEF7;CDC42;CDH1;CDH17;CELSR1;CRTAM;CTNNB1;DLG1;DLG2;DLG3;DLG4;DLG5;DVL1;FAT1;FZD6;GIT1;LATS1;LLGL1;LLGL2;MAPK12;MCC;MPP5;NOS1AP;PAK2;PHLPP1;PPP1CC;PTEN;PTK7;TJP2;UBE3A;VANGL1;VANGL2	82	25	0	-1.89396	-1.49665	-0.710935	-1.04658	4.98597e-06	9.06528e-05	0.00250539	0.000351483	0.000560265	0.00436565	0.00578063	0.00213794
Q15154	PCM1	apical part of cell .GO.0045177.;centriolar satellite .GO.0034451.;centriole .GO.0005814.;centrosome .GO.0005813.;ciliary basal body .GO.0036064.;ciliary transition zone .GO.0035869.;cilium .GO.0005929.;cytoplasm .GO.0005737.;cytosol .GO.0005829.;membrane .GO.0016020.;microtubule cytoskeleton .GO.0015630.;nuclear membrane .GO.0031965.;nucleoplasm .GO.0005654.;pericentriolar material .GO.0000242.;…	BBIP1;BBS1;BBS2;BBS4;CCDC14;CEP131;CEP290;CEP72;CETN1;CSPP1;DCTN1;DISC1;FOPNL;HAP1;HAUS1;HAUS2;HAUS4;HAUS6;HOOK3;KIAA0753;MIB1;NIN;OFD1;PCNT;PLK1;RAB3IP;RAB8A;SSX2IP	61	25	0	0.263505	-0.099939	-0.238312	-0.553445	0.000700564	0.312015	0.0298747	0.0326808	0.00409408	0.408766	0.0452358	0.0539347
Q460N5	PARP14	cytoplasm .GO.0005737.;cytosol .GO.0005829.;membrane .GO.0016020.;nucleus .GO.0005634.;plasma membrane .GO.0005886.;enzyme binding .GO.0019899.;NAD. binding .GO.0070403.;NAD..protein ADP.ribosyltransferase activity .GO.1990404.;NAD..protein poly.ADP.ribosyltransferase activity .GO.0003950.;NAD..protein.glutamate ADP.ribosyltransferase activity .GO.0140807.;nucleotidyltransferase activity .GO.0016…	DDX58;DTX3L;EPSTI1;GBP4;HELZ2;IFI35;IFI44;IFI44L;IFIH1;IFIT2;IFIT3;IRF9;ISG15;OAS2;PARP1;PARP10;PARP12;PARP16;PARP9;RNF213;RSAD2;SAMD9L;STAT1;STAT2;STAT6;XAF1	51	25	0	-0.509643	-1.2165	0.748555	1.01409	0.000952793	0.000115028	4.88654e-05	0.0060795	0.00493342	0.00466298	0.0003965	0.0140423
Q5JRX3	PITRM1	mitochondrial matrix .GO.0005759.;mitochondrion .GO.0005739.;enzyme activator activity .GO.0008047.;metalloendopeptidase activity .GO.0004222.;metallopeptidase activity .GO.0008237.;zinc ion binding .GO.0008270.;protein processing .GO.0016485.;protein targeting to mitochondrion .GO.0006626.;proteolysis .GO.0006508.	APP;F2R;F2RL1;MMP1;PROCR	66	25	0	0.541922	0.472877	0.621123	0.498608	0.00941587	0.00237876	0.00106163	0.0161735	0.0228316	0.0158708	0.00296543	0.0303698
Q8NE71	ABCF1	cytoplasm .GO.0005737.;cytosol .GO.0005829.;membrane .GO.0016020.;nuclear envelope .GO.0005635.;nucleoplasm .GO.0005654.;ATP binding .GO.0005524.;ATP hydrolysis activity .GO.0016887.;ribosome binding .GO.0043022.;RNA binding .GO.0003723.;translation activator activity .GO.0008494.;translation factor activity. RNA binding .GO.0008135.;inflammatory response .GO.0006954.;positive regulation of trans…	ABCE1;DHX9;EEF1G;LARP4B;MRPL17;MRPL19;MRPL20;MRPL21;MRPL27;MRPL32;MRPL33;MRPL36;MRPS16;MRPS6;MRPS9;NR0B1;NUFIP2;RPL10A;RPL11;RPL18;RPL18A;RPL19;RPL23;RPL23A;RPL24;RPL30;RPL31;RPL32;RPL35;RPL36;RPL36A;RPL38;RPL39;RPL41;RPL5;RPL6;RPL7A;RPL8;RPS11;RPS15;RPS18;RPS21;RPS23;RPS26;RPS28;RPS29;RPS3	104	25	0	0.528452	0.553371	0.0578657	-0.0275194	0.070385	0.15453	0.408321	0.732988	0.109474	0.240059	0.454835	0.769259
Q92797	SYMPK	bicellular tight junction .GO.0005923.;cytoplasm .GO.0005737.;cytoskeleton .GO.0005856.;cytosol .GO.0005829.;mRNA cleavage and polyadenylation specificity factor complex .GO.0005847.;nuclear body .GO.0016604.;nuclear stress granule .GO.0097165.;nucleoplasm .GO.0005654.;plasma membrane .GO.0005886.;cell adhesion .GO.0007155.;mRNA processing .GO.0006397.;negative regulation of protein binding .GO.0…	CCND1;CDC73;CDK4;CGN;CLP1;CPEB1;CPSF1;CPSF2;CPSF3;CPSF4;CPSF4L;CPSF6;CPSF7;CSTF1;CSTF2;CSTF2T;CSTF3;DDX11;DOCK4;FIP1L1;GTF3C3;INTS1;INTS11;INTS9;JAZF1;KIAA1614;LSM10;LSM11;MRTO4;NCBP1;NGDN;NUDT21;OCLN;PABPN1;PAPOLA;PAPOLB;PAPOLG;PARN;PCF11;PNLDC1;PPP1CA;PPP1CB;RBBP6;RPL14;RPL3;RPL3L;RPL7A;RPLP0;SCAF8;SLBP;SNRPB;SNRPD3;SNRPE;SNRPF;SNRPG;SSU72;SSU72P2;SSU72P3;SSU72P4;SSU72P5;SSU72P7;SSU72P8;SUB1;TE…	70	25	0	0.131708	-0.537476	0.27102	-0.0812881	0.337302	0.0649195	0.00248654	0.320245	0.405408	0.126347	0.00574126	0.377608
Q9H2M9	RAB3GAP2	autophagosome .GO.0005776.;cytosol .GO.0005829.;endoplasmic reticulum membrane .GO.0005789.;plasma membrane .GO.0005886.;presynaptic membrane .GO.0042734.;protein.containing complex .GO.0032991.;enzyme activator activity .GO.0008047.;enzyme regulator activity .GO.0030234.;GTPase activator activity .GO.0005096.;small GTPase binding .GO.0031267.;establishment of protein localization to endoplasmic …	DMXL1;DMXL2;MADD;RAB18;RAB3A;RAB3GAP1;RASA1;TBC1D20;VAPB;WDR7	58	25	0	0.289811	1.05348	0.981922	1.13002	0.142804	0.008053	0.00141194	0.00148297	0.196364	0.03096	0.00369692	0.00514539
Q9ULT8	HECTD1	metal ion binding .GO.0046872.;ubiquitin protein ligase activity .GO.0061630.;aorta development .GO.0035904.;heart valve development .GO.0003170.;positive regulation of proteasomal ubiquitin.dependent protein catabolic process .GO.0032436.;protein ubiquitination .GO.0016567.;ubiquitin.dependent protein catabolic process .GO.0006511.;ventricular septum development .GO.0003281.	ZRANB1	57	25	0	0.0806392	-0.759489	-1.22107	-1.38204	0.78806	0.0225944	6.64076e-05	2.86667e-05	0.82684	0.0601235	0.000467876	0.000686761
Q9Y2A7	NCKAP1	cytosol .GO.0005829.;extracellular exosome .GO.0070062.;filamentous actin .GO.0031941.;focal adhesion .GO.0005925.;lamellipodium .GO.0030027.;lamellipodium membrane .GO.0031258.;ruffle .GO.0001726.;SCAR complex .GO.0031209.;apoptotic process .GO.0006915.;cell migration .GO.0016477.;cell morphogenesis .GO.0000902.;cell projection assembly .GO.0030031.;central nervous system development .GO.0007417…	ABI1;ABI2;ABI3;ABL1;ACTR2;ARF1;ARPC1B;ARPC2;ARPC3;ARPC5;BAIAP2;BRK1;CDC42;CYFIP1;CYFIP2;DOCK1;ELMO2;KIAA0355;NCK1;NCK2;NCKAP1L;NHS;NHSL2;PCDH10;RAC1;RAC2;RAC3;SRA1;WAS;WASF1;WASF2;WASF3;WASL	78	25	0	0.270448	0.487531	0.155551	0.660616	0.100832	0.00836132	0.0946921	5.47039e-05	0.147315	0.0315811	0.123248	0.000840236
Q9Y4L1	HYOU1	endocytic vesicle lumen .GO.0071682.;endoplasmic reticulum .GO.0005783.;endoplasmic reticulum chaperone complex .GO.0034663.;endoplasmic reticulum lumen .GO.0005788.;extracellular exosome .GO.0070062.;extracellular region .GO.0005576.;focal adhesion .GO.0005925.;membrane .GO.0016020.;mitochondrion .GO.0005739.;smooth endoplasmic reticulum .GO.0005790.;adenyl.nucleotide exchange factor activity .G…	AARS1;ANKRD45;ATF6;CALR;CALR3;CANX;CLPB;CRELD2;DNAJA1;DNAJB1;DNAJB11;DNAJB9;DNAJC10;DNAJC3;EDEM1;GANAB;GRPEL1;HSP90AA1;HSP90AB1;HSP90B1;HSPA5;HSPA8;HSPBP1;MANF;OS9;P4HB;PDIA3;PDIA4;PDIA6;PPIB;SCARF1;SDF2L1;SEC61A1;SEC62;SEC63;SEL1L;SIL1;UGGT1;VCP;XBP1	279	25	0	-0.0372225	0.884934	1.85705	2.03069	0.875387	0.00281352	7.49116e-06	1.81298e-05	0.900266	0.0174112	0.000164318	0.000607999
A0MZ66	SHTN1	axon .GO.0030424.;axonal growth cone .GO.0044295.;cell leading edge .GO.0031252.;cytoplasm .GO.0005737.;filopodium .GO.0030175.;growth cone .GO.0030426.;lamellipodium .GO.0030027.;microtubule .GO.0005874.;microtubule associated complex .GO.0005875.;microtubule cytoskeleton .GO.0015630.;perikaryon .GO.0043204.;perinuclear region of cytoplasm .GO.0048471.;actin filament binding .GO.0051015.;cadheri…	L1CAM;LNX1;RUFY3	61	24	0	-0.660781	-0.90067	-1.0258	-1.26545	0.00153205	0.0122543	0.00213207	0.000743032	0.00664823	0.0397874	0.00508033	0.00331659
O15027	SEC16A	cytosol .GO.0005829.;endoplasmic reticulum exit site .GO.0070971.;endoplasmic reticulum membrane .GO.0005789.;ER to Golgi transport vesicle membrane .GO.0012507.;Golgi membrane .GO.0000139.;organelle membrane .GO.0031090.;perinuclear region of cytoplasm .GO.0048471.;endoplasmic reticulum organization .GO.0007029.;endoplasmic reticulum to Golgi vesicle.mediated transport .GO.0006888.;Golgi organiz…	GBF1;GOLPH3;KLHL12;LMAN1;MIA2;MIA3;PREB;RAB1A;RGN;SAR1A;SAR1B;SEC13;SEC16B;SEC22B;SEC23A;SEC23B;SEC23IP;SEC24A;SEC24B;SEC24C;SEC24D;SEC31A;SEC31B;STX5;TFG;TRAPPC2;USO1	59	24	0	-1.28357	-0.826625	0.0710441	-0.624839	0.0178436	0.00555039	0.785305	0.069646	0.0367604	0.025441	0.808013	0.101544
O43143	DHX15	nuclear speck .GO.0016607.;nucleolus .GO.0005730.;nucleoplasm .GO.0005654.;nucleus .GO.0005634.;spliceosomal complex .GO.0005681.;U12.type spliceosomal complex .GO.0005689.;ATP binding .GO.0005524.;ATP hydrolysis activity .GO.0016887.;ATP.dependent activity. acting on RNA .GO.0008186.;double.stranded RNA binding .GO.0003725.;helicase activity .GO.0004386.;RNA binding .GO.0003723.;RNA helicase act…	ABCE1;ABT1;API5;AQR;BCAS2;BCCIP;BMS1;BOP1;BRIX1;BUD31;BYSL;CDC40;CDC5L;CEBPZ;CHERP;CMTR1;CPSF6;CRNKL1;CWC15;CWC25;CWF19L2;DCAF13;DDX1;DDX10;DDX17;DDX18;DDX21;DDX23;DDX24;DDX27;DDX39B;DDX42;DDX46;DDX47;DDX49;DDX5;DDX52;DDX54;DDX56;DHX33;DHX34;DHX35;DHX37;DHX8;DHX9;DIEXF;DIMT1;DKC1;EBNA1BP2;EFTUD2;EIF3I;EIF4A3;ELAVL1;EMG1;ESF1;EXOSC10;FBL;FBLL1;GCFC2;GNL2;GNL3;GNL3L;GPATCH2;GPATCH2L;GRWD1;GTPBP4;HE…	89	24	0	1.39598	1.21681	0.587633	0.702221	1.32148e-05	0.000677743	0.00121985	0.00224366	0.000755822	0.00880397	0.00328284	0.00677861
O94874	UFL1	cytoplasm .GO.0005737.;cytosol .GO.0005829.;endoplasmic reticulum .GO.0005783.;endoplasmic reticulum membrane .GO.0005789.;membrane .GO.0016020.;mitochondrial outer membrane .GO.0005741.;neuron projection .GO.0043005.;nucleus .GO.0005634.;protein.containing complex .GO.0032991.;site of double.strand break .GO.0035861.;protein kinase binding .GO.0019901.;UFM1 ligase activity .GO.0061666.;UFM1 tran…	CDK5RAP3;DDRGK1;UBA5;UFC1;UFM1;UFSP1;UFSP2	81	24	0	0.0319468	-0.326711	0.22565	0.714269	0.75208	0.221207	0.000638605	0.00215591	0.794634	0.314502	0.00204411	0.00658808
P05783	KRT18	adherens junction .GO.0005912.;cell periphery .GO.0071944.;centriolar satellite .GO.0034451.;cytoplasm .GO.0005737.;cytoskeleton .GO.0005856.;cytosol .GO.0005829.;extracellular exosome .GO.0070062.;intermediate filament .GO.0005882.;keratin filament .GO.0045095.;microtubule organizing center .GO.0005815.;nuclear matrix .GO.0016363.;nucleolus .GO.0005730.;perinuclear region of cytoplasm .GO.004847…	AFP;CDH1;CFTR;CTNNB1;DEDD;DSP;EGFR;EPCAM;GAPDH;KRT19;KRT8;LIAT1;PKP3;PLEC;TNFRSF1B;TRADD;YWHAQ;YWHAZ	1079	24	0	-1.43287	-0.503234	-1.01346	-0.775124	0.013334	0.130661	0.00226588	0.000792874	0.0295	0.211441	0.00533564	0.00343775
P12814	ACTN1	brush border .GO.0005903.;cell junction .GO.0030054.;cell projection .GO.0042995.;cell.cell junction .GO.0005911.;cortical actin cytoskeleton .GO.0030864.;cytoplasm .GO.0005737.;cytosol .GO.0005829.;extracellular exosome .GO.0070062.;extracellular region .GO.0005576.;extracellular space .GO.0005615.;fascia adherens .GO.0005916.;focal adhesion .GO.0005925.;glutamatergic synapse .GO.0098978.;plasma…	ACTB;ACTG1;ACTN2;ACTN3;ACTN4;CACNA1C;CAPZB;CFL1;CFL2;CTNNA1;CTNNA2;CTNNA3;DBN1;DCAF5;FLNA;GNE;GSN;ITGA1;ITGA11;ITGA2;ITGA2B;ITGA3;ITGA4;ITGA5;ITGA6;ITGA7;ITGA8;ITGAV;ITGB1;ITGB3;ITGB4;ITGB5;ITGB6;ITGB7;LMO7;MAGI1;MICALL2;MYH9;MYOT;MYOZ1;MYOZ2;MYOZ3;PARVB;PDLIM1;PDLIM2;PDLIM7;PFN1;PIKFYVE;PIP4K2A;PIP4K2B;PIP4K2C;PIP5K1A;PIP5K1B;PIP5K1C;PXN;RHOF;SDC4;SRC;SSX2IP;TLN1;TLN2;TNNT2;TPM1;TPM3;TTN;VCL;ZYX	391	24	0	-2.69779	-1.56317	-1.85526	-2.19632	0.00143892	0.00351837	6.74538e-05	5.39764e-05	0.00640464	0.0197186	0.000471039	0.000833849
P22102	GART	cytosol .GO.0005829.;extracellular exosome .GO.0070062.;ATP binding .GO.0005524.;metal ion binding .GO.0046872.;phosphoribosylamine.glycine ligase activity .GO.0004637.;phosphoribosylformylglycinamidine cyclo.ligase activity .GO.0004641.;phosphoribosylglycinamide formyltransferase activity .GO.0004644.;.de novo. AMP biosynthetic process .GO.0044208.;.de novo. IMP biosynthetic process .GO.0006189.…	AASDH;ACACA;ACACB;ACLY;ADSL;ADSS1;ADSS2;AGXT;ALDH1L1;ALDH1L2;AMT;APRT;ATIC;CAD;CLEC18B;CLEC18C;CMPK2;CPS1;CRISP1;CRISP2;CRISP3;CRISPLD1;CRISPLD2;CTPS1;DHFR;DHFR2;DHODH;DMGDH;DONSON;DPYD;DTYMK;EPRS1;FPGS;FTCD;GCH1;GCSH;GFPT1;GFPT2;GLDC;GLIPR1;GLIPR1L1;GLIPR1L2;GLIPR2;GMPS;GPR143;IFNAR1;IL10RB;IMPDH1;IMPDH2;MTFMT;MTHFD1;MTHFD1L;MTHFD2;MTHFD2L;MTHFR;MTHFS;MTR;MYBBP1A;PAICS;PES1;PFAS;PI15;PI16;PPAT;P…	106	24	0	-0.830826	-0.328617	-0.853161	-0.325239	0.000134879	0.0657833	1.11556e-05	0.00916293	0.00171752	0.127602	0.00019156	0.0192737
P27824	CANX	endoplasmic reticulum .GO.0005783.;endoplasmic reticulum lumen .GO.0005788.;endoplasmic reticulum membrane .GO.0005789.;endoplasmic reticulum quality control compartment .GO.0044322.;extracellular exosome .GO.0070062.;lumenal side of endoplasmic reticulum membrane .GO.0098553.;melanosome membrane .GO.0033162.;membrane .GO.0016020.;mitochondria.associated endoplasmic reticulum membrane contact sit…	ALB;APOB;ATF6;ATP2A2;AUP1;B2M;BCAP31;CALR;CALR3;CD3D;CD63;CD79B;CD81;CD9;CFTR;CISD2;COPB1;DDOST;DERL2;DNAJB11;DNAJC10;DNAJC14;EBI3;EDEM1;EDEM2;EDEM3;EEA1;EFTUD2;EMC1;ERLEC1;ERN1;ERO1A;ERP29;ERP44;FAF2;FUNDC1;GANAB;GAPDH;GOLGA2;HLA-A;HLA-B;HSP90AA1;HSP90AB1;HSP90B1;HSPA4;HSPA5;HSPA9;HYOU1;ITPR1;ITPR3;LAMP1;LMAN1;MAN1B1;MOGS;NCSTN;NOX4;OS9;P4HB;PACS2;PDIA3;PDIA4;PDIA6;PHB;PPIB;PRKCSH;PXDN;RETREG1;R…	193	24	0	-0.693469	0.0199038	0.996927	0.958049	0.0283808	0.911144	0.00489722	0.00290043	0.0530898	0.935237	0.00987306	0.00813365
P43243	MATR3	membrane .GO.0016020.;nuclear inner membrane .GO.0005637.;nuclear matrix .GO.0016363.;nucleus .GO.0005634.;identical protein binding .GO.0042802.;miRNA binding .GO.0035198.;RNA binding .GO.0003723.;structural molecule activity .GO.0005198.;zinc ion binding .GO.0008270.;activation of innate immune response .GO.0002218.;blastocyst formation .GO.0001825.;heart valve development .GO.0003170.;innate i…	ALYREF;ATXN2;ATXN2;BCLAF1;C9orf72;C9orf72;CELF1;CELF1;CHCHD10;CHCHD10;DDX39B;DDX5;DDX5;DHX9;DHX9;EIF4A3;ELAVL1;ELAVL1;ERH;EWSR1;FUS;FUS;HNRNPA0;HNRNPA1;HNRNPA1;HNRNPA2B1;HNRNPA2B1;HNRNPA3;HNRNPA3;HNRNPC;HNRNPC;HNRNPDL;HNRNPF;HNRNPF;HNRNPH1;HNRNPH1;HNRNPH2;HNRNPH2;HNRNPK;HNRNPK;HNRNPL;HNRNPL;HNRNPM;HNRNPM;HNRNPR;HNRNPR;HNRNPU;HNRNPU;IGF2BP1;IGF2BP1;IGF2BP3;ILF2;ILF2;ILF3;ILF3;KHDRBS1;KHDRBS1;MAGOH…	172	24	0	-1.47355	-2.19431	-1.01136	-1.70395	0.00149323	0.000765395	0.000562175	0.00088661	0.00655359	0.0092179	0.00187441	0.0036637
P54577	YARS1	cytoplasm .GO.0005737.;cytosol .GO.0005829.;extracellular space .GO.0005615.;nuclear body .GO.0016604.;nucleus .GO.0005634.;ATP binding .GO.0005524.;interleukin.8 receptor binding .GO.0005153.;RNA binding .GO.0003723.;small molecule binding .GO.0036094.;tRNA binding .GO.0000049.;tyrosine.tRNA ligase activity .GO.0004831.;apoptotic process .GO.0006915.;response to starvation .GO.0042594.;tyrosyl.t…	AARS1;AARS2;CARS1;CARS2;CDC23;CXCR1;DARS1;DARS2;DNM2;EARS2;EIF5B;EPRS1;FARS2;FARSA;FARSB;FDXACB1;GARS1;H0YIJ7;HARS1;HARS2;IARS1;IARS2;KARS1;LARS1;LARS2;LRRC47;MARS1;MARS2;MRPL12;NARS1;NARS2;NOP56;OLA1;PARS2;POLG2;QARS1;RARS1;RARS2;RPL39;RPL39L;RPL5;RPS3;RPSA;SARS1;SARS2;SARS2-2;SLX4;TARS1;TARS2;TARS3;TSFM;VARS1;VARS2;WARS1;WARS2;XPOT;YARS2	121	24	0	0.615234	0.536236	-0.125443	0.152386	0.0367172	0.00379496	0.0233156	0.278468	0.0651811	0.020508	0.0365662	0.334946
Q06210	GFPT1	cytosol .GO.0005829.;extracellular exosome .GO.0070062.;carbohydrate derivative binding .GO.0097367.;glutamine.fructose.6.phosphate transaminase .isomerizing. activity .GO.0004360.;circadian regulation of gene expression .GO.0032922.;energy reserve metabolic process .GO.0006112.;fructose 6.phosphate metabolic process .GO.0006002.;protein N.linked glycosylation .GO.0006487.;UDP.N.acetylglucosamine…	ALG14;AMDHD2;AMDHD2-2;CAD;DOK7;DPAGT1;GART;GATB;GFPT2;GLS;GLS2;GLUL;GMPPB;GNPDA1;GNPDA2;GNPNAT1;GPI;HK1;HK2;HK3;HKDC1;MPI;NAGK;OGA;OGT;PGM2;PGM3;PPAT;PUDP;TALDO1;TMEM109;UAP1;XBP1	105	24	0	-3.40241	-2.51955	-2.1377	-1.99982	0.00117481	1.78567e-05	0.0261516	0.0362473	0.00563646	0.003177	0.0403034	0.0588801
Q12768	WASHC5	cytosol .GO.0005829.;early endosome .GO.0005769.;early endosome membrane .GO.0031901.;endoplasmic reticulum .GO.0005783.;endosome .GO.0005768.;neuronal cell body .GO.0043025.;WASH complex .GO.0071203.;actin filament polymerization .GO.0030041.;endosomal transport .GO.0016197.;endosome fission .GO.0140285.;endosome organization .GO.0007032.;lysosome organization .GO.0007040.;meiotic spindle assemb…	ALDH18A1;ATL1;CAPZA1;CAPZA2;CAPZB;CHRAC1;FKBP15;KIF5A;NIPA1;REEP1;SNX1;SNX27;SPAST;SPG11;TBC1D5;VPS26A;VPS29;VPS35;WASHC1;WASHC2A;WASHC2C;WASHC3;WASHC4;ZFYVE26;ZFYVE27	57	24	0	0.604945	-0.194824	0.525182	0.958357	0.00609551	0.444598	0.00110106	0.000872305	0.0164733	0.542239	0.00304897	0.00363138
Q14669	TRIP12	cytosol .GO.0005829.;nuclear speck .GO.0016607.;nucleoplasm .GO.0005654.;nucleus .GO.0005634.;nuclear thyroid hormone receptor binding .GO.0046966.;ubiquitin protein ligase activity .GO.0061630.;DNA damage response .GO.0006974.;DNA repair .GO.0006281.;DNA repair.dependent chromatin remodeling .GO.0140861.;heterochromatin boundary formation .GO.0033696.;proteasome.mediated ubiquitin.dependent prot…	CDKN2A;CNOT1;PSMC5;RNF168;SETD2;UBC;UBE2D1;UBE2K;UBE2L3;UBE2S;UBE4B;UBR1;UBR2;UBR5;USP34;USP7;USP9X;WAPL;WDR26	64	24	0	0.284892	0.092383	-0.29897	-0.21399	0.0663921	0.712396	0.33659	0.527647	0.10461	0.777852	0.382448	0.581683
Q14676	MDC1	chromosome .GO.0005694.;focal adhesion .GO.0005925.;nuclear body .GO.0016604.;nucleoplasm .GO.0005654.;nucleus .GO.0005634.;site of double.strand break .GO.0035861.;chromatin.protein adaptor activity .GO.0140463.;histone reader activity .GO.0140566.;DNA damage response .GO.0006974.;DNA repair .GO.0006281.;DNA replication checkpoint signaling .GO.0000076.;mitotic intra.S DNA damage checkpoint sign…	ABRAXAS1;ADAM22;ATM;ATR;ATRIP;BABAM1;BARD1;BLM;BRCA1;BRCA2;BRCC3;CDC20;CDC27;CDK2;CHEK1;CHEK2;DNA2;ERCC4;EXO1;FANCD2;FANCI;FANCM;H2AX;H4-16;HIST2H2AA3;HIST2H2AC;HIST2H2BE;HIST3H3;HUS1;KAT5;MAD2L2;MCPH1;MDM2;MRE11;MUS81;NBN;NHEJ1;NSD2;PIAS4;PRKDC;RAD17;RAD18;RAD50;RAD51;RAD52;RAD9A;RBBP8;RECQL4;RECQL5;RIF1;RNF168;RNF169;RNF4;RNF8;RPA1;SLF1;SMARCC1;SMARCC2;SMARCD1;SMC1A;SMC3;SMC5;SMC6;STAG1;SUMO1;S…	61	24	0	-0.661896	-1.2162	-1.11867	-1.27461	0.00190713	7.7838e-06	0.000526077	7.50398e-05	0.00756826	0.00235279	0.0017866	0.000969938
Q15020	SART3	ASAP complex .GO.0061574.;Cajal body .GO.0015030.;cytoplasm .GO.0005737.;nuclear speck .GO.0016607.;nucleoplasm .GO.0005654.;nucleus .GO.0005634.;histone binding .GO.0042393.;RNA binding .GO.0003723.;U4 snRNA binding .GO.0030621.;U6 snRNA binding .GO.0017070.;U6atac snRNA binding .GO.0030624.;ubiquitin.specific protease binding .GO.1990381.;cell morphogenesis .GO.0000902.;hematopoietic stem cell …	AR;C19orf54;CDK9;COIL;DDX23;EFTUD2;HEXIM1;LARP7;LSM2;LSM3;LSM4;LSM5;LSM6;LSM7;LSM8;MEPCE;PPIH;PRPF3;PRPF31;PRPF4;PRPF6;RNPS1;SART1;SNRNP200;SNU13;TUT1;USP15;USP4	74	24	0	-0.0900685	-0.171152	-0.12069	0.0147144	0.571205	0.264531	0.168785	0.941745	0.630135	0.360743	0.205604	0.952301
Q15021	NCAPD2	centriolar satellite .GO.0034451.;ciliary basal body .GO.0036064.;condensed chromosome .GO.0000793.;condensed chromosome. centromeric region .GO.0000779.;condensed nuclear chromosome .GO.0000794.;condensin complex .GO.0000796.;cytoplasm .GO.0005737.;cytosol .GO.0005829.;membrane .GO.0016020.;nucleoplasm .GO.0005654.;nucleus .GO.0005634.;histone binding .GO.0042393.;cell division .GO.0051301.;meio…	ASPM;AURKB;CCNB1;CCNB2;CDC20;CDK1;DLGAP5;ESPL1;GINS2;KIF11;KIF15;KIF4A;MCM2;MCM4;MCM5;MCM7;NCAPD3;NCAPG;NCAPG2;NCAPH;NCAPH2;POLA1;PRIM2;RAD21;SMC1A;SMC1B;SMC2;SMC3;SMC4;SMC5;SMC6	58	24	0	-0.000151913	0.163173	-0.0289851	-0.193976	0.993723	0.316344	0.40986	0.0623499	0.99543	0.413254	0.456152	0.0924423
Q1KMD3	HNRNPUL2	membrane .GO.0016020.;nucleoplasm .GO.0005654.;nucleus .GO.0005634.;synapse .GO.0045202.;RNA binding .GO.0003723.;alternative mRNA splicing. via spliceosome .GO.0000380.	AK3;ELAVL2;HNRNPA0	126	24	0	0.386931	-0.368555	0.452988	0.474826	0.0295602	0.0939681	0.0023588	0.000674208	0.054927	0.165257	0.0055114	0.00314759
Q5JSH3	WDR44	cytosol .GO.0005829.;endosome membrane .GO.0010008.;Golgi apparatus .GO.0005794.;perinuclear region of cytoplasm .GO.0048471.;molecular sequestering activity .GO.0140313.;small GTPase binding .GO.0031267.;cytosolic ciliogenesis .GO.0061824.;negative regulation of cilium assembly .GO.1902018.;regulation of vesicle.mediated transport .GO.0060627.	RAB11A;VAPA;VAPB	54	24	0	-1.78113	-1.02333	-0.651806	-0.828125	9.38112e-05	0.000617509	0.000542877	0.00337536	0.0014642	0.0085228	0.00182335	0.00906846
Q7L2E3	DHX30	cytoplasm .GO.0005737.;cytosol .GO.0005829.;mitochondrial matrix .GO.0005759.;mitochondrial nucleoid .GO.0042645.;mitochondrion .GO.0005739.;nucleus .GO.0005634.;ribonucleoprotein granule .GO.0035770.;ATP binding .GO.0005524.;ATP hydrolysis activity .GO.0016887.;chromatin binding .GO.0003682.;DNA helicase activity .GO.0003678.;double.stranded RNA binding .GO.0003725.;G.quadruplex RNA binding .GO.…	DDX28;FASTKD2;FASTKD3;GRSF1;POLRMT;PTCD3;SSBP1	67	24	0	0.809198	0.814738	0.362323	0.220846	0.000233426	0.00797348	0.00085438	0.0809762	0.00226187	0.030808	0.00252079	0.115103
Q8NI27	THOC2	cytoplasm .GO.0005737.;nuclear speck .GO.0016607.;nucleoplasm .GO.0005654.;nucleus .GO.0005634.;THO complex .GO.0000347.;THO complex part of transcription export complex .GO.0000445.;transcription export complex .GO.0000346.;mRNA binding .GO.0003729.;generation of neurons .GO.0048699.;mRNA export from nucleus .GO.0006406.;mRNA processing .GO.0006397.;neuron development .GO.0048666.;poly.A.. mRNA …	ALYREF;ATRX;CDC5L;CHTOP;CYLD;DDX39A;DDX39B;DHX16;EIF4A3;ENY2;FYTTD1;GLI2;LUZP4;MAGOH;MATR3;MCM3AP;NCBP1;NCBP2;NCBP2L;NCBP3;NEMF;NXF1;PCF11;POLDIP3;PRPF19;PRPF40A;RAE1;SARNP;SRRM1;THOC1;THOC3;THOC5;THOC6;THOC7;TPR;U2SURP;XPO4;ZC3H11A;ZC3H18	69	24	0	0.814623	0.57985	0.551142	0.590153	0.00190539	0.0948792	0.0291519	0.0120328	0.00756826	0.166539	0.04433	0.0239945
Q92576	PHF3	nucleus .GO.0005634.;zinc ion binding .GO.0008270.;DNA.templated transcription .GO.0006351.;regulation of transcription by RNA polymerase II .GO.0006357.	CEP350;HELZ;NIPBL;POLR2A;POLR2E;PTP4A1;SETD2;SETX	45	24	0	-1.25983	-1.68862	-0.967282	-1.47452	7.3867e-05	0.000137722	2.186e-05	5.82115e-05	0.00132584	0.00498366	0.000259765	0.000863066
Q96RT1	ERBIN	basal plasma membrane .GO.0009925.;basement membrane .GO.0005604.;basolateral plasma membrane .GO.0016323.;cell junction .GO.0030054.;cytoplasm .GO.0005737.;glutamatergic synapse .GO.0098978.;hemidesmosome .GO.0030056.;neuromuscular junction .GO.0031594.;nuclear membrane .GO.0031965.;nuclear speck .GO.0016607.;nucleus .GO.0005634.;plasma membrane .GO.0005886.;postsynaptic specialization .GO.00995…	ARVCF;CAV1;CTNNB1;CTNND1;CTNND2;DSG1;DST;EGFR;ERBB2;ERBB3;GRB2;HSP90AA1;ITGB4;KRAS;LMNB1;NOD2;PKP4;PPP1CC;SHOC2;SMAD2;SMAD3;TMPO;ZFYVE9	66	24	0	-0.639821	-1.00427	-0.323219	-0.461196	0.00746941	5.73297e-05	0.00157743	0.0360157	0.0191446	0.00408649	0.0040093	0.0585633
Q99798	ACO2	cytosol .GO.0005829.;mitochondrial matrix .GO.0005759.;mitochondrion .GO.0005739.;3 iron. 4 sulfur cluster binding .GO.0051538.;4 iron. 4 sulfur cluster binding .GO.0051539.;aconitate hydratase activity .GO.0003994.;iron ion binding .GO.0005506.;citrate metabolic process .GO.0006101.;generation of precursor metabolites and energy .GO.0006091.;isocitrate metabolic process .GO.0006102.;liver develo…	ACAA2;ACLY;ACO1;AFG3L2;ALDH2;ATP5F1A;ATP5F1B;CS;CUL7;CYC1;CYCS;DAP3;DLAT;DLD;DLST;DNAJB1;ENO1;ENSP00000387111;FECH;FH;FXN;GAPDH;GOT2;GPI;GPX2;GPX3;GPX5;GPX6;GPX7;GPX8;H3BNC9;HIBCH;HMGCL;HSCB;HSPA9;HSPD1;IBA57;IDH1;IDH2;IDH3A;IDH3B;IDH3G;ISCA1;ISCU;KLK15;LIAS;LONP1;LYRM4;MAPK8;MAPK9;MDH2;MRPL13;MRPL16;MRPL17;MRPL19;MRPL2;MRPL22;MRPL23;MRPL27;MRPL3;MRPL30;MRPL32;MRPL33;MRPL34;MRPL36;MRPL4;MRPL40;MR…	111	24	0	0.925344	0.413313	1.58515	1.74455	0.00301635	0.00533516	1.09871e-05	0.00170225	0.0101563	0.0249428	0.000190196	0.00559986
O00267	SUPT5H	DSIF complex .GO.0032044.;nucleoplasm .GO.0005654.;nucleus .GO.0005634.;chromatin binding .GO.0003682.;enzyme binding .GO.0019899.;mRNA binding .GO.0003729.;protein heterodimerization activity .GO.0046982.;RNA binding .GO.0003723.;negative regulation of DNA.templated transcription. elongation .GO.0032785.;negative regulation of transcription by RNA polymerase II .GO.0000122.;positive regulation o…	AFF1;AFF4;AGO4;CCNH;CCNK;CCNT1;CCNT2;CDC73;CDK12;CDK13;CDK7;CDK9;CHD1;CSNK2A1;CTDP1;CTR9;EAF1;EAF2;ELL;ELL2;ELL3;ELOA;ELOB;ELOC;ELOF1;ELP2;ELP4;ERCC6;GTF2B;GTF2E1;GTF2F1;GTF2F2;GTF2H1;H2AC11;H2AC11;H2AC15;H2AC16;H2AC17;H2AC4;H2AC4;H2BC11;H3C14;H3C15;H4-16;H4-16;H4C1;H4C11;H4C12;H4C13;H4C14;H4C15;H4C2;H4C3;H4C4;H4C5;H4C8;H4C9;HIST1H2AC;HIST2H2AA3;HIST2H2AC;HIST2H2BE;HIST2H3A;HTATSF1;ICE1;ICE2;INTS…	77	23	0	0.270187	-0.0374579	-0.241061	-0.382521	0.150607	0.731047	0.00252201	0.0849376	0.205112	0.792299	0.00580225	0.120094
O14976	GAK	clathrin.coated vesicle .GO.0030136.;cytosol .GO.0005829.;focal adhesion .GO.0005925.;Golgi apparatus .GO.0005794.;intracellular membrane.bounded organelle .GO.0043231.;membrane .GO.0016020.;perinuclear region of cytoplasm .GO.0048471.;presynapse .GO.0098793.;vesicle .GO.0031982.;3.phosphoinositide.dependent protein kinase activity .GO.0004676.;AMP.activated protein kinase activity .GO.0004679.;A…	AAK1;AP1G1;AP1M1;AP2A1;AP2M1;AP4E1;ATP13A2;BAG5;CCNG1;CDK5;CLHC1;CLTA;CLTB;CLTC;CLTCL1;DGKQ;DNM2;EPN1;EPN2;EPN3;GBA;HIP1R;HSPA8;IGF2R;LRRK2;NUMB;PICALM;RAB29;TMEM175;VPS35	57	23	0	1.22548	0.581844	-0.319788	-0.595758	0.00622736	0.0320275	0.00944565	0.00135081	0.0167098	0.076327	0.0170325	0.00481636
O60271	SPAG9	acrosomal vesicle .GO.0001669.;centriolar satellite .GO.0034451.;cytoplasm .GO.0005737.;cytosol .GO.0005829.;extracellular exosome .GO.0070062.;lysosomal membrane .GO.0005765.;perinuclear region of cytoplasm .GO.0048471.;identical protein binding .GO.0042802.;JUN kinase binding .GO.0008432.;kinesin binding .GO.0019894.;MAP.kinase scaffold activity .GO.0005078.;signaling receptor complex adaptor a…	ARF6;DCTN1;HYAL2;HYAL3;JUN;KLC1;MAP2K6;MAPK14;MAPK8;MAPK8IP1;MAPK8IP2;PIP4P1;POLG;RAB10;SPAM1	76	23	0	-1.58077	-1.26408	-1.21159	-1.12561	0.000110894	0.00436689	2.65255e-05	0.00223711	0.00157141	0.0221203	0.000288527	0.00676521
P05023	ATP1A1	apical plasma membrane .GO.0016324.;axon .GO.0030424.;basolateral plasma membrane .GO.0016323.;endoplasmic reticulum .GO.0005783.;extracellular exosome .GO.0070062.;extracellular vesicle .GO.1903561.;Golgi apparatus .GO.0005794.;lateral plasma membrane .GO.0016328.;melanosome .GO.0042470.;membrane .GO.0016020.;membrane raft .GO.0045121.;organelle membrane .GO.0031090.;photoreceptor inner segment …	ABCA2;ABCB6;ABCB8;ABCD4;ABCG5;ABCG8;ATP12A;ATP1A2;ATP1A3;ATP1A4;ATP1B1;ATP1B2;ATP1B3;ATP1B4;ATP2A2;ATP4B;CACNA1D;CYP11B2;FXYD1;FXYD2;INO80;KCNJ5;MAPK1;MAPK3;PLN;PRKACA;PRKACB;PRKACG;PRKG1;PRKG2;SLC12A1;SLC9A1;TPT1	211	23	0	0.114292	1.11918	1.3098	1.21276	0.0144436	0.000388013	1.00179e-05	4.1325e-06	0.0312222	0.0070403	0.000182943	0.00039929
P12956	XRCC6	chromosome. telomeric region .GO.0000781.;cytosol .GO.0005829.;DNA.dependent protein kinase complex .GO.0070418.;DNA.dependent protein kinase.DNA ligase 4 complex .GO.0005958.;extracellular region .GO.0005576.;ficolin.1.rich granule lumen .GO.1904813.;Ku70.Ku80 complex .GO.0043564.;membrane .GO.0016020.;nonhomologous end joining complex .GO.0070419.;nuclear telomere cap complex .GO.0000783.;nucle…	ABL1;ACD;APLF;APTX;ATM;ATP23;ATR;ATRX;BARD1;BAX;BAZ1A;BLM;BRCA1;BRCA2;CBX3;CBX5;CDK1;CDK2;CDK9;CETN2;CFLAR;CHD1L;CHEK1;CHEK2;CLU;COIL;CTC1;CYREN;DCLRE1C;DDB1;DDB2;DHX9;DNA2;DNTT;ENSP00000491596;ERCC1;ERCC3;ERCC4;ERCC5;ERCC8;ESR1;EXO1;FANCD2;FANCI;FEN1;H1-0;H2AX;H2AZ1;H3C1;H4-16;HDAC6;HIST1H2BB;HIST2H2BE;HIST3H3;HNRNPA1;HNRNPC;HNRNPK;HOXB7;HOXC4;HTT;ILF2;ILF3;IRF3;KAT2A;KAT2B;KAT5;KDM1A;LIG1;LIG3;…	189	23	0	-0.125483	-0.785173	-0.165023	-0.15982	0.0531529	0.000424701	0.0198669	0.0564734	0.0873714	0.00738376	0.0319235	0.0849089
P13010	XRCC5	chromosome. telomeric region .GO.0000781.;cytosol .GO.0005829.;DNA.dependent protein kinase complex .GO.0070418.;DNA.dependent protein kinase.DNA ligase 4 complex .GO.0005958.;extracellular region .GO.0005576.;Ku70.Ku80 complex .GO.0043564.;membrane .GO.0016020.;nonhomologous end joining complex .GO.0070419.;nuclear telomere cap complex .GO.0000783.;nucleolus .GO.0005730.;nucleoplasm .GO.0005654.…	ACD;APEX1;APLF;APTX;ATM;ATP23;ATR;ATRIP;ATRX;BARD1;BMI1;BRCA1;BRCA2;CETN2;CHEK1;CHEK2;COIL;CTC1;CYREN;DCLRE1C;DDB1;DDB2;DDX17;DHX9;DNA2;EP300;ERCC1;ERCC3;ERCC4;ERCC5;ERCC8;EXO1;FANCD2;FANCI;FEN1;H2AX;H4-16;HIST1H2BB;HIST2H2BE;HIST3H3;HNRNPK;HOXB7;HUS1;ILF2;KAT5;KDM1A;LIG1;LIG3;LIG4;MATR3;MDC1;MLH1;MRE11;MSH2;MSH3;MSH6;MUS81;MYC;NBN;NCL;NHEJ1;NOP14;ORC1;PALB2;PARP1;PARP2;PAXIP1;PAXX;PCNA;PHF21A;PI…	166	23	0	0.0823231	-0.561369	-0.0460439	-0.072746	0.682031	0.0106839	0.354303	0.452195	0.731852	0.0366465	0.400443	0.509114
P16144	ITGB4	basal plasma membrane .GO.0009925.;basement membrane .GO.0005604.;cell junction .GO.0030054.;cell leading edge .GO.0031252.;cell surface .GO.0009986.;extracellular exosome .GO.0070062.;focal adhesion .GO.0005925.;hemidesmosome .GO.0030056.;integrin complex .GO.0008305.;nuclear membrane .GO.0031965.;nucleolus .GO.0005730.;plasma membrane .GO.0005886.;receptor complex .GO.0043235.;G protein.coupled…	ACTB;ACTG1;ACTN1;ACTN4;ALOX12;BCAR1;CAV1;CAV2;CD151;COL17A1;COL1A1;COL1A2;COL2A1;COL4A1;COL4A2;COL4A3;COL4A4;COL4A5;COL4A6;COL6A1;COL6A2;COL6A3;COL6A6;COL9A3;DST;EGFR;EIF6;ERBB2;ERBIN;FLNA;FLNB;FLNC;FN1;IGF1R;ITGA1;ITGA10;ITGA11;ITGA2;ITGA2B;ITGA3;ITGA4;ITGA5;ITGA6;ITGA7;ITGA8;ITGA9;ITGAL;ITGAV;ITGAX;ITGB1;ITGB2;ITGB3;ITGB5;ITGB6;ITGB7;ITGB8;JUP;KRT14;LAMA1;LAMA2;LAMA3;LAMA4;LAMA5;LAMB1;LAMB2;LAM…	52	23	0	-0.665408	0.124581	-1.01101	-0.247289	2.8114e-05	0.347253	0.000133221	0.256057	0.000992673	0.445276	0.000708189	0.311559
P29144	TPP2	cytoplasm .GO.0005737.;cytosol .GO.0005829.;nuclear body .GO.0016604.;nucleoplasm .GO.0005654.;aminopeptidase activity .GO.0004177.;endopeptidase activity .GO.0004175.;identical protein binding .GO.0042802.;serine.type endopeptidase activity .GO.0004252.;tripeptidyl.peptidase activity .GO.0008240.;intracellular amino acid homeostasis .GO.0080144.;protein polyubiquitination .GO.0000209.;proteolysi…	ERAP1;ERAP2;POLB	72	23	0	-0.236512	1.17836	-1.12096	-0.0756659	0.22323	0.00285785	6.02842e-06	0.459684	0.285558	0.0175667	0.000154895	0.516449
P41252	IARS1	aminoacyl.tRNA synthetase multienzyme complex .GO.0017101.;cytoplasm .GO.0005737.;cytosol .GO.0005829.;extracellular exosome .GO.0070062.;membrane .GO.0016020.;nucleoplasm .GO.0005654.;aminoacyl.tRNA editing activity .GO.0002161.;ATP binding .GO.0005524.;GTPase binding .GO.0051020.;isoleucine.tRNA ligase activity .GO.0004822.;tRNA binding .GO.0000049.;isoleucyl.tRNA aminoacylation .GO.0006428.;os…	AARS1;AARS2;AIMP1;AIMP2;ASNS;CARS1;CARS2;COMMD7;COMMD7;DARS1;DARS2;EARS2;EEF1E1;EPRS1;FARS2;FARSA;FARSB;GARS1;HARS1;HARS2;IARS2;KARS1;LARS1;LARS2;LRRC47;MARS1;MARS2;NARS1;NARS2;PARS2;PNRC2;QARS1;RARS1;RARS2;SARS1;SARS2;SARS2-2;SDCBP;TARS1;TARS2;TARS3;VARS1;VARS2;WARS1;WARS2;YARS1;YARS2	127	23	0	-0.711376	-0.310313	0.0224163	0.411771	0.000510348	0.0243376	0.791148	0.00201328	0.00341923	0.06278	0.813241	0.00633041
P43246	MSH2	chromosome. telomeric region .GO.0000781.;membrane .GO.0016020.;MutSalpha complex .GO.0032301.;MutSbeta complex .GO.0032302.;nucleoplasm .GO.0005654.;nucleus .GO.0005634.;ATP binding .GO.0005524.;ATP hydrolysis activity .GO.0016887.;ATP.dependent activity. acting on DNA .GO.0008094.;ATP.dependent DNA damage sensor activity .GO.0140664.;centromeric DNA binding .GO.0019237.;chromatin binding .GO.00…	ARID1A;ASCC3;ATM;ATP23;ATR;BARD1;BLM;BMPR1A;BRAF;BRCA1;BRCA2;BRIP1;CDC7;CETN2;CHEK1;CHEK2;DCLRE1C;DNMT1;EPCAM;ERBB2;ERCC1;ERCC3;ERCC4;ERCC5;ERCC8;EXO1;FANCA;FANCD2;FANCI;FANCM;FEN1;H2AX;HMGB1;KDM1A;KRAS;LIG1;LIG4;MCM7;MCM9;MGMT;MLH1;MLH3;MRE11;MSH3;MSH6;MUS81;MUTYH;MYC;NBN;NF1;NHEJ1;NTHL1;OGG1;PALB2;PARP1;PAXX;PCNA;PHF21A;PMS1;PMS2;POLD1;POLE;PRIM1;PRKDC;PTEN;RAD23B;RAD51;RAD51C;RAD51D;RAD51D-2;R…	84	23	0	-0.215336	-0.356945	0.411506	0.500202	0.0671661	0.0290445	0.00239445	0.0146545	0.105518	0.0708573	0.00557283	0.0279991
P48634	PRRC2A	cytosol .GO.0005829.;extracellular exosome .GO.0070062.;membrane .GO.0016020.;nucleoplasm .GO.0005654.;plasma membrane .GO.0005886.;RNA binding .GO.0003723.;cell differentiation .GO.0030154.	ABHD16A;BAG6;GPANK1;METTL3;UBAP2L;YTHDC1;YTHDC2;YTHDF1;YTHDF2;YTHDF3	80	23	0	-1.97633	-2.34692	-1.71485	-2.25198	4.1844e-05	0.00055577	3.94587e-06	0.000726589	0.00110292	0.00829571	0.000133069	0.00327684
P49750	YLPM1	nuclear speck .GO.0016607.;nucleus .GO.0005634.;RNA binding .GO.0003723.;regulation of telomere maintenance .GO.0032204.	PPP1CA;PPP1CC;RBMX;SMARCC2	69	23	0	-1.42825	-1.44476	-0.938152	-1.43736	0.000202735	0.0010142	0.000255367	1.49026e-05	0.00212524	0.0102452	0.00108969	0.000571562
P49790	NUP153	cytosol .GO.0005829.;host cell .GO.0043657.;membrane .GO.0016020.;nuclear envelope .GO.0005635.;nuclear inclusion body .GO.0042405.;nuclear membrane .GO.0031965.;nuclear periphery .GO.0034399.;nuclear pore .GO.0005643.;nuclear pore nuclear basket .GO.0044615.;nucleolus .GO.0005730.;nucleoplasm .GO.0005654.;DNA binding .GO.0003677.;identical protein binding .GO.0042802.;molecular condensate scaffo…	AAAS;AHCTF1;ALYREF;CDCA2;CETN2;CETN3;CPSF6;DICER1;EMD;ENY2;GLE1;IPO7;KPNA1;KPNA2;KPNA3;KPNA4;KPNA5;KPNA6;KPNB1;LMNA;LMNB1;MAD1L1;MAD2L1;MCM3AP;NCBP1;NCBP2;NDC1;NUP107;NUP133;NUP155;NUP160;NUP188;NUP205;NUP210;NUP214;NUP35;NUP37;NUP42;NUP43;NUP50;NUP54;NUP58;NUP62;NUP85;NUP88;NUP93;NUP98;NUTF2;NXF1;NXF2;NXF2;NXF3;NXT1;PCID2;POM121;POM121C;PPIA;PSIP1;RAE1;RAN;RANBP1;RANBP2;RANGAP1;RCC1;RGPD2;SEC13;…	57	23	0	-0.0292672	-1.0013	-0.71454	-1.34968	0.683626	0.000878321	8.18738e-06	1.54636e-05	0.733192	0.00967507	0.000170648	0.00057584
P82094	TMF1	cytosol .GO.0005829.;endoplasmic reticulum .GO.0005783.;Golgi apparatus .GO.0005794.;Golgi membrane .GO.0000139.;nucleus .GO.0005634.;DNA binding .GO.0003677.;nuclear androgen receptor binding .GO.0050681.;transcription coactivator activity .GO.0003713.;acrosome assembly .GO.0001675.;androgen receptor signaling pathway .GO.0030521.;defense response to bacterium .GO.0042742.;epithelial cell apopto…	ANKAR;GCC1;GCC2;GOLGA1;GOLGA4;RAB6A;RAB6B;VPS54	53	23	0	0.194743	-0.963736	-0.236184	-0.802634	0.360484	0.029993	0.0543517	1.21186e-06	0.429323	0.072657	0.0760758	0.000339265
Q05209	PTPN12	cell projection .GO.0042995.;cytoplasm .GO.0005737.;cytosol .GO.0005829.;focal adhesion .GO.0005925.;nucleoplasm .GO.0005654.;nucleus .GO.0005634.;podosome .GO.0002102.;histone H2AXY142 phosphatase activity .GO.0140793.;non.membrane spanning protein tyrosine phosphatase activity .GO.0004726.;phosphoprotein phosphatase activity .GO.0004721.;protein tyrosine phosphatase activity .GO.0004725.;protei…	BCAR1;CSK;EGF;EGFR;ERBB2;GRB2;LPXN;PDGFRB;PSTPIP1;PSTPIP2;PTK2;PTK2B;PTPN11;PTPN6;PTS;PXN;SHC1;SRC;TGFB1I1;WAS	58	23	0	-1.52719	-0.880501	-1.24174	-0.708022	0.000576898	0.0665006	5.14353e-05	0.0051243	0.00363791	0.128682	0.000405219	0.0124134
Q14974	KPNB1	cytoplasm .GO.0005737.;cytoplasmic stress granule .GO.0010494.;cytosol .GO.0005829.;endoplasmic reticulum tubular network .GO.0071782.;extracellular exosome .GO.0070062.;extracellular region .GO.0005576.;ficolin.1.rich granule lumen .GO.1904813.;membrane .GO.0016020.;NLS.dependent protein nuclear import complex .GO.0042564.;nuclear envelope .GO.0005635.;nuclear membrane .GO.0031965.;nuclear pore …	AAAS;ADGRD1;C6orf52;CCT2;CCT4;CCT5;CCT7;CCT8;CSE1L;DKC1;DLGAP5;EXOSC10;H1-0;HSPA9;IPO11;IPO4;IPO5;IPO7;IPO8;IPO9;IQGAP1;KPNA1;KPNA2;KPNA3;KPNA4;KPNA5;KPNA6;KPNA7;LBR;NCBP1;NCBP2;NDC1;NPM1;NUP107;NUP133;NUP153;NUP155;NUP160;NUP205;NUP210;NUP214;NUP35;NUP37;NUP43;NUP50;NUP54;NUP58;NUP62;NUP85;NUP88;NUP93;NUP98;NUSAP1;NUTF2;NXF1;PHGDH;POM121;POM121C;PSMD11;PTHLH;RAE1;RAN;RANBP1;RANBP2;RANBP6;RANGAP1…	194	23	0	3.53409	1.84969	-0.930846	-0.481338	0.115378	0.0469141	0.230122	0.167872	0.164441	0.100128	0.272194	0.214915
Q5SW79	CEP170	centriolar subdistal appendage .GO.0120103.;centriole .GO.0005814.;centrosome .GO.0005813.;ciliary basal body .GO.0036064.;cytosol .GO.0005829.;microtubule .GO.0005874.;spindle .GO.0005819.	CCDC120;CCDC61;CCDC68;CEP128;CEP164;CNTLN;CNTRL;DCTN1;KIF2A;KIF2B;KIF2C;KIFC3;MAPRE1;NIN;ODF2;PCNT;PLK1;TUBE1;WDR62	58	23	0	-0.495081	-0.35826	-1.50793	-1.51054	0.0296218	0.0125316	4.60324e-06	0.00132864	0.0549935	0.0403342	0.000141203	0.00476803
Q6PGP7	SKIC3	cytoplasm .GO.0005737.;cytosol .GO.0005829.;euchromatin .GO.0000791.;nucleoplasm .GO.0005654.;nucleus .GO.0005634.;Ski complex .GO.0055087.;nuclear.transcribed mRNA catabolic process .GO.0000956.;nuclear.transcribed mRNA catabolic process. 3..5. exonucleolytic nonsense.mediated decay .GO.0070478.;rescue of stalled ribosome .GO.0072344.		55	23	0	1.46616	1.46408	0.535423	0.900797	6.40755e-05	0.00184995	8.59161e-06	0.000801663	0.00125891	0.01408	0.000174264	0.00346328
Q7KZ85	SUPT6H	nucleoplasm .GO.0005654.;transcription elongation factor complex .GO.0008023.;DNA binding .GO.0003677.;histone binding .GO.0042393.;nucleosome binding .GO.0031491.;RNA binding .GO.0003723.;blastocyst formation .GO.0001825.;mRNA processing .GO.0006397.;mRNA transport .GO.0051028.;nucleosome organization .GO.0034728.;positive regulation of transcription elongation by RNA polymerase II .GO.0032968.;…	AFF4;BAZ2A;C6orf15;CCNK;CCNT1;CDC73;CDK12;CDK13;CDK9;CHD1;CTDP1;CTR9;CUL4A;DDB1;EAF1;EAF2;ELL;ELOA;ELOF1;ERCC6;ERCC8;FOXN1;GSC;GTF2E1;H2AC11;H2AC11;H2AC15;H2AC16;H2AC17;H2AC4;H2AC4;H2BC11;H3-2;H3-3A;H3C1;H3C14;H3C15;H3F3C;H4-16;H4-16;H4C1;H4C11;H4C12;H4C13;H4C14;H4C15;H4C2;H4C3;H4C4;H4C5;H4C8;H4C9;HIST1H2AC;HIST2H2AA3;HIST2H2AC;HIST2H2BE;HIST2H3A;HIST3H3;IWS1;JAG2;LEO1;MLLT1;MLLT3;NCBP1;PAF1;PCF1…	55	23	0	-0.295458	-0.583882	0.15598	-0.260038	0.0905348	0.00795999	0.17378	0.00688027	0.134855	0.030808	0.211047	0.0154462
Q8TEQ6	GEMIN5	cytoplasm .GO.0005737.;cytosol .GO.0005829.;Gemini of coiled bodies .GO.0097504.;membrane .GO.0016020.;nuclear body .GO.0016604.;nucleoplasm .GO.0005654.;nucleus .GO.0005634.;SMN complex .GO.0032797.;SMN.Gemin2 complex .GO.0034718.;SMN.Sm protein complex .GO.0034719.;mRNA 3..UTR binding .GO.0003730.;ribosome binding .GO.0043022.;RNA 7.methylguanosine cap binding .GO.0000340.;RNA binding .GO.00037…	DDX20;EIF4E;GEMIN2;GEMIN4;GEMIN6;GEMIN7;GEMIN8;MTFR1;NCBP1;PHAX;PRMT5;SMN1;SMN2;SNRNP70;SNRPB;SNRPD1;SNRPD2;SNRPD3;SNRPE;SNRPF;SNRPG;SNUPN;STRAP;SYNCRIP;TGS1	78	23	0	-0.483362	-0.511966	-0.886959	-0.621623	0.0138495	0.0955034	7.91375e-05	0.00026019	0.0303061	0.167405	0.000514892	0.00178235
Q93009	USP7	chromosome .GO.0005694.;cytosol .GO.0005829.;nuclear body .GO.0016604.;nucleoplasm .GO.0005654.;nucleus .GO.0005634.;PML body .GO.0016605.;protein.containing complex .GO.0032991.;cysteine.type deubiquitinase activity .GO.0004843.;cysteine.type endopeptidase activity .GO.0004197.;deubiquitinase activity .GO.0101005.;K48.linked deubiquitinase activity .GO.1990380.;p53 binding .GO.0002039.;DNA alkyl…	ABRAXAS2;AXIN1;BCOR;BMI1;BUB3;CHEK1;COPS5;CREBBP;CTNNB1;CYLD;DAXX;DDB1;DHX40;DNMT1;ERCC6;ERCC8;EZH2;FBXO11;FBXO38;FOXO1;FOXO3;FOXO4;GMPS;HDAC1;HIST1H2BB;HIST2H2AC;HUWE1;IKBKG;KAT5;KDM1A;KDM2B;KMT2E;MAGEL2;MARCHF7;MCMBP;MDC1;MDM2;MDM4;MYC;NEDD4;NEDD8;NMRAL1;NOTCH1;OTUD4;PCGF1;PHF8;PML;PPIL4;PPM1G;PSMD4;PTEN;RAD18;RELA;RING1;RNF169;RNF2;RPS27A;RYBP;SCML2;SKP1;SNW1;SOX2;SUMO2;SUZ12;TCEAL4;TP53;TRAF2…	70	23	0	-0.739091	-0.262555	-0.308837	-0.179764	0.00980654	0.178951	0.0318311	0.0227349	0.0234983	0.267737	0.0477467	0.0400048
Q96A65	EXOC4	centrosome .GO.0005813.;cytoplasm .GO.0005737.;cytosol .GO.0005829.;exocyst .GO.0000145.;Flemming body .GO.0090543.;growth cone membrane .GO.0032584.;membrane .GO.0016020.;microvillus .GO.0005902.;myelin sheath abaxonal region .GO.0035748.;plasma membrane .GO.0005886.;synapse .GO.0045202.;PDZ domain binding .GO.0030165.;chemical synaptic transmission .GO.0007268.;exocytosis .GO.0006887.;Golgi to …	DLG3;DLG4;EXOC1;EXOC1L;EXOC2;EXOC3;EXOC3L1;EXOC3L2;EXOC3L4;EXOC5;EXOC6;EXOC6B;EXOC7;EXOC8;GRIN2B;INS;IQGAP1;MYO5A;MYRIP;RAB10;RAB11A;RAB13;RAB3IP;RAB8A;RALA;RHOQ;SLC2A4;SNAP23;SNAP25;SNAP29;STX4;STXBP3;STXBP6;TNFAIP2;TRAPPC11	58	23	0	0.0820709	-0.0176689	0.422211	0.552945	0.368852	0.940077	0.000482347	8.7415e-05	0.436691	0.956613	0.00168178	0.00103893
Q9BXJ9	NAA15	cytoplasm .GO.0005737.;cytosol .GO.0005829.;intracellular membrane.bounded organelle .GO.0043231.;membrane .GO.0016020.;NatA complex .GO.0031415.;nuclear body .GO.0016604.;nucleus .GO.0005634.;transcription regulator complex .GO.0005667.;acetyltransferase activator activity .GO.0010698.;ribosome binding .GO.0043022.;RNA binding .GO.0003723.;angiogenesis .GO.0001525.;cell differentiation .GO.00301…	ESCO1;ESCO2;HYPK;ICE2;MNAT1;NAA10;NAA11;NAA16;NAA20;NAA25;NAA30;NAA35;NAA38;NAA40;NAA50;NAA60;NAT1	86	23	0	-0.772889	-0.466966	-1.13935	-0.733277	0.0118091	0.0633322	0.000209318	0.00154645	0.0269363	0.124392	0.000956945	0.00526023
Q9HD20	ATP13A1	endoplasmic reticulum membrane .GO.0005789.;membrane .GO.0016020.;ABC.type manganese transporter activity .GO.0015410.;ATP binding .GO.0005524.;ATP hydrolysis activity .GO.0016887.;ATPase.coupled monoatomic cation transmembrane transporter activity .GO.0019829.;membrane protein dislocase activity .GO.0140567.;metal ion binding .GO.0046872.;P.type ion transporter activity .GO.0015662.;extraction o…	PCNX3	65	23	0	0.363207	0.335708	1.44545	2.17348	0.0442779	0.182374	2.45238e-05	0.000231035	0.0754717	0.271086	0.000276055	0.00167281
O14497	ARID1A	bBAF complex .GO.0140092.;brahma complex .GO.0035060.;chromatin .GO.0000785.;nBAF complex .GO.0071565.;npBAF complex .GO.0071564.;nucleoplasm .GO.0005654.;nucleus .GO.0005634.;SWI.SNF complex .GO.0016514.;DNA binding .GO.0003677.;nuclear receptor binding .GO.0016922.;transcription coactivator activity .GO.0003713.;chromatin remodeling .GO.0006338.;nervous system development .GO.0007399.;nucleosom…	ACTB;ACTG1;ACTL6A;ACTL6B;ADNP;ARID1B;ARID2;ATRX;BANF1;BAZ1B;BCL11A;BCL11B;BCL6;BCL7A;BCL7B;BCL7C;BICRA;BICRAL;BRAF;BRCA1;BRD4;BRD7;BRD9;CCND1;CDK4;CDKN2A;CHD4;CREBBP;DNMT3A;DPF1;DPF2;DPF3;EP300;EZH2;FUS;H3-3A;H3-3A;H4-16;H4-16;H4C1;H4C11;H4C12;H4C13;H4C14;H4C15;H4C2;H4C3;H4C4;H4C5;H4C8;H4C9;HDAC1;HIST1H2BO;HIST2H2AB;KDM3A;KDM3B;KMT2C;KMT2D;KRAS;MSH2;MSH6;NCR1;NR3C1;PBRM1;PGR;PHF10;PIK3CA;PPARG;PP…	52	22	0	-0.668253	-0.435436	-0.333841	-0.11243	0.00295068	0.0568399	0.0272971	0.231489	0.0100101	0.114954	0.0418476	0.285077
O14578	CIT	cytosol .GO.0005829.;membrane .GO.0016020.;3.phosphoinositide.dependent protein kinase activity .GO.0004676.;AMP.activated protein kinase activity .GO.0004679.;ATP binding .GO.0005524.;DNA.dependent protein kinase activity .GO.0004677.;eukaryotic translation initiation factor 2alpha kinase activity .GO.0004694.;histone H2AS1 kinase activity .GO.0044024.;histone H2AS121 kinase activity .GO.0072371…	ANLN;ASPM;CDKN1B;KIF14;KIF20A;KIF23;KIF4A;PRC1;RHOA;RHOB;RHOC	37	22	0	0.0780791	0.0560044	-0.785966	-1.0505	0.322741	0.799874	1.35287e-05	0.00130111	0.390472	0.84793	0.000213276	0.00469763
O14617	AP3D1	AP.3 adaptor complex .GO.0030123.;axon cytoplasm .GO.1904115.;early endosome .GO.0005769.;endosome membrane .GO.0010008.;glutamatergic synapse .GO.0098978.;Golgi apparatus .GO.0005794.;Golgi membrane .GO.0000139.;lysosomal membrane .GO.0005765.;membrane .GO.0016020.;postsynapse .GO.0098794.;presynaptic endosome .GO.0098830.;terminal bouton .GO.0043195.;anterograde axonal transport .GO.0008089.;an…	AGO3;AP1B1;AP1G1;AP1M1;AP1M2;AP1S1;AP1S2;AP1S3;AP2A1;AP2B1;AP2M1;AP2S1;AP3B1;AP3B2;AP3M1;AP3M2;AP3S1;AP3S2;AP4B1;AP4E1;AP4M1;AP4S1;AP5M1;ARPIN;C15orf38-AP3S2;HPS3;HPS5;SLC30A3;VAMP7;VPS39;VPS41	52	22	0	0.386537	0.303495	0.0279457	0.247738	0.00405506	0.0787065	0.809236	0.333194	0.0123915	0.145278	0.829172	0.391006
O43290	SART1	Cajal body .GO.0015030.;catalytic step 2 spliceosome .GO.0071013.;cytoplasm .GO.0005737.;cytosol .GO.0005829.;Golgi apparatus .GO.0005794.;nuclear speck .GO.0016607.;nucleoplasm .GO.0005654.;nucleus .GO.0005634.;U2.type precatalytic spliceosome .GO.0071005.;U4.U6 x U5 tri.snRNP complex .GO.0046540.;RNA binding .GO.0003723.;maturation of 5S rRNA .GO.0000481.;mRNA cis splicing. via spliceosome .GO.…	BUD13;C19orf54;C6orf52;CD2BP2;CDC5L;CRNKL1;CWC22;CWC27;DAW1;DDX23;DHX15;DHX16;DHX32;DQX1;DSE;EFTUD2;IK;INO80E;LRMDA;LRTOMT;LSM10;LSM2;LSM3;LSM4;LSM5;LSM6;LSM7;LSM8;LUC7L;LUC7L2;LUC7L2;LUC7L3;MAGEC1;MAGOHB;MFAP1;NCBP1;NCBP2;PHF5A;PPARGC1A;PPIH;PPRC1;PRPF19;PRPF3;PRPF31;PRPF38A;PRPF39;PRPF4;PRPF40B;PRPF4B;PRPF6;PRPF8;RBM22;RBM25;RBM41;RBM42;RBMX2;RNF113A;RNPC3;RPP38;SART3;SF1;SF3A1;SF3A2;SF3A3;SF3B…	83	22	0	0.0926457	-0.853316	-0.470476	-0.79869	0.555415	0.00390141	0.000948702	0.00858674	0.616006	0.0208029	0.00272976	0.0183205
O60264	SMARCA5	ACF complex .GO.0016590.;B.WICH complex .GO.0110016.;CERF complex .GO.0090537.;CHRAC .GO.0008623.;chromatin .GO.0000785.;chromatin silencing complex .GO.0005677.;condensed chromosome .GO.0000793.;fibrillar center .GO.0001650.;NoRC complex .GO.0090536.;nucleolus .GO.0005730.;nucleoplasm .GO.0005654.;nucleus .GO.0005634.;NURF complex .GO.0016589.;pericentric heterochromatin .GO.0005721.;RSF complex…	ABCE1;BAP18;BAZ1A;BAZ1B;BAZ2A;BAZ2B;BPTF;BRD4;CBX1;CBX3;CDT1;CECR2;CENPA;CHD3;CHD4;CHRAC1;CTCF;CTNNB1;DDX21;DEK;DNMT1;DNMT3B;DPY30;EP300;ERCC6;EZH2;H2AB1;H2AC11;H2AC11;H2AC15;H2AC16;H2AC17;H2AC4;H2AC4;H2AFV;H2AX;H2AZ1;H2BC1;H2BC10;H2BC11;H2BC12;H2BC13;H2BC14;H2BC15;H2BFS;H3-2;H3-3A;H3C1;H3C1;H3C14;H3C15;H3F3C;H4-16;H4-16;H4C1;H4C11;H4C12;H4C13;H4C14;H4C15;H4C2;H4C3;H4C4;H4C5;H4C8;H4C9;HDAC1;HDAC2…	97	22	0	-0.149354	-0.408549	0.192268	-0.162204	0.30787	0.0442824	0.00580286	0.157053	0.375745	0.0957558	0.0113419	0.203012
O60716	CTNND1	adherens junction .GO.0005912.;catenin complex .GO.0016342.;cell surface .GO.0009986.;cell.cell junction .GO.0005911.;ciliary basal body .GO.0036064.;cytoplasm .GO.0005737.;cytosol .GO.0005829.;dendritic spine .GO.0043197.;extracellular exosome .GO.0070062.;glutamatergic synapse .GO.0098978.;growth cone .GO.0030426.;hippocampal mossy fiber to CA3 synapse .GO.0098686.;lamellipodium .GO.0030027.;mi…	AFDN;APC;APC2;ARHGAP35;ARHGAP5;CAMSAP3;CDC42;CDH1;CDH11;CDH13;CDH15;CDH17;CDH18;CDH2;CDH23;CDH24;CDH3;CDH4;CDH5;CDH6;CDH7;CDH8;CLASP2;CTNNA1;CTNNA2;CTNNA3;CTNNB1;CTTN;DACT1;DCHS1;DSP;DYRK1A;EGFR;ENAH;ERBB2;ERBIN;ESRP1;ESRP2;FER;FYN;GSK3B;HCLS1;JUP;LIMA1;MET;MUC1;NECTIN1;OCLN;PLEKHA7;PTPN6;PTPRJ;PTPRM;PXN;RAC2;RAC3;RHOA;SRC;TJP1;VAV2;VCL;YES1;ZBTB33	81	22	0	-0.571113	-1.44521	-0.787611	-0.842803	0.0768272	0.00532261	9.28295e-05	0.0052904	0.117525	0.0249024	0.000571155	0.0126819
O75717	WDHD1	cytoplasm .GO.0005737.;nuclear replication fork .GO.0043596.;nucleoplasm .GO.0005654.;chromatin binding .GO.0003682.;DNA binding .GO.0003677.;DNA repair .GO.0006281.;DNA.templated DNA replication .GO.0006261.;mitotic cell cycle .GO.0000278.	ATAD5;ATR;BRCA1;BRIP1;BUB1;CDC45;CDC6;CDC7;CDT1;CHEK1;CHTF18;CHTF8;CLSPN;CUL2;DBF4;DDX11;DIAPH2;DIAPH3;DLGAP5;DNA2;DSCC1;DTL;ELOB;ELOC;ESCO1;ESCO2;EXO1;FEN1;GINS1;GINS2;GINS3;GINS4;KIF11;LIG1;LRR1;MCM10;MCM2;MCM3;MCM4;MCM5;MCM6;MCM7;MCM8;MCM8-2;MCM9;MCMDC2;MON1A;MRC1;MSH6;ORC1;ORC5;PCNA;PDS5A;PIEZO1;PIEZO2;POLA1;POLA2;POLD1;POLE;POLE2;PRIM1;PRIM2;RAD51;RAD52;RBBP8;RBX1;RECQL4;REV3L;RFC3;RFC4;RRM1…	59	22	0	0.118514	-0.503598	-0.70517	-0.747394	0.657516	0.0597521	0.0193363	0.0518847	0.709466	0.119411	0.0311334	0.0791241
P06733	ENO1	cell cortex .GO.0005938.;cell surface .GO.0009986.;cytoplasm .GO.0005737.;cytosol .GO.0005829.;extracellular exosome .GO.0070062.;extracellular space .GO.0005615.;M band .GO.0031430.;membrane .GO.0016020.;nuclear outer membrane .GO.0005640.;nucleus .GO.0005634.;phosphopyruvate hydratase complex .GO.0000015.;plasma membrane .GO.0005886.;cadherin binding .GO.0045296.;DNA.binding transcription repre…	ACO2;ACTB;AK2;AKT1;ALDOA;ALDOA;ALDOB;ALDOC;ANXA1;ANXA2;ATP5F1A;ATP5F1C;BPGM;CA2;CA6;CD4;CFL1;CKB;CLEC3B;CMPK1;CSTF3;DERA;EEF2;EGFR;ENO2;ENO3;FH;FN1;G6PD;GAPDH;GAPDHS;GLYCTK;GOT2;GPI;H6PD;HK2;HLA-DRA;HLA-DRB1;HSP90AA1;HSP90AB1;HSPA4;HSPA5;HSPA8;HSPA9;HSPE1;IDH1;IDH2;IMP3;LDHA;MDH2;MINPP1;MYCBPAP;PCK1;PCK2;PFKL;PFKM;PFKP;PFN1;PGAM1;PGAM2;PGAM4;PGD;PGK1;PGK2;PGM1;PGM2;PKLR;PKM;PLG;PNPT1;PPIA;PRDX1;P…	588	22	0	-0.890197	-0.690765	-1.28157	-1.24191	0.0169644	0.017045	6.92644e-06	0.00280345	0.0353523	0.0493773	0.000162014	0.00794871
P11586	MTHFD1	cytosol .GO.0005829.;extracellular exosome .GO.0070062.;membrane .GO.0016020.;mitochondrion .GO.0005739.;ATP binding .GO.0005524.;formate.tetrahydrofolate ligase activity .GO.0004329.;methenyltetrahydrofolate cyclohydrolase activity .GO.0004477.;methylenetetrahydrofolate dehydrogenase .NAD.. activity .GO.0004487.;methylenetetrahydrofolate dehydrogenase .NADP.. activity .GO.0004488.;methylenetetra…	ACLY;AHCY;ALDH18A1;ALDH1L1;ALDH1L2;AMT;ATIC;BHMT;BHMT2;BRD4;CBS;CBSL;DHFR;DHFR2;DMGDH;FPGS;FTCD;GART;GLDC;GMPS;MTFMT;MTHFD1L;MTHFD2;MTHFD2L;MTHFR;MTHFS;MTR;MTRR;PAICS;PC;PHGDH;PPAT;PSAT1;SHMT1;SHMT2;SLC19A1;ST20-MTHFS;TYMS	139	22	0	-0.595771	-0.104581	-0.317931	-0.0371193	0.000274643	0.727346	0.000211171	0.839988	0.00245106	0.789229	0.000963353	0.864415
P20042	EIF2S2	cytoplasm .GO.0005737.;cytosol .GO.0005829.;eukaryotic translation initiation factor 2 complex .GO.0005850.;synapse .GO.0045202.;mRNA binding .GO.0003729.;RNA binding .GO.0003723.;translation factor activity. RNA binding .GO.0008135.;translation initiation factor activity .GO.0003743.;translation initiation factor binding .GO.0031369.;zinc ion binding .GO.0008270.;cytoplasmic translational initia…	ABCE1;ATF4;CD74;CDC123;CXorf66;DENR;DND1;EEF1A1;EEFSEC;EIF1;EIF1AX;EIF1AY;EIF1B;EIF2A;EIF2AK1;EIF2AK4;EIF2B1;EIF2B2;EIF2B3;EIF2B4;EIF2B5;EIF2S1;EIF2S3;EIF2S3B;EIF3A;EIF3B;EIF3C;EIF3CL;EIF3D;EIF3E;EIF3F;EIF3G;EIF3H;EIF3I;EIF3J;EIF3K;EIF3L;EIF3M;EIF4A1;EIF4A2;EIF4B;EIF4E;EIF4G1;EIF4G2;EIF4H;EIF5;EIF5B;EIF6;EPRS1;ETF1;FAU;IMP3;MRNIP;MRPS10;MRPS12;MRPS15;MRPS5;NCK1;NRF1;PRMT7;RABIF;RACK1;RALY;RPL13;R…	115	22	0	-1.41562	-1.54069	-1.63476	-1.77113	0.000762925	0.000596558	6.75119e-05	0.0024736	0.00432054	0.00843478	0.000471039	0.00730783
P22059	OSBP	cell junction .GO.0030054.;cytoplasm .GO.0005737.;cytosol .GO.0005829.;endoplasmic reticulum membrane .GO.0005789.;Golgi apparatus .GO.0005794.;Golgi membrane .GO.0000139.;membrane .GO.0016020.;nucleolus .GO.0005730.;nucleoplasm .GO.0005654.;perinuclear endoplasmic reticulum .GO.0097038.;perinuclear region of cytoplasm .GO.0048471.;plasma membrane .GO.0005886.;trans.Golgi network .GO.0005802.;oxy…	ACBD3;ARF1;ESYT1;MOSPD2;PI4KA;PI4KB;PITPNM1;PLEK;PLEK2;SCAP;VAPA;VAPB	66	22	0	-0.897912	-0.751791	-1.02542	-1.06318	0.00238942	0.00327148	0.000856306	0.00889721	0.00872883	0.0189913	0.00252516	0.0188199
P26038	MSN	adherens junction .GO.0005912.;apical part of cell .GO.0045177.;apical plasma membrane .GO.0016324.;basolateral plasma membrane .GO.0016323.;blood microparticle .GO.0072562.;cell periphery .GO.0071944.;cell surface .GO.0009986.;cytoplasm .GO.0005737.;cytoskeleton .GO.0005856.;cytosol .GO.0005829.;extracellular exosome .GO.0070062.;extracellular space .GO.0005615.;filopodium .GO.0030175.;focal adh…	ACTB;ACTG1;ANK3;ARHGDIA;CD44;CD46;CDC42;CFL1;CLIC5;CTNNB1;DCTN1;EGFR;EPB41L1;ESPN;EZR;FLNA;FN1;FSCN2;GRB2;GRXCR1;GRXCR2;GSN;ICAM1;ICAM2;ICAM3;L1CAM;LRRK2;MYH9;MYO15A;MYO1C;MYO7A;NCF1;PDPN;PLEK;PLS1;PRKCE;PTEN;PXN;RAB11A;RDX;RHOA;RIPOR2;SDC2;SELL;SELPLG;SLC9A1;SLC9A3;SLC9A3R1;SLC9A3R2;SPN;SRC;STAT4;SYK;TLN1;TLN2;TPRN;TWF1;VASP;VCAM1;VCL;WHRN;XIRP2	290	22	0	-1.74674	-0.694458	-2.01702	-1.25217	0.000179201	0.00463276	7.84667e-06	0.0019315	0.00200311	0.022871	0.000167526	0.00614569
P28340	POLD1	aggresome .GO.0016235.;cytosol .GO.0005829.;delta DNA polymerase complex .GO.0043625.;membrane .GO.0016020.;nucleoplasm .GO.0005654.;nucleotide.excision repair complex .GO.0000109.;nucleus .GO.0005634.;3..5..DNA exonuclease activity .GO.0008296.;4 iron. 4 sulfur cluster binding .GO.0051539.;chromatin binding .GO.0003682.;damaged DNA binding .GO.0003684.;DNA binding .GO.0003677.;DNA.directed DNA p…	APEX1;ATM;ATP23;AURKB;BARD1;BLM;BRCA1;BRCA2;BRIP1;CDC45;CDT1;CETN2;CHEK1;CHEK2;CHRAC1;CHTF18;CIAO1;CIAO2B;CIAPIN1;CRCP;DCLRE1C;DNA2;DONSON;DSCC1;ERCC1;ERCC2;ERCC3;ERCC4;ERCC5;ERCC6;ERCC8;EXO1;FANCD2;FANCI;FANCM;FEN1;GALNT12;GINS4;GREM1;KDM1A;LIG1;LIG3;LIG4;MAD2L2;MCM2;MCM3;MCM4;MCM5;MCM6;MCM7;MCM9;MLH1;MLH3;MMS19;MRE11;MSH2;MSH3;MSH6;MUTYH;NACA-2;NDOR1;NHEJ1;NTHL1;PALB2;PAXX;PCNA;PHF21A;PMS1;PMS2…	49	22	0	0.180941	0.00442513	0.34424	0.919122	0.0871472	0.973551	0.00244295	0.000412803	0.130568	0.979977	0.00565694	0.00234811
P46459	NSF	cytosol .GO.0005829.;dendritic shaft .GO.0043198.;GABA.ergic synapse .GO.0098982.;Golgi apparatus .GO.0005794.;Golgi stack .GO.0005795.;lysosomal membrane .GO.0005765.;plasma membrane .GO.0005886.;postsynaptic specialization. intracellular component .GO.0099091.;ATP binding .GO.0005524.;ATP hydrolysis activity .GO.0016887.;ATP.dependent protein disaggregase activity .GO.0140545.;ionotropic glutam…	BET1;BET1L;BNIP1;COPA;COPB2;DNM1L;GABRA1;GABRA3;GABRA4;GABRA5;GABRA6;GABRB1;GABRB2;GABRB3;GABRD;GABRE;GABRG1;GABRG3;GABRP;GABRQ;GORASP1;GOSR1;GOSR2;GRIA2;KDELR1;NAPA;NAPB;NAPG;PICK1;RAB1A;RAB6A;RAB9A;SCFD1;SEC22B;SNAP23;SNAP25;SNAP29;STX10;STX12;STX16;STX17;STX18;STX1A;STX1B;STX2;STX3;STX4;STX5;STX6;STX7;STX8;STXBP1;STXBP3;SYT1;USE1;USO1;VAMP2;VAMP3;VAMP4;VAMP8;VPS39;VPS54;VTI1A;VTI1B;YKT6	71	22	0	0.93876	0.306561	0.0986918	0.5389	0.00444546	0.0506759	0.340453	0.00243445	0.0132004	0.105795	0.386357	0.00722551
P49756	RBM25	cytoplasm .GO.0005737.;nuclear speck .GO.0016607.;nucleoplasm .GO.0005654.;mRNA binding .GO.0003729.;RNA binding .GO.0003723.;mRNA processing .GO.0006397.;regulation of alternative mRNA splicing. via spliceosome .GO.0000381.;regulation of apoptotic process .GO.0042981.;RNA splicing .GO.0008380.	ALYREF;BLACAT1;BRD4;C6orf52;CCAR1;CDC40;DDX23;DDX39B;DDX46;DDX5;DHX9;DNAJC8;HNRNPA2B1;HTATSF1;IK;LUC7L;LUC7L2;LUC7L2;LUC7L3;MTREX;NCBP1;NCBP2;NCBP2L;PHF5A;PNISR;PNN;PPP1R8;PRPF38A;PRPF38B;PRPF39;PRPF40A;PRPF40B;PRPF4B;PRRC2C;RBM10;RBM23;RBM39;RBM5;RBM7;RGS9;RSRC2;SART1;SF1;SF3A1;SF3A2;SF3A3;SF3B1;SF3B2;SF3B3;SF3B4;SLTM;SMU1;SNRNP35;SNRNP70;SNRPA;SNRPA1;SNRPB;SNRPB2;SNRPC;SNRPD1;SNRPD2;SNRPD3;SNRP…	70	22	0	0.50376	-0.752132	-0.788281	-0.856786	0.211034	0.131397	0.0376114	0.0435813	0.27246	0.212367	0.0551387	0.0686011
P49915	GMPS	cytosol .GO.0005829.;ATP binding .GO.0005524.;GMP synthase .glutamine.hydrolyzing. activity .GO.0003922.;GMP synthase activity .GO.0003921.;GMP biosynthetic process .GO.0006177.;purine nucleobase biosynthetic process .GO.0009113.;purine ribonucleoside monophosphate biosynthetic process .GO.0009168.	ADA;ADSL;ADSS1;ADSS2;ALDH18A1;AMPD2;AMPD3;APRT;ATIC;BOP1;CAD;CANT1;CNNM1;CNNM2;CNNM3;CNNM4;CTPS1;CTPS2;DALRD3;DARS2;DDX18;DDX56;DHODH;DKC1;DPYD;ENPP1;ENPP3;ENTPD1;ENTPD3;ENTPD4;ENTPD5;ENTPD6;ENTPD8;EPRS1;FAAH;FAAH2;FADS6;FARSB;FBL;FDXR;GAR1;GART;GATB;GLUD1;GLUD2;GLUL;GMPR;GMPR2;GNL3;GNL3L;GTPBP4;GUK1;HAO1;HAO2;HPRT1;IAH1;IMPDH1;IMPDH2;IPO4;ITPA;KARS1;LGSN;LRRC47;MTAP;MTHFD1;MTHFD1L;MTHFD2;NOP56;N…	96	22	0	-0.44163	-0.0504694	-0.942504	-0.869244	0.0182159	0.729734	0.00154974	0.000212544	0.0373729	0.791256	0.00395935	0.00160158
Q12797	ASPH	calcium channel complex .GO.0034704.;cortical endoplasmic reticulum .GO.0032541.;endoplasmic reticulum .GO.0005783.;endoplasmic reticulum membrane .GO.0005789.;junctional sarcoplasmic reticulum membrane .GO.0014701.;plasma membrane .GO.0005886.;sarcoplasmic reticulum lumen .GO.0033018.;sarcoplasmic reticulum membrane .GO.0033017.;calcium ion binding .GO.0005509.;electron transfer activity .GO.000…	CALM1;CALML3;CALML4;CALML5;CALML6;CASQ1;CASQ2;F10;FKBP1A;FKBP1B;JPH1;JPH2;JPH3;JPH4;MTA3;RYR1;RYR2;RYR3;TRDN	176	22	0	1.21103	1.47287	1.90726	2.27578	1.01121e-05	0.000395658	2.18059e-05	3.26527e-06	0.000723297	0.00711852	0.000259765	0.000392569
Q13620	CUL4B	Cul4.RING E3 ubiquitin ligase complex .GO.0080008.;Cul4A.RING E3 ubiquitin ligase complex .GO.0031464.;Cul4B.RING E3 ubiquitin ligase complex .GO.0031465.;cytosol .GO.0005829.;extracellular exosome .GO.0070062.;nucleoplasm .GO.0005654.;nucleus .GO.0005634.;ubiquitin protein ligase binding .GO.0031625.;astrocyte differentiation .GO.0048708.;cellular response to UV .GO.0034644.;DNA damage response …	AMBRA1;BRWD3;CAND1;CDKN1B;CDT1;COP1;COPS2;COPS3;COPS4;COPS5;COPS6;COPS7A;COPS7B;COPS8;CRBN;CUL1;CUL2;CUL3;CUL4A;CUL5;CUL7;DCAF1;DCAF10;DCAF11;DCAF12;DCAF12L1;DCAF13;DCAF15;DCAF16;DCAF17;DCAF4;DCAF4L1;DCAF4L2;DCAF5;DCAF6;DCAF7;DCAF8;DCUN1D1;DCUN1D2;DCUN1D4;DCUN1D5;DDA1;DDB1;DDB2;DET1;DTL;ENSP00000497509;ERCC6;ERCC8;FBXO44;FBXW5;GLMN;GPS1;HUWE1;MCTS1;MDM2;NAE1;NEDD8;PHIP;PRMT5;RBBP7;RBX1;RNF7;SIN3A…	83	22	0	0.0176617	0.421831	0.168211	-0.00524712	0.902265	0.229369	0.116108	0.945077	0.923607	0.323664	0.147116	0.955369
Q14566	MCM6	chromosome. telomeric region .GO.0000781.;CMG complex .GO.0071162.;cytosol .GO.0005829.;MCM complex .GO.0042555.;nucleoplasm .GO.0005654.;nucleus .GO.0005634.;ATP binding .GO.0005524.;ATP hydrolysis activity .GO.0016887.;double.stranded DNA helicase activity .GO.0036121.;forked DNA.dependent helicase activity .GO.0061749.;four.way junction helicase activity .GO.0009378.;identical protein binding …	ASF1A;ASF1B;ATR;ATRIP;AURKA;CCNA1;CCNA2;CCNB1;CCNB2;CDC20;CDC45;CDC6;CDC7;CDK1;CDK2;CDK4;CDT1;CHAF1B;CHEK1;CILK1;CLSPN;CUL2;DBF4;DUT;ELOB;ELOC;EXO1;FEN1;GINS1;GINS2;GINS3;GINS4;GMNN;H4-16;KIF11;KIF23;KNTC1;LCT;LIG1;LRR1;MAD2L1;MAK;MAPRE2;MCM10;MCM2;MCM3;MCM4;MCM5;MCM7;MCM8;MCM8-2;MCM9;MCMBP;MMS22L;MOK;MSH6;NASP;NOC3L;ORC1;ORC2;ORC3;ORC4;ORC5;ORC6;PCNA;PLK1;POLA1;POLA2;POLD1;POLE;POLE2;POLE3;PRC1;…	78	22	0	-0.66504	-0.433313	-0.354895	-0.644574	0.000533868	0.0299108	0.00403306	0.00104911	0.00348565	0.0725127	0.00842522	0.00406159
Q15459	SF3A1	catalytic step 2 spliceosome .GO.0071013.;nuclear speck .GO.0016607.;nucleoplasm .GO.0005654.;nucleus .GO.0005634.;spliceosomal complex .GO.0005681.;U2 snRNP .GO.0005686.;U2.type precatalytic spliceosome .GO.0071005.;U2.type prespliceosome .GO.0071004.;U2.type spliceosomal complex .GO.0005684.;RNA binding .GO.0003723.;mRNA 3..splice site recognition .GO.0000389.;mRNA cis splicing. via spliceosome…	AQR;BCAS2;BUD13;BUD31;C19orf54;C6orf52;CCDC97;CDC40;CDC5L;CHERP;CRNKL1;CTNNBL1;CWC15;CWC22;CWC25;CWC27;DDX23;DDX42;DDX46;DHX15;DHX16;DHX38;EFTUD2;EIF4A3;HTATSF1;IK;ISY1;KIN;LRMDA;LRTOMT;LSM10;LSM2;LSM3;LSM4;LSM5;LSM6;LSM7;LSM8;LUC7L;LUC7L2;LUC7L3;MAGOH;MAGOHB;MFAP1;NCBP1;NCBP2;NCBP2L;PHF5A;PLRG1;PPIE;PPIH;PPIL1;PPIL2;PRPF19;PRPF3;PRPF31;PRPF38A;PRPF39;PRPF4;PRPF40A;PRPF40B;PRPF6;PRPF8;PRR3;PUF60;…	92	22	0	-0.873423	-2.11009	-0.538205	-1.49217	0.000531786	0.000976997	0.0172242	0.00110808	0.00347915	0.0101021	0.0282151	0.00419707
Q70CQ2	USP34	cytosol .GO.0005829.;nucleus .GO.0005634.;cysteine.type deubiquitinase activity .GO.0004843.;cysteine.type endopeptidase activity .GO.0004197.;positive regulation of canonical Wnt signaling pathway .GO.0090263.;protein deubiquitination .GO.0016579.;protein K48.linked deubiquitination .GO.0071108.;proteolysis .GO.0006508.;regulation of protein stability .GO.0031647.;Wnt signaling pathway .GO.00160…	ANKHD1-EIF4EBP3;ASH1L;MKLN1;RPS27A;SMG1;TRIP12;UBA52;UBB;UBC;USP9X	49	22	0	0.795869	0.52629	0.46705	0.349033	0.00740699	0.0281145	0.000923883	0.00259709	0.0190606	0.0691792	0.00268366	0.00755764
Q7Z478	DHX29	cytosolic small ribosomal subunit .GO.0022627.;eukaryotic 43S preinitiation complex .GO.0016282.;ATP binding .GO.0005524.;ATP hydrolysis activity .GO.0016887.;cadherin binding .GO.0045296.;helicase activity .GO.0004386.;ribonucleoside triphosphate phosphatase activity .GO.0017111.;ribosomal small subunit binding .GO.0043024.;RNA binding .GO.0003723.;RNA helicase activity .GO.0003724.;translation …	DDX3X;DDX60;EIF1;EIF1AX;EIF3B;EIF3J;EIF4A1;EIF4A2;EIF4B;EIF4G1;EIF5;FAU;HBA1;HBA1;RPS10;RPS11;RPS12;RPS13;RPS14;RPS15;RPS15A;RPS16;RPS17;RPS18;RPS19;RPS2;RPS20;RPS21;RPS23;RPS24;RPS25;RPS26;RPS27;RPS27A;RPS28;RPS29;RPS3;RPS3A;RPS4X;RPS5;RPS6;RPS7;RPS8;RPS9;RPSA	44	22	0	0.62275	0.767099	0.0606472	-0.346667	0.00567441	0.0320146	0.590511	0.0490948	0.015659	0.076327	0.630056	0.0756805
Q7Z5K2	WAPL	chromatin .GO.0000785.;chromosome .GO.0005694.;chromosome. centromeric region .GO.0000775.;cytoplasm .GO.0005737.;cytosol .GO.0005829.;intercellular bridge .GO.0045171.;intracellular membrane.bounded organelle .GO.0043231.;mitotic spindle .GO.0072686.;nucleoplasm .GO.0005654.;nucleus .GO.0005634.;ATP.dependent protein.DNA unloader activity .GO.0140083.;cell division .GO.0051301.;mitotic sister ch…	CDCA5;CHTF18;CHTF8;CTCF;DSCC1;ESCO1;ESCO2;ESPL1;MAU2;NIPBL;PDS5A;PDS5B;PLK1;PPP4R3A;RAD21;REC8;RFC3;RFC5;SGO1;SMC1A;SMC3;STAG1;STAG2;TRIP12	49	22	0	0.123524	-0.181787	0.287801	-0.235634	0.228063	0.340796	0.000573365	0.0133861	0.290811	0.43893	0.00190181	0.026084
Q8TAQ2	SMARCC2	bBAF complex .GO.0140092.;brahma complex .GO.0035060.;chromatin .GO.0000785.;kinetochore .GO.0000776.;nBAF complex .GO.0071565.;npBAF complex .GO.0071564.;nuclear matrix .GO.0016363.;nucleoplasm .GO.0005654.;protein.containing complex .GO.0032991.;RSC.type complex .GO.0016586.;SWI.SNF complex .GO.0016514.;histone binding .GO.0042393.;transcription coactivator activity .GO.0003713.;chromatin remod…	ACTB;ACTG1;ACTL6A;ACTL6B;ADNP;ARID1A;ARID1B;ARID2;BANF1;BAZ1B;BCL11A;BCL11B;BCL7A;BCL7B;BCL7C;BICRA;BICRAL;BRD7;BRD9;CHD3;CHD4;DPF1;DPF2;DPF3;H2BC10;H2BC10;H2BC6;H2BC7;H2BC8;H3-3A;H3-3A;H3C1;H3C1;H3C10;H3C11;H3C2;H3C3;H3C4;H3C6;H3C7;H3C8;H4-16;H4-16;H4C1;H4C11;H4C12;H4C13;H4C14;H4C15;H4C2;H4C3;H4C4;H4C5;H4C8;H4C9;HDAC1;HDAC2;HIST1H2AC;HIST1H2BO;HIST2H2AB;HIST2H2BE;KDM3A;KDM3B;MDC1;NCR1;NUP50;PBRM…	102	22	0	-1.00249	-1.45954	0.0468319	-0.506738	7.31964e-05	6.1666e-05	0.535747	0.00138679	0.00132584	0.00408649	0.578954	0.00489929
Q8WWQ0	PHIP	nucleus .GO.0005634.;insulin receptor binding .GO.0005158.;lysine.acetylated histone binding .GO.0070577.;cytoskeleton organization .GO.0007010.;insulin receptor signaling pathway .GO.0008286.;negative regulation of apoptotic process .GO.0043066.;negative regulation of extrinsic apoptotic signaling pathway .GO.2001237.;positive regulation of cell population proliferation .GO.0008284.;positive reg…	ATRX;CUL4A;CUL4B;DDB1	48	22	0	0.166983	-0.294402	-0.58694	-1.02627	0.217073	0.129333	1.3085e-06	0.000775631	0.279009	0.209716	0.000100945	0.00340735
Q92499	DDX1	cleavage body .GO.0071920.;cytoplasm .GO.0005737.;cytoplasmic stress granule .GO.0010494.;cytosol .GO.0005829.;membrane .GO.0016020.;mitochondrion .GO.0005739.;nucleoplasm .GO.0005654.;nucleus .GO.0005634.;ribonucleoprotein complex .GO.1990904.;tRNA.splicing ligase complex .GO.0072669.;ATP binding .GO.0005524.;ATP hydrolysis activity .GO.0016887.;chromatin binding .GO.0003682.;DNA binding .GO.000…	ATXN2;C2orf49;DDX21;DDX56;DHX15;DHX33;DHX36;DHX9;DROSHA;FAM98A;FAM98B;FAM98C;FUS;GDF3;HNRNPA1;HNRNPK;HNRNPM;MYCN;RTCB;RTRAF;TXNDC9;ZBTB8OS	100	22	0	0.0639731	-0.0425803	-0.374252	0.122195	0.524192	0.542071	0.00555572	0.253398	0.586556	0.629	0.0109239	0.308911
Q96RL7	VPS13A	cytosol .GO.0005829.;endoplasmic reticulum membrane .GO.0005789.;endosome membrane .GO.0010008.;Golgi apparatus .GO.0005794.;lipid droplet .GO.0005811.;lysosomal membrane .GO.0005765.;mitochondria.associated endoplasmic reticulum membrane contact site .GO.0044233.;mitochondrial membrane .GO.0031966.;mitochondrial outer membrane .GO.0005741.;mitochondrion .GO.0005739.;neuron projection .GO.0043005…	ADD2;JPH3;KEL;VAPA;XK	39	22	0	0.61426	0.477139	0.635368	0.84373	0.000207337	0.0446828	0.000717822	0.00140168	0.00215215	0.0964913	0.00221041	0.00494259
Q9H3U1	UNC45A	cytoplasm .GO.0005737.;cytosol .GO.0005829.;Golgi apparatus .GO.0005794.;nuclear speck .GO.0016607.;perinuclear region of cytoplasm .GO.0048471.;cadherin binding .GO.0045296.;Hsp90 protein binding .GO.0051879.;cell differentiation .GO.0030154.;chaperone.mediated protein folding .GO.0061077.;muscle organ development .GO.0007517.	AHSA1;HSP90AA1;HSP90AB1	63	22	0	0.834384	0.789524	0.451734	0.179039	0.000421513	0.000101891	0.00779108	0.114646	0.00305406	0.00459586	0.0144685	0.154656
Q9NZB2	FAM120A	cytosol .GO.0005829.;membrane .GO.0016020.;nucleus .GO.0005634.;plasma membrane .GO.0005886.;RNA binding .GO.0003723.	HNRNPA1;IGF2BP2;SYNCRIP;UPF1	69	22	0	-0.615302	-0.786064	-0.46597	-0.764559	4.15965e-05	0.00228768	6.07006e-06	0.00717527	0.00110292	0.0156311	0.000154895	0.0159575
Q9UJC3	HOOK1	centrosome .GO.0005813.;cytoplasm .GO.0005737.;FHF complex .GO.0070695.;microtubule .GO.0005874.;actin binding .GO.0003779.;dynein light intermediate chain binding .GO.0051959.;identical protein binding .GO.0042802.;microtubule binding .GO.0008017.;protein homodimerization activity .GO.0042803.;cytoplasmic microtubule organization .GO.0031122.;cytoskeleton.dependent intracellular transport .GO.00…	AKTIP;BICD2;BICDL1;CCDC88B;CLN3;DYNC1LI1;FAM160A2;FAM160B1;FAM160B2;HOOK2;HOOK3;RAB11A;RIMBP3	55	22	0	0.310512	-0.628368	-0.239562	-0.954297	0.0684329	0.00322904	0.185285	4.61338e-05	0.10701	0.0189049	0.223603	0.000792574
Q9Y4W6	AFG3L2	m.AAA complex .GO.0005745.;mitochondrial inner membrane .GO.0005743.;mitochondrion .GO.0005739.;ATP binding .GO.0005524.;ATP hydrolysis activity .GO.0016887.;ATP.dependent peptidase activity .GO.0004176.;metalloendopeptidase activity .GO.0004222.;metallopeptidase activity .GO.0008237.;unfolded protein binding .GO.0051082.;zinc ion binding .GO.0008270.;axonogenesis .GO.0007409.;calcium import into…	ACO2;CLPP;CLPX;HSPA9;HSPD1;LONP1;LYRM4;MAIP1;MCU;MICU1;MRPL13;MRPL16;MRPL17;MRPL19;MRPL22;MRPL27;MRPL3;MRPL36;MRPL4;MRPL58;MRPS11;MRPS12;MRPS14;MRPS15;MRPS16;MRPS9;NDUFA13;OMA1;PARL;PHB;PHB2;PMPCA;PMPCB;RPL23;RPS18;RPS9;SDHA;SMDT1;SPG7;TIMMDC1	60	22	0	1.39023	0.99904	1.54821	1.95645	6.94172e-05	0.00625738	1.00511e-05	0.000164541	0.00131543	0.0270507	0.000182943	0.00140004
O00429	DNM1L	brush border .GO.0005903.;clathrin.coated pit .GO.0005905.;cytoplasm .GO.0005737.;cytosol .GO.0005829.;endoplasmic reticulum .GO.0005783.;endoplasmic reticulum membrane .GO.0005789.;Golgi apparatus .GO.0005794.;intracellular membrane.bounded organelle .GO.0043231.;membrane .GO.0016020.;microtubule .GO.0005874.;mitochondrial outer membrane .GO.0005741.;mitochondrion .GO.0005739.;perinuclear region…	AVL9;BCAP31;BCL2L1;BCL2L13;BECN1;CASP8;CHCHD3;CYCS;DENR;FIS1;FUNDC1;HSPA9;HTT;IMMT;INF2;LRRK2;MARCHF5;MFF;MFN1;MFN2;MIEF1;MIEF2;MTFP1;MUL1;NSF;PARK7;PEX11A;PEX11B;PGAM5;PINK1;PPARGC1A;PRKN;RIPK1;RIPK3;SAMM50;SH3GLB1;SOD2;SOD2;SUMO2;TFAM;TOMM20;ULK1;VDAC1;VPS35;YME1L1	99	21	0	-2.10716	-1.7654	-2.06616	-3.23673	0.000799626	6.8677e-05	0.000170644	0.000189457	0.0044497	0.00408649	0.000830993	0.00149258
O14981	BTAF1	intracellular membrane.bounded organelle .GO.0043231.;nucleoplasm .GO.0005654.;ATP binding .GO.0005524.;ATP hydrolysis activity .GO.0016887.;ATP.dependent activity. acting on DNA .GO.0008094.;DNA binding .GO.0003677.;helicase activity .GO.0004386.;TBP.class protein binding .GO.0017025.;transcription coregulator activity .GO.0003712.;negative regulation of chromatin binding .GO.0035562.;negative r…	C11orf88;DR1;DRAP1;GTF2B;SMARCA2;TAF2;TBP;TBPL1;TBPL2	45	21	0	0.789443	0.204284	0.439937	-0.0809328	0.000896932	0.0137969	0.00424215	0.704904	0.0047676	0.042981	0.00876765	0.744666
O43432	EIF4G3	cytosol .GO.0005829.;eukaryotic translation initiation factor 4F complex .GO.0016281.;intracellular membraneless organelle .GO.0043232.;mRNA binding .GO.0003729.;RNA binding .GO.0003723.;RNA cap binding .GO.0000339.;translation factor activity. RNA binding .GO.0008135.;translation initiation factor activity .GO.0003743.;positive regulation of translation .GO.0045727.;regulation of translational i…	EIF3B;EIF3C;EIF3D;EIF4A1;EIF4A2;EIF4A3;EIF4B;EIF4E;EIF4E1B;EIF4E2;EIF4E3;EIF4G1;EIF4G2;EIF4H;MKNK1;NCBP1;PABPC1;PABPC4	70	21	0	-0.0317656	-0.368247	-0.1774	-0.762697	0.880925	0.126407	0.243813	0.0249391	0.904218	0.206014	0.286536	0.0432184
O95782	AP2A1	AP.2 adaptor complex .GO.0030122.;apical plasma membrane .GO.0016324.;basolateral plasma membrane .GO.0016323.;clathrin coat of trans.Golgi network vesicle .GO.0030130.;clathrin.coated endocytic vesicle .GO.0045334.;clathrin.coated endocytic vesicle membrane .GO.0030669.;cytoplasmic side of plasma membrane .GO.0009898.;cytosol .GO.0005829.;endocytic vesicle membrane .GO.0030666.;endolysosome memb…	AAK1;AFTPH;AMPH;AP1B1;AP1G1;AP1M1;AP1M2;AP1S1;AP1S2;AP1S3;AP2A2;AP2B1;AP2M1;AP2S1;AP3B1;AP3B2;AP3D1;AP3M1;AP3M2;AP3S1;AP3S2;AP4B1;AP4E1;AP4M1;AP4S1;AP5B1;AP5M1;AP5S1;AP5Z1;ARRB1;BAIAP2L2;BIN1;CLINT1;CLTA;CLTB;CLTC;CLTCL1;DAB2;DNM1;DNM2;EGF;EGFR;EHD2;ENTHD1;EPN1;EPN2;EPN3;EPS15;EPS15L1;FCHO1;FCHO2;GAK;HGS;HIP1;HTT;ITSN1;ITSN2;KCNQ5;NCALD;NECAP1;NECAP2;NUMB;OCRL;PICALM;RALBP1;REPS1;REPS2;SGIP1;SH3G…	84	21	0	0.188043	0.0800923	0.0570867	0.870495	0.359362	0.808113	0.790325	0.0504481	0.428146	0.854684	0.812526	0.077394
P20810	CAST	cytoplasm .GO.0005737.;cytosol .GO.0005829.;endoplasmic reticulum .GO.0005783.;membrane .GO.0016020.;cadherin binding .GO.0045296.;calcium.dependent cysteine.type endopeptidase inhibitor activity .GO.0010859.;endopeptidase inhibitor activity .GO.0004866.;RNA binding .GO.0003723.;negative regulation of type B pancreatic cell apoptotic process .GO.2000675.;presynaptic active zone organization .GO.1…	CAPN1;CAPN10;CAPN11;CAPN14;CAPN2;CAPN3;CAPN5;CAPN6;CAPN7;CAPN8;CAPN9;CAPNS1;CAPNS2;SPTAN1;TLN1	113	21	0	-2.57022	-2.73747	-1.9016	-2.27322	6.76297e-05	7.53146e-05	0.000428433	8.02943e-05	0.00130472	0.00409054	0.00154685	0.000990138
P35221	CTNNA1	acrosomal vesicle .GO.0001669.;actin cytoskeleton .GO.0015629.;adherens junction .GO.0005912.;catenin complex .GO.0016342.;cell junction .GO.0030054.;cell.cell junction .GO.0005911.;cytosol .GO.0005829.;flotillin complex .GO.0016600.;focal adhesion .GO.0005925.;Golgi apparatus .GO.0005794.;intercalated disc .GO.0014704.;intracellular membrane.bounded organelle .GO.0043231.;lamellipodium .GO.00300…	ACTA1;ACTB;ACTG1;ACTN1;ACTN4;AFDN;APC;APC2;AXIN1;CDC42;CDH1;CDH10;CDH11;CDH12;CDH13;CDH15;CDH17;CDH2;CDH3;CDH4;CDH5;CDH6;CDH8;CDH9;CTNNA2;CTNNA3;CTNNB1;CTNND1;CTNND2;DCHS1;EGFR;IQGAP1;JUP;LIMA1;LRATD2;LRRTM2;PKP2;PLEKHA7;TJP1;TLN1;TLN2;VCL;YWHAB;YWHAE;YWHAG;YWHAH;YWHAQ;YWHAZ	129	21	0	0.606598	-0.491429	-0.29096	-0.799959	0.00137713	0.0260249	0.0224529	4.09008e-05	0.0062029	0.0655149	0.0354462	0.000772772
P35251	RFC1	DNA replication factor C complex .GO.0005663.;Elg1 RFC.like complex .GO.0031391.;extracellular exosome .GO.0070062.;nucleoplasm .GO.0005654.;nucleus .GO.0005634.;ATP binding .GO.0005524.;ATP hydrolysis activity .GO.0016887.;DNA binding .GO.0003677.;DNA clamp loader activity .GO.0003689.;DNA clamp unloader activity .GO.0061860.;DNA.binding transcription factor binding .GO.0140297.;double.stranded …	ATAD5;ATM;BLM;BRCA1;BRD4;CDC45;CHTF18;DTL;EXO1;FEN1;LIG1;MLH1;MRE11;MSH2;MSH6;PCNA;PDS5A;POLA1;POLA2;POLD1;POLE;POLE2;PRIM1;PRIM2;RAD17;RAD50;RFC2;RFC3;RFC4;RFC5;RPA1;SMC1A;SMC2;SMC4;SPRTN;WRN;XRCC5	59	21	0	-0.43601	-0.687142	0.106275	-0.221369	0.0194802	0.0353887	0.305835	0.00777038	0.039385	0.0817311	0.351431	0.0169456
P46087	NOP2	nucleolus .GO.0005730.;nucleoplasm .GO.0005654.;nucleus .GO.0005634.;RNA binding .GO.0003723.;rRNA .cytosine.C5...methyltransferase activity .GO.0009383.;maturation of LSU.rRNA .GO.0000470.;positive regulation of cell population proliferation .GO.0008284.;regulation of signal transduction by p53 class mediator .GO.1901796.;ribosomal large subunit assembly .GO.0000027.;ribosomal large subunit biog…	AATF;ALYREF;BMS1;BOP1;BRIX1;BUD23;BYSL;CEBPZ;CHD4;DDX10;DDX18;DDX21;DDX24;DDX27;DDX31;DDX47;DDX52;DDX54;DDX55;DDX56;DHX15;DIMT1;DKC1;EBNA1BP2;EIF6;ESF1;FBL;FBLL1;FTSJ1;FTSJ3;GNL2;GNL3;GNL3L;GRWD1;GTPBP4;IMP4;KCTD19;KRR1;LOC102724159;LSG1;LTV1;MAK16;MCRS1;METTL1;MPHOSPH10;MRTO4;MTFMT;MTREX;MYBBP1A;NAT10;NHP2;NIFK;NIP7;NLE1;NMD3;NOB1;NOC2L;NOC3L;NOC4L;NOL10;NOL12;NOL6;NOLC1;NOP14;NOP53;NOP56;NOP58;…	66	21	0	0.0898946	-0.592738	-0.494756	-0.881966	0.099652	0.000296824	0.000574761	0.00033163	0.145991	0.00640915	0.00190546	0.00207837
P46940	IQGAP1	actin filament .GO.0005884.;apical plasma membrane .GO.0016324.;axon .GO.0030424.;basolateral plasma membrane .GO.0016323.;cell cortex .GO.0005938.;cortical actin cytoskeleton .GO.0030864.;cytoplasm .GO.0005737.;cytoplasmic ribonucleoprotein granule .GO.0036464.;cytoplasmic side of plasma membrane .GO.0009898.;cytosol .GO.0005829.;extracellular exosome .GO.0070062.;focal adhesion .GO.0005925.;gro…	ACTB;ACTG1;ACTN4;AKAP5;AKT1;APC;ARF6;ARHGAP1;ARHGEF4;ARRB1;ARRB2;BRAF;CALM1;CALM1;CALML3;CALML4;CALML5;CALML6;CD44;CDC42;CDH1;CDH17;CLASRP;CLIP1;CTNNA1;CTNNB1;CXCR2;CYBB;DIAPH1;DVL1;EGFR;ERBB2;ESR1;EXOC1;EXOC4;EXOC7;EZR;FLNA;FN1;IQGAP2;IQGAP3;ITGB1BP2;KDR;KPNB1;KRAS;KSR1;MAP2K1;MAPK1;MAPK3;MEN1;MYH10;MYH9;MYL6;MYL6B;NCK1;NGFR;NPHS1;PAK6;PPP2R1A;PRKACA;PSMD11;RAC1;RAC2;RAC3;RACGAP1;RAF1;RAP1A;RAP1…	387	21	0	0.131956	-0.33626	0.178655	-0.0925789	0.57847	0.292913	0.586212	0.634262	0.637601	0.390313	0.625886	0.68139
P50748	KNTC1	actin cytoskeleton .GO.0015629.;cytoplasm .GO.0005737.;cytosol .GO.0005829.;kinetochore microtubule .GO.0005828.;nucleus .GO.0005634.;plasma membrane .GO.0005886.;RZZ complex .GO.1990423.;spindle pole .GO.0000922.;small GTPase binding .GO.0031267.;cell division .GO.0051301.;mitotic sister chromatid segregation .GO.0000070.;mitotic spindle assembly checkpoint signaling .GO.0007094.;protein localiz…	ASPM;BRCA1;BUB1;BUB1B;BUB3;CCNB1;CCNB2;CDC20;CDC6;CDCA5;CDCA8;CDK1;CENPE;CENPF;DLGAP5;ESPL1;EXO1;FANCD2;INCENP;KIF11;KIF15;KIF23;MAD2L1;MCM5;MCM6;MELK;NCAPG2;NCAPH;NDC80;NUF2;PLK1;SMC2;TTK;ZW10;ZWILCH;ZWINT	47	21	0	0.612472	0.414642	0.062432	-0.0968501	0.000539123	0.0482693	0.152289	0.335654	0.00350682	0.102222	0.187977	0.393676
Q02241	KIF23	centralspindlin complex .GO.0097149.;centrosome .GO.0005813.;cytoplasm .GO.0005737.;cytosol .GO.0005829.;Flemming body .GO.0090543.;focal adhesion .GO.0005925.;kinesin complex .GO.0005871.;microtubule .GO.0005874.;midbody .GO.0030496.;mitochondrion .GO.0005739.;mitotic spindle .GO.0072686.;nucleoplasm .GO.0005654.;nucleus .GO.0005634.;spindle .GO.0005819.;ATP binding .GO.0005524.;ATP hydrolysis a…	ANLN;ARF3;ARF6;ASPM;AURKA;AURKB;BIRC5;BIRC6;BRCA1;BUB1;BUB1B;CCNA2;CCNB1;CCNB2;CDC20;CDC45;CDCA2;CDCA3;CDCA5;CDCA8;CDK1;CENPA;CENPE;CENPF;CENPI;CEP55;CIT;DEPDC1;DLGAP5;ECT2;ESPL1;FOXM1;HJURP;HMMR;INCENP;KIF11;KIF13B;KIF14;KIF15;KIF18A;KIF18B;KIF20A;KIF20B;KIF21A;KIF22;KIF25;KIF27;KIF2A;KIF2C;KIF4A;KIF4B;KIFC1;KIFC2;KIFC3;KNL1;KNTC1;KPNA2;LIG3;MAD2L1;MCM10;MCM2;MCM3;MCM4;MCM5;MCM6;MCM7;MELK;MICAL3…	56	21	0	0.370735	1.12992	0.235124	-0.0860436	0.0173183	0.000785586	0.00081779	0.245951	0.035886	0.00924877	0.00244535	0.300862
Q03252	LMNB2	intermediate filament .GO.0005882.;nuclear envelope .GO.0005635.;nuclear lamina .GO.0005652.;nuclear membrane .GO.0031965.;identical protein binding .GO.0042802.;structural constituent of cytoskeleton .GO.0005200.;heterochromatin formation .GO.0031507.;nuclear envelope organization .GO.0006998.;nuclear migration .GO.0007097.;nuclear pore localization .GO.0051664.;protein localization to nuclear e…	ACTB;BANF1;CASP6;EMD;GAPDH;GZMB;LBR;LEMD3;LMNA;LMNB1;MCM3;MCM7;MYC;SENP2;SUN1;TIMM13;TMPO	100	21	0	0.785607	-0.412322	0.66231	0.252901	0.0319922	0.159379	0.00347989	0.0748497	0.0583744	0.245744	0.0075021	0.107757
Q03701	CEBPZ	CCAAT.binding factor complex .GO.0016602.;intracellular membrane.bounded organelle .GO.0043231.;nucleoplasm .GO.0005654.;nucleus .GO.0005634.;RNA binding .GO.0003723.;transcription coactivator activity .GO.0003713.;positive regulation of transcription by RNA polymerase II .GO.0045944.	AATF;BMS1;BOP1;BRIX1;BYSL;CTF1;DCAF13;DDX10;DDX18;DDX24;DDX27;DDX31;DDX52;DDX54;DDX55;DDX56;DHX15;DHX32;DIEXF;DKC1;DQX1;EBNA1BP2;ESF1;FBL;FTSJ3;GNL2;GNL3;GNL3L;GRWD1;GTPBP4;HEATR1;IMP4;KCTD19;KRI1;KRR1;LOC102724159;LSG1;LTV1;MAK16;MPHOSPH10;MRTO4;MTREX;MYBBP1A;NAT10;NFYA;NFYB;NFYC;NGDN;NIFK;NIP7;NLE1;NMD3;NOB1;NOC2L;NOC3L;NOL10;NOL6;NOLC1;NOP14;NOP2;NOP53;NOP56;NOP58;NOP9;NSA2;NSUN2;NSUN6;P2RY1;P…	59	21	0	0.503961	-0.117712	0.0779765	-0.0903502	0.0341239	0.381311	0.509774	0.102462	0.0613254	0.47951	0.553501	0.140559
Q13136	PPFIA1	axon .GO.0030424.;cell cortex .GO.0005938.;cytoplasm .GO.0005737.;cytosol .GO.0005829.;focal adhesion .GO.0005925.;presynaptic active zone .GO.0048786.;protein.containing complex .GO.0032991.;Schaffer collateral . CA1 synapse .GO.0098685.;spine apparatus .GO.0097444.;cell.matrix adhesion .GO.0007160.;cortical microtubule organization .GO.0043622.;negative regulation of protein localization to pla…	APBA1;CLASRP;ERC1;ERC2;GIT1;GIT2;GRIP1;ING4;KIF1A;LTO1;PHLDB2;PPFIBP1;PPFIBP2;PPP2CA;PPP2CB;PPP2R1A;PPP2R5D;PTPRD;PTPRF;PTPRS;RIMS1;SYN1;SYN2;UNC13B	50	21	0	0.20064	-0.150704	-0.811765	-1.02337	0.146496	0.247621	0.000361504	6.03766e-05	0.200879	0.343516	0.00136673	0.000876988
Q13618	CUL3	centrosome .GO.0005813.;Cul3.RING ubiquitin ligase complex .GO.0031463.;cytoplasm .GO.0005737.;cytosol .GO.0005829.;extracellular exosome .GO.0070062.;glutamatergic synapse .GO.0098978.;Golgi apparatus .GO.0005794.;membrane .GO.0016020.;mitotic spindle .GO.0072686.;nucleoplasm .GO.0005654.;nucleus .GO.0005634.;plasma membrane .GO.0005886.;polar microtubule .GO.0005827.;postsynapse .GO.0098794.;sp…	ABTB1;ANK1;ANKFY1;ARIH1;AURKB;BCL6;BECN1;BRCA1;BTBD1;BTBD10;BTBD2;BTBD6;BTRC;CAND1;CAND2;CASP8;CCNE1;CDC34;CELA1;COPS2;COPS3;COPS4;COPS5;COPS6;COPS7A;COPS7B;COPS8;CUL1;CUL2;CUL4A;CUL4B;CUL5;CUL7;CUL9;DAXX;DCUN1D1;DCUN1D2;DCUN1D3;DCUN1D4;DCUN1D5;DDB1;DIABLO;DIABLO;DVL2;E5RI56;ELOC;ENC1;FAF1;FBXW11;FBXW7;GAN;GLI1;GLI2;GLI3;GLMN;GPS1;HEY1;IBTK;KBTBD13;KBTBD2;KBTBD4;KBTBD6;KBTBD7;KBTBD8;KCTD10;KCTD11…	55	21	0	0.252637	0.3039	-0.455538	1.38536	0.530151	0.156505	0.0792568	0.0355418	0.592706	0.242363	0.105604	0.0578955
Q32MZ4	LRRFIP1	cytoplasm .GO.0005737.;cytoskeleton .GO.0005856.;cytosol .GO.0005829.;nucleus .GO.0005634.;plasma membrane .GO.0005886.;cadherin binding .GO.0045296.;DNA binding .GO.0003677.;DNA.binding transcription factor activity. RNA polymerase II.specific .GO.0000981.;DNA.binding transcription repressor activity. RNA polymerase II.specific .GO.0001227.;double.stranded RNA binding .GO.0003725.;protein homodi…	CTNNB1;DDX41;DHX36;FLII;GCFC2;IFI16;MYD88;TMOD1	100	21	0	-2.70708	-2.42089	-1.86177	-2.24889	8.92749e-06	0.00136934	7.88667e-06	6.65491e-07	0.000668652	0.0122069	0.000167821	0.000339265
Q5T4S7	UBR4	centrosome .GO.0005813.;cytoplasm .GO.0005737.;cytosol .GO.0005829.;endosome .GO.0005768.;ficolin.1.rich granule membrane .GO.0101003.;membrane .GO.0016020.;nucleoplasm .GO.0005654.;plasma membrane .GO.0005886.;specific granule membrane .GO.0035579.;tertiary granule membrane .GO.0070821.;calmodulin binding .GO.0005516.;ubiquitin protein ligase activity .GO.0061630.;ubiquitin.protein transferase a…	CALM1;CALML3;CALML4;CALML5;CALML6;HUWE1;KCMF1;RBL2;RNF181;STAT2;UBE2A;UBR1;UBR2;UBR5	219	21	0	-0.472883	-0.593073	-0.202967	0.0186907	0.010711	0.0274323	0.0481871	0.805893	0.0249379	0.0681552	0.0686169	0.833077
Q5T5P2	KIAA1217	centrosome .GO.0005813.;cytoplasm .GO.0005737.;embryonic skeletal system development .GO.0048706.	ACAN;IDH3A	50	21	0	-1.40442	-1.68864	0.479657	0.0414912	0.000588816	0.00309986	0.00693708	0.711208	0.00366508	0.0184351	0.013165	0.749594
Q6PKG0	LARP1	cytoplasm .GO.0005737.;cytoplasmic stress granule .GO.0010494.;cytosol .GO.0005829.;membrane .GO.0016020.;cadherin binding .GO.0045296.;eukaryotic initiation factor 4E binding .GO.0008190.;mRNA 3..UTR binding .GO.0003730.;mRNA 5..UTR binding .GO.0048027.;ribosomal small subunit binding .GO.0043024.;RNA 7.methylguanosine cap binding .GO.0000340.;RNA binding .GO.0003723.;RNA cap binding .GO.0000339…	COL7A1;EIF4E;EIF4G1;LARP1B;MSI1;PABPC1;PABPC4;RPTOR;SERBP1;YBX1	87	21	0	-0.861393	-0.884753	-1.71174	-2.09401	0.0254733	0.0938532	0.0184272	0.0162939	0.0485875	0.1651	0.0298876	0.0305373
Q7RTP6	MICAL3	cell cortex .GO.0005938.;cell projection .GO.0042995.;cytosol .GO.0005829.;Flemming body .GO.0090543.;intercellular bridge .GO.0045171.;nucleoplasm .GO.0005654.;nucleus .GO.0005634.;plasma membrane .GO.0005886.;spindle .GO.0005819.;actin binding .GO.0003779.;F.actin monooxygenase activity .GO.0120501.;FAD binding .GO.0071949.;metal ion binding .GO.0046872.;molecular adaptor activity .GO.0060090.;…	ERC1;KIF23;NEDD9;NINL;RAB8A	58	21	0	-0.39771	-0.702277	-0.305946	-0.588924	0.0540772	0.00202402	0.0121185	0.0147093	0.0885616	0.0147149	0.0210395	0.0280591
Q7Z2W4	ZC3HAV1	cytoplasm .GO.0005737.;cytosol .GO.0005829.;late endosome .GO.0005770.;lysosome .GO.0005764.;nucleus .GO.0005634.;cadherin binding .GO.0045296.;RNA binding .GO.0003723.;zinc ion binding .GO.0008270.;defense response to virus .GO.0051607.;innate immune response .GO.0045087.;negative regulation of viral genome replication .GO.0045071.;positive regulation of canonical NF.kappaB signal transduction .…	AGO2;DDX58;EIF4A1;EXOSC5;EXOSC7;FXR1;IFI16;KHNYN;PARN;PARP1;PARP12;TRIM25	63	21	0	-0.331602	-0.250996	-0.497655	-0.358414	0.0681293	0.274162	0.0849005	0.0380823	0.106691	0.37107	0.112087	0.0613474
Q7Z6E9	RBBP6	centrosome .GO.0005813.;chromosome .GO.0005694.;cytosol .GO.0005829.;nuclear speck .GO.0016607.;nucleolus .GO.0005730.;nucleus .GO.0005634.;protein.containing complex .GO.0032991.;protein kinase binding .GO.0019901.;RNA binding .GO.0003723.;ubiquitin protein ligase activity .GO.0061630.;ubiquitin.protein transferase activity .GO.0004842.;zinc ion binding .GO.0008270.;DNA damage response .GO.00069…	ARID4A;CLK2;CLK3;CPSF1;CPSF2;CPSF3;CPSF4;CPSF4L;CSTF2;CSTF2T;CSTF3;FIP1L1;KIAA1614;MDM2;PAPOLA;PAPOLB;PAPOLG;PCF11;PPP1CA;PPP1CB;SON;SYMPK;TP53;UBE3D;WDR33;WDR77;WDR82;YBX1;ZBTB38	40	21	0	-0.431548	-1.15595	-0.459221	-1.00056	0.0186671	0.0035201	0.00015567	0.000349095	0.0380743	0.0197186	0.000785092	0.00213607
Q86UE4	MTDH	apical plasma membrane .GO.0016324.;bicellular tight junction .GO.0005923.;cytoplasm .GO.0005737.;endoplasmic reticulum .GO.0005783.;endoplasmic reticulum membrane .GO.0005789.;fibrillar center .GO.0001650.;intercellular canaliculus .GO.0046581.;nuclear body .GO.0016604.;nuclear membrane .GO.0031965.;nucleus .GO.0005634.;perinuclear region of cytoplasm .GO.0048471.;double.stranded RNA binding .GO…	AGO2;AKT1;BCCIP;CRISP3;DPYD;FMR1;RPL4;SND1;TFCP2;TYMS	107	21	0	-0.801951	-1.62019	-0.102431	-0.50779	0.00707002	0.000145542	0.102655	0.0713563	0.0183855	0.00513115	0.132164	0.103637
Q86V48	LUZP1	actin cytoskeleton .GO.0015629.;actin filament .GO.0005884.;bicellular tight junction .GO.0005923.;centrosome .GO.0005813.;CERF complex .GO.0090537.;chromosome. centromeric region .GO.0000775.;ciliary basal body .GO.0036064.;cytoplasm .GO.0005737.;dendrite .GO.0030425.;extracellular exosome .GO.0070062.;membrane .GO.0016020.;microtubule .GO.0005874.;midbody .GO.0030496.;perikaryon .GO.0043204.;sp…	DAPK3	46	21	0	-0.641678	-0.401739	-2.08723	-2.44549	0.0059376	0.12744	0.000506574	1.34293e-06	0.01619	0.207129	0.0017446	0.000339265
Q8NI35	PATJ	apical junction complex .GO.0043296.;apical part of cell .GO.0045177.;apical plasma membrane .GO.0016324.;bicellular tight junction .GO.0005923.;cell junction .GO.0030054.;centriolar satellite .GO.0034451.;cytoplasm .GO.0005737.;cytosol .GO.0005829.;extracellular exosome .GO.0070062.;perinuclear region of cytoplasm .GO.0048471.;plasma membrane .GO.0005886.;establishment of apical.basal cell polar…	AMOT;AMOTL1;AMOTL2;ARHGAP17;ARHGEF18;CASK;CDC42;CGN;CLDN1;CLDN7;CRB1;CRB2;CRB3;EPB41L5;JAM3;LIN7A;LIN7C;MPDZ;MPP5;MPP6;NF2;NPHP1;OCLN;PARD3;PARD6A;PLCB4;TJP1;TJP2;TJP3;UBE3A;WWC1;YAP1	54	21	0	-0.934546	-0.820695	-0.160946	-0.645243	0.000372283	0.000402282	0.0679165	0.0068719	0.00289179	0.00717721	0.0922207	0.0154383
Q92614	MYO18A	actomyosin .GO.0042641.;cell surface .GO.0009986.;cytoplasm .GO.0005737.;endoplasmic reticulum.Golgi intermediate compartment .GO.0005793.;Golgi membrane .GO.0000139.;membrane .GO.0016020.;microtubule organizing center .GO.0005815.;myosin filament .GO.0032982.;myosin II complex .GO.0016460.;trans.Golgi network .GO.0005802.;actin filament binding .GO.0051015.;ADP binding .GO.0043531.;ATP binding .…	CDC42BPA;ETV6;FGFR1;FGFR1OP;FGFR1OP2;GOLPH3;GOLPH3L;LURAP1;MYL1;MYL12A;MYL12B;MYL3;MYL4;MYL5;MYL6;MYL6B;MYL9;MYLPF;TIAF1;TRIM24;TRIP11;ZMYM2	47	21	0	0.250036	-0.0875083	0.465224	0.0478286	0.0188933	0.610948	0.0294089	0.624875	0.0384163	0.690388	0.0446477	0.673452
Q92888	ARHGEF1	cytoplasm .GO.0005737.;cytosol .GO.0005829.;plasma membrane .GO.0005886.;G protein.coupled receptor binding .GO.0001664.;GTPase activator activity .GO.0005096.;guanyl.nucleotide exchange factor activity .GO.0005085.;RNA binding .GO.0003723.;G protein.coupled receptor signaling pathway .GO.0007186.;regulation of small GTPase mediated signal transduction .GO.0051056.;Rho protein signal transduction…	AKAP13;ARHGEF11;ARHGEF12;ARHGEF28;ARHGEF6;ARHGEF7;ARRB2;CD44;CDC42;GNA12;GNA13;GNAQ;LAMTOR1;MCF2;PTK2;PTK2B;RGS1;RGS10;RGS11;RGS12;RGS13;RGS16;RGS17;RGS18;RGS19;RGS20;RGS21;RGS4;RGS5;RGS6;RGS7;RGS8;RHOA;RHOB;RHOC;ROCK1;ROCK2	56	21	0	0.8026	-0.0168422	-0.736394	0.393349	0.00223638	0.925611	0.000156085	0.00626258	0.00834635	0.945691	0.000786102	0.0143873
Q92922	SMARCC1	brahma complex .GO.0035060.;chromatin .GO.0000785.;cytoplasm .GO.0005737.;GBAF complex .GO.0140288.;kinetochore .GO.0000776.;male germ cell nucleus .GO.0001673.;nBAF complex .GO.0071565.;npBAF complex .GO.0071564.;nuclear matrix .GO.0016363.;nucleoplasm .GO.0005654.;nucleus .GO.0005634.;protein.containing complex .GO.0032991.;RSC.type complex .GO.0016586.;SWI.SNF complex .GO.0016514.;XY body .GO.…	ACTB;ACTG1;ACTL6A;ACTL6B;ARID1A;ARID1B;ARID2;ARID4B;BANF1;BAZ1B;BCL11A;BCL11B;BCL7A;BCL7B;BCL7C;BDP1;BICRA;BICRAL;BRD2;BRD4;BRD7;BRD9;CARM1;CHD4;CHD7;CLSPN;DPF1;DPF2;DPF3;EP300;H2AZ1;H3C1;H4-16;HDAC1;HIST2H2BE;HIST2H3A;KDM1A;KDM3A;KDM3B;MDC1;MYC;NCOR1;NCR1;NR3C1;PBRM1;PHF10;PPARG;PRMT5;RB1;SIN3A;SMAD2;SMARCA1;SMARCA2;SMARCA4;SMARCA5;SMARCB1;SMARCC2;SMARCD1;SMARCD2;SMARCD3;SMARCE1;SOX2;SS18;SS18L1…	63	21	0	-2.23388	-1.80896	-1.62415	-1.77404	6.50913e-06	0.00828987	0.000107968	0.00034165	0.000587298	0.0314181	0.000623004	0.00210613
Q9BPX3	NCAPG	condensed chromosome .GO.0000793.;condensed chromosome. centromeric region .GO.0000779.;condensed nuclear chromosome .GO.0000794.;condensin complex .GO.0000796.;cytoplasm .GO.0005737.;cytosol .GO.0005829.;membrane .GO.0016020.;nucleus .GO.0005634.;cell division .GO.0051301.;mitotic chromosome condensation .GO.0007076.;positive regulation of chromosome condensation .GO.1905821.;positive regulation…	ASPM;AURKA;AURKB;BIRC5;BUB1;BUB1B;CCNA2;CCNB1;CCNB2;CDC20;CDC45;CDCA2;CDCA3;CDCA5;CDCA8;CDK1;CDKN3;CENPA;CENPE;CENPF;CENPU;CEP55;CHEK1;CKAP2L;DCAF16;DEPDC1;DEPDC1B;DLGAP5;DTL;ECT2;ERCC6L;ESPL1;EXO1;FAM184B;FANCI;FOXM1;GINS2;HJURP;HMMR;KIF11;KIF14;KIF15;KIF18A;KIF20A;KIF20B;KIF23;KIF2C;KIF4A;KIFC1;LCORL;MAD2L1;MCM10;MELK;MIS18BP1;MKI67;MND1;NCAPD2;NCAPD3;NCAPG2;NCAPH;NCAPH2;NDC80;NEK2;NUF2;NUSAP1;…	69	21	0	0.642737	0.847376	0.321385	0.029748	0.00802227	0.000177396	4.41966e-05	0.811548	0.0202214	0.0055298	0.000375936	0.838381
Q9BUJ2	HNRNPUL1	nucleoplasm .GO.0005654.;nucleus .GO.0005634.;ribonucleoprotein complex .GO.1990904.;synapse .GO.0045202.;enzyme binding .GO.0019899.;RNA binding .GO.0003723.;alternative mRNA splicing. via spliceosome .GO.0000380.;response to virus .GO.0009615.;RNA processing .GO.0006396.	BRCA1;EWSR1;HNRNPF;HNRNPH1;HNRNPH3;HNRNPM;NUP62;NUP98;NUTF2;NXF1;NXT1;RAE1;RBMX;SF1;SF3A2;SRSF9;WWP2;ZNF207	70	21	0	-1.1645	-1.59101	-0.811973	-1.13104	0.0284933	0.00627019	0.0201153	0.102104	0.0532225	0.0270659	0.0322338	0.140098
Q9BUQ8	DDX23	catalytic step 2 spliceosome .GO.0071013.;chromatin .GO.0000785.;extracellular exosome .GO.0070062.;nucleolus .GO.0005730.;nucleoplasm .GO.0005654.;nucleus .GO.0005634.;U4.U6 x U5 tri.snRNP complex .GO.0046540.;U5 snRNP .GO.0005682.;ATP binding .GO.0005524.;ATP hydrolysis activity .GO.0016887.;mRNA binding .GO.0003729.;RNA binding .GO.0003723.;RNA helicase activity .GO.0003724.;cis assembly of pr…	AAR2;CD2BP2;CDC5L;CLK1;CRNKL1;CWC22;CWC25;CWC27;DHX15;DHX16;DHX38;DHX8;EAPP;EFTUD2;GCFC2;HTATSF1;LSM2;LSM3;LSM4;LSM5;LSM6;LSM7;LSM8;LUC7L;LUC7L3;NFRKB;PAXBP1;PHF5A;PPIH;PRPF18;PRPF19;PRPF3;PRPF31;PRPF4;PRPF4B;PRPF6;PRPF8;RBM25;RBM42;RSRC1;SART1;SART3;SF1;SF3A1;SF3A2;SF3A3;SF3B1;SF3B2;SF3B3;SF3B4;SF3B5;SF3B6;SLU7;SNRNP200;SNRNP27;SNRNP40;SNRNP70;SNRPA;SNRPA1;SNRPB;SNRPB2;SNRPC;SNRPD1;SNRPD2;SNRPD3…	46	21	0	0.455203	0.14595	0.0936894	0.163342	0.0342195	0.430171	0.539939	0.324204	0.0614455	0.527425	0.582698	0.381715
Q9BVJ6	UTP14A	cytosol .GO.0005829.;nucleolus .GO.0005730.;nucleoplasm .GO.0005654.;small.subunit processome .GO.0032040.;RNA binding .GO.0003723.;rRNA processing .GO.0006364.	AATF;ABT1;BMS1;BOP1;BUD23;BYSL;C1D;C1orf131;CEBPZ;DCAF13;DDX10;DDX18;DDX24;DDX27;DDX52;DDX54;DDX56;DHX15;DHX37;DIEXF;DIMT1;DKC1;DNTTIP2;EBNA1BP2;EMG1;ESF1;EXOSC1;EXOSC10;EXOSC2;EXOSC3;EXOSC4;EXOSC5;EXOSC7;EXOSC8;EXOSC9;FAM207A;FAU;FBL;FBLL1;FCF1;FTSJ3;GNL2;GNL3L;GRWD1;GTPBP4;HEATR1;IMP3;IMP4;KRI1;KRR1;LOC102724159;LSG1;LTV1;MAK16;MCC;MPHOSPH10;MTREX;NAT10;NGDN;NIFK;NOB1;NOC2L;NOC3L;NOC4L;NOL10;NO…	47	21	0	-0.107587	-1.33803	-1.21109	-1.46705	0.599166	0.000246073	0.000107121	0.00102168	0.656796	0.00612696	0.000621258	0.00399909
Q9BXP5	SRRT	cytoplasm .GO.0005737.;nuclear body .GO.0016604.;nucleoplasm .GO.0005654.;protein.containing complex .GO.0032991.;ribonucleoprotein complex .GO.1990904.;DNA binding .GO.0003677.;mRNA cap binding complex binding .GO.0140262.;protein.macromolecule adaptor activity .GO.0030674.;RNA binding .GO.0003723.;mRNA processing .GO.0006397.;neuronal stem cell population maintenance .GO.0097150.;positive regul…	ALYREF;CCAR1;CCDC12;CDC40;CHD4;CPSF6;CTNNBL1;CWC22;CWC27;DDX39B;DDX5;DHX16;DHX38;DHX9;DICER1;DLL3;DNAJC8;DROSHA;EGF;EIF4A3;FAU;GNLY;GPKOW;HNRNPA1;HNRNPK;HNRNPL;HNRNPM;HSPA8;HTATSF1;IK;ILF2;ILF3;JAG1;JAG2;KHSRP;LUC7L3;MAML1;MAML2;MFAP1;MTREX;NCBP1;NCBP2;NCBP3;NOTCH1;NOTCH2;NOTCH3;NOTCH4;PHAX;PPIL1;PPIL2;PPIL3;PPP1R8;PQBP1;PRPF38A;PRPF40A;PRPF4B;PRPF6;PTBP1;RBM25;RBM39;RBM5;RBM7;RBPJ;RNF113A;SARNP;…	85	21	0	0.732074	0.0803084	-0.317321	-0.774459	0.0286816	0.718794	0.00316595	0.0031911	0.0535274	0.782307	0.00698275	0.00871045
Q9C0C9	UBE2O	cytoplasm .GO.0005737.;cytosol .GO.0005829.;nuclear body .GO.0016604.;nucleoplasm .GO.0005654.;nucleus .GO.0005634.;ATP binding .GO.0005524.;RNA binding .GO.0003723.;ubiquitin conjugating enzyme activity .GO.0061631.;ubiquitin protein ligase activity .GO.0061630.;ubiquitin.protein transferase activity .GO.0004842.;positive regulation of BMP signaling pathway .GO.0030513.;protein K63.linked ubiqui…	BAP1;MEPCE;NAP1L1;UBA1;UBA52;UBA6;UBA7;UBC;WDR26;ZNF687	58	21	0	-1.87119	-1.27415	-0.521724	-1.16542	0.000389327	0.000709512	0.00798535	0.00226721	0.00293891	0.0089015	0.0147565	0.00683287
Q9C0D5	TANC1	axon terminus .GO.0043679.;dendrite .GO.0030425.;glutamatergic synapse .GO.0098978.;neuronal cell body .GO.0043025.;postsynaptic density .GO.0014069.;dendritic spine maintenance .GO.0097062.;myoblast fusion .GO.0007520.;regulation of postsynapse organization .GO.0099175.;visual learning .GO.0008542.	AGAP3;DLG1;DLG4;DLGAP1;INA	44	21	0	-0.123732	0.527932	-0.984309	-0.364028	0.421358	0.0348537	0.00735787	0.129614	0.487676	0.0808833	0.0138122	0.172093
Q9NR30	DDX21	B.WICH complex .GO.0110016.;chromosome .GO.0005694.;cytosol .GO.0005829.;membrane .GO.0016020.;mitochondrion .GO.0005739.;nucleolus .GO.0005730.;nucleoplasm .GO.0005654.;7SK snRNA binding .GO.0097322.;ATP binding .GO.0005524.;ATP hydrolysis activity .GO.0016887.;double.stranded RNA binding .GO.0003725.;identical protein binding .GO.0042802.;miRNA binding .GO.0035198.;mRNA binding .GO.0003729.;RNA…	ACTB;BAZ1B;BOP1;BRIX1;CDK9;DDX1;DDX18;DDX24;DDX27;DEK;DHX15;DHX33;DHX36;DHX8;DHX9;DKC1;EBNA1BP2;ERCC6;FBL;FTSJ3;GNL3;GTPBP4;H4-16;HEXIM1;HNRNPA1;HNRNPC;HNRNPR;HNRNPU;KPNA2;LARP7;MEPCE;MYBBP1A;MYO1C;NIFK;NOP2;NOP56;NOP58;NPM1;PES1;POLR1A;POLR1B;POLR1E;RBM34;RBM39;RRP1B;RRS1;RSL1D1;SF3B1;SIRT7;SMARCA5;SRPK1;SRSF2;SSRP1;SYNCRIP;TLE5;TOP1;WDR12;WDR43;WDR46;YBX1	151	21	0	-0.456996	-0.55563	-0.827489	-1.01106	0.0284612	0.00295593	9.61933e-06	0.00155439	0.0531779	0.0179798	0.00018068	0.00527322
Q9NSE4	IARS2	mitochondrial matrix .GO.0005759.;mitochondrion .GO.0005739.;aminoacyl.tRNA editing activity .GO.0002161.;ATP binding .GO.0005524.;isoleucine.tRNA ligase activity .GO.0004822.;tRNA binding .GO.0000049.;isoleucyl.tRNA aminoacylation .GO.0006428.;mitochondrial translation .GO.0032543.;tRNA aminoacylation for protein translation .GO.0006418.	AARS1;AARS2;AIMP1;CARS1;CARS2;CS;DARS2;EARS2;EEF1E1;EPRS1;FARS2;FARSB;FASTKD3;GARS1;HARS1;HARS2;IARS1;KARS1;LARS1;LARS2;LRRC47;MARS1;MARS2;NARS1;NARS2;PARS2;QARS1;RARS1;RARS2;SARS1;SARS2;SARS2-2;TARS1;TARS2;TARS3;VARS1;VARS2;WARS1;WARS2;YARS1;YARS2	66	21	0	0.771259	1.37965	1.43175	1.62964	0.00614665	6.67346e-05	2.59331e-07	2.36046e-05	0.0165556	0.00408649	5.53672e-05	0.000641008
Q9NVP1	DDX18	chromosome .GO.0005694.;membrane .GO.0016020.;nucleolus .GO.0005730.;ATP binding .GO.0005524.;ATP hydrolysis activity .GO.0016887.;RNA binding .GO.0003723.;RNA helicase activity .GO.0003724.;maturation of LSU.rRNA from tricistronic rRNA transcript .SSU.rRNA. 5.8S rRNA. LSU.rRNA. .GO.0000463.	AATF;ABCE1;ABT1;BMS1;BOP1;BRD4;BRIX1;BYSL;CEBPZ;DCAF13;DDX10;DDX17;DDX21;DDX24;DDX27;DDX31;DDX47;DDX5;DDX50;DDX52;DDX54;DDX55;DDX56;DHX15;DHX8;DIMT1;DKC1;EBNA1BP2;EIF4A3;EIF4E;EIF6;ESF1;FBL;FBLL1;FLT3LG;FTSJ3;GMPS;GNL2;GNL3;GNL3L;GPATCH2;GPATCH2L;GRWD1;GTPBP4;HEATR1;IMP4;KRR1;LARP7;LOC102724159;LSG1;LTV1;LYAR;MAK16;MPHOSPH10;MRTO4;MTREX;NAT10;NHP2;NIFK;NIP7;NLE1;NMD3;NOB1;NOC2L;NOC3L;NOC4L;NOL10;…	106	21	0	-0.365488	-1.11783	-0.904994	-0.592494	0.0858662	0.00039395	4.55461e-05	0.00204798	0.129041	0.00711684	0.000383342	0.00639147
Q9Y263	PLAA	cytoplasm .GO.0005737.;extracellular exosome .GO.0070062.;nucleus .GO.0005634.;synapse .GO.0045202.;phospholipase A2 activator activity .GO.0016005.;ubiquitin binding .GO.0043130.;cellular response to lipopolysaccharide .GO.0071222.;inflammatory response .GO.0006954.;macroautophagy .GO.0016236.;negative regulation of protein K63.linked ubiquitination .GO.1900045.;nervous system development .GO.00…	ANKZF1;CAAP1;FAAP100;FAF1;FAF2;HDAC6;NPLOC4;NSFL1C;PDIA3;RPS27A;SPATA5;SPATA5L1;UBA52;UBB;UBC;UBE4A;UBE4B;UBQLN1;UBXN1;UBXN11;UBXN2A;UBXN2B;UBXN6;UBXN7;UFD1;VCP;YOD1	58	21	0	0.322488	0.270374	-0.595671	-0.146012	0.00453068	0.108391	9.55506e-05	0.0534982	0.0133482	0.183178	0.000581779	0.0811212
O14974	PPP1R12A	A band .GO.0031672.;actin cytoskeleton .GO.0015629.;centrosome .GO.0005813.;contractile muscle fiber .GO.0043292.;cytoplasm .GO.0005737.;cytosol .GO.0005829.;focal adhesion .GO.0005925.;kinetochore .GO.0000776.;nucleolus .GO.0005730.;nucleoplasm .GO.0005654.;plasma membrane .GO.0005886.;PTW.PP1 phosphatase complex .GO.0072357.;stress fiber .GO.0001725.;Z disc .GO.0030018.;14.3.3 protein binding .…	CDC42;CDK1;DAPK3;DMPK;MPRIP;MYH9;MYL12A;MYL12B;MYL2;MYL6;MYL6B;MYL7;MYL9;MYLK;MYLK3;MYLPF;NF2;PKN1;PLK1;PPP1CA;PPP1CB;PPP1CC;PPP1R10;PPP1R12B;PPP1R12C;PPP1R14A;PRKG1;PRKG2;RHOA;RHOB;RHOC;ROCK1;ROCK2;SMTNL1;TOX4;WDR82	56	20	0	-0.992698	-1.39568	-2.17136	-2.15864	0.00805185	0.0169379	8.87872e-05	0.000360704	0.0202244	0.049172	0.000553731	0.00216573
O15357	INPPL1	basal plasma membrane .GO.0009925.;cytosol .GO.0005829.;filopodium .GO.0030175.;Golgi apparatus .GO.0005794.;lamellipodium .GO.0030027.;nuclear speck .GO.0016607.;nucleus .GO.0005634.;spindle pole .GO.0000922.;actin binding .GO.0003779.;inositol.polyphosphate 5.phosphatase activity .GO.0004445.;phosphatidylinositol.3.4.5.trisphosphate 5.phosphatase activity .GO.0034485.;SH2 domain binding .GO.004…	AKT1;ARAP3;BCAR1;CBL;CD2AP;EGFR;EPHA2;FCGR2B;FLNB;FLNC;FNBP1;FYN;GRAP2;GRB2;INPP4A;INPP4B;INPP5D;ITSN1;LYN;PIK3C2A;PIK3C2B;PIK3C2G;PIK3CA;PIK3CB;PIK3CD;PIK3CG;PIK3R1;PIK3R2;PIK3R3;PLCG2;PTEN;PTPN11;RAPH1;RRM2B;SHC1;SRC;STAT3;THOC5;UBASH3B;YES1	56	20	0	0.688789	0.121662	0.1153	-0.341443	0.0341117	0.400858	0.0297819	0.0462935	0.0613207	0.498598	0.0451273	0.0721435
O43242	PSMD3	cytosol .GO.0005829.;extracellular exosome .GO.0070062.;extracellular region .GO.0005576.;ficolin.1.rich granule lumen .GO.1904813.;membrane .GO.0016020.;nucleoplasm .GO.0005654.;nucleus .GO.0005634.;proteasome accessory complex .GO.0022624.;proteasome complex .GO.0000502.;proteasome regulatory particle. lid subcomplex .GO.0008541.;secretory granule lumen .GO.0034774.;enzyme regulator activity .G…	ADRM1;CCDC74B;CCDC92;COPS5;ECPAS;HTT;MPND;NEDD8;PAAF1;PDSS1;PRKN;PSMA1;PSMA2;PSMA3;PSMA4;PSMA5;PSMA6;PSMA7;PSMA8;PSMB1;PSMB10;PSMB2;PSMB3;PSMB4;PSMB5;PSMB6;PSMB7;PSMB8;PSMB9;PSMC1;PSMC2;PSMC3;PSMC4;PSMC5;PSMC6;PSMD1;PSMD10;PSMD11;PSMD12;PSMD13;PSMD14;PSMD2;PSMD4;PSMD5;PSMD6;PSMD7;PSMD8;PSMD9;PSME1;PSME3;PSME4;RAD23B;RPS27A;SEM1;STARD3;UBA52;UBB;UBC;UBE3A;UBFD1;UBLCP1;UBQLN1;UBQLN4;UCHL5;USP14;VCP	103	20	0	-0.194311	-0.44161	-0.772824	-0.809089	0.403627	0.122978	0.00943116	0.0330497	0.470568	0.202006	0.0170112	0.0544593
O60934	NBN	BRCA1.C complex .GO.0070533.;chromosomal region .GO.0098687.;chromosome. telomeric region .GO.0000781.;cytosol .GO.0005829.;Golgi apparatus .GO.0005794.;Mre11 complex .GO.0030870.;nuclear inclusion body .GO.0042405.;nucleolus .GO.0005730.;nucleoplasm .GO.0005654.;nucleus .GO.0005634.;PML body .GO.0016605.;replication fork .GO.0005657.;site of double.strand break .GO.0035861.;chromatin.protein ada…	ABRAXAS1;ATM;ATR;ATRIP;ATRX;BARD1;BLM;BRCA1;BRCA2;BRCC3;BRIP1;CDK2;CHEK1;CHEK2;DCLRE1C;DNA2;EXO1;FANCD2;FEN1;H2AX;HUS1;INIP;INTS3;KPNA2;LIG3;LIG4;MDC1;MDM2;MLH1;MRE11;MSH2;MSH6;MUS81;PALB2;PARP1;PAXIP1;PRKDC;RAD17;RAD18;RAD50;RAD51;RAD51B;RAD51C;RAD51D;RAD9A;RBBP8;RFC2;RFC4;RMI1;RNF168;RNF8;RPA1;SLX4;SSBP1;SSBP2;TCOF1;TERF2;TERF2IP;TOPBP1;TP53;TP53BP1;UBE2N;UIMC1;WRN;XRCC1;XRCC2;XRCC3;XRCC5;XRCC6	42	20	0	-0.698806	-1.67615	-0.446328	-1.08532	0.00794066	0.0010629	0.0564697	0.0403599	0.0200674	0.010506	0.0786964	0.0643207
O75475	PSIP1	cytosol .GO.0005829.;euchromatin .GO.0000791.;heterochromatin .GO.0000792.;nuclear periphery .GO.0034399.;nucleoplasm .GO.0005654.;nucleus .GO.0005634.;chromatin binding .GO.0003682.;DNA.binding transcription factor binding .GO.0140297.;RNA binding .GO.0003723.;supercoiled DNA binding .GO.0097100.;transcription coactivator activity .GO.0003713.;chromatin remodeling .GO.0006338.;mRNA 5..splice sit…	BANF1;BRD4;CDCA7L;DDX10;H2AC11;H2AC11;H2AC15;H2AC16;H2AC17;H2AC4;H2AC4;H2BC11;H2BC12;H3C14;H3C15;H4-16;H4-16;H4C1;H4C11;H4C12;H4C13;H4C14;H4C15;H4C2;H4C3;H4C4;H4C5;H4C8;H4C9;HIST1H2AC;HIST2H3A;HMGA1;HOXA9;KAT5;KMT2A;MEN1;NSD1;NSD3;NUP153;NUP98;POGZ;RBBP5;RBBP8;SRSF1;TNPO3	72	20	0	-1.12275	-1.90287	-0.457953	-0.771187	0.00224443	0.000137376	0.00111713	0.00190805	0.00835902	0.00498366	0.00308017	0.00608314
O76094	SRP72	cytosol .GO.0005829.;endoplasmic reticulum .GO.0005783.;signal recognition particle .GO.0048500.;signal recognition particle. endoplasmic reticulum targeting .GO.0005786.;7S RNA binding .GO.0008312.;RNA binding .GO.0003723.;signal recognition particle binding .GO.0005047.;TPR domain binding .GO.0030911.;SRP.dependent cotranslational protein targeting to membrane .GO.0006614.	RPL10;RPL11;RPL13;RPL13A;RPL14;RPL15;RPL17;RPL17-C18orf32;RPL18;RPL18A;RPL19;RPL21;RPL22;RPL23;RPL23A;RPL24;RPL26;RPL27;RPL27A;RPL28;RPL29;RPL3;RPL30;RPL31;RPL32;RPL34;RPL35;RPL35A;RPL36;RPL36A;RPL36AL;RPL37;RPL37A;RPL38;RPL39;RPL4;RPL5;RPL6;RPL7;RPL7A;RPL8;RPL9;SEC61A1;SEC61B;SRP14;SRP19;SRP54;SRP68;SRP9;SRPRA;SRPRB;SSR1;SSR3;UBA52	58	20	0	1.12925	0.567147	0.551778	0.772355	0.000168553	0.0306862	0.000481654	0.000263625	0.0019417	0.0739447	0.00168028	0.00179248
O95171	SCEL	cornified envelope .GO.0001533.;cytoplasm .GO.0005737.;extracellular exosome .GO.0070062.;perinuclear region of cytoplasm .GO.0048471.;metal ion binding .GO.0046872.;embryo development ending in birth or egg hatching .GO.0009792.;epidermis development .GO.0008544.;keratinocyte differentiation .GO.0030216.;positive regulation of canonical Wnt signaling pathway .GO.0090263.;response to mechanical s…	SULF1;SYNPO;YIPF3	43	20	0	-0.363447	-1.59543	-3.38018	-4.35778	0.0393783	0.00254357	0.000438609	0.000597786	0.0687055	0.0164144	0.00156944	0.00291609
O95757	HSPA4L	cytoplasm .GO.0005737.;cytosol .GO.0005829.;nucleus .GO.0005634.;adenyl.nucleotide exchange factor activity .GO.0000774.;ATP binding .GO.0005524.;ATP.dependent protein folding chaperone .GO.0140662.;protein folding .GO.0006457.;response to unfolded protein .GO.0006986.	BAG1;BAG2;CLPB;DNAJA1;DNAJA2;DNAJA4;DNAJB1;DNAJB2;DNAJB4;DNAJB6;DNAJB9;DNAJC10;DNAJC2;DNAJC7;GRPEL1;GRPEL2;HSP90AA1;HSP90AB1;HSP90B1;HSPA12A;HSPA12B;HSPA1A;HSPA1A;HSPA1L;HSPA2;HSPA5;HSPA6;HSPA8;HSPA9;HSPBP1;HSPE1;HSPH1;STIP1	73	20	0	-0.352093	0.538541	-0.562803	-0.390686	0.0333331	0.00659534	0.000846146	0.0341556	0.0603103	0.0278465	0.0024998	0.0559363
P06576	ATP5F1B	cell surface .GO.0009986.;extracellular exosome .GO.0070062.;membrane .GO.0016020.;mitochondrial inner membrane .GO.0005743.;mitochondrial matrix .GO.0005759.;mitochondrial membrane .GO.0031966.;mitochondrial nucleoid .GO.0042645.;mitochondrion .GO.0005739.;nucleus .GO.0005634.;plasma membrane .GO.0005886.;proton.transporting ATP synthase complex .GO.0045259.;proton.transporting ATP synthase comp…	ACER3;ACKR3;ACO2;APOA1;ATP5F1A;ATP5F1C;ATP5F1D;ATP5F1E;ATP5IF1;ATP5MC1;ATP5MC2;ATP5MC3;ATP5MD;ATP5ME;ATP5MF;ATP5MG;ATP5MGL;ATP5MPL;ATP5PB;ATP5PD;ATP5PF;ATP5PO;ATP6V0C;ATP6V1A;ATP6V1B1;ATP6V1B2;ATP6V1C1;ATP6V1D;ATP6V1E1;ATP6V1F;ATP6V1G1;ATP6V1G2;ATP6V1H;ATPAF1;ATPAF2;C17orf80;COX4I1;COX4I2;COX5A;COX5B;CS;CUL7;CYC1;DMAC2L;ENSP00000497305;ESRRA;GAPDH;GBE1;H7C0C1;HSP90AB1;HSPA9;HSPD1;IMMT;LHPP;MDH2;M…	263	20	0	1.81652	0.959603	0.990498	0.919468	0.330366	0.146048	0.0688785	0.221864	0.397967	0.23012	0.0933387	0.274916
P07384	CAPN1	calpain complex .GO.0110158.;cornified envelope .GO.0001533.;cytoplasm .GO.0005737.;cytosol .GO.0005829.;extracellular exosome .GO.0070062.;extracellular region .GO.0005576.;ficolin.1.rich granule lumen .GO.1904813.;focal adhesion .GO.0005925.;lysosome .GO.0005764.;membrane .GO.0016020.;mitochondrion .GO.0005739.;plasma membrane .GO.0005886.;calcium ion binding .GO.0005509.;calcium.dependent cyst…	AHNAK;BAK1;BAX;BID;CAPN2;CAPN8;CAPNS1;CAPNS2;CASP3;CAST;CDK5;CDK5R1;CHRM1;COX8A;FKBP2;FOSL1;FTH1;GRIN2B;IL1A;LOC114841035;MAP3K11;MARK2;PLCB3;PYGM;RELA;ROM1;SCGB1A1;SF1;SPTAN1;TLN1;TP53;TTN	132	20	0	-0.475771	-0.598047	-0.275302	-0.444283	0.00228382	0.00921846	0.0210322	0.0116374	0.00845054	0.0334213	0.0335593	0.023469
P11717	IGF2R	cell surface .GO.0009986.;clathrin coat .GO.0030118.;clathrin.coated endocytic vesicle membrane .GO.0030669.;early endosome .GO.0005769.;endocytic vesicle .GO.0030139.;endosome .GO.0005768.;endosome membrane .GO.0010008.;extracellular exosome .GO.0070062.;focal adhesion .GO.0005925.;Golgi apparatus .GO.0005794.;Golgi membrane .GO.0000139.;late endosome .GO.0005770.;membrane .GO.0016020.;nuclear e…	ALB;CDKN1C;CPD;CREG1;CTSD;DPP4;GAK;GGA1;GGA2;GGA3;GUSB;HIP1R;IGF1;IGF1R;IGF2;IGFBP1;IGFBP2;IGFBP3;INS;KCNQ1;LIF;M6PR;PLAU;PLIN3;SCARB2;SLC22A2;SLC22A3;SNRPN;SNX2;SNX5;SNX6;SORT1;TGFBR2;TGOLN2;VPS26A;VPS35;VTI1A;WASHC1;WASHC2C	53	20	0	0.285222	0.535851	0.79978	1.3482	0.230229	0.025981	2.52688e-05	4.67522e-05	0.29299	0.0654635	0.000281963	0.000798528
P20591	MX1	cytoplasm .GO.0005737.;cytosol .GO.0005829.;endoplasmic reticulum membrane .GO.0005789.;microtubule .GO.0005874.;nuclear membrane .GO.0031965.;nucleus .GO.0005634.;perinuclear region of cytoplasm .GO.0048471.;plasma membrane .GO.0005886.;presynapse .GO.0098793.;synapse .GO.0045202.;GTP binding .GO.0005525.;GTPase activity .GO.0003924.;identical protein binding .GO.0042802.;microtubule binding .GO…	ADAR;BST2;CFAP410;CMPK2;CXCL10;CXCL8;DAXX;DDX58;DDX60;DHX58;DNM1;DTX3L;EIF2AK2;EPSTI1;GBP1;HERC5;HERC6;IFI27;IFI35;IFI44;IFI44L;IFI6;IFIH1;IFIT1;IFIT1B;IFIT2;IFIT3;IFIT5;IFITM1;IFITM3;IFNA1;IFNA2;IFNAR1;IFNB1;IFNG;IFNL1;IL1B;IRF1;IRF3;IRF7;IRF9;ISG15;ISG20;JAK1;LY6E;MX2;MYD88;OAS1;OAS2;OAS3;OASL;PARP9;RNASEL;RSAD2;RTP4;SAMHD1;SIGLEC1;SP100;STAT1;STAT2;TLR3;TNFSF10;TRIM22;TRIM25;TRPC1;UBE2L6;USP18…	160	20	0	-1.66326	-1.59954	-0.287921	-1.09146	0.00407792	0.000119156	0.137255	0.144142	0.0124392	0.00476997	0.171369	0.188761
P21980	TGM2	chromatin .GO.0000785.;collagen.containing extracellular matrix .GO.0062023.;cytosol .GO.0005829.;endoplasmic reticulum .GO.0005783.;extracellular exosome .GO.0070062.;extracellular matrix .GO.0031012.;focal adhesion .GO.0005925.;mitochondrion .GO.0005739.;nucleosome .GO.0000786.;nucleus .GO.0005634.;perinuclear region of cytoplasm .GO.0048471.;plasma membrane .GO.0005886.;calcium ion binding .GO…	ADGRG1;ARNT;FN1;ITGB1;TOR1A	159	20	0	-0.999398	1.93702	-0.528421	2.46269	1.51294e-05	0.00027867	5.13271e-06	0.000112493	0.000787835	0.00640915	0.000144872	0.00117348
P42285	MTREX	catalytic step 2 spliceosome .GO.0071013.;nuclear speck .GO.0016607.;nucleolus .GO.0005730.;nucleoplasm .GO.0005654.;nucleus .GO.0005634.;TRAMP complex .GO.0031499.;ATP binding .GO.0005524.;ATP hydrolysis activity .GO.0016887.;RNA binding .GO.0003723.;RNA helicase activity .GO.0003724.;DNA damage response .GO.0006974.;maturation of 5.8S rRNA .GO.0000460.;mRNA splicing. via spliceosome .GO.0000398…	AATF;ALYREF;BMS1;BOP1;BRIX1;BYSL;C1D;CCDC12;CDC40;CEBPZ;CNOT2;CNOT4;CNOT9;CWC22;CWC27;DCAF13;DDX10;DDX18;DDX27;DDX39B;DDX47;DDX49;DDX5;DDX52;DDX54;DDX56;DHX15;DHX16;DHX37;DHX8;DHX9;DIEXF;DIMT1;DIS3;DIS3L;DIS3L2;EBNA1BP2;EIF4A3;EMG1;EXOSC1;EXOSC10;EXOSC2;EXOSC3;EXOSC4;EXOSC5;EXOSC6;EXOSC7;EXOSC8;EXOSC9;FAU;FBL;FCF1;GNL2;GNL3;GNL3L;GPKOW;GRWD1;GTPBP4;HEATR1;IK;IMP3;IMP4;KRR1;LOC102724159;LSG1;LTV1;…	58	20	0	-0.045946	-1.09741	-1.70913	-2.34613	0.917517	0.0286696	0.001086	0.00726843	0.934696	0.0701671	0.00302032	0.0161032
P46063	RECQL	chromosome .GO.0005694.;cytoplasm .GO.0005737.;membrane .GO.0016020.;nucleoplasm .GO.0005654.;nucleus .GO.0005634.;3..5. DNA helicase activity .GO.0043138.;ATP binding .GO.0005524.;ATP hydrolysis activity .GO.0016887.;DNA helicase activity .GO.0003678.;DNA.DNA annealing activity .GO.1990814.;double.stranded DNA helicase activity .GO.0036121.;forked DNA.dependent helicase activity .GO.0061749.;fou…	BRCA1;DNA2;EXO1;FANCM;FEN1;KPNA2;KPNA4;MSH2;RAD51;RMI1;RMI2;SMARCAL1;TOP3A;XRCC5;XRCC6	101	20	0	1.56876	1.13415	1.38882	1.7495	0.000367821	0.000539805	4.26432e-07	5.86526e-06	0.00287974	0.00829571	6.6617e-05	0.000431554
P48681	NES	cytoplasm .GO.0005737.;intermediate filament .GO.0005882.;intermediate filament cytoskeleton .GO.0045111.;CCR5 chemokine receptor binding .GO.0031730.;intermediate filament binding .GO.0019215.;brain development .GO.0007420.;cell projection morphogenesis .GO.0048858.;central nervous system development .GO.0007417.;embryonic camera.type eye development .GO.0031076.;G2.M transition of mitotic cell …	ASCL1;BDNF;BMI1;CASP3;CCND1;CD34;CD44;CDK5;DCX;EGF;FABP7;FGF2;FOXG1;GFAP;INA;MAP2;MSI1;MYOG;NANOG;NEFL;NEFM;NEUROD1;NOTCH1;NR2E1;OLIG2;PAX6;PDGFRA;POU5F1;PROM1;RBFOX3;RBM45;S100B;SHH;SLC1A3;SOX1;SOX2;SYNM;TBR1;THY1;TUBB3;VIM	44	20	0	-1.44229	-0.440018	0.785382	-0.92138	0.00376126	0.568801	0.0436987	0.0314227	0.0117804	0.652547	0.0628537	0.0523303
P53992	SEC24C	COPII vesicle coat .GO.0030127.;cytosol .GO.0005829.;endoplasmic reticulum exit site .GO.0070971.;endoplasmic reticulum membrane .GO.0005789.;ER to Golgi transport vesicle membrane .GO.0012507.;SNARE binding .GO.0000149.;zinc ion binding .GO.0008270.;COPII.coated vesicle cargo loading .GO.0090110.;endoplasmic reticulum to Golgi vesicle.mediated transport .GO.0006888.;in utero embryonic developmen…	ADRA2B;BET1;COPB1;COPG1;GOLGA2;GOLPH3;GORASP1;GOSR2;KLHL12;LMAN1;MIA2;MIA3;PDCD6;PEF1;PREB;PRRC1;SAR1A;SAR1B;SCAP;SEC13;SEC16A;SEC16B;SEC22B;SEC23A;SEC23B;SEC23IP;SEC24A;SEC24B;SEC24D;SEC31A;SEC31B;STX5;TFG;TM9SF4;TMED2;TMED7;TRAPPC4;USO1	73	20	0	1.09249	1.46102	0.457949	1.13496	0.000583012	0.00618498	0.00346928	0.000218158	0.00365513	0.0268393	0.00749335	0.00162468
Q01970	PLCB3	cytoplasm .GO.0005737.;cytosol .GO.0005829.;membrane .GO.0016020.;nucleus .GO.0005634.;postsynaptic cytosol .GO.0099524.;protein.containing complex .GO.0032991.;cadherin binding .GO.0045296.;calcium ion binding .GO.0005509.;calmodulin binding .GO.0005516.;molecular adaptor activity .GO.0060090.;molecular function activator activity .GO.0140677.;phosphatidylinositol phospholipase C activity .GO.00…	AHNAK;CALM1;CALML3;CALML4;CALML5;CALML6;CAMK2A;CAMK2B;CAPN1;CASR;CDIPT;CHRM1;COX8A;DGKB;DGKH;DGKI;DGKQ;DGKZ;EDN1;EGFR;FKBP2;FOSL1;FTH1;GNA11;GNA14;GNA15;GNAI1;GNAI2;GNAI3;GNAQ;GNAT3;GNB1;GNB2;GNB3;GNB4;GNB5;GNG13;GNG2;GNG4;GNGT2;GPRC6A;GRPR;HRH1;INPP1;INPP5A;INPP5F;IPMK;ITPKA;ITPKC;ITPR1;ITPR2;ITPR3;LOC114841035;LPAR2;MAP3K11;MARK2;MEN1;MINPP1;MTM1;P2RY2;PI4K2B;PIK3CA;PIK3CB;PIK3CD;PIK3CG;PIKFYVE…	47	20	0	-0.446973	-0.267484	-1.29168	-0.757085	0.00910606	0.52927	1.99155e-05	0.000177789	0.0223037	0.618157	0.00025346	0.00144327
Q13617	CUL2	Cul2.RING ubiquitin ligase complex .GO.0031462.;cytosol .GO.0005829.;nucleolus .GO.0005730.;nucleoplasm .GO.0005654.;SCF ubiquitin ligase complex .GO.0019005.;VCB complex .GO.0030891.;protein.containing complex binding .GO.0044877.;protein.macromolecule adaptor activity .GO.0030674.;ubiquitin ligase complex scaffold activity .GO.0160072.;ubiquitin protein ligase binding .GO.0031625.;ubiquitin.pro…	APPBP2;ARID1B;ARNT;ASB4;BRD4;CAND1;CDC34;CDC45;CISH;CLSPN;COMMD1;COMMD6;COPS2;COPS3;COPS4;COPS5;COPS6;COPS7B;COPS8;CUL3;CUL4A;CUL4B;CUL5;CUL7;CUL9;DCUN1D1;DCUN1D2;DCUN1D3;DCUN1D4;DCUN1D5;DDB1;EGLN1;EGLN3;ELOB;ELOC;EPAS1;FBXO4;FBXW2;FEM1A;FEM1B;FEM1C;GINS1;GINS2;GINS3;GINS4;GLMN;GPS1;HEY1;HIF1A;HIF3A;KAT2A;KAT2B;KLHDC10;KLHDC2;KLHDC3;LRR1;MCM2;MCM3;MCM4;MCM5;MCM6;MCM7;MED8;NAE1;NEDD8;POLE;POLE2;PP…	48	20	0	1.29088	0.978	-0.0327634	-0.100246	0.00444303	0.00792276	0.816013	0.277154	0.0131993	0.0307733	0.835582	0.333679
Q13751	LAMB3	collagen.containing extracellular matrix .GO.0062023.;extracellular region .GO.0005576.;laminin.5 complex .GO.0005610.;protein.containing complex binding .GO.0044877.;structural molecule activity .GO.0005198.;brown fat cell differentiation .GO.0050873.;cell adhesion .GO.0007155.;endodermal cell differentiation .GO.0035987.;epidermis development .GO.0008544.	CD44;COL17A1;COL7A1;DAG1;ITGA1;ITGA10;ITGA11;ITGA2;ITGA3;ITGA4;ITGA5;ITGA6;ITGA7;ITGA8;ITGA9;ITGAV;ITGB1;ITGB3;ITGB4;ITGB5;ITGB6;ITGB7;ITGB8;LAMA1;LAMA2;LAMA3;LAMA4;LAMA5;LAMB1;LAMC1;LAMC2;LAMC3;MMP7;PLEC;PTK2;WDR72	68	20	0	3.45446	3.7446	1.89915	3.59814	0.000608078	2.33715e-06	9.8972e-05	1.14495e-05	0.0037445	0.00165596	0.000590321	0.000505753
Q14BN4	SLMAP	centrosome .GO.0005813.;cytoplasm .GO.0005737.;endoplasmic reticulum membrane .GO.0005789.;FAR.SIN.STRIPAK complex .GO.0090443.;M band .GO.0031430.;mitochondrial membrane .GO.0031966.;plasma membrane .GO.0005886.;sarcolemma .GO.0042383.;smooth endoplasmic reticulum .GO.0005790.;Z disc .GO.0030018.;protein.macromolecule adaptor activity .GO.0030674.;muscle contraction .GO.0006936.;negative regulat…	CTTNBP2;CTTNBP2NL;FGFR1OP2;MOB4;PDCD10;PLEC;PPP2CA;PPP2CB;PPP2R1A;RANGRF;SIKE1;SLA;SLA2;STK24;STK25;STK26;STK3;STRIP1;STRIP2;STRN;STRN3;STRN4	30	20	0	-0.991519	-0.574266	-0.0383033	0.116152	9.32748e-05	0.00391727	0.758216	0.131457	0.0014642	0.0208217	0.783286	0.174252
Q15042	RAB3GAP1	cis.Golgi network .GO.0005801.;cytosol .GO.0005829.;endoplasmic reticulum membrane .GO.0005789.;endoplasmic reticulum tubular network .GO.0071782.;extracellular exosome .GO.0070062.;Golgi apparatus .GO.0005794.;lipid droplet .GO.0005811.;postsynapse .GO.0098794.;protein.containing complex .GO.0032991.;GTPase activator activity .GO.0005096.;guanyl.nucleotide exchange factor activity .GO.0005085.;s…	DMXL1;DMXL2;MADD;RAB18;RAB3A;RAB3GAP2;RASA1;TBC1D20;VAPA;VAPB	51	20	0	0.64946	0.858773	0.250463	0.100698	0.000673525	5.08798e-05	0.0187347	0.0910111	0.00399808	0.00408649	0.0303173	0.127471
Q15046	KARS1	aminoacyl.tRNA synthetase multienzyme complex .GO.0017101.;cytoplasm .GO.0005737.;cytosol .GO.0005829.;extracellular space .GO.0005615.;mitochondrial matrix .GO.0005759.;mitochondrion .GO.0005739.;nucleoplasm .GO.0005654.;nucleus .GO.0005634.;plasma membrane .GO.0005886.;amino acid binding .GO.0016597.;ATP binding .GO.0005524.;ATP.ADP adenylyltransferase activity .GO.0003877.;identical protein bi…	AARS1;AARS2;AARSD1;ADAT1;AIMP1;AIMP2;ATP5F1A;ATP5F1C;ATP5PO;CARS1;CARS2;CCT2;DARS1;DARS2;EARS2;EEF1E1;EEF1G;EEF2;EFTUD2;EIF3D;EIF5B;EPRS1;FARS2;FARSB;GARS1;GFM1;GMPS;GRIK1;GRIK2;GRIP1;HARS1;HARS2;IARS1;IARS2;LARS1;LARS2;MARS1;MARS2;MITF;MRPL21;MRPL58;MRPS12;MRPS7;NARS1;NARS2;NETO1;NETO2;PARS2;QARS1;RARS1;RARS2;RPL12;RPL3;RPL39;RPS15;RPS20;RPS23;RPS3;RPS5;RPS9;RPSA;SARS1;SARS2;SARS2-2;SDCBP;SDCCAG…	70	20	0	0.0505069	0.451222	-0.537551	0.0665997	0.833734	0.0714041	0.00201797	0.765836	0.86591	0.135757	0.00487004	0.798239
Q15276	RABEP1	cytosol .GO.0005829.;early endosome .GO.0005769.;early endosome membrane .GO.0031901.;endocytic vesicle .GO.0030139.;endosome .GO.0005768.;glutamatergic synapse .GO.0098978.;intracellular membrane.bounded organelle .GO.0043231.;protein.containing complex .GO.0032991.;recycling endosome .GO.0055037.;growth factor activity .GO.0008083.;GTPase activator activity .GO.0005096.;protein domain specific …	ANKFY1;AP1G1;CCZ1;EEA1;GAPVD1;GGA1;GGA2;GGA3;MON1A;RAB22A;RAB4A;RAB5A;RAB5B;RAB5C;RAB8A;RABGEF1;RBSN;TRAF3IP1;TSC2	36	20	0	-0.437239	0.0716633	-1.13517	-0.862834	0.0299744	0.538815	9.15979e-05	0.000242314	0.0554796	0.625915	0.000566218	0.00171874
Q16513	PKN2	apical junction complex .GO.0043296.;centrosome .GO.0005813.;cleavage furrow .GO.0032154.;cytoplasm .GO.0005737.;cytosol .GO.0005829.;intermediate filament cytoskeleton .GO.0045111.;lamellipodium .GO.0030027.;midbody .GO.0030496.;nuclear body .GO.0016604.;nucleoplasm .GO.0005654.;nucleus .GO.0005634.;perinuclear region of cytoplasm .GO.0048471.;plasma membrane .GO.0005886.;protein.containing comp…	AKT1;MEFV;NCK1;NCK2;PDPK1;PKN1;PKN3;RAC1;RHOA;RHOB;RHOC;RPS6KA1;YWHAE	42	20	0	-0.681481	-1.03212	-1.18007	-1.67522	0.00269784	1.74832e-05	0.00100642	0.000614744	0.00951523	0.003177	0.00285354	0.00298065
Q5JTH9	RRP12	cytosol .GO.0005829.;intracellular membrane.bounded organelle .GO.0043231.;nuclear membrane .GO.0031965.;nucleolus .GO.0005730.;plasma membrane .GO.0005886.;RNA binding .GO.0003723.	AATF;BMS1;BOP1;BRIX1;BUD23;BYSL;CD3EAP;CEBPZ;CSNK1A1;DCAF13;DDX10;DDX18;DDX24;DDX27;DDX54;DDX56;DHX15;DHX32;DIMT1;DKC1;DQX1;ESF1;FAM207A;FAU;FBL;FTSJ3;GAR1;GNL2;GNL3;GNL3L;GRWD1;GTPBP4;HEATR1;IMP4;IPO4;KRR1;LOC102724159;LSG1;LTV1;MPHOSPH10;MRTO4;MTREX;MYBBP1A;NAT10;NGDN;NHP2;NIFK;NIP7;NLE1;NMD3;NOB1;NOC2L;NOC3L;NOC4L;NOL10;NOL6;NOP14;NOP2;NOP53;NOP56;NOP58;NOP9;NSUN6;PA2G4;PDCD11;PES1;PNO1;POLR1A…	64	20	0	-0.0525906	-0.247947	0.32188	0.502313	0.623464	0.338954	0.0475328	0.052398	0.67888	0.437172	0.0677755	0.0797171
Q6UB35	MTHFD1L	cytosol .GO.0005829.;membrane .GO.0016020.;mitochondrial matrix .GO.0005759.;mitochondrion .GO.0005739.;ATP binding .GO.0005524.;formate.tetrahydrofolate ligase activity .GO.0004329.;methylenetetrahydrofolate dehydrogenase .NADP.. activity .GO.0004488.;protein homodimerization activity .GO.0042803.;10.formyltetrahydrofolate biosynthetic process .GO.0009257.;embryonic neurocranium morphogenesis .G…	ALDH1L2;AMT;ATIC;BHMT;DHFR;DHFR2;FPGS;FTCD;GART;GLDC;GMPS;MTFMT;MTHFD1;MTHFD2;MTHFD2L;MTHFR;MTHFS;MTR;PAICS;PHGDH;PPAT;PSAT1;SHMT1;SHMT2;TYMS	44	20	0	0.184706	0.415365	0.598507	0.770748	0.417134	0.118668	0.00227867	0.00810925	0.483924	0.196452	0.00535788	0.0174881
Q7LBC6	KDM3B	chromatin .GO.0000785.;histone deacetylase complex .GO.0000118.;nucleoplasm .GO.0005654.;antioxidant activity .GO.0016209.;chromatin DNA binding .GO.0031490.;FAD.dependent histone H3K9me.H3K9me2 demethylase activity .GO.0140685.;histone H3K9 demethylase activity .GO.0032454.;histone H3K9me.H3K9me2 demethylase activity .GO.0140683.;transcription coregulator activity .GO.0003712.;zinc ion binding .…	ARID1A;ARID1B;KDM3A;KDM4A;KDM4B;KDM5C;KDM7A;PHF2;PHF8;PPARG;PRKACA;PRKACB;PRKACG;SMARCA4;SMARCC1;SMARCC2;SMARCD1;YTHDC1	47	20	0	-0.808747	-0.865401	-0.391485	-1.27027	0.000581411	0.00737458	0.00294876	2.03862e-05	0.0036545	0.0295213	0.00658766	0.000627008
Q8TBA6	GOLGA5	cis.Golgi network .GO.0005801.;Golgi apparatus .GO.0005794.;Golgi cisterna .GO.0031985.;Golgi membrane .GO.0000139.;membrane .GO.0016020.;transport vesicle .GO.0030133.;protein homodimerization activity .GO.0042803.;small GTPase binding .GO.0031267.;Golgi organization .GO.0007030.;Golgi vesicle transport .GO.0048193.;retrograde transport. vesicle recycling within Golgi .GO.0000301.	BLZF1;COG1;COG2;COG3;COG4;COG5;COG6;COG7;COG8;CUX1;GOLGA1;GOLGA2;GOLGB1;GOLIM4;GORASP1;GORASP2;GOSR1;OCRL;RAB1A;STX5;TRIP11	44	20	0	0.766365	-0.419607	0.0576091	-0.611411	0.000208112	0.0494926	0.0400856	0.00183726	0.00215215	0.1039	0.0583386	0.00593425
Q96KR1	ZFR	chromosome .GO.0005694.;cytoplasm .GO.0005737.;nucleus .GO.0005634.;DNA binding .GO.0003677.;double.stranded RNA binding .GO.0003725.;RNA binding .GO.0003723.;single.stranded RNA binding .GO.0003727.;zinc ion binding .GO.0008270.	HNRNPR;ILF2	57	20	0	0.11154	-0.298353	-0.376312	-1.07718	0.463985	0.0589105	0.000866223	0.000306907	0.527983	0.118209	0.00254306	0.00197761
Q9H3S7	PTPN23	centriolar satellite .GO.0034451.;ciliary basal body .GO.0036064.;cytoplasm .GO.0005737.;cytosol .GO.0005829.;early endosome .GO.0005769.;endosome .GO.0005768.;extracellular exosome .GO.0070062.;intracellular membrane.bounded organelle .GO.0043231.;nuclear body .GO.0016604.;nucleoplasm .GO.0005654.;nucleus .GO.0005634.;histone H2AXY142 phosphatase activity .GO.0140793.;non.membrane spanning prote…	CHMP4A;CHMP4B;CHMP4C;GRAP2;GRB2;HGS;PTS;SCAF1;STAM;STAM2;TSG101;UBAP1;ZFYVE16;ZFYVE9	50	20	0	-0.25368	-0.0792468	-0.706247	-0.439342	0.00158554	0.227641	0.000111751	0.00229076	0.00677929	0.321792	0.000637371	0.0068755
Q9P2D3	HEATR5B	clathrin.coated vesicle .GO.0030136.;cytosol .GO.0005829.;endocytic vesicle .GO.0030139.;Golgi apparatus .GO.0005794.;intracellular membrane.bounded organelle .GO.0043231.;membrane .GO.0016020.;nucleoplasm .GO.0005654.;perinuclear region of cytoplasm .GO.0048471.;endocytosis .GO.0006897.;protein localization .GO.0008104.;protein transport .GO.0015031.;retrograde transport. endosome to Golgi .GO.0…	AP1M2	45	20	0	0.101647	0.181238	0.409192	0.541286	0.547414	0.30449	0.00117482	0.00723547	0.608185	0.401618	0.0031925	0.0160468
Q9Y3P9	RABGAP1	centrosome .GO.0005813.;cytosol .GO.0005829.;microtubule associated complex .GO.0005875.;GTPase activator activity .GO.0005096.;small GTPase binding .GO.0031267.;tubulin binding .GO.0015631.;regulation of GTPase activity .GO.0043087.	RAB6A;RAB6B;TUFT1	67	20	0	-0.106089	-0.169648	-0.599764	-0.822768	0.468446	0.296666	0.000742058	0.00257482	0.532363	0.393976	0.00226328	0.00751675
Q9Y6D5	ARFGEF2	asymmetric synapse .GO.0032279.;axonemal microtubule .GO.0005879.;centrosome .GO.0005813.;cytoplasmic vesicle .GO.0031410.;cytosol .GO.0005829.;dendritic spine .GO.0043197.;GABA.ergic synapse .GO.0098982.;glutamatergic synapse .GO.0098978.;Golgi membrane .GO.0000139.;membrane .GO.0016020.;microtubule organizing center .GO.0005815.;perinuclear region of cytoplasm .GO.0048471.;presynapse .GO.009879…	ARFGEF1;ERMARD;FLNA;PPP1CC	75	20	0	0.529046	-0.322285	0.314461	0.280379	0.00438276	0.0408724	0.0199226	0.131372	0.0130505	0.0901473	0.031989	0.174175
Q9Y6N5	SQOR	mitochondrial inner membrane .GO.0005743.;mitochondrion .GO.0005739.;FAD binding .GO.0071949.;glutathione.dependent sulfide quinone oxidoreductase activity .GO.0106436.;quinone binding .GO.0048038.;sulfide.quinone oxidoreductase activity .GO.0070224.;sulfide oxidation. using sulfide.quinone oxidoreductase .GO.0070221.	CTH;DAO;ETHE1;MPST;SELENBP1;SUOX;TST	78	20	0	0.599252	-0.539684	2.08038	2.29528	0.051731	0.100141	6.32805e-06	7.51115e-05	0.0855726	0.173026	0.000158325	0.000969938
A0FGR8	ESYT2	cytoplasmic side of plasma membrane .GO.0009898.;cytosol .GO.0005829.;endoplasmic reticulum membrane .GO.0005789.;endoplasmic reticulum.plasma membrane contact site .GO.0140268.;membrane .GO.0016020.;organelle membrane contact site .GO.0044232.;plasma membrane .GO.0005886.;cadherin binding .GO.0045296.;calcium ion binding .GO.0005509.;calcium.dependent phospholipid binding .GO.0005544.;identical …	ESYT1;ESYT3;WDR60	72	19	0	0.288088	0.379616	0.70571	1.3148	0.018311	0.00926641	0.000159538	1.28682e-05	0.0375183	0.0335318	0.00079541	0.00053094
O00116	AGPS	cytosol .GO.0005829.;membrane .GO.0016020.;mitochondrion .GO.0005739.;peroxisomal matrix .GO.0005782.;peroxisomal membrane .GO.0005778.;peroxisome .GO.0005777.;alkylglycerone.phosphate synthase activity .GO.0008609.;FAD binding .GO.0071949.;ether lipid biosynthetic process .GO.0008611.;lipid biosynthetic process .GO.0008610.	ABCD1;ACAA1;FAR1;FAR2;GNPAT;GORASP1;PEX10;PEX12;PEX13;PEX14;PEX16;PEX19;PEX2;PEX26;PEX3;PEX5;PEX5L;PEX6;PEX7;PHYH;SCP2;TYSND1	81	19	0	0.139256	0.0456873	1.08578	0.768004	0.448258	0.769195	0.000703214	0.00444498	0.51297	0.823587	0.00218115	0.0111342
O14776	TCERG1	nuclear speck .GO.0016607.;nucleoplasm .GO.0005654.;nucleus .GO.0005634.;identical protein binding .GO.0042802.;RNA binding .GO.0003723.;RNA polymerase binding .GO.0070063.;RNA polymerase II.specific DNA.binding transcription factor binding .GO.0061629.;transcription coactivator activity .GO.0003713.;transcription coregulator activity .GO.0003712.;transcription corepressor activity .GO.0003714.;t…	ALYREF;BCAS2;BRD4;BUD13;BUD31;CBWD2;CCAR1;CCDC12;CDC40;CDC5L;CRNKL1;CWC15;DDX39B;DDX46;DDX5;DHX9;DNAJC8;EFTUD2;HNRNPM;HTATSF1;HTT;IK;LSM10;LSM2;LSM3;LSM4;LSM5;LSM6;LSM7;LSM8;LUC7L3;MFAP1;MTREX;NCBP1;NCBP2;PHF5A;PLRG1;PPP1R8;PQBP1;PRPF19;PRPF38A;PRPF40A;PRPF4B;PRPF6;PRPF8;RBM22;RBM25;RBM39;RBM5;RBMX2;SDHA;SF1;SF3A1;SF3A2;SF3A3;SF3B1;SF3B2;SF3B3;SF3B4;SF3B5;SF3B6;SMU1;SNIP1;SNRNP200;SNRNP40;SNRPA1;…	62	19	0	-1.24857	-2.94931	-1.7885	-1.38718	0.174022	0.00589293	0.0534492	0.100354	0.231295	0.0261265	0.0749599	0.137993
O15031	PLXNB2	cell surface .GO.0009986.;extracellular exosome .GO.0070062.;plasma membrane .GO.0005886.;semaphorin receptor complex .GO.0002116.;semaphorin receptor activity .GO.0017154.;signaling receptor activity .GO.0038023.;transmembrane signaling receptor activity .GO.0004888.;brain development .GO.0007420.;excitatory synapse assembly .GO.1904861.;homophilic cell adhesion via plasma membrane adhesion mole…	ANG;ARHGEF11;ARHGEF12;JAML;MET;NRP1;PLXNB1;PLXNB3;PLXND1;PTN;RAC2;RAC3;RHOD;RND1;RND2;RND3;RRAS;SEMA4A;SEMA4B;SEMA4C;SEMA4D;SEMA4F;SEMA4G	55	19	0	0.478743	-0.0118662	1.57588	0.969668	0.0326162	0.882516	4.26168e-05	0.000787924	0.0593317	0.912431	0.00037087	0.0034331
O43592	XPOT	cytoplasm .GO.0005737.;cytosol .GO.0005829.;nuclear matrix .GO.0016363.;nuclear pore .GO.0005643.;nucleoplasm .GO.0005654.;small GTPase binding .GO.0031267.;tRNA binding .GO.0000049.;intracellular protein transport .GO.0006886.;tRNA export from nucleus .GO.0006409.;tRNA re.export from nucleus .GO.0071528.	ADGRD1;CSE1L;IPO13;IPO4;IPO7;IPO8;IPO9;NAA40;NCBP1;NUP107;NUP133;NUP160;NUP205;NUP58;RAE1;RAN;RANBP2;RANGAP1;TNPO3;WDR11;XPO1;XPO4;XPO5;XPO7;YARS1	50	19	0	0.684408	1.03368	-0.0411885	0.735516	0.0135597	0.000698691	0.371162	0.00516984	0.0298555	0.00881742	0.417655	0.0124971
O60287	URB1	fibrillar center .GO.0001650.;nucleolus .GO.0005730.;RNA binding .GO.0003723.;maturation of 5.8S rRNA from tricistronic rRNA transcript .SSU.rRNA. 5.8S rRNA. LSU.rRNA. .GO.0000466.;maturation of LSU.rRNA from tricistronic rRNA transcript .SSU.rRNA. 5.8S rRNA. LSU.rRNA. .GO.0000463.	BMS1;BOP1;CEBPZ;DDX24;GRWD1;HEATR1;LOC102724159;NAT10;NOC2L;NOL6;NOL8;NOL9;NOP2;PDCD11;POLR1A;POLR1B;POLR3A;PWP2;RBM34;RRP12;TBL3;URB2;UTP20;UTP4;WDR36	44	19	0	0.328518	-0.191474	0.183923	0.317994	0.0136329	0.193715	0.000981659	0.00604985	0.0299549	0.28375	0.00280068	0.013999
O60885	BRD4	chromatin .GO.0000785.;chromosome .GO.0005694.;condensed nuclear chromosome .GO.0000794.;nucleoplasm .GO.0005654.;nucleus .GO.0005634.;chromatin binding .GO.0003682.;enzyme binding .GO.0019899.;histone binding .GO.0042393.;histone reader activity .GO.0140566.;lysine.acetylated histone binding .GO.0070577.;P.TEFb complex binding .GO.0106140.;p53 binding .GO.0002039.;protein serine.threonine kinase…	ADAR;AFF1;AR;ARID1A;ASXL3;ATAD5;ATRX;BANF1;BCL2;BICRA;BRD2;BRD3;BRD9;BRDT;CBX3;CBX5;CCNK;CCNT1;CCNT2;CDK7;CDK8;CDK9;CHD4;CHD8;CRBN;CREBBP;CSNK2A2;CTCF;CUL2;DDX11;DDX18;DEFB1;DMAP1;DNMT1;DOT1L;E2F1;EHMT2;EIF4G1;ELOB;ELOC;EP300;EP400;EZH2;FOXO3;GATA1;GATAD2B;GTPBP4;H2AZ1;H3-2;H3-3A;H3C1;H3C1;H3F3C;H4-16;HDAC1;HDAC2;HEXIM1;HEXIM2;HIST1H4G;HIST2H3A;HIST3H3;HTATSF1;ILF3;JMJD6;KAT5;KAT7;KDM1A;KMT2A;LAR…	46	19	0	-0.429802	-0.667121	-0.833641	-0.478203	0.0534418	0.00799618	0.000333703	0.054768	0.0877228	0.0308527	0.00129967	0.0827496
O75083	WDR1	cell junction .GO.0030054.;cell projection .GO.0042995.;cell.cell junction .GO.0005911.;cortical actin cytoskeleton .GO.0030864.;cytosol .GO.0005829.;extracellular exosome .GO.0070062.;extracellular region .GO.0005576.;glutamatergic synapse .GO.0098978.;plasma membrane .GO.0005886.;podosome .GO.0002102.;actin filament binding .GO.0051015.;actin filament depolymerization .GO.0030042.;actin filamen…	ACTB;ACTG1;ACTR2;ACTR3;CAP1;CAPZB;CFL1;CFL2;DSTN;FLNA;MYH9;TLN1	103	19	0	-0.147384	0.190141	-0.858426	-0.501749	0.198175	0.0395613	0.00598276	0.00594167	0.258674	0.0881351	0.0116218	0.0138286
O75592	MYCBP2	axon .GO.0030424.;cytoplasm .GO.0005737.;cytosol .GO.0005829.;intracellular membrane.bounded organelle .GO.0043231.;membrane .GO.0016020.;microtubule cytoskeleton .GO.0015630.;nucleoplasm .GO.0005654.;nucleus .GO.0005634.;plasma membrane .GO.0005886.;guanyl.nucleotide exchange factor activity .GO.0005085.;identical protein binding .GO.0042802.;small GTPase binding .GO.0031267.;ubiquitin protein l…	FBXO45;FBXW7;HUWE1;LRPAP1;MYC;NASP;NMNAT2;RPS27A;SKP1;UBA52;UBB;UBC;UBE2D2	33	19	0	0.183538	-0.163943	-0.314182	0.381956	0.429096	0.594737	0.0281192	0.02879	0.495188	0.676476	0.0429738	0.0487314
O95239	KIF4A	axon cytoplasm .GO.1904115.;chromosome .GO.0005694.;cytoplasm .GO.0005737.;cytosol .GO.0005829.;membrane .GO.0016020.;microtubule associated complex .GO.0005875.;midbody .GO.0030496.;nuclear matrix .GO.0016363.;spindle microtubule .GO.0005876.;ATP binding .GO.0005524.;DNA binding .GO.0003677.;iron.sulfur cluster binding .GO.0051536.;metal ion binding .GO.0046872.;microtubule binding .GO.0008017.;…	ANLN;ASPM;AURKA;AURKB;BIRC5;BRCA2;BUB1;BUB1B;CCNA2;CCNB1;CCNB2;CDC20;CDC25C;CDC45;CDCA2;CDCA3;CDCA5;CDCA8;CDK1;CDKN3;CENPA;CENPE;CENPF;CENPM;CEP55;CIT;CKAP2L;DEPDC1;DLGAP5;DTL;ECT2;ERCC6L;ESPL1;FAM83D;FOXM1;HJURP;HMMR;INCENP;KIF11;KIF14;KIF15;KIF18A;KIF18B;KIF20A;KIF20B;KIF22;KIF23;KIF2C;KIF4B;KIFC1;MAD2L1;MCM10;MELK;MKI67;NCAPD2;NCAPG;NCAPG2;NCAPH;NDC80;NEIL3;NEK2;NUF2;NUSAP1;PBK;PDZD11;PLK1;PRC…	76	19	0	-0.3874	-0.387861	-0.818589	-1.35539	0.0205908	0.0262948	0.0048366	0.000119743	0.04108	0.0659482	0.00978163	0.00121789
P06756	ITGAV	alphav.beta3 integrin.HMGB1 complex .GO.0035868.;alphav.beta3 integrin.IGF.1.IGF1R complex .GO.0035867.;alphav.beta3 integrin.PKCalpha complex .GO.0035866.;cell surface .GO.0009986.;cytosol .GO.0005829.;external side of plasma membrane .GO.0009897.;extracellular exosome .GO.0070062.;filopodium membrane .GO.0031527.;focal adhesion .GO.0005925.;integrin alphav.beta1 complex .GO.0034682.;integrin al…	ACTB;ACTG1;ACTN1;BCAR1;CCN1;CD36;CD44;CD47;CD9;CHAD;COL18A1;COL1A1;COL1A2;COL2A1;COL4A1;COL4A2;COL4A3;COL4A4;COL4A5;COL6A1;COL6A2;COL6A3;COL6A5;COMP;CRK;DMP1;DSPP;FLNA;FLNB;FLNC;FN1;GAS6;HMGB1;IBSP;IGF1;IGF1R;ITGA1;ITGA10;ITGA11;ITGA2;ITGA2B;ITGA3;ITGA4;ITGA5;ITGA6;ITGA7;ITGA8;ITGAL;ITGAX;ITGB1;ITGB2;ITGB3;ITGB4;ITGB5;ITGB6;ITGB7;ITGB8;KDR;LAMA1;LAMA2;LAMA3;LAMA4;LAMA5;LAMB1;LAMB2;LAMB3;LAMC1;LAM…	77	19	0	0.106552	2.15372	0.918622	1.74597	0.788112	0.0110813	0.00221357	0.000407016	0.82684	0.0373754	0.00523944	0.00231934
P11388	TOP2A	chromosome. centromeric region .GO.0000775.;condensed chromosome .GO.0000793.;cytoplasm .GO.0005737.;DNA topoisomerase type II .double strand cut. ATP.hydrolyzing. complex .GO.0009330.;male germ cell nucleus .GO.0001673.;nucleolus .GO.0005730.;nucleoplasm .GO.0005654.;nucleus .GO.0005634.;protein.containing complex .GO.0032991.;ribonucleoprotein complex .GO.1990904.;ATP binding .GO.0005524.;ATP.d…	ANLN;ARHGAP11A;ASF1B;ASPM;ATAD2;AURKA;AURKB;BIRC5;BLM;BRCA1;BRD4;BUB1;BUB1B;CCNA2;CCNB1;CCNB2;CCNF;CDC20;CDC25C;CDC45;CDC6;CDCA2;CDCA3;CDCA5;CDCA8;CDK1;CDK2;CDK4;CDKN3;CDT1;CENPA;CENPE;CENPF;CEP55;CHD4;CHEK1;CKAP2;CKAP2L;CKS2;COPS5;CSNK2A1;CTCF;CTNNB1;DEPDC1;DLGAP5;DTL;E2F8;ECT2;ERCC6L;ESPL1;EXO1;FANCI;FEN1;FOXM1;GINS2;GTSE1;H4-16;HDAC1;HELLS;HJURP;HMMR;KCTD9;KIF11;KIF14;KIF15;KIF20A;KIF23;KIF2C;…	129	19	0	0.2572	0.303444	0.304061	0.137194	0.180814	0.174031	0.0199366	0.560311	0.238836	0.261532	0.0320035	0.613049
P11498	PC	cytoplasm .GO.0005737.;cytosol .GO.0005829.;mitochondrial matrix .GO.0005759.;mitochondrion .GO.0005739.;ATP binding .GO.0005524.;biotin binding .GO.0009374.;identical protein binding .GO.0042802.;metal ion binding .GO.0046872.;pyruvate carboxylase activity .GO.0004736.;gluconeogenesis .GO.0006094.;lipid metabolic process .GO.0006629.;NADH metabolic process .GO.0006734.;NADP metabolic process .GO…	ACACA;ACACB;ACLY;ACO1;ACO2;ACSS1;ACSS2;ADSL;AFMID;ALDH5A1;ASL;BTD;CS;DLAT;FAAH;FAAH2;FADS6;FBP1;FDXR;FH;G6PC;G6PC2;G6PC3;G6PD;GATB;GLUD1;GLUD2;GLUL;GOT1;GOT1L1;GOT2;GPD2;HLCS;HPD;HPDL;IDH1;IDH2;IL4I1;LDHA;LDHAL6A;LDHAL6B;LDHC;LDHD;LGSN;MCCC1;MCCC2;MDH2;ME1;ME2;ME3;MMUT;MTHFD1;NELFCD;NIT2;PCCA;PCCB;PCK1;PCK2;PDHA2;PDHB;PKLR;PKM;QRSL1;RIMKLB;TKT	47	19	0	1.06853	1.76828	2.38946	2.38447	0.000384179	0.000809241	1.13431e-05	7.92074e-05	0.00291894	0.00936337	0.000193825	0.00098701
P14923	JUP	adherens junction .GO.0005912.;catenin complex .GO.0016342.;cell.cell junction .GO.0005911.;cornified envelope .GO.0001533.;cytoplasm .GO.0005737.;cytoplasmic side of plasma membrane .GO.0009898.;cytoskeleton .GO.0005856.;cytosol .GO.0005829.;desmosome .GO.0030057.;extracellular exosome .GO.0070062.;extracellular region .GO.0005576.;ficolin.1.rich granule lumen .GO.1904813.;focal adhesion .GO.000…	APC;APC2;CCDC130;CDH1;CDH11;CDH15;CDH17;CDH2;CDH23;CDH3;CDH4;CDH5;CDH7;CDH8;CTNNA1;CTNNA2;CTNNA3;CTNNB1;CTNND1;DCHS1;DSC1;DSC2;DSC3;DSG1;DSG2;DSG3;DSP;EGFR;ERBB2;EVPL;GJA1;ITGB4;LEF1;PKP1;PKP2;PKP3;PKP4;PPL;RAB8B;RYR2;TCF4;TCF7;TCF7L1;TCF7L2;TGFB3;TMEM43	102	19	0	0.305876	-0.507307	-0.724064	0.994957	0.0855441	0.433577	0.0139678	0.641989	0.128587	0.531088	0.0237367	0.688767
P16435	POR	cytosol .GO.0005829.;endoplasmic reticulum membrane .GO.0005789.;intracellular membrane.bounded organelle .GO.0043231.;membrane .GO.0016020.;flavin adenine dinucleotide binding .GO.0050660.;FMN binding .GO.0010181.;NADP binding .GO.0050661.;NADPH.hemoprotein reductase activity .GO.0003958.;electron transport chain .GO.0022900.;nitric oxide biosynthetic process .GO.0006809.;organofluorine metaboli…	BLVRA;CYB5A;CYB5B;CYB5R1;CYB5R3;CYB5R4;CYP17A1;CYP1A1;CYP1A2;CYP21A2;CYP2A6;CYP2B6;CYP2C19;CYP2C9;CYP2E1;CYP3A4;CYP3A5;CYP3A7;CYP46A1;CYP4A11;CYP4F11;CYP4F12;CYP4F2;CYP4F3;CYP4F8;CYP4V2;CYP4X1;CYP51A1;ENSP00000480571;FANCC;FDX1;FLAD1;HMOX1;HMOX2;NAT9;PAPSS2;PPIG	76	19	0	2.47954	1.62917	2.32312	1.76753	7.12816e-05	0.00666404	0.000410749	0.000205545	0.00131953	0.0280073	0.00150162	0.0015676
P18583	SON	nuclear speck .GO.0016607.;DNA binding .GO.0003677.;RNA binding .GO.0003723.;microtubule cytoskeleton organization .GO.0000226.;mitotic cytokinesis .GO.0000281.;mRNA processing .GO.0006397.;negative regulation of apoptotic process .GO.0043066.;regulation of cell cycle .GO.0051726.;regulation of mRNA splicing. via spliceosome .GO.0048024.;regulation of RNA splicing .GO.0043484.;RNA splicing .GO.00…	DDX5;DONSON;EIF4A3;GLE1;NXF1;PIP5K1C;PRRC2C;RBBP6;RBM25;RBM39;SF3B1;SRSF11	58	19	0	0.177636	-0.863335	-0.0193411	-1.08245	0.0676714	0.00428728	0.653658	0.00605857	0.106156	0.0218692	0.689165	0.0140057
P36776	LONP1	cytosol .GO.0005829.;membrane .GO.0016020.;mitochondrial matrix .GO.0005759.;mitochondrial nucleoid .GO.0042645.;mitochondrion .GO.0005739.;nucleoplasm .GO.0005654.;ADP binding .GO.0043531.;ATP binding .GO.0005524.;ATP hydrolysis activity .GO.0016887.;ATP.dependent peptidase activity .GO.0004176.;DNA polymerase binding .GO.0070182.;G.quadruplex DNA binding .GO.0051880.;identical protein binding .…	ACO2;AFG3L2;CLPB;CLPP;CLPX;CRBN;DNAJA3;GRPEL1;GRPEL2;HSPA9;HSPD1;HSPE1;NDUFS7;OMA1;POLRMT;PSMD5;SPG7;TFAM;TRAP1;YME1L1	67	19	0	1.06546	0.736063	1.62	1.73085	0.00179739	0.0102546	9.53092e-06	2.5128e-05	0.00727023	0.0358128	0.000180572	0.000656917
P49419	ALDH7A1	cytosol .GO.0005829.;extracellular exosome .GO.0070062.;mitochondrial matrix .GO.0005759.;mitochondrion .GO.0005739.;nucleus .GO.0005634.;aldehyde dehydrogenase .NAD.. activity .GO.0004029.;betaine.aldehyde dehydrogenase .NAD.. activity .GO.0008802.;identical protein binding .GO.0042802.;L.aminoadipate.semialdehyde dehydrogenase activity .GO.0004043.;aldehyde metabolic process .GO.0006081.;cholin…	AADAT;AASS;ABAT;ACADS;ACOT12;ACOX1;ACOX3;ACSF3;ACSS1;ACSS2;ACSS3;ACYP1;ACYP2;ADH1A;ADH1B;ADH1C;ADH4;ADH5;ADH6;ADH7;AGXT2;AKAP1;AKAP6;AKR1A1;AKR1B1;AKR1B10;ALDH18A1;ALDH4A1;ALDH6A1;AOC1;AOC2;AOC3;ASMT;BBOX1;BHMT;CALM1;CALML3;CALML4;CALML5;CALML6;CARNS1;CHDH;CNDP1;CNDP2;CYP4A11;CYP4A22;DBT;ECHDC1;EHHADH;EPHX2;FAHD2A;GAD1;GAD2;GADL1;GATM;GLS;GLS2;GLUD1;GLUD2;GLUL;GLYCTK;HIBADH;MAOA;MAOB;PCCA;PCCB;PD…	100	19	0	-0.0662349	0.945856	0.55377	1.69824	0.546178	0.00486638	0.00932278	0.000173412	0.607338	0.0236309	0.0168441	0.00142764
P49959	MRE11	BRCA1.C complex .GO.0070533.;chromosomal region .GO.0098687.;chromosome. telomeric region .GO.0000781.;cytoplasm .GO.0005737.;cytosol .GO.0005829.;Mre11 complex .GO.0030870.;nucleoplasm .GO.0005654.;nucleus .GO.0005634.;PML body .GO.0016605.;replication fork .GO.0005657.;site of double.strand break .GO.0035861.;3..5. exonuclease activity .GO.0008408.;3..5..DNA exonuclease activity .GO.0008296.;ca…	ABL1;ABRAXAS1;ATM;ATR;ATRIP;ATRX;BARD1;BIVM-ERCC5;BLM;BRCA1;BRCA2;BRIP1;CCNA2;CDK2;CHEK1;CHEK2;DCLRE1A;DCLRE1C;DNA2;ENSP00000491596;ERCC1;ERCC4;ERCC5;EXO1;FANCD2;FEN1;GEN1;H2AX;H4-16;HIST3H3;HUS1;LIG3;LIG4;LYRM4;MDC1;MLH1;MSH2;MSH6;MUS81;MUTYH;NBN;PALB2;PARP1;PAXIP1;PIGM;PMS2;POLD1;POLE;POLQ;PRKDC;RAD17;RAD50;RAD51;RAD51B;RAD51C;RAD51D;RAD51D-2;RAD52;RAD54L;RAD9A;RBBP8;RECQL4;RECQL5;RFC1;RFC3;RFC…	58	19	0	0.724588	0.143288	0.409269	0.170285	0.0123072	0.349564	0.00607484	0.274886	0.0278543	0.447165	0.0117693	0.331198
P51858	HDGF	collagen.containing extracellular matrix .GO.0062023.;cytoplasm .GO.0005737.;extracellular region .GO.0005576.;extracellular space .GO.0005615.;nucleoplasm .GO.0005654.;nucleus .GO.0005634.;transcription repressor complex .GO.0017053.;actin binding .GO.0003779.;DNA.binding transcription repressor activity. RNA polymerase II.specific .GO.0001227.;growth factor activity .GO.0008083.;heparin binding…	AZU1;DDX5;FGF17;FGF2;FGF4;FGF6;FGF8;FGF9;MDK;NCL;NUDT6;PTN;XBP1;YBX1	156	19	0	-2.40689	-2.75713	-1.27593	-1.73423	0.000527081	0.00169387	0.00939078	0.00121192	0.00345897	0.0135109	0.0169479	0.00446867
P54578	USP14	cell surface .GO.0009986.;cytoplasm .GO.0005737.;cytoplasmic vesicle .GO.0031410.;cytosol .GO.0005829.;endoplasmic reticulum .GO.0005783.;extracellular exosome .GO.0070062.;glutamatergic synapse .GO.0098978.;nucleolus .GO.0005730.;plasma membrane .GO.0005886.;presynaptic cytosol .GO.0099523.;proteasome complex .GO.0000502.;cysteine.type deubiquitinase activity .GO.0004843.;cysteine.type endopepti…	ADRM1;AR;BCL2L1;BRCC3;COPS5;CSF3;ECPAS;ERN1;MYSM1;NEDD8;PSMA1;PSMA2;PSMA3;PSMA4;PSMA5;PSMA6;PSMA7;PSMA8;PSMB1;PSMB10;PSMB11;PSMB2;PSMB3;PSMB4;PSMB5;PSMB6;PSMB7;PSMB8;PSMB9;PSMC1;PSMC2;PSMC3;PSMC4;PSMC5;PSMC6;PSMD1;PSMD10;PSMD11;PSMD12;PSMD13;PSMD14;PSMD2;PSMD3;PSMD4;PSMD5;PSMD6;PSMD7;PSMD8;PSME1;PSME2;PSME3;PSME4;PSMF1;QTRT1;RAD23A;RAD23B;RPS27A;SEM1;SH3GLB1;STAMBP;TRIM14;TXNL1;UBA52;UBB;UBC;UBE2…	136	19	0	-0.411572	-0.224419	-0.686608	-0.472423	0.0280743	0.365191	0.00154761	0.0397259	0.0526569	0.463386	0.00395707	0.0635635
Q02790	FKBP4	axonal growth cone .GO.0044295.;cytoplasm .GO.0005737.;cytosol .GO.0005829.;extracellular exosome .GO.0070062.;microtubule .GO.0005874.;mitochondrion .GO.0005739.;neuronal cell body .GO.0043025.;nucleoplasm .GO.0005654.;perinuclear region of cytoplasm .GO.0048471.;protein.containing complex .GO.0032991.;ATP binding .GO.0005524.;copper.dependent protein binding .GO.0032767.;FK506 binding .GO.00055…	ADSL;AHSA1;AKT1;AR;CDC37;CDC37L1;CHUK;CLCA1;DCTN2;DNAJB1;ESR1;FKBP5;GLMN;HSF1;HSP90AA1;HSP90AB1;HSPA1A;HSPA1A;HSPA2;HSPA4;HSPA8;MTOR;NR3C1;NR3C2;PGR;PHLPP1;PHYH;PPID;PTGES3;S100A1;SERPINB2;STIP1	147	19	0	0.663993	0.591249	-0.709247	-1.00802	0.0385161	0.0185568	3.74012e-05	0.000137747	0.0676147	0.0523597	0.000347685	0.0012861
Q05682	CALD1	actin cap .GO.0030478.;actin cytoskeleton .GO.0015629.;cytoskeleton .GO.0005856.;cytosol .GO.0005829.;myofibril .GO.0030016.;plasma membrane .GO.0005886.;stress fiber .GO.0001725.;actin binding .GO.0003779.;cadherin binding .GO.0045296.;calmodulin binding .GO.0005516.;myosin binding .GO.0017022.;tropomyosin binding .GO.0005523.;actin filament bundle assembly .GO.0051017.;muscle contraction .GO.00…	ACTA2;ACTG2;ANO1;BCL7A;BCL7C;CALM1;CALM1;CALML3;CALML4;CALML5;CALML6;CD34;CNN1;ITGA1;LMOD1;MAPK1;MAPK3;MYH11;MYH9;MYL12B;MYL9;MYLK;PXN;SHC1;TAGLN;TPM1;TPM2;VCL	110	19	0	-2.63461	-1.19481	-3.73161	-3.796	1.42524e-05	0.00248226	2.15826e-05	9.09707e-06	0.000780227	0.016246	0.000258869	0.000446449
Q08211	DHX9	actin cytoskeleton .GO.0015629.;centrosome .GO.0005813.;CRD.mediated mRNA stability complex .GO.0070937.;cytoplasm .GO.0005737.;cytoplasmic ribonucleoprotein granule .GO.0036464.;cytosol .GO.0005829.;membrane .GO.0016020.;nuclear body .GO.0016604.;nuclear stress granule .GO.0097165.;nucleolus .GO.0005730.;nucleoplasm .GO.0005654.;nucleus .GO.0005634.;perichromatin fibrils .GO.0005726.;protein.con…	ABCF1;ADAR;AGO1;AGO2;AGO3;AGO4;AKAP8L;ALYREF;BRCA1;CAPRIN1;CCAR1;CDC40;CDC5L;CLP1;CSDE1;CTNNB1;CTR9;DCP2;DDX1;DDX17;DDX21;DDX39B;DDX3X;DDX41;DDX5;DDX56;DDX6;DGCR8;DHX15;DHX36;DICER1;DNAJC8;DROSHA;EIF2AK2;EIF4A3;EIF4E;ELAVL1;ERN1;EWSR1;FLII;FUS;GLIS3;HDLBP;HNRNPA1;HNRNPA2B1;HNRNPA3;HNRNPAB;HNRNPC;HNRNPDL;HNRNPF;HNRNPH1;HNRNPK;HNRNPL;HNRNPM;HNRNPR;HNRNPU;HSD17B10;HSPA8;HTATSF1;IGF2BP1;IGF2BP2;IK;IL…	260	19	0	0.366761	0.325925	0.424774	0.488591	0.0464075	0.0335595	0.000371413	0.00257627	0.0784896	0.0788073	0.00139525	0.00751733
Q08379	GOLGA2	cis.Golgi network .GO.0005801.;COPII.coated ER to Golgi transport vesicle .GO.0030134.;endoplasmic reticulum.Golgi intermediate compartment membrane .GO.0033116.;Golgi apparatus .GO.0005794.;Golgi cis cisterna .GO.0000137.;Golgi cisterna membrane .GO.0032580.;Golgi membrane .GO.0000139.;microtubule .GO.0005874.;mitotic spindle .GO.0072686.;spindle pole .GO.0000922.;cadherin binding .GO.0045296.;i…	AKAP9;BET1;BET1L;BLZF1;CANX;CDK5;CDK5R1;COG1;COPB1;EEA1;GCC2;GOLGA1;GOLGA3;GOLGA4;GOLGA5;GOLGB1;GOLPH3;GORASP1;GORASP2;GOSR1;GOSR2;KPNA2;LMAN1;PLK1;RAB1A;RAB1B;RAB2A;RAB33B;RAB6A;RUSC2;SCFD1;SEC22A;SEC24B;SEC24C;STK25;STK26;STRADA;STX5;TGOLN2;TMED2;TRIP11;USO1;VCPIP1;WHAMM	58	19	0	0.579382	0.0658436	0.579665	0.159931	0.0360852	0.221299	0.000238048	0.016592	0.0642373	0.314563	0.00104289	0.0309833
Q12788	TBL3	90S preribosome .GO.0030686.;nucleolus .GO.0005730.;nucleoplasm .GO.0005654.;small.subunit processome .GO.0032040.;RNA binding .GO.0003723.;U3 snoRNA binding .GO.0034511.;endonucleolytic cleavage in 5..ETS of tricistronic rRNA transcript .SSU.rRNA. 5.8S rRNA. LSU.rRNA. .GO.0000480.;endonucleolytic cleavage to generate mature 5..end of SSU.rRNA from .SSU.rRNA. 5.8S rRNA. LSU.rRNA. .GO.0000472.;rib…	AAMP;AATF;BMS1;BOP1;BRIX1;BYSL;C1D;C1orf131;CD74;CEBPZ;CUL4B;DCAF13;DDB1;DDX10;DDX18;DDX24;DDX27;DDX31;DDX47;DDX49;DDX52;DDX54;DDX56;DHX15;DHX32;DHX37;DIEXF;DIMT1;DKC1;DNTTIP2;DQX1;EBNA1BP2;EMG1;ESF1;EXOSC1;EXOSC10;EXOSC2;EXOSC3;EXOSC4;EXOSC5;EXOSC6;EXOSC7;EXOSC8;EXOSC9;FAU;FBL;FBLL1;FCF1;FTSJ3;GCC1;GNL2;GNL3;GNL3L;GRWD1;GTPBP4;HEATR1;IMP3;IMP4;KRI1;KRR1;LOC102724159;LSG1;LTV1;MAK16;MCC;MPHOSPH10…	53	19	0	0.656185	0.0730152	0.549005	1.34446	0.00281171	0.60784	0.00371856	0.000345866	0.0097241	0.687482	0.00791013	0.00212394
Q13813	SPTAN1	cell junction .GO.0030054.;cell projection .GO.0042995.;cortical actin cytoskeleton .GO.0030864.;cytosol .GO.0005829.;extracellular exosome .GO.0070062.;extracellular region .GO.0005576.;extracellular vesicle .GO.1903561.;intracellular membrane.bounded organelle .GO.0043231.;membrane .GO.0016020.;microtubule cytoskeleton .GO.0015630.;plasma membrane .GO.0005886.;specific granule lumen .GO.0035580…	ACTN4;ANK1;ANK2;ANK3;ARX;CALM1;CALM1;CALM2;CAPN1;CAPN2;CASP3;CAST;CDKL5;EMD;EPB41;EPB41L2;EPB41L3;FANCA;IQGAP1;KCNQ2;KCNQ3;MYH9;NFASC;OGG1;PCDH10;PCDH19;PJVK;PLEC;SCN1A;SCN2A;SCN8A;SHANK1;SLC25A22;SPTA1;SPTB;SPTBN1;SPTBN2;SPTBN4;SPTBN5;STXBP1;TES;TRIOBP;VASP;XIRP2	544	19	0	-0.652123	-1.18279	-0.852661	-1.78549	0.0343817	0.000223681	0.000177783	1.2203e-05	0.0617194	0.00598843	0.000852957	0.000527253
Q14692	BMS1	chromosome .GO.0005694.;nucleolus .GO.0005730.;nucleoplasm .GO.0005654.;small.subunit processome .GO.0032040.;ATP binding .GO.0005524.;GTP binding .GO.0005525.;GTPase activity .GO.0003924.;RNA binding .GO.0003723.;U3 snoRNA binding .GO.0034511.;endonucleolytic cleavage of tricistronic rRNA transcript .SSU.rRNA. 5.8S rRNA. LSU.rRNA. .GO.0000479.;maturation of SSU.rRNA from tricistronic rRNA transc…	AATF;ARL6IP1;BOP1;BRIX1;BUD23;BYSL;C1D;C1orf131;CCDC105;CD74;CEBPZ;DCAF13;DDX10;DDX18;DDX24;DDX27;DDX31;DDX47;DDX49;DDX52;DDX54;DDX55;DDX56;DHX15;DHX32;DHX37;DIMT1;DIS3;DKC1;DNTTIP2;DQX1;EBNA1BP2;EEF1A1;EEF1A2;EMG1;ESF1;EXOSC1;EXOSC10;EXOSC2;EXOSC3;EXOSC4;EXOSC5;EXOSC7;EXOSC8;EXOSC9;FAU;FBL;FBLL1;FCF1;FTSJ3;GCC1;GNL2;GNL3;GNL3L;GRWD1;GTPBP4;H3BN98;HEATR1;IMP3;IMP4;KCTD19;KRI1;KRR1;LOC102724159;LS…	48	19	0	0.594363	0.285604	0.138982	0.318925	0.00598581	0.205309	0.0391163	0.0511922	0.0162955	0.296506	0.0570408	0.0783106
Q14C86	GAPVD1	cytosol .GO.0005829.;endocytic vesicle .GO.0030139.;endosome .GO.0005768.;plasma membrane .GO.0005886.;cadherin binding .GO.0045296.;GTPase activating protein binding .GO.0032794.;GTPase activator activity .GO.0005096.;guanyl.nucleotide exchange factor activity .GO.0005085.;small GTPase binding .GO.0031267.;endocytosis .GO.0006897.;regulation of protein transport .GO.0051223.	ALS2;ANKFY1;CCZ1;CCZ1B;CSNK1A1;CSNK1D;CSNK1E;EEA1;MON1A;RAB31;RAB5A;RAB5B;RABEP1;RABGEF1;RABIF;RIN1;SNX24;SPATA46;TRIP10;YWHAB	61	19	0	1.51287	1.3021	0.236308	0.434115	0.000128645	0.000156332	0.000619544	0.00147732	0.0016849	0.00521575	0.00200616	0.00512859
Q15398	DLGAP5	cytoplasm .GO.0005737.;cytosol .GO.0005829.;mitotic spindle .GO.0072686.;nucleus .GO.0005634.;spindle pole centrosome .GO.0031616.;microtubule binding .GO.0008017.;centrosome localization .GO.0051642.;chromosome segregation .GO.0007059.;kinetochore assembly .GO.0051382.;mitotic chromosome movement towards spindle pole .GO.0007079.;mitotic spindle organization .GO.0007052.;positive regulation of m…	ANLN;ARHGAP11A;ASF1B;ASPM;AURKA;AURKB;BIRC5;BUB1;BUB1B;CCNA2;CCNB1;CCNB2;CDC20;CDC20B;CDC25C;CDC45;CDC6;CDCA2;CDCA3;CDCA5;CDCA8;CDK1;CDKN3;CENPA;CENPE;CENPF;CENPM;CENPU;CEP55;CKAP2;CKAP2L;CKAP5;CKS2;DEPDC1;DEPDC1B;DTL;E2F8;ECT2;ESCO2;ESPL1;EXO1;FAM83D;FBXO5;FBXO7;FOXM1;GINS2;GTSE1;HJURP;HMMR;INCENP;KIF11;KIF14;KIF15;KIF18A;KIF18B;KIF20A;KIF23;KIF2C;KIF4A;KIFC1;KNL1;KNTC1;KPNA2;KPNB1;MAD2L1;MCM10;…	49	19	0	-0.113814	-0.491948	-1.63591	-2.26517	0.23976	0.153544	7.35412e-05	5.66064e-05	0.303078	0.238701	0.000492196	0.000855847
Q16822	PCK2	mitochondrial matrix .GO.0005759.;mitochondrion .GO.0005739.;GTP binding .GO.0005525.;manganese ion binding .GO.0030145.;phosphoenolpyruvate carboxykinase .GTP. activity .GO.0004613.;phosphoenolpyruvate carboxykinase activity .GO.0004611.;cellular response to dexamethasone stimulus .GO.0071549.;cellular response to glucose stimulus .GO.0071333.;cellular response to insulin stimulus .GO.0032869.;c…	ACLY;ACSS1;ACSS2;ADSL;AFMID;ALDH5A1;ASL;CS;DLAT;ENO1;ENO2;ENO3;ENO4;FBP1;G6PC;G6PC2;G6PC3;GLUD1;GLUD2;GOT1;GOT1L1;GOT2;IL4I1;INS;MDH2;MMUT;NIT2;PC;PCK1;PDHA2;PDHB;PKLR;PKM;PPARA;PPARGC1A;RIMKLB	59	19	0	1.78318	1.18351	2.04937	1.49956	0.0124756	0.0104649	4.0239e-05	0.00973915	0.028136	0.0363098	0.000359155	0.0203256
Q27J81	INF2	actin filament .GO.0005884.;perinuclear region of cytoplasm .GO.0048471.;actin binding .GO.0003779.;small GTPase binding .GO.0031267.;actin filament polymerization .GO.0030041.;regulation of mitochondrial fission .GO.0090140.	ACTN4;ANLN;APOL1;CD2AP;CDC42;DNM1L;MAL;MYH9;MYO1E;NPHS1;NPHS2;PFN3;PFN4;PLCE1;SPOP;TRPC6;WT1	60	19	0	0.282838	-0.581265	-0.443412	-0.883004	0.0675953	0.000721465	0.000569159	0.102041	0.106063	0.00890843	0.00188982	0.140042
Q2NKX8	ERCC6L	cytosol .GO.0005829.;kinetochore .GO.0000776.;membrane .GO.0016020.;ATP binding .GO.0005524.;ATP hydrolysis activity .GO.0016887.;DNA binding .GO.0003677.;DNA translocase activity .GO.0015616.;double.stranded DNA helicase activity .GO.0036121.;forked DNA.dependent helicase activity .GO.0061749.;four.way junction helicase activity .GO.0009378.;single.stranded 3..5. DNA helicase activity .GO.199051…	BEND3;BLM;BUB1;BUB1B;CCNB1;CDC20;CDCA8;CDK1;CENPA;CENPE;CENPI;DDIAS;ESPL1;EXO1;KIF4A;MAD2L1;MCM10;NCAPG;NCAPH;NUDC;NUF2;PLK1;RMI1;SGO1;SKA1;SKA3;TOP2A;TOP3A;TTK	40	19	0	0.00149438	-0.167873	-0.340669	-0.693469	0.99173	0.364896	0.182953	0.0756024	0.994213	0.463171	0.22118	0.10865
Q5H9R7	PPP6R3	cytosol .GO.0005829.;nucleoplasm .GO.0005654.;nucleus .GO.0005634.;plasma membrane .GO.0005886.;protein phosphatase binding .GO.0019903.;protein phosphatase regulator activity .GO.0019888.;regulation of signal transduction .GO.0009966.	ANKRD28;ANKRD44;ANKRD52;NFKBIE;PPP2CA;PPP6C;PPP6R1;SF3B1	65	19	0	-0.187921	-0.435383	0.127444	-0.166566	0.0890009	0.023916	0.0236977	0.273231	0.132817	0.0619918	0.0370747	0.329513
Q5VTR2	RNF20	HULC complex .GO.0033503.;nucleolus .GO.0005730.;nucleoplasm .GO.0005654.;nucleus .GO.0005634.;ubiquitin ligase complex .GO.0000151.;chromatin binding .GO.0003682.;histone binding .GO.0042393.;histone H2B C.terminal K residue ubiquitin ligase activity .GO.0140850.;identical protein binding .GO.0042802.;mRNA 3..UTR binding .GO.0003730.;p53 binding .GO.0002039.;transcription coactivator activity .G…	ATM;CDC73;CRNKL1;CTR9;DOT1L;H2AZ1;H2BC1;H2BC10;H2BC11;H2BC12;H2BC13;H2BC14;H2BC15;H2BFS;H2BFWT;H2BW2;H3-2;H3-3A;H3C1;H3F3C;HIST1H2BB;HIST1H2BD;HIST1H2BH;HIST1H2BO;HIST2H2AA3;HIST2H2AC;HIST2H2BE;HIST2H2BF;HIST2H3A;HIST3H2BB;HIST3H3;LEO1;LOC114483833;PAF1;RBBP5;RNF40;RPS27A;RTF1;SETD1A;SETD2;STUB1;SUPT16H;SUPT6H;TP53;UBE2A;UBE2B;UBE2E1;UBE2K;UBE2N;UBE2U;UBE2V1;UBE2V2;WAC;WDR61;WDR82	45	19	0	0.0746395	-0.326433	-0.514066	-0.903967	0.10448	0.232446	0.0175509	0.00723077	0.151573	0.326813	0.0286331	0.016043
Q6P2E9	EDC4	cytoplasm .GO.0005737.;cytoplasmic ribonucleoprotein granule .GO.0036464.;cytosol .GO.0005829.;membrane .GO.0016020.;nucleoplasm .GO.0005654.;nucleus .GO.0005634.;P.body .GO.0000932.;deadenylation.independent decapping of nuclear.transcribed mRNA .GO.0031087.	AGO2;ARFGAP1;CCAR2;CNOT1;DCP1A;DCP1B;DCP2;DDX6;EDC3;EIF4ENIF1;LSM1;LSM14A;LSM2;LSM4;LSM7;MARF1;PATL1;POLG;RNF40;SMG5;TNRC6A;UPF1;XRN1	41	19	0	-0.56928	-0.541968	-1.42255	-1.40772	0.0377182	0.527595	0.00101023	0.0447019	0.0665158	0.616429	0.00285927	0.0700039
Q6ZRV2	FAM83H	cytoplasm .GO.0005737.;cytoskeleton .GO.0005856.;keratin filament binding .GO.1990254.;protein kinase binding .GO.0019901.;biomineral tissue development .GO.0031214.;intermediate filament cytoskeleton organization .GO.0045104.;positive regulation of cell migration .GO.0030335.;protein localization to cytoskeleton .GO.0044380.;signal transduction .GO.0007165.	AMBN;AMELX;ARHGAP39;CSNK1A1;CSNK1D;CSNK1E;DLX3;ENAM;FAM20A;MMP20;ODAPH;WDR72	49	19	0	0.16276	-0.675376	-0.517237	-0.100353	0.0490337	0.00382493	8.26251e-05	0.586606	0.0819146	0.0205985	0.000530275	0.638114
Q86XP3	DDX42	Cajal body .GO.0015030.;cytoplasm .GO.0005737.;cytosol .GO.0005829.;membrane .GO.0016020.;nuclear speck .GO.0016607.;nucleoplasm .GO.0005654.;nucleus .GO.0005634.;U2.type prespliceosome .GO.0071004.;ATP binding .GO.0005524.;ATP hydrolysis activity .GO.0016887.;RNA binding .GO.0003723.;RNA helicase activity .GO.0003724.;protein localization .GO.0008104.;regulation of apoptotic process .GO.0042981.…	DHX15;DHX38;PHF5A;PRPF6;RBM17;SF1;SF3A1;SF3A2;SF3A3;SF3B1;SF3B2;SF3B3;SF3B4;SF3B5;SF3B6;SNRPC;SNRPF;TP53BP2;U2SURP;ZMAT5	55	19	0	0.120593	-0.925033	-1.11187	-1.66464	0.430874	0.00851656	0.00273245	0.00197915	0.496625	0.0319558	0.00619077	0.00625071
Q8WWM7	ATXN2L	cytoplasmic stress granule .GO.0010494.;cytosol .GO.0005829.;membrane .GO.0016020.;nuclear speck .GO.0016607.;cadherin binding .GO.0045296.;mRNA binding .GO.0003729.;RNA binding .GO.0003723.;mRNA metabolic process .GO.0016071.;stress granule assembly .GO.0034063.	ATXN2;ATXN3;ATXN3L;DCP1A;DCP1B;DDX6;FAM98A;G3BP1;G3BP2;ITPR1;ITPR2;ITPR3;LSM12;NUFIP2;PABPC1;PABPC4;SH2B1;SNRPN	56	19	0	-0.139441	-0.537623	-1.05558	-1.53665	0.713829	0.456232	0.0027685	0.0117184	0.760112	0.552603	0.00626108	0.0235581
Q92974	ARHGEF2	bicellular tight junction .GO.0005923.;cytoplasm .GO.0005737.;cytoplasmic vesicle .GO.0031410.;cytoskeleton .GO.0005856.;cytosol .GO.0005829.;focal adhesion .GO.0005925.;Golgi apparatus .GO.0005794.;microtubule .GO.0005874.;protein.containing complex .GO.0032991.;ruffle membrane .GO.0032587.;spindle .GO.0005819.;vesicle .GO.0031982.;guanyl.nucleotide exchange factor activity .GO.0005085.;microtub…	AKT1;CAPN6;CDC42;CGN;CGNL1;DYNLT1;EXOC2;MARK2;NOD1;PAK4;PPP2CB;PTK2;PXN;RABIF;RAC1;RHOA;RHOB;RHOC;RIPK2;RPP25L;TJP2;TUBA1A;TUBA1B;TUBA1C;TUBA3C;TUBA3E;TUBA4A;TUBA8;TUBAL3;TUBB;TUBB1;TUBB2A;TUBB2B;TUBB3;TUBB4A;TUBB4B;TUBB6;TUBB8;YWHAH;YWHAZ	57	19	0	0.857099	0.421656	-0.413971	-0.461987	8.30723e-05	0.00920787	0.00224492	0.00518063	0.00142248	0.0334144	0.00529603	0.0124979
Q96JH7	VCPIP1	cytoplasm .GO.0005737.;endoplasmic reticulum lumen .GO.0005788.;Golgi stack .GO.0005795.;nucleus .GO.0005634.;cysteine.type deubiquitinase activity .GO.0004843.;DNA damage response .GO.0006974.;endoplasmic reticulum membrane fusion .GO.0016320.;Golgi reassembly .GO.0090168.;protein deubiquitination .GO.0016579.;protein K11.linked deubiquitination .GO.0035871.;protein K48.linked deubiquitination .…	BET1L;CDK1;FAF2;GOLGA2;NPLOC4;NSFL1C;SPRTN;STX5;UBXN2A;UBXN2B;UBXN6;UBXN7;UFD1;VCP	41	19	0	-0.139184	-0.39211	0.0491711	0.0180784	0.279495	0.108691	0.714147	0.929077	0.345525	0.18354	0.744755	0.941415
Q96N67	DOCK7	axon .GO.0030424.;basal part of cell .GO.0045178.;focal adhesion .GO.0005925.;growth cone .GO.0030426.;neuron projection .GO.0043005.;GTPase activator activity .GO.0005096.;guanyl.nucleotide exchange factor activity .GO.0005085.;small GTPase binding .GO.0031267.;axonogenesis .GO.0007409.;establishment of neuroblast polarity .GO.0045200.;interkinetic nuclear migration .GO.0022027.;microtubule cyto…	CDC42;CRK;DHX37;DOCK8;LRCH1;LRCH3;MYO6;RAC1	47	19	0	0.040516	0.138647	0.0839074	-0.0052097	0.861724	0.560149	0.445963	0.959495	0.889921	0.644816	0.491464	0.966898
Q96ST3	SIN3A	chromatin .GO.0000785.;histone deacetylase complex .GO.0000118.;kinetochore .GO.0000776.;nucleolus .GO.0005730.;nucleoplasm .GO.0005654.;nucleus .GO.0005634.;Sin3.type complex .GO.0070822.;transcription repressor complex .GO.0017053.;chromatin binding .GO.0003682.;DNA binding .GO.0003677.;protein.containing complex binding .GO.0044877.;RNA binding .GO.0003723.;RNA polymerase II.specific DNA.bindi…	ARID4A;ARID4B;ASH2L;BCL11A;BCL6;BRMS1;BRMS1L;CBFB;CHD4;CIR1;CREBBP;CSNK2A1;CTCF;CUL4B;DNMT1;DNMT3B;E2F4;EHMT2;EMSY;EP300;EZH2;FOXK1;FOXK2;FOXN3;GATA1;GATAD2B;GRIA2;H2AX;H2AZ1;H3-3A;H3C1;H4-16;HBP1;HCFC1;HDAC1;HDAC11;HDAC2;HDAC3;HDAC4;HDAC5;HDAC8;HDAC9;HIST2H3A;HSP90AA1;HSP90AB1;HTT;IKZF1;IL2RG;ING1;ING2;ING3;KAT2B;KDM1A;KLF10;KLF11;KLF13;KLF16;KLF9;KMT2A;KMT2D;KMT2E;MAX;MBD2;MECP2;MNT;MORF4L1;MOR…	48	19	0	-0.376126	-0.843714	-0.396324	-0.248934	0.266541	0.0490189	0.0511623	0.39907	0.331688	0.103244	0.072243	0.456926
Q99590	SCAF11	nuclear body .GO.0016604.;nucleolus .GO.0005730.;nucleoplasm .GO.0005654.;RNA binding .GO.0003723.;zinc ion binding .GO.0008270.;mRNA processing .GO.0006397.;RNA splicing .GO.0008380.;RNA splicing. via transesterification reactions .GO.0000375.;spliceosomal complex assembly .GO.0000245.	BCLAF1;CASP1;CASP4;NIPBL;PNISR;SRSF2;U2AF1;U2AF2	50	19	0	-1.07333	-1.57832	-1.46136	-1.76504	0.000420395	0.0023171	1.32263e-05	0.000908059	0.00305287	0.015794	0.000210733	0.00371722
Q99959	PKP2	adherens junction .GO.0005912.;cell junction .GO.0030054.;cell tip .GO.0051286.;cell.cell junction .GO.0005911.;cornified envelope .GO.0001533.;cytoplasm .GO.0005737.;desmosome .GO.0030057.;intercalated disc .GO.0014704.;intermediate filament .GO.0005882.;membrane .GO.0016020.;nucleoplasm .GO.0005654.;nucleus .GO.0005634.;plasma membrane .GO.0005886.;alpha.catenin binding .GO.0045294.;cadherin bi…	CDH2;CTNNA1;CTNNA3;CTNNB1;DSC1;DSC2;DSC3;DSG1;DSG2;DSG3;DSP;GJA1;JUP;LMNA;MARK3;MYBPC3;PKP3;PKP4;PRKCA;RYR2;SCN5A;TGFB3;TMEM43	55	19	0	-0.678292	-1.24368	0.33161	-0.424493	0.00459055	0.00102447	0.0320355	0.0372111	0.0134319	0.0102655	0.0480082	0.0601635
Q9H2U1	DHX36	axon .GO.0030424.;chromosome. telomeric region .GO.0000781.;cytoplasm .GO.0005737.;cytoplasmic stress granule .GO.0010494.;cytosol .GO.0005829.;dendrite .GO.0030425.;extracellular exosome .GO.0070062.;mitochondrion .GO.0005739.;nuclear speck .GO.0016607.;nucleoplasm .GO.0005654.;nucleus .GO.0005634.;perikaryon .GO.0043204.;ATP binding .GO.0005524.;ATP hydrolysis activity .GO.0016887.;ATP.dependen…	DDX1;DDX17;DDX21;DDX3X;DDX41;DDX56;DDX60;DHX9;IRF7;LRRFIP1;MYD88	51	19	0	-0.396943	-0.0132321	-0.108229	0.150289	0.00303798	0.94016	0.336027	0.441542	0.0101982	0.956613	0.381876	0.498603
Q9H4A3	WNK1	cytoplasm .GO.0005737.;cytosol .GO.0005829.;intracellular membraneless organelle .GO.0043232.;membrane .GO.0016020.;mitotic spindle .GO.0072686.;nucleus .GO.0005634.;protein.containing complex .GO.0032991.;3.phosphoinositide.dependent protein kinase activity .GO.0004676.;AMP.activated protein kinase activity .GO.0004679.;ATP binding .GO.0005524.;DNA.dependent protein kinase activity .GO.0004677.;…	CUL3;ITSN1;KCNJ1;KLHL2;KLHL3;NEDD4L;OXSR1;RETREG1;SCNN1A;SCNN1B;SCNN1G;SLC12A1;SLC12A2;SLC12A3;SLC12A4;SLC12A5;STK39;SYT2;WNK2;WNK3	59	19	0	-0.146082	-0.676436	-0.886225	-0.827547	0.137044	0.0121904	1.33778e-05	0.0115732	0.189705	0.0396543	0.000212617	0.0233542
Q9HC35	EML4	cilium .GO.0005929.;cytoplasm .GO.0005737.;cytosol .GO.0005829.;intercellular bridge .GO.0045171.;membrane .GO.0016020.;microtubule .GO.0005874.;microtubule cytoskeleton .GO.0015630.;microtubule organizing center .GO.0005815.;midbody .GO.0030496.;mitotic spindle .GO.0072686.;alpha.tubulin binding .GO.0043014.;beta.tubulin binding .GO.0048487.;microtubule binding .GO.0008017.;attachment of spindle…	ALK;ATIC;BRAF;CLIP1;DCTN1;EGFR;EML1;GRB2;HRAS;JAK1;JAK2;JAK3;KIF2A;KIF5B;KLC1;KRAS;NEK7;NEK9;NPM1;NRAS;NTRK1;NTRK3;PIK3CA;PIK3CB;PIK3CD;PIK3R1;PIK3R2;PIK3R3;PLCG1;PLCG2;RANBP2;RET;ROS1;SHC1;STAT3;STRN;TFG;TPM3;TPM4;WDCP	49	19	0	0.155482	0.474153	-0.887583	-0.27826	0.0882993	0.0705933	1.77358e-05	0.0442885	0.131839	0.134488	0.000241008	0.0694583
Q9NWH9	SLTM	nuclear body .GO.0016604.;nucleoplasm .GO.0005654.;nucleus .GO.0005634.;RNA binding .GO.0003723.;sequence.specific DNA binding .GO.0043565.;apoptotic process .GO.0006915.;regulation of mRNA processing .GO.0050684.;regulation of transcription by RNA polymerase II .GO.0006357.	PPIG;RBM25	47	19	0	-1.45774	-2.13762	-1.60805	-2.67927	0.00267947	0.00189203	0.00219848	0.000220501	0.00946085	0.0142738	0.00520951	0.00162709
Q9P2J5	LARS1	aminoacyl.tRNA synthetase multienzyme complex .GO.0017101.;cytoplasm .GO.0005737.;cytosol .GO.0005829.;endomembrane system .GO.0012505.;endoplasmic reticulum .GO.0005783.;lysosome .GO.0005764.;nuclear body .GO.0016604.;aminoacyl.tRNA editing activity .GO.0002161.;ATP binding .GO.0005524.;glutamine.tRNA ligase activity .GO.0004819.;GTPase activator activity .GO.0005096.;leucine.tRNA ligase activit…	AARS1;AARS2;AIMP1;AIMP2;CARS1;CARS2;DARS1;EARS2;EEF1E1;EIF2AK4;EPRS1;FARS2;FARSB;GARS1;HARS1;HARS2;IARS1;IARS2;KARS1;LARS2;LRRC47;MARS1;MARS2;NARS1;NARS2;PARS2;QARS1;RARS1;RARS2;RPS14;RPTOR;RRAGB;RRAGC;RRAGD;SARS1;SARS2;SARS2-2;SDCBP;SLC38A9;TARS1;TARS2;TARS3;TSFM;VARS1;VARS2;WARS1;WARS2;YARS1;YARS2	128	19	0	0.432237	0.197002	0.036425	0.688158	0.0393713	0.199859	0.50954	4.93064e-05	0.0687055	0.290205	0.553434	0.000810297
Q9UHD8	SEPTIN9	actin cytoskeleton .GO.0015629.;axoneme .GO.0005930.;cell division site .GO.0032153.;cilium .GO.0005929.;cytoplasm .GO.0005737.;intercellular bridge .GO.0045171.;microtubule .GO.0005874.;microtubule cytoskeleton .GO.0015630.;non.motile cilium .GO.0097730.;perinuclear region of cytoplasm .GO.0048471.;septin complex .GO.0031105.;septin ring .GO.0005940.;stress fiber .GO.0001725.;cadherin binding .G…	C17orf47;CDC42EP4;FLNA;HIF1A;KIF17;RASSF1;SEC14L1;SEPTIN1;SEPTIN10;SEPTIN11;SEPTIN12;SEPTIN14;SEPTIN2;SEPTIN3;SEPTIN5;SEPTIN6;SEPTIN7;SEPTIN8;SH3KBP1;SQSTM1	94	19	0	-0.996594	-0.683957	-1.19646	-1.00414	0.00119393	0.00145826	2.44816e-06	0.00311692	0.00569831	0.0124702	0.000116152	0.00856817
Q9UKK3	PARP4	cytoplasm .GO.0005737.;cytosol .GO.0005829.;extracellular exosome .GO.0070062.;membrane .GO.0016020.;nucleoplasm .GO.0005654.;nucleus .GO.0005634.;ribonucleoprotein complex .GO.1990904.;spindle microtubule .GO.0005876.;DNA binding .GO.0003677.;enzyme binding .GO.0019899.;NAD..protein ADP.ribosyltransferase activity .GO.1990404.;NAD..protein poly.ADP.ribosyltransferase activity .GO.0003950.;NAD..p…	CASP3;CASP7;CASP9;GZMB;MVP;PARG;PARP10;PARP15;PARP16;PARP6;PARP9;TEP1	41	19	0	0.586113	0.208519	0.399201	0.351897	0.0103206	0.170139	0.000395489	0.000352878	0.0243026	0.257256	0.00146338	0.00213987
Q9UNX4	WDR3	nuclear membrane .GO.0031965.;nucleolus .GO.0005730.;nucleoplasm .GO.0005654.;Pwp2p.containing subcomplex of 90S preribosome .GO.0034388.;small.subunit processome .GO.0032040.;RNA binding .GO.0003723.;snoRNA binding .GO.0030515.;maturation of SSU.rRNA .GO.0030490.;ribosomal small subunit biogenesis .GO.0042274.	AATF;ABCE1;ABT1;BMS1;BOP1;BRIX1;BYSL;C1D;C1orf131;CD74;CEBPZ;DCAF13;DDX10;DDX18;DDX24;DDX27;DDX31;DDX49;DDX54;DDX56;DHX15;DHX32;DHX37;DIEXF;DIMT1;DNTTIP2;DQX1;EBNA1BP2;EMG1;ESF1;EXOSC1;EXOSC10;EXOSC2;EXOSC3;EXOSC4;EXOSC5;EXOSC7;EXOSC8;EXOSC9;FAU;FBL;FBLL1;FCF1;FTSJ3;GAR1;GCC1;GNL2;GNL3;GNL3L;GRWD1;GTPBP4;HEATR1;IMP3;IMP4;KRI1;KRR1;LAS1L;LOC102724159;LSG1;LTV1;MAK16;MCC;MPHOSPH10;MRNIP;MRPS11;MRPS…	51	19	0	0.904942	0.662009	0.623595	1.11461	0.0125688	0.00268582	0.00127523	0.0033681	0.0282665	0.0169651	0.0034118	0.00906413
Q9Y3I0	RTCB	cytoplasm .GO.0005737.;cytosol .GO.0005829.;endoplasmic reticulum membrane .GO.0005789.;intracellular membrane.bounded organelle .GO.0043231.;nuclear envelope .GO.0005635.;nucleoplasm .GO.0005654.;nucleus .GO.0005634.;tRNA.splicing ligase complex .GO.0072669.;GTP binding .GO.0005525.;metal ion binding .GO.0046872.;RNA binding .GO.0003723.;RNA ligase .GTP. activity .GO.0170057.;vinculin binding .G…	C2orf49;DDX1;DRG1;FAM98A;FAM98B;HNRNPM;HNRNPR;MCC;RCL1;RTCA;RTRAF;SEC13;XBP1;ZBTB8OS	69	19	0	0.020761	0.167961	-0.343928	0.000685255	0.672765	0.0613457	0.000257001	0.991241	0.72292	0.12176	0.00109375	0.993224
Q9Y450	HBS1L	cytosol .GO.0005829.;cytosolic ribosome .GO.0022626.;Dom34.Hbs1 complex .GO.1990533.;extracellular exosome .GO.0070062.;membrane .GO.0016020.;GTP binding .GO.0005525.;GTPase activity .GO.0003924.;translation elongation factor activity .GO.0003746.;nuclear.transcribed mRNA catabolic process. no.go decay .GO.0070966.;rescue of stalled ribosome .GO.0072344.;ribosome disassembly .GO.0032790.;signal t…	ABCE1;BCL11A;DIS3;DIS3L;DIS3L2;ETF1;EXOSC1;EXOSC10;EXOSC2;EXOSC3;EXOSC4;EXOSC5;EXOSC6;EXOSC7;EXOSC8;EXOSC9;FAU;HBG2;HBG2;LTN1;MIPEP;MRRF;NEMF;PAPSS1;PAPSS2;PELO;RACK1;RPL10;RPL11;RPL12;RPL13;RPL13A;RPL14;RPL15;RPL17;RPL18;RPL18A;RPL19;RPL21;RPL22;RPL23;RPL23A;RPL24;RPL26;RPL27;RPL27A;RPL28;RPL29;RPL3;RPL30;RPL31;RPL32;RPL34;RPL35;RPL35A;RPL36;RPL36A;RPL36AL;RPL37;RPL37A;RPL38;RPL39;RPL4;RPL5;RPL6…	53	19	0	-0.572461	0.0189612	-0.384959	0.145892	0.00318871	0.854436	0.0518848	0.0702013	0.0105514	0.891819	0.0730895	0.102237
Q9Y4A5	TRRAP	Golgi apparatus .GO.0005794.;NuA4 histone acetyltransferase complex .GO.0035267.;nucleoplasm .GO.0005654.;nucleosome .GO.0000786.;nucleus .GO.0005634.;SAGA complex .GO.0000124.;Swr1 complex .GO.0000812.;transcription factor TFTC complex .GO.0033276.;transcription coregulator activity .GO.0003712.;DNA repair.dependent chromatin remodeling .GO.0140861.;positive regulation of DNA.templated transcrip…	ACTB;ACTL6A;ACTL6B;ACTR5;ACTR8;ANP32E;ATF2;ATM;ATXN7;ATXN7-2;ATXN7L1;ATXN7L2;ATXN7L3;BRD8;CECR2;CTNNB1;D2HGDH;DMAP1;DR1;E2F1;ENY2;EP300;EP400;EPC1;EPC2;FOXR1;FOXR2;H2AFV;H2AZ1;H2BC1;H2BC10;H2BC11;H2BC12;H2BC13;H2BC14;H2BC15;H2BFS;H3C1;H4-16;HCFC1;HIST1H2BB;HIST1H2BD;HIST1H2BH;HIST1H2BO;HIST1H4G;HIST2H2AA3;HIST2H2AC;HIST2H2BE;HIST2H2BF;HIST2H3A;HIST3H2BB;HIST3H3;HUWE1;ING2;ING3;INO80;INO80B;INO80C…	75	19	0	1.11863	0.786185	0.858687	0.803004	0.000768715	0.0130472	0.000125205	0.00358953	0.00433799	0.0415182	0.000681923	0.00948471
Q9Y6K5	OAS3	cytoplasm .GO.0005737.;cytosol .GO.0005829.;extracellular space .GO.0005615.;intracellular membrane.bounded organelle .GO.0043231.;membrane .GO.0016020.;nucleoplasm .GO.0005654.;plasma membrane .GO.0005886.;2..5..oligoadenylate synthetase activity .GO.0001730.;ATP binding .GO.0005524.;double.stranded RNA binding .GO.0003725.;metal ion binding .GO.0046872.;antiviral innate immune response .GO.0140…	CMPK2;DDX58;DDX60;DHX58;EIF2AK2;EPSTI1;GBP1;HERC5;HERC6;ICA1;IFI27;IFI35;IFI44;IFI44L;IFI6;IFIH1;IFIT1;IFIT2;IFIT3;IFIT5;IFITM3;IRF7;IRF9;ISG15;LY6E;MX1;MX2;OAS1;OAS2;OASL;PARP12;PARP9;RNASEL;RSAD2;RTP4;SAMD9L;SP110;STAT1;STAT2;USP18;XAF1	49	19	0	0.175828	-0.323925	0.59078	-0.605121	0.577623	0.360236	0.0931274	0.269564	0.636777	0.458435	0.121508	0.325889
O14777	NDC80	centrosome .GO.0005813.;chromosome. centromeric region .GO.0000775.;cytosol .GO.0005829.;kinetochore .GO.0000776.;membrane .GO.0016020.;Ndc80 complex .GO.0031262.;nuclear speck .GO.0016607.;nucleoplasm .GO.0005654.;nucleus .GO.0005634.;outer kinetochore .GO.0000940.;cyclin binding .GO.0030332.;identical protein binding .GO.0042802.;kinetochore adaptor activity .GO.0140483.;microtubule binding .GO…	ASPM;AURKA;AURKB;AURKC;BIRC5;BOD1;BUB1;BUB1B;BUB3;CAMKMT;CCNA2;CCNB1;CCNB2;CDC20;CDCA3;CDCA8;CDK1;CDKN3;CDT1;CENPA;CENPC;CENPE;CENPF;CENPH;CENPI;CENPK;CENPN;CENPS;CENPT;CENPU;CENPW;CEP55;CKAP2;CKAP5;CYP3A7;DLGAP5;DSN1;ESPL1;ESR1;EXO1;HAUS6;HAUS8;HJURP;HMMR;INCENP;KIF11;KIF14;KIF15;KIF18A;KIF20A;KIF23;KIF2C;KIF4A;KNL1;KNTC1;MAD2L1;MELK;MIS12;MKI67;MND1;NCAPG;NCAPG2;NCAPH;NEK2;NR1I2;NSL1;NUF2;NUSAP…	39	18	0	-0.101952	-0.349438	-0.52739	-0.809197	0.559993	0.0575832	4.33273e-05	0.00190777	0.619689	0.116274	0.000373501	0.00608314
O15231	ZNF185	cytoplasm .GO.0005737.;cytoskeleton .GO.0005856.;focal adhesion .GO.0005925.;zinc ion binding .GO.0008270.	TFF3	61	18	0	-0.814778	-1.49941	-1.83047	-1.26643	0.00836447	0.00376077	0.000118124	0.00206834	0.0208786	0.0204394	0.000658388	0.00642469
O43264	ZW10	cytosol .GO.0005829.;Dsl1.NZR complex .GO.0070939.;endoplasmic reticulum .GO.0005783.;endoplasmic reticulum membrane .GO.0005789.;kinetochore .GO.0000776.;kinetochore microtubule .GO.0005828.;lipid droplet .GO.0005811.;membrane .GO.0016020.;nucleus .GO.0005634.;RZZ complex .GO.1990423.;spindle pole .GO.0000922.;centromeric DNA binding .GO.0019237.;cell division .GO.0051301.;endoplasmic reticulum …	ARCN1;AURKB;BNIP1;BUB1;BUB1B;BUB3;C19orf25;CDC20;CENPE;CENPF;COPA;COPB1;COPB2;COPE;DCTN1;DCTN2;DSN1;ESPL1;INCENP;KNTC1;MAD1L1;MAD2L1;NAPA;NBAS;NDC80;RAB18;RINT1;SCFD1;SCFD2;SEC22B;SPDL1;STX18;USE1;ZNF787;ZWILCH;ZWINT	52	18	0	0.332439	0.36782	0.564373	1.14771	0.0553411	0.0111232	0.000972516	0.000109576	0.0902162	0.0374377	0.00278079	0.00116341
O60341	KDM1A	chromatin .GO.0000785.;chromosome. telomeric region .GO.0000781.;DNA repair complex .GO.1990391.;nucleoplasm .GO.0005654.;nucleus .GO.0005634.;protein.containing complex .GO.0032991.;transcription regulator complex .GO.0005667.;chromatin binding .GO.0003682.;demethylase activity .GO.0032451.;DNA.binding transcription factor binding .GO.0140297.;enzyme binding .GO.0019899.;FAD.dependent H3K4me.H3K…	AR;ARNTL;ATM;ATP23;BCL11A;BMI1;BRCA1;BRD4;CBX3;CETN2;CHD1;CHD3;CHD4;CLOCK;CTBP1;CTBP2;CTNNB1;DCLRE1C;DNMT1;DNMT3A;E2F1;EED;EHMT1;EHMT2;EP300;ERCC1;ERCC4;ERCC5;ERCC8;ESR1;EWSR1;EZH2;FOXA1;GATAD2A;GATAD2B;GFI1;GFI1B;GLYR1;GSE1;GTF2I;H2AZ1;H3-2;H3-3A;H3C1;H3C1;H3C14;H3F3C;H4-16;HCFC1;HDAC1;HDAC2;HDAC3;HDAC4;HDAC5;HIST2H2AA3;HIST2H2AC;HIST2H2BE;HIST2H3A;HIST3H3;HMG20A;HMG20B;INSM1;KAT2B;KDM1B;KDM3A;K…	55	18	0	-0.930823	-1.08637	-0.392688	-1.20693	0.0592195	0.0592689	0.413932	0.0041639	0.0953638	0.118742	0.460203	0.0105874
O60524	NEMF	cytosol .GO.0005829.;cytosolic ribosome .GO.0022626.;nucleus .GO.0005634.;RQC complex .GO.1990112.;alpha.aminoacyl.tRNA binding .GO.1904678.;ribosomal large subunit binding .GO.0043023.;tRNA binding .GO.0000049.;CAT tailing .GO.0140708.;nuclear export .GO.0051168.;protein.containing complex assembly .GO.0065003.;rescue of stalled ribosome .GO.0072344.;ribosome.associated ubiquitin.dependent prote…	ABCE1;ANKZF1;HBS1L;LTN1;PELO;RPL10L;RPL11;RPL12;RPL13;RPL13A;RPL14;RPL15;RPL17;RPL18;RPL18A;RPL19;RPL21;RPL22;RPL23;RPL23A;RPL24;RPL26;RPL27;RPL27A;RPL28;RPL29;RPL3;RPL30;RPL31;RPL32;RPL34;RPL35;RPL35A;RPL36;RPL36A;RPL36AL;RPL37;RPL37A;RPL38;RPL39;RPL4;RPL5;RPL6;RPL7;RPL7A;RPL8;RPL9;RPLP0;TCF25;THOC2;UBA52;VCP;ZNF598	44	18	0	-0.656055	-0.119493	-0.528271	-0.394093	0.00612118	0.375248	0.00131075	0.00125273	0.0165148	0.473962	0.00348872	0.0045685
O75962	TRIO	cell projection .GO.0042995.;cytoplasm .GO.0005737.;cytosol .GO.0005829.;extrinsic component of membrane .GO.0019898.;glutamatergic synapse .GO.0098978.;postsynapse .GO.0098794.;presynaptic active zone .GO.0048786.;3.phosphoinositide.dependent protein kinase activity .GO.0004676.;AMP.activated protein kinase activity .GO.0004679.;ATP binding .GO.0005524.;DNA.dependent protein kinase activity .GO.…	CDC42;RAC1;RAC3;RHOA;RHOG	31	18	0	-1.15344	-0.291354	-0.626091	-0.0986058	0.000740436	0.0477408	0.000218445	0.218033	0.00427958	0.101386	0.000983922	0.270745
O95155	UBE4B	cytoplasm .GO.0005737.;nucleus .GO.0005634.;ubiquitin ligase complex .GO.0000151.;enzyme binding .GO.0019899.;ubiquitin.ubiquitin ligase activity .GO.0034450.;ERAD pathway .GO.0036503.;granzyme.mediated apoptotic signaling pathway .GO.0008626.;proteasome.mediated ubiquitin.dependent protein catabolic process .GO.0043161.;protein polyubiquitination .GO.0000209.;response to UV .GO.0009411.;ubiquiti…	ANKZF1;ATXN3;FAAP100;HGS;MDM2;NMNAT1;NMNAT2;NPLOC4;NSFL1C;PLAA;PSMD4;RAD23A;RAD23B;SPATA5;STUB1;TP53;TRIP12;UBE2D1;UBE2D2;UBE2D3;UBE2J1;UBL7;UBQLN1;UBQLN2;UBXN2B;UBXN7;UFD1;UNC45B;VCP;YOD1	53	18	0	-0.910948	-0.410708	-0.708534	-1.09605	0.000846433	0.0863143	3.3255e-05	0.000167687	0.00461939	0.155249	0.000325522	0.00140446
O95373	IPO7	cytosol .GO.0005829.;membrane .GO.0016020.;nuclear envelope .GO.0005635.;nuclear pore .GO.0005643.;nucleoplasm .GO.0005654.;GTPase regulator activity .GO.0030695.;histone binding .GO.0042393.;SMAD binding .GO.0046332.;small GTPase binding .GO.0031267.;innate immune response .GO.0045087.;negative regulation of cell cycle .GO.0045786.;negative regulation of osteoblast differentiation .GO.0045668.;p…	FAU;H1-0;IPO13;IPO4;IPO5;IPO9;KPNA4;KPNB1;NUP153;RAN;RANBP1;RANGAP1;RPL23A;TNPO1;TNPO2;TNPO3;XPO1;XPOT	73	18	0	0.4205	0.944817	0.0741571	0.553595	0.0146231	0.00178702	0.241664	0.0008035	0.0315569	0.0138402	0.284376	0.0034656
O95602	POLR1A	chromosome .GO.0005694.;mitochondrion .GO.0005739.;nucleoplasm .GO.0005654.;RNA polymerase I complex .GO.0005736.;chromatin binding .GO.0003682.;DNA binding .GO.0003677.;DNA.directed 5..3. RNA polymerase activity .GO.0003899.;DNA.RNA hybrid binding .GO.0071667.;magnesium ion binding .GO.0000287.;mitochondrial single subunit type RNA polymerase activity .GO.0001065.;plastid single subunit type RNA…	ATP5F1A;BMS1;BOP1;BRIX1;BYSL;CCDC105;CD3EAP;CD74;CEBPZ;CRCP;CTPS1;CTPS2;CUL7;DDX10;DDX18;DDX21;DDX27;DDX54;DHX15;DHX32;DKC1;DQX1;EEF2;EFL1;EFTUD2;EIF5B;EPRS1;ERCC6;ESF1;FANCE;FBL;FBLL1;GAR1;GFM1;GMPS;GNL3;GNL3L;GPN3;GRWD1;GTF2E1;GTPBP4;HEATR1;HSPBP1;IMP3;IPO4;LOC102724159;MARS1;MED1;MRPL1;MRPL12;MRPL16;MRPL17;MRPL2;MRPL22;MRPL24;MRPL3;MRPL4;MRPL9;MRPS10;MRPS11;MRPS12;MRPS14;MRPS16;MRPS5;MRPS7;MRT…	44	18	0	0.420509	-0.122704	-0.17973	-0.451906	0.0843945	0.600223	0.114423	0.016399	0.127098	0.680791	0.145297	0.0306674
O95831	AIFM1	cytoplasm .GO.0005737.;cytosol .GO.0005829.;mitochondrial inner membrane .GO.0005743.;mitochondrial intermembrane space .GO.0005758.;mitochondrion .GO.0005739.;nucleus .GO.0005634.;perinuclear region of cytoplasm .GO.0048471.;DNA binding .GO.0003677.;FAD binding .GO.0071949.;NAD.P.H oxidase H2O2.forming activity .GO.0016174.;NADH dehydrogenase activity .GO.0003954.;oxidoreductase activity. acting…	BAX;CHCHD4;ENDOG;GSR;H2AX;MACROH2A1;MRPS16;NDUFS5;PARG;PPIA;TUFM	95	18	0	-0.00679138	-0.176521	0.709934	0.646553	0.975238	0.299447	5.84383e-05	0.000950414	0.982138	0.396585	0.000436722	0.0038257
P04083	ANXA1	adherens junction .GO.0005912.;apical plasma membrane .GO.0016324.;basolateral plasma membrane .GO.0016323.;cell surface .GO.0009986.;collagen.containing extracellular matrix .GO.0062023.;cornified envelope .GO.0001533.;cytoplasm .GO.0005737.;cytosol .GO.0005829.;early endosome membrane .GO.0031901.;endosome .GO.0005768.;extracellular exosome .GO.0070062.;extracellular region .GO.0005576.;extrace…	AHNAK;ANXA2;ANXA6;CALR;CAV3;CD63;CD9;CDH1;CXCL8;DYSF;EGFR;ENO1;FN1;FPR1;FPR2;FPR3;GNGT2;HSH2D;KRT8;LGALS3;PLA2G4A;S100A10;S100A11;S100A4;S100A6;SOX2;SRC;TP53;TRIM72;YWHAZ	254	18	0	0.655651	0.330212	-0.536055	-0.954968	0.0311614	0.0817396	0.00258795	0.000784732	0.0571396	0.149312	0.00590351	0.00342845
P06744	GPI	ciliary membrane .GO.0060170.;cytosol .GO.0005829.;extracellular exosome .GO.0070062.;extracellular region .GO.0005576.;ficolin.1.rich granule lumen .GO.1904813.;membrane .GO.0016020.;secretory granule lumen .GO.0034774.;carbohydrate derivative binding .GO.0097367.;cytokine activity .GO.0005125.;glucose.6.phosphate isomerase activity .GO.0004347.;growth factor activity .GO.0008083.;monosaccharide…	ACO2;ADK;ADPGK;ALDOA;ALDOA;ALDOB;ALDOC;AMFR;BCKDHA;BCKDHB;BPGM;CS;CTU1;DERA;DLD;EEF1G;ENO1;ENO2;ENO3;ENO4;F5H5P2;FBP1;FBP2;FH;G6PC;G6PC2;G6PC3;G6PD;GALE;GAPDH;GAPDHS;GBE1;GCK;GFPT1;GFPT2;GLYCTK;GMPPB;GNE;GNPDA1;GNPDA2;GOT2;GYS1;H6PD;HK1;HK2;HK3;HKDC1;IDH1;IDH2;IGLV10-54;IL2;IMPA1;IMPA2;LDHA;LDHAL6A;LDHAL6B;LDHC;MBOAT1;MDH2;MINPP1;MPI;MYCBPAP;PARP6;PARP8;PDHA2;PDHB;PFKFB1;PFKFB2;PFKFB3;PFKFB4;PFKL…	203	18	0	-3.21359	-2.72215	-0.872568	-0.774945	5.60196e-05	0.00043416	0.00489145	0.000859739	0.00121204	0.00742358	0.00986452	0.00360854
P11413	G6PD	centriolar satellite .GO.0034451.;cytoplasm .GO.0005737.;cytoplasmic side of plasma membrane .GO.0009898.;cytosol .GO.0005829.;extracellular exosome .GO.0070062.;intracellular membrane.bounded organelle .GO.0043231.;membrane .GO.0016020.;D.glucose binding .GO.0005536.;glucose.6.phosphate dehydrogenase activity .GO.0004345.;identical protein binding .GO.0042802.;NADP binding .GO.0050661.;protein h…	ACLY;ACP1;ADPGK;ALDOA;ALDOB;ALDOC;BPGM;CS;ENO1;ENO2;ENO3;ENO4;G6PC;G6PC2;G6PC3;GAPDH;GAPDHS;GCK;GNE;GNPDA1;GNPDA2;GPI;GPX2;GPX3;GPX5;GPX6;GPX7;GPX8;GSR;H6PD;HK1;HK2;HK3;HKDC1;HSPB1;IDH1;IDH2;LDHA;LDHAL6A;LDHAL6B;LDHC;ME1;ME3;MINPP1;MPI;NADK;NFE2L2;NOM1;PC;PDHA2;PDHB;PGAM1;PGAM2;PGAM4;PGD;PGK1;PGLS;PGM2;PKLR;PKM;RBM45;RPE;RPEL1;RPIA;TALDO1;TKT;TKTL1;TKTL2;TP53;TPI1;UBL4A	75	18	0	0.721874	1.68523	1.11924	1.07861	0.000137719	0.000192296	0.000775416	0.00287931	0.00174281	0.00564981	0.00234603	0.00810224
P13647	KRT5	cytoplasm .GO.0005737.;cytosol .GO.0005829.;extracellular exosome .GO.0070062.;intermediate filament .GO.0005882.;keratin filament .GO.0045095.;membrane .GO.0016020.;nucleus .GO.0005634.;scaffold protein binding .GO.0097110.;structural constituent of cytoskeleton .GO.0005200.;structural constituent of skin epidermis .GO.0030280.;epidermis development .GO.0008544.;intermediate filament organizatio…	AMACR;AQP5;CALB2;CDH3;CEACAM5;COL17A1;DSC3;EGFR;ERBB2;ESR1;FLG;FLG2;KRT1;KRT10;KRT14;KRT15;KRT16;KRT17;KRT2;KRT3;KRT6A;KRT6B;KRT6C;LIAT1;LORICRIN;NAPSA;NKX2-1;PGR;PKP1;PLEC;SCGB1A1;TP53;TP63;TRIM29	173	18	0	2.46913	0.983457	0.595784	-0.883989	0.000566612	0.0173979	0.213837	0.623345	0.00361829	0.0500149	0.254907	0.672029
P19013	KRT4	cell surface .GO.0009986.;cytosol .GO.0005829.;intermediate filament .GO.0005882.;intermediate filament cytoskeleton .GO.0045111.;keratin filament .GO.0045095.;nucleus .GO.0005634.;structural constituent of skin epidermis .GO.0030280.;cytoskeleton organization .GO.0007010.;epithelial cell differentiation .GO.0030855.;intermediate filament organization .GO.0045109.;keratinization .GO.0031424.;nega…	CRNN;KRT13	76	18	0	-0.851711	-2.82433	0.631637	-0.564722	0.14926	0.000428768	0.260536	0.452201	0.203838	0.00738376	0.303738	0.509114
P22735	TGM1	cornified envelope .GO.0001533.;cytosol .GO.0005829.;extracellular exosome .GO.0070062.;membrane .GO.0016020.;plasma membrane .GO.0005886.;identical protein binding .GO.0042802.;metal ion binding .GO.0046872.;protein.glutamine gamma.glutamyltransferase activity .GO.0003810.;cell envelope organization .GO.0043163.;keratinization .GO.0031424.;keratinocyte differentiation .GO.0030216.;peptide cross.…	ABCA12;ALOX12B;ALOXE3;CASP14;CDSN;CSTA;CYP4F22;DSG1;EVPL;FLG;FLG2;GRHL3;IVL;KRT10;LCE3D;LORICRIN;NIPAL4;PKP1;PNPLA1;PPL;RABGGTA;RPTN;SPRR1A;SPRR1B;SPRR2A;SPRR3;TGM5	61	18	0	-1.52448	-0.433882	-0.175456	-1.49889	0.00083557	0.0619775	0.688874	0.207908	0.00460174	0.122672	0.721544	0.259379
P27694	RPA1	chromosome. telomeric region .GO.0000781.;DNA replication factor A complex .GO.0005662.;nucleoplasm .GO.0005654.;nucleus .GO.0005634.;PML body .GO.0016605.;site of DNA damage .GO.0090734.;site of double.strand break .GO.0035861.;chromatin.protein adaptor activity .GO.0140463.;damaged DNA binding .GO.0003684.;G.rich strand telomeric DNA binding .GO.0098505.;single.stranded DNA binding .GO.0003697.…	AARS1;APEX1;ATM;ATR;ATRIP;B2M;BARD1;BLM;BRCA1;BRCA2;BRIP1;CCNA1;CCNA2;CDC45;CDC6;CDK1;CDK2;CDK4;CENPS;CENPX;CHD1L;CHEK1;CHTF18;CLSPN;DDB1;DDB2;DMC1;DNA2;DONSON;ERCC1;ERCC3;ERCC4;ERCC5;ETAA1;EXO1;FAAP24;FANCA;FANCC;FANCD2;FANCG;FANCM;FEN1;GINS4;GTF2H1;H2AX;H4-16;HELB;HERC2;HIST3H3;HLTF;HUS1;LIG1;LIG3;MCM10;MCM2;MCM3;MCM4;MCM5;MCM6;MCM7;MCM8;MDC1;MRE11;MSH2;MSH3;MSH4;MSH6;NBN;ORC1;ORC2;ORC6;PARP1;P…	75	18	0	-0.0641638	0.429775	0.052653	0.377581	0.719161	0.0109032	0.412666	0.020242	0.765027	0.0370477	0.459035	0.0364594
P47897	QARS1	aminoacyl.tRNA synthetase multienzyme complex .GO.0017101.;cytoplasm .GO.0005737.;cytosol .GO.0005829.;mitochondrial matrix .GO.0005759.;protein.containing complex .GO.0032991.;ATP binding .GO.0005524.;glutamine.tRNA ligase activity .GO.0004819.;protein kinase binding .GO.0019901.;protein kinase inhibitor activity .GO.0004860.;brain development .GO.0007420.;glutaminyl.tRNA aminoacylation .GO.0006…	AARS1;AARS2;AIMP1;AIMP2;CARS1;CARS2;CD74;CUL7;DARS1;DARS2;EEF1E1;EEF1G;EEF2;EIF5B;EPRS1;FARS2;FARSA;FAU;FLT3LG;GARS1;GATB;GATC;HARS1;HARS2;IARS1;IARS2;IMP3;KARS1;LARS1;LARS2;MAP3K5;MARS1;MARS2;MED1;MRNIP;MRPL13;MRPL4;MRPS10;MRPS11;MRPS12;MRPS14;MRPS15;MRPS7;MTIF2;NARS1;NARS2;PARS2;QRSL1;RACK1;RARS1;RARS2;RPL10A;RPL11;RPL13;RPL13A;RPL15;RPL17;RPL18;RPL18A;RPL19;RPL21;RPL22;RPL23;RPL23A;RPL24;RPL26…	132	18	0	-0.12413	0.336163	0.212147	0.403324	0.399244	0.0535485	0.0202265	0.0318233	0.46689	0.110105	0.0323958	0.0528326
P57740	NUP107	cytosol .GO.0005829.;kinetochore .GO.0000776.;membrane .GO.0016020.;nuclear envelope .GO.0005635.;nuclear membrane .GO.0031965.;nuclear periphery .GO.0034399.;nuclear pore .GO.0005643.;nuclear pore outer ring .GO.0031080.;structural constituent of nuclear pore .GO.0017056.;female gonad development .GO.0008585.;mRNA export from nucleus .GO.0006406.;nephron development .GO.0072006.;nuclear pore com…	AAAS;AHCTF1;BUB1B;BUB3;GLE1;GOT2;KPNB1;NCOA5;NDC1;NUP133;NUP153;NUP155;NUP160;NUP188;NUP205;NUP210;NUP214;NUP35;NUP37;NUP42;NUP43;NUP50;NUP54;NUP58;NUP62;NUP62CL;NUP85;NUP88;NUP93;NUP98;NXF1;NXF2;POM121;POM121C;RAE1;RAN;RANBP2;RANGAP1;RCC1;RGPD2;RNF4;SEC13;SEH1L;SLC35E3;SPAST;SUMO1;TNPO1;TPR;UBE2I;XPO1;XPOT	36	18	0	-0.0164931	0.280858	0.182956	0.474025	0.922261	0.137527	0.432884	0.003082	0.93793	0.220325	0.478947	0.00851237
P61011	SRP54	cytoplasm .GO.0005737.;cytosol .GO.0005829.;endoplasmic reticulum .GO.0005783.;nuclear speck .GO.0016607.;nucleus .GO.0005634.;signal recognition particle. endoplasmic reticulum targeting .GO.0005786.;7S RNA binding .GO.0008312.;ATP hydrolysis activity .GO.0016887.;endoplasmic reticulum signal peptide binding .GO.0030942.;GDP binding .GO.0019003.;GTP binding .GO.0005525.;GTPase activity .GO.00039…	ASNA1;BTF3;CUL7;DNAJC21;EFL1;EIF6;FAU;FLT3LG;GIMAP8;H3BNC9;HMGN1;HSPBP1;IMP3;MED1;MRNIP;MRPL11;MRPL13;MRPL16;MRPL17;MRPL19;MRPL2;MRPL20;MRPL21;MRPL22;MRPL24;MRPL27;MRPL3;MRPL32;MRPL33;MRPL36;MRPL4;MRPL9;MRPS11;MRPS12;MRPS15;MRPS16;MRPS5;MRPS9;MRTO4;NACA;NACA2;NPSR1;RACK1;RHO;RPL10;RPL10L;RPL11;RPL12;RPL13;RPL13A;RPL14;RPL15;RPL17;RPL17-C18orf32;RPL18;RPL18A;RPL19;RPL21;RPL22;RPL23;RPL23A;RPL24;RP…	72	18	0	0.687439	0.116566	0.197747	0.0943178	0.00932807	0.498555	0.225107	0.423528	0.0227	0.592624	0.266706	0.48106
Q02818	NUCB1	endoplasmic reticulum lumen .GO.0005788.;endoplasmic reticulum.Golgi intermediate compartment .GO.0005793.;extracellular exosome .GO.0070062.;extracellular space .GO.0005615.;Golgi apparatus .GO.0005794.;membrane .GO.0016020.;calcium ion binding .GO.0005509.;DNA binding .GO.0003677.;G.protein alpha.subunit binding .GO.0001965.;guanyl.nucleotide exchange factor activity .GO.0005085.;small GTPase.m…	FAM20C	90	18	0	-0.269051	-0.556281	1.85309	2.53053	0.000204154	0.0344243	1.27071e-05	0.00021944	0.00213313	0.0801482	0.000205527	0.00162468
Q03164	KMT2A	cytosol .GO.0005829.;histone methyltransferase complex .GO.0035097.;MLL1 complex .GO.0071339.;nucleoplasm .GO.0005654.;nucleus .GO.0005634.;chromatin binding .GO.0003682.;histone H3K4 methyltransferase activity .GO.0042800.;histone H3K4 monomethyltransferase activity .GO.0140945.;histone H3K4 trimethyltransferase activity .GO.0140999.;identical protein binding .GO.0042802.;lysine.acetylated histo…	AFDN;AFF1;AFF4;ASH2L;BAP18;BRD4;CAMKMT;CBFB;CDK9;CHD8;CREB1;CREBBP;CXXC1;DNMT3A;DOT1L;DPY30;E2F6;ELL;EP300;ETV6;GATA2;H2AC11;H2AC11;H2AC15;H2AC16;H2AC17;H2AC4;H2AC4;H2BC11;H2BC12;H3-2;H3-3A;H3-3A;H3C1;H3C1;H3C10;H3C11;H3C14;H3C15;H3C2;H3C3;H3C4;H3C6;H3C7;H3C8;H3F3C;H4-16;H4-16;H4C1;H4C11;H4C12;H4C13;H4C14;H4C15;H4C2;H4C3;H4C4;H4C5;H4C8;H4C9;HCFC1;HCFC2;HDAC1;HIST1H2AC;HIST1H2BB;HIST2H2BE;HIST2H3A…	42	18	0	-1.43624	-1.68334	-0.51435	-1.21164	9.63689e-05	0.00180464	0.000183975	0.00212017	0.00147854	0.0139094	0.000873833	0.00650991
Q10570	CPSF1	mRNA cleavage and polyadenylation specificity factor complex .GO.0005847.;nucleoplasm .GO.0005654.;nucleus .GO.0005634.;enzyme binding .GO.0019899.;mRNA 3..UTR AU.rich region binding .GO.0035925.;co.transcriptional RNA 3..end processing. cleavage and polyadenylation pathway .GO.0180012.;mRNA processing .GO.0006397.	ALYREF;CLP1;CPSF2;CPSF3;CPSF4;CPSF4L;CPSF6;CPSF7;CSTF1;CSTF2;CSTF2T;CSTF3;CYHR1;FIP1L1;GTF3C3;HNRNPM;INTS11;INTS9;LSM11;MROH1;NCBP1;NUDT21;PABPN1;PAPOLA;PAPOLB;PAPOLG;PCF11;POLR2A;PPP1CA;PPP1CB;PPP1CC;RBBP6;SNRNP70;SNRPA;SSU72;SSU72P2;SSU72P3;SSU72P4;SSU72P5;SSU72P7;SSU72P8;SYMPK;TSEN15;TSEN2;TSEN34;TSEN54;U2AF2;WDR33;WDR82;YTHDC1;YTHDC2;ZC3H3	40	18	0	0.684051	-0.431275	0.0819372	0.00155993	0.0842357	0.0545246	0.768404	0.993706	0.126918	0.11145	0.79266	0.995054
Q12906	ILF3	cytoplasm .GO.0005737.;cytosol .GO.0005829.;extracellular region .GO.0005576.;membrane .GO.0016020.;mitochondrion .GO.0005739.;nucleolus .GO.0005730.;nucleoplasm .GO.0005654.;nucleus .GO.0005634.;ribonucleoprotein complex .GO.1990904.;DNA binding .GO.0003677.;double.stranded RNA binding .GO.0003725.;mRNA 3..UTR AU.rich region binding .GO.0035925.;RNA binding .GO.0003723.;single.stranded RNA bindi…	ADAR;ALYREF;BRD4;DDX39B;DDX5;DHX9;DICER1;EIF2AK2;EIF4A3;ELAVL1;ERH;EWSR1;FUS;HNRNPA1;HNRNPA2B1;HNRNPA3;HNRNPAB;HNRNPC;HNRNPD;HNRNPDL;HNRNPF;HNRNPH1;HNRNPH2;HNRNPK;HNRNPL;HNRNPM;HNRNPR;HNRNPU;ILF2;KHDRBS1;KHSRP;MATR3;MATR3;NCL;NONO;NXF1;PABPC1;PCBP1;PRMT1;PTBP1;RBM14;RBMX;RPL10A;RPL13A;RPL18A;RPL21;RPL23A;RPL3;RPL6;RPS26;SF1;SF3B4;SFPQ;SNRNP70;SRRM2;SRRT;SRSF1;SRSF3;SSB;STAU1;SYNCRIP;TARDBP;TRA2B;…	217	18	0	0.892314	-0.651516	0.254475	0.104154	0.0781575	0.167493	0.0223669	0.685929	0.119077	0.254579	0.0353466	0.727742
Q13206	DDX10	cytoplasm .GO.0005737.;nucleolus .GO.0005730.;nucleus .GO.0005634.;ATP binding .GO.0005524.;ATP hydrolysis activity .GO.0016887.;RNA binding .GO.0003723.;RNA helicase activity .GO.0003724.;anterior head development .GO.0097065.;rRNA processing .GO.0006364.	AATF;ABT1;BMS1;BOP1;BRIX1;BYSL;CEBPZ;DDX18;DDX24;DDX27;DDX28;DDX31;DDX47;DDX52;DDX54;DDX55;DDX56;DHX15;DKC1;EBNA1BP2;EIF4A3;ESF1;FBL;FTSJ3;GNL2;GNL3;GNL3L;GPATCH2;GPATCH2L;GTPBP4;HEATR1;KCTD19;KRR1;LOC102724159;LTV1;MAK16;MPHOSPH10;MTREX;NAT10;NGDN;NIFK;NOB1;NOC2L;NOC3L;NOL10;NOL6;NOL8;NOM1;NOP14;NOP2;NOP53;NOP56;NOP58;NOP9;NSD1;NSUN6;NUP98;PA2G4;PDCD11;PES1;POLR1A;POLR1B;PSIP1;PUM3;PWP1;PWP2;RAP…	52	18	0	0.499728	0.277857	-0.126557	-0.242712	0.0553744	0.110104	0.55159	0.0838185	0.0902247	0.185582	0.593319	0.118748
Q14126	DSG2	apical plasma membrane .GO.0016324.;cell junction .GO.0030054.;cell surface .GO.0009986.;cell.cell junction .GO.0005911.;cornified envelope .GO.0001533.;cytoplasm .GO.0005737.;desmosome .GO.0030057.;extracellular exosome .GO.0070062.;intercalated disc .GO.0014704.;intracellular membrane.bounded organelle .GO.0043231.;lateral plasma membrane .GO.0016328.;plasma membrane .GO.0005886.;calcium ion bi…	ABCC9;CASP3;CAV1;CD46;CTNNA3;CTNNB1;CXADR;DSC1;DSC2;DSC3;DSG3;DSP;GJA1;JUP;LMNA;MYBPC3;MYH7;PERP;PKP1;PKP2;PKP3;PKP4;PPL;RBM20;RYR2;SCN5A;TGFB3;TMEM43;TMPO;TTN	53	18	0	0.0107967	-0.208781	0.297371	0.363294	0.877154	0.185673	0.000189104	0.000813606	0.901049	0.274841	0.000884095	0.00348591
Q14157	UBAP2L	chromosome .GO.0005694.;cytoplasm .GO.0005737.;cytoplasmic stress granule .GO.0010494.;nucleus .GO.0005634.;PcG protein complex .GO.0031519.;RNA binding .GO.0003723.;binding of sperm to zona pellucida .GO.0007339.;hematopoietic stem cell homeostasis .GO.0061484.;positive regulation of stress granule assembly .GO.0062029.;stress granule assembly .GO.0034063.	AEBP2;ASXL1;BAP1;BMI1;CAPRIN1;CBX2;CBX4;CBX6;CBX7;CBX8;CNOT1;EED;EZH1;EZH2;FXR1;FXR2;G3BP1;G3BP2;HDAC2;MTOR;PABPC1;PCGF1;PCGF2;PCGF3;PCGF5;PCGF6;PHC1;PHC2;PHC3;PRMT1;PRRC2A;PRRC2C;RBBP4;RBBP7;RING1;RNF2;RPTOR;SCML2;SERBP1;SUZ12;THRAP3	123	18	0	-0.00409758	0.778151	0.789315	0.463223	0.995073	0.316	0.0344834	0.433791	0.995695	0.412973	0.0511326	0.490976
Q14978	NOLC1	Cajal body .GO.0015030.;cytoplasm .GO.0005737.;fibrillar center .GO.0001650.;nucleolus .GO.0005730.;nucleoplasm .GO.0005654.;ATP binding .GO.0005524.;GTP binding .GO.0005525.;molecular function inhibitor activity .GO.0140678.;protein heterodimerization activity .GO.0046982.;protein.macromolecule adaptor activity .GO.0030674.;RNA binding .GO.0003723.;mitotic cell cycle .GO.0000278.;neural crest ce…	BOP1;BRIX1;BYSL;CEBPZ;COIL;CSNK2A1;DDX56;DHX15;DKC1;EBNA1BP2;FBL;FBLL1;FTSJ3;GAR1;GNL2;GNL3;GNL3L;GTPBP4;KBTBD8;LTV1;MKLN1;NAF1;NAT10;NCL;NHP2;NOC2L;NOL6;NOP2;NOP56;NOP58;NSUN6;OFD1;PDCD11;PHAX;POLR1A;POLR1B;POLR1C;RBM28;RRP1B;RRP9;RRS1;RSL1D1;SNU13;TCOF1;TWISTNB;WDR36;WDR43	72	18	0	0.0941993	-0.840782	-1.55803	-2.60935	0.698077	0.0215747	0.000164108	0.000219462	0.746316	0.0582571	0.000811672	0.00162468
Q14997	PSME4	cytosol .GO.0005829.;nuclear speck .GO.0016607.;nucleoplasm .GO.0005654.;nucleus .GO.0005634.;spermatoproteasome complex .GO.1990111.;lysine.acetylated histone binding .GO.0070577.;peptidase activator activity .GO.0016504.;proteasome binding .GO.0070628.;DNA damage response .GO.0006974.;DNA repair .GO.0006281.;proteasomal ubiquitin.independent protein catabolic process .GO.0010499.;sperm DNA cond…	ADRM1;ECPAS;KIAA2012;POMP;PRKDC;PSMA1;PSMA2;PSMA3;PSMA4;PSMA5;PSMA6;PSMA7;PSMA8;PSMB1;PSMB10;PSMB11;PSMB2;PSMB3;PSMB4;PSMB5;PSMB6;PSMB7;PSMB8;PSMB9;PSMC1;PSMC2;PSMC3;PSMC4;PSMC5;PSMC6;PSMD1;PSMD11;PSMD12;PSMD13;PSMD14;PSMD2;PSMD3;PSMD4;PSMD6;PSMD7;PSME1;PSME3;PSMF1;UBE3C;UCHL5;USP14;VCP	40	18	0	-0.554931	0.572009	0.00730008	0.00113781	0.000333918	0.0276136	0.938291	0.991363	0.0027246	0.0684728	0.945674	0.993224
Q16643	DBN1	actin cytoskeleton .GO.0015629.;actomyosin .GO.0042641.;cortical cytoskeleton .GO.0030863.;cytoplasm .GO.0005737.;cytoskeleton .GO.0005856.;dendrite .GO.0030425.;gap junction .GO.0005921.;glutamatergic synapse .GO.0098978.;growth cone .GO.0030426.;postsynaptic cytosol .GO.0099524.;postsynaptic density .GO.0014069.;postsynaptic membrane .GO.0045211.;actin binding .GO.0003779.;cadherin binding .GO.…	ACTN1;CAP1;CAP2;CAPZB;CFL1;CFL2;CXCR4;GJA1;GSN;HOMER1;HOMER2;HOMER3;MAP4K3;MAPRE3;NEXN;PDLIM7;PFN4;PPP1R9B;TJP1;ZMYND8	119	18	0	-1.31167	-1.47117	-1.52476	-1.1586	0.00478118	0.00423448	0.00321355	0.000119793	0.0137819	0.0218197	0.0070572	0.00121789
Q16706	MAN2A1	cis.Golgi network .GO.0005801.;extracellular exosome .GO.0070062.;Golgi medial cisterna .GO.0005797.;Golgi membrane .GO.0000139.;membrane .GO.0016020.;alpha.mannosidase activity .GO.0004559.;carbohydrate binding .GO.0030246.;hydrolase activity. hydrolyzing N.glycosyl compounds .GO.0016799.;mannosyl.oligosaccharide 1.3.1.6.alpha.mannosidase activity .GO.0004572.;metal ion binding .GO.0046872.;prot…	B4GALT1;COG3;COPB2;EDEM2;EDEM3;FUT8;GOSR1;MAN1A1;MAN1A2;MAN1B1;MAN1C1;MAN2A2;MGAT1;MGAT2;SLC35C1;SLC35D1;SLC35D2	40	18	0	1.49217	1.66211	1.13863	1.80114	0.000179896	0.0002935	2.82246e-06	0.000181325	0.00200558	0.00640915	0.000120519	0.00145775
Q6KC79	NIPBL	chromatin .GO.0000785.;cytosol .GO.0005829.;extracellular exosome .GO.0070062.;integrator complex .GO.0032039.;intracellular membrane.bounded organelle .GO.0043231.;nucleoplasm .GO.0005654.;nucleus .GO.0005634.;Scc2.Scc4 cohesin loading complex .GO.0090694.;SMC loading complex .GO.0032116.;chromatin binding .GO.0003682.;chromo shadow domain binding .GO.0070087.;cohesin loader activity .GO.0061775…	ANKRD11;ARID4B;ASH1L;BPTF;BRD4;C7orf26;CBX3;CBX5;CDCA5;CPLANE1;CTCF;CTCFL;DDX11;ESCO1;ESCO2;ESPL1;HDAC8;INTS1;INTS10;INTS11;INTS12;INTS2;INTS3;INTS4;INTS5;INTS6;INTS7;INTS8;INTS9;ITSN2;MAU2;MED12;MED8;MYSM1;NAALADL2;NUP155;PAN3;PDS5A;PDS5B;PHF3;RAD21;RAD21L1;REC8;RSF1;SCAF11;SETD2;SGO1;SMC1A;SMC1B;SMC3;SMC4;SMC5;SMC6;STAG1;STAG2;STAG3;WAPL;WDR70;ZNF638	34	18	0	-0.818539	-1.07431	0.202608	0.0866273	0.00113258	0.00332878	0.0294658	0.00829823	0.00549721	0.0190934	0.0447224	0.0178264
Q6WCQ1	MPRIP	actin cytoskeleton .GO.0015629.;cytosol .GO.0005829.;focal adhesion .GO.0005925.;actin filament binding .GO.0051015.;cadherin binding .GO.0045296.	PPA1;PPP1R12A;PPP1R12C;PRKG1;RHOA	43	18	0	-0.562678	-0.905475	-1.27742	-1.91766	0.000541371	0.00189765	0.000118799	2.17095e-05	0.00350682	0.0142994	0.000659937	0.000633557
Q8IY81	FTSJ3	chromosome .GO.0005694.;nucleolus .GO.0005730.;nucleoplasm .GO.0005654.;preribosome. large subunit precursor .GO.0030687.;preribosome. small subunit precursor .GO.0030688.;RNA 2..O.methyltransferase activity .GO.0062105.;RNA binding .GO.0003723.;rRNA .guanine. methyltransferase activity .GO.0016435.;rRNA .uridine.2..O...methyltransferase activity .GO.0008650.;maturation of 5.8S rRNA from tricistr…	AATF;ABT1;AKNAD1;BMS1;BOP1;BRIX1;BUD23;BYSL;CEBPZ;CTU1;DCAF13;DDX10;DDX18;DDX21;DDX24;DDX27;DDX28;DDX31;DDX47;DDX49;DDX52;DDX54;DDX55;DDX56;DIEXF;DIMT1;DKC1;DNTTIP2;DOCK4;EBNA1BP2;EIF4A3;EIF6;EMG1;ESF1;FBL;FLT3LG;GNL2;GNL3;GNL3L;GPATCH4;GRWD1;GTPBP4;HEATR1;IFI35;IMP4;KCTD19;KRI1;KRR1;LAS1L;LOC102724159;LSG1;LTV1;MAK16;MDN1;MED1;METTL1;MPHOSPH10;MRTO4;MYBBP1A;NAT10;NGDN;NIFK;NIP7;NMD3;NOB1;NOC2L;N…	69	18	0	-0.509163	-1.31173	-0.453755	0.0274973	0.0369836	0.0464399	0.00668302	0.886668	0.0655451	0.0994809	0.0127585	0.904684
Q8N201	INTS1	integrator complex .GO.0032039.;membrane .GO.0016020.;nuclear membrane .GO.0031965.;nucleoplasm .GO.0005654.;nucleus .GO.0005634.;embryo implantation .GO.0007566.;inner cell mass cell proliferation .GO.0001833.;negative regulation of apoptotic process .GO.0043066.;regulation of transcription elongation by RNA polymerase II .GO.0034243.;snRNA processing .GO.0016180.;U2 snRNA 3..end processing .GO.…	C7orf26;INTS10;INTS11;INTS12;INTS13;INTS14;INTS2;INTS3;INTS4;INTS5;INTS6;INTS6L;INTS7;INTS8;INTS9;NABP2;NELFA;NELFB;NELFCD;NIPBL;PCNX3;POLR2A;POLR2B;POLR2C;POLR2D;POLR2E;POLR2F;POLR2G;POLR2H;POLR2I;POLR2J;POLR2K;POLR2L;PPP1CB;PPP2CA;PPP2CB;PPP2R1A;PPP2R1B;SUPT5H;SYMPK;ZMYND8;ZNF687	31	18	0	0.645302	0.346965	0.773977	0.706875	0.00225197	0.0374766	0.000506254	0.00261268	0.00837138	0.0850895	0.0017446	0.00759249
Q8N3D4	EHBP1L1	endosome .GO.0005768.;membrane .GO.0016020.	RAB8A	48	18	0	-1.35036	-1.27062	-1.08742	-0.764637	0.00018541	0.00501064	5.38068e-05	0.0390042	0.00204381	0.0240578	0.00041472	0.0625806
Q8TEM1	NUP210	endoplasmic reticulum membrane .GO.0005789.;membrane .GO.0016020.;nuclear envelope .GO.0005635.;nuclear membrane .GO.0031965.;nuclear pore .GO.0005643.;mRNA transport .GO.0051028.;nucleocytoplasmic transport .GO.0006913.;protein transport .GO.0015031.	AAAS;AHCTF1;GLE1;KPNB1;MEF2C;NDC1;NUP107;NUP133;NUP153;NUP155;NUP160;NUP188;NUP205;NUP210L;NUP214;NUP35;NUP37;NUP42;NUP43;NUP50;NUP54;NUP58;NUP62;NUP85;NUP88;NUP93;NUP98;POM121;POM121C;RAE1;RANBP2;RANGAP1;SEC13;SEH1L;SP100;TPR;UBE2I	46	18	0	-0.00157924	0.338577	1.53075	2.02183	0.987336	0.197618	6.05307e-05	0.000124282	0.990739	0.288324	0.000443152	0.00123556
Q96GQ7	DDX27	chromosome .GO.0005694.;nucleolus .GO.0005730.;ATP binding .GO.0005524.;ATP hydrolysis activity .GO.0016887.;RNA binding .GO.0003723.;RNA helicase activity .GO.0003724.;rRNA processing .GO.0006364.	AATF;BMS1;BOP1;CEBPZ;DCAF13;DDX10;DDX18;DDX21;DDX24;DDX28;DDX31;DDX47;DDX52;DDX54;DDX55;DDX56;DHX15;DKC1;EBNA1BP2;ESF1;FBL;FTSJ3;GAR1;GNL2;GNL3;GNL3L;GRWD1;GTPBP4;HEATR1;KRI1;KRR1;LOC102724159;LSG1;MAK16;MPHOSPH10;MRTO4;MTREX;NAT10;NIFK;NOC2L;NOC3L;NOL10;NOL12;NOM1;NOP14;NOP2;NOP56;NOP58;NSA2;NSUN6;NVL;P2RY1;P2RY11;PA2G4;PDCD11;PES1;POLR1A;POLR1E;PPAN;PPAN-P2RY11;PUM3;PWP2;RBM19;RBM28;RBM34;RPF2;…	42	18	0	1.03207	0.201997	-0.24167	0.25358	0.000334474	0.281411	0.0330439	0.258814	0.00272558	0.378345	0.0493233	0.314615
Q96I99	SUCLG2	mitochondrial matrix .GO.0005759.;mitochondrion .GO.0005739.;plasma membrane .GO.0005886.;succinate.CoA ligase complex .GO.0042709.;succinate.CoA ligase complex .GDP.forming. .GO.0045244.;ATP binding .GO.0005524.;GDP binding .GO.0019003.;GTP binding .GO.0005525.;magnesium ion binding .GO.0000287.;protein.containing complex binding .GO.0044877.;succinate.CoA ligase .GDP.forming. activity .GO.00047…	ACAA1;ACAA2;ACACA;ACACB;ACAT1;ACAT2;ACO2;ACOT12;ACSS1;ACSS2;ADRB2;ARRB2;ATP5F1C;BCKDHA;BCKDHB;CGA;CS;DBT;DHTKD1;DLAT;DLD;DLST;FH;GGT5;GNAQ;GNB1;GNB3;GNB5;GNG2;GPSM3;GRK2;HADHB;HMGCL;HMGCLL1;HMGCS1;HMGCS2;IDH1;IDH2;IDH3A;IDH3B;IDH3G;KCNJ3;KCNJ5;MDH2;MMUT;NDUFS1;NDUFS2;NDUFS3;NDUFV2;OGDH;OGDHL;PDC;PDCL;PDHX;PIK3CG;PIK3R5;PLCB2;PLEK2;RACK1;RGS1;RGS10;RGS11;RGS12;RGS13;RGS16;RGS17;RGS18;RGS19;RGS20;R…	84	18	0	1.11357	0.993876	0.99904	1.45837	8.92604e-05	0.0071611	1.47349e-07	3.40545e-05	0.00145474	0.0290116	4.00573e-05	0.000722249
Q99459	CDC5L	catalytic step 2 spliceosome .GO.0071013.;cytoplasm .GO.0005737.;membrane .GO.0016020.;nuclear speck .GO.0016607.;nucleoplasm .GO.0005654.;nucleus .GO.0005634.;Prp19 complex .GO.0000974.;spliceosomal complex .GO.0005681.;U2.type catalytic step 2 spliceosome .GO.0071007.;DNA binding .GO.0003677.;DNA.binding transcription activator activity. RNA polymerase II.specific .GO.0001228.;DNA.binding trans…	ALYREF;AQR;ARMC7;ASCC3;BCAS2;BLACAT1;BUD13;BUD31;CACTIN;CASC3;CCDC12;CCDC130;CDC40;CDKN1A;CDT1;CIR1;CRIPT;CRNKL1;CSTF2;CSTF3;CTNNBL1;CWC15;CWC22;CWC25;CWC27;CWF19L1;CWF19L2;DDX23;DDX46;DHX15;DHX16;DHX32;DHX33;DHX34;DHX35;DHX38;DHX8;DHX9;DNAJC17;DNAJC5;DNAJC5B;DQX1;ECM2;ECT2;EEF2;EFL1;EFTUD2;EIF4A3;FAM32A;FRG1;GFM1;GPKOW;HFM1;HNRNPM;HSPA8;ISY1;ISY1;KAT5;KAT8;KIN;LARP7;LEMD3;LRMDA;LRTOMT;LSM10;LSM2…	60	18	0	-0.0174818	-0.789074	-0.949802	-1.29025	0.807856	0.000974949	0.00033409	7.16545e-05	0.842589	0.0101021	0.00130003	0.000958136
Q99615	DNAJC7	cytoplasm .GO.0005737.;cytoskeleton .GO.0005856.;cytosol .GO.0005829.;extracellular exosome .GO.0070062.;membrane .GO.0016020.;nucleoplasm .GO.0005654.;ATPase activator activity .GO.0001671.;heat shock protein binding .GO.0031072.;chaperone cofactor.dependent protein refolding .GO.0051085.;protein folding .GO.0006457.;regulation of cellular response to heat .GO.1900034.	BAG2;BAG5;CNP;DNAJA2;DNAJB1;HSP90AA1;HSP90AB1;HSPA14;HSPA1A;HSPA1A;HSPA1L;HSPA2;HSPA4;HSPA4L;HSPA5;HSPA6;HSPA8;HSPA9;STIP1;STUB1;SUGT1;TOMM34;TTC1	54	18	0	0.911606	0.657396	-0.913047	-1.35974	8.82001e-06	0.0118359	0.000631047	0.000130193	0.000668652	0.0391129	0.00202904	0.00126113
Q9H307	PNN	catalytic step 2 spliceosome .GO.0071013.;cell.cell junction .GO.0005911.;desmosome .GO.0030057.;intermediate filament .GO.0005882.;membrane .GO.0016020.;nuclear speck .GO.0016607.;nucleoplasm .GO.0005654.;plasma membrane .GO.0005886.;DNA binding .GO.0003677.;RNA binding .GO.0003723.;structural molecule activity .GO.0005198.;cell adhesion .GO.0007155.;mRNA splicing. via spliceosome .GO.0000398.	ACIN1;ALYREF;BCLAF1;CASC3;DDX39B;DEK;EIF4A3;LUC7L3;MAGOH;MAGOHB;NCBP3;NXF1;PNISR;PPIG;PRPF38B;PRPF40A;PRPF4B;RBM25;RBM39;RBM8A;RNPS1;SAP18;SNIP1;SNRNP70;SREK1;SRRM1;SRRM2;SRSF10;SRSF11;SRSF4;THRAP3;TRA2B;UPF2;UPF3A;UPF3B;ZC3H14;ZC3H18;ZCCHC17	69	18	0	-1.20011	-1.82804	-0.5047	-1.3748	0.00192188	3.60683e-05	0.000273207	0.000759393	0.00760793	0.00400322	0.00114479	0.00335225
Q9H6T3	RPAP3	ciliary basal body .GO.0036064.;cilium .GO.0005929.;cytosol .GO.0005829.;protein folding chaperone complex .GO.0101031.;R2TP complex .GO.0097255.;RPAP3.R2TP.prefoldin.like complex .GO.1990062.;protein stabilization .GO.0050821.	ASB7;ASDURF;CDC37;DNAAF2;EFTUD2;GPN1;GPN3;HSP90AA1;HSP90AB1;HSPA4;HSPA8;INTS3;MED17;NOP58;PDRG1;PFDN2;PFDN6;PIH1D1;PIH1D2;PIH1D3;POLR1A;POLR1C;POLR1D;POLR2B;POLR2E;POLR2F;POLR2J;POLR2L;POLR3A;POLR3B;POLR3E;PPP1CA;PPP1CC;PTGES3;RPAP1;RPAP2;RUVBL1;RUVBL2;STIP1;TARBP2;TELO2;TSC1;TTI1;TTI2;URI1;UXT;WDR92;ZNHIT2	49	18	0	0.243366	-0.23477	-0.757842	-1.24833	0.0281182	0.0378911	0.00524315	0.000723289	0.0527215	0.0857269	0.0104164	0.00327166
Q9NW13	RBM28	nucleolus .GO.0005730.;spliceosomal complex .GO.0005681.;RNA binding .GO.0003723.;mRNA processing .GO.0006397.;RNA splicing .GO.0008380.	AATF;BMS1;BOP1;BRIX1;BYSL;CD3EAP;CEBPZ;DCAF13;DDX10;DDX18;DDX24;DDX27;DDX31;DDX47;DDX52;DDX54;DDX56;DHX15;DIEXF;DIMT1;DKC1;EBNA1BP2;EMG1;ESF1;EXOSC10;FBL;FTSJ3;GAR1;GNL1;GNL2;GNL3;GNL3L;GRWD1;GTPBP4;HEATR1;IMP4;KRR1;LSG1;LTV1;MAK16;MPHOSPH10;MRTO4;NAT10;NGDN;NIFK;NIP7;NOB1;NOC2L;NOC3L;NOL10;NOL12;NOL6;NOLC1;NOM1;NOP14;NOP2;NOP53;NOP56;NOP58;NSUN6;NVL;P2RY1;P2RY11;PAK1IP1;PDCD11;PES1;POLR1A;POLR3F…	39	18	0	1.38962	0.47985	-0.356939	-0.414884	0.00287625	0.153191	0.0038565	0.0113658	0.00986593	0.238384	0.00813253	0.0230009
Q9NY33	DPP3	cytoplasm .GO.0005737.;cytosol .GO.0005829.;extracellular exosome .GO.0070062.;aminopeptidase activity .GO.0004177.;dipeptidyl.peptidase activity .GO.0008239.;metalloexopeptidase activity .GO.0008235.;zinc ion binding .GO.0008270.;protein catabolic process .GO.0030163.;proteolysis .GO.0006508.	KEAP1	71	18	0	-0.502547	-0.414999	-1.41104	-1.04959	0.000122354	0.0230899	6.43502e-08	0.000889287	0.00164985	0.0606857	2.79719e-05	0.00366766
Q9NZI8	IGF2BP1	CRD.mediated mRNA stability complex .GO.0070937.;cytoplasm .GO.0005737.;cytoplasmic stress granule .GO.0010494.;cytosol .GO.0005829.;dendritic spine .GO.0043197.;filopodium .GO.0030175.;growth cone .GO.0030426.;lamellipodium .GO.0030027.;neuronal cell body .GO.0043025.;nucleoplasm .GO.0005654.;nucleus .GO.0005634.;P.body .GO.0000932.;perinuclear region of cytoplasm .GO.0048471.;ribonucleoprotein …	ACTB;ALKBH5;BTRC;CSDE1;CTNNB1;DDX3X;DHX9;ELAVL1;ELAVL4;FMR1;FTO;G3BP1;GLI1;HMGA2;HNRNPA2B1;HNRNPC;HNRNPD;HNRNPU;IGF2;IGF2BP2;IGF2BP3;LIN28A;LIN28B;LRPPRC;MAPK4;MATR3;MATR3;METTL14;METTL16;METTL3;MOV10;MYC;PABPC1;RBM15;RBM15B;RBMX;STAU1;STAU2;SYNCRIP;VIRMA;WTAP;YBX1;YTHDC1;YTHDC2;YTHDF1;YTHDF2;YTHDF3;ZC3H13	77	18	0	-1.11553	0.350287	-0.329734	0.179852	0.0105634	0.563913	0.000217449	0.0319057	0.0247381	0.648682	0.000981507	0.0528767
Q9UBT2	UBA2	cytoplasm .GO.0005737.;nucleolus .GO.0005730.;nucleoplasm .GO.0005654.;SUMO activating enzyme complex .GO.0031510.;ATP binding .GO.0005524.;magnesium ion binding .GO.0000287.;protein heterodimerization activity .GO.0046982.;small protein activating enzyme binding .GO.0044388.;SUMO activating enzyme activity .GO.0019948.;SUMO binding .GO.0032183.;transferase activity .GO.0016740.;ubiquitin.like pr…	KCTD2;LSM14A;MOCS2;NEDD8;NSMCE2;PIAS1;PIAS2;PIAS3;PIAS4;RAD23A;RANBP2;RANGAP1;SAE1;SENP1;SENP3;SENP5;SENP6;SUMO1;SUMO2;SUMO3;SUMO4;UBC;UBE2I;UBQLN2;USP5	77	18	0	-1.01313	-0.667207	-0.382046	-0.0559858	0.000226099	0.00752601	0.000785993	0.660696	0.00223838	0.0299773	0.00236573	0.70494
Q9UGP8	SEC63	endoplasmic reticulum .GO.0005783.;membrane .GO.0016020.;Sec62.Sec63 complex .GO.0031207.;protein transmembrane transporter activity .GO.0008320.;RNA binding .GO.0003723.;signaling receptor activity .GO.0038023.;liver development .GO.0001889.;nitrogen cycle metabolic process .GO.0071941.;post.translational protein targeting to endoplasmic reticulum membrane .GO.0006620.;post.translational protein…	CALU;CANX;DNAJC1;DNAJC3;HSPA5;HYOU1;LMAN1;OXSR1;PRKCSH;RPN1;SEC61A1;SEC61A2;SEC61B;SEC61G;SEC62;SIL1;SNRNP200;SRPRA;SRPRB;SSR1;STK39;STRADA;STRADB;STT3A;TMEM214	62	18	0	0.303864	-0.0979041	0.768308	1.07015	0.00987741	0.624406	0.000843483	0.00886616	0.0236132	0.702192	0.00249654	0.0187852
Q9UHB6	LIMA1	actin cytoskeleton .GO.0015629.;actin filament .GO.0005884.;brush border membrane .GO.0031526.;cleavage furrow .GO.0032154.;cytosol .GO.0005829.;focal adhesion .GO.0005925.;plasma membrane .GO.0005886.;ruffle .GO.0001726.;stress fiber .GO.0001725.;actin filament binding .GO.0051015.;actin monomer binding .GO.0003785.;cadherin binding .GO.0045296.;metal ion binding .GO.0046872.;actin filament bund…	CDH1;CDH17;CTNNA1;CTNNB1;CTNND1;VCL	78	18	0	0.197905	-0.0773402	-1.40487	-1.4398	0.333116	0.717453	0.000639158	0.000333539	0.401054	0.781246	0.00204486	0.00208015
Q9UHX1	PUF60	cell junction .GO.0030054.;nucleoplasm .GO.0005654.;ribonucleoprotein complex .GO.1990904.;cadherin binding .GO.0045296.;DNA binding .GO.0003677.;identical protein binding .GO.0042802.;RNA binding .GO.0003723.;alternative mRNA splicing. via spliceosome .GO.0000380.;apoptotic process .GO.0006915.;mRNA splice site recognition .GO.0006376.;regulation of alternative mRNA splicing. via spliceosome .GO…	ARGLU1;CHERP;DDX46;DHX15;ERCC2;ERCC3;FUBP1;FUBP3;FXR1;FXR2;HNRNPC;HNRNPK;IMMT;KHSRP;MYC;PHF5A;PTBP1;RBM17;SAP30BP;SF1;SF3A1;SF3A2;SF3A3;SF3B1;SF3B2;SF3B3;SF3B6;SMNDC1;SNRNP70;SNRPA1;SNRPB;SNRPB2;SNRPD2;SNRPD3;SNRPF;SREK1;SRSF1;SRSF11;U2AF1;U2AF2;U2SURP	77	18	0	0.568653	0.695825	-0.801524	-1.17103	0.00165789	0.101864	0.000176979	0.00407026	0.00697226	0.175058	0.000849744	0.0103823
Q9UIA9	XPO7	cytoplasm .GO.0005737.;nuclear pore .GO.0005643.;nucleus .GO.0005634.;nuclear export signal receptor activity .GO.0005049.;small GTPase binding .GO.0031267.;protein export from nucleus .GO.0006611.	CSE1L;IPO13;VPS26C;XPO1;XPO6;XPOT	53	18	0	1.93143	1.22046	0.400693	0.818919	9.54637e-05	0.000111222	0.0014175	0.00034583	0.00147782	0.00464836	0.00370469	0.00212394
Q9UKJ3	GPATCH8	nucleus .GO.0005634.;RNA binding .GO.0003723.;zinc ion binding .GO.0008270.		45	18	0	-0.442122	-1.54891	-0.685987	-1.08613	0.0771581	0.000106421	0.000227412	0.00161465	0.117862	0.00464836	0.00101011	0.00541741
Q9ULW0	TPX2	axon hillock .GO.0043203.;cytosol .GO.0005829.;intercellular bridge .GO.0045171.;microtubule .GO.0005874.;microtubule cytoskeleton .GO.0015630.;mitotic spindle .GO.0072686.;nucleoplasm .GO.0005654.;nucleus .GO.0005634.;spindle .GO.0005819.;spindle pole .GO.0000922.;importin.alpha family protein binding .GO.0061676.;molecular adaptor activity .GO.0060090.;protein kinase binding .GO.0019901.;activa…	ANLN;ASPM;ATAD2;AURKA;AURKB;BIRC5;BORA;BRCA1;BUB1;BUB1B;CCNA2;CCNB1;CCNB2;CDC20;CDC45;CDCA2;CDCA3;CDCA5;CDCA8;CDK1;CDKN3;CDT1;CENPA;CENPE;CENPF;CENPN;CEP55;CKAP2L;CKAP5;DEPDC1;DLGAP5;ECT2;ESPL1;EXO1;FAM83D;FANCI;FEN1;FOXM1;HJURP;HMMR;KIF11;KIF14;KIF15;KIF18A;KIF20A;KIF22;KIF23;KIF2C;KIF4A;KIFC1;KPNA2;MAD2L1;MCM10;MCM4;MELK;MKI67;MYBL2;NCAPG;NCAPG2;NCAPH;NDC80;NEK2;NUF2;NUSAP1;OIP5;PBK;PCLAF;PLK1;…	45	18	0	-0.306708	-0.610602	-2.43209	-3.44617	0.0861197	0.00879483	2.52648e-05	0.000249998	0.12931	0.0324792	0.000281963	0.00174338
Q9Y266	NUDC	cytoplasm .GO.0005737.;cytosol .GO.0005829.;microtubule .GO.0005874.;midbody .GO.0030496.;mitotic spindle .GO.0072686.;nucleoplasm .GO.0005654.;spindle .GO.0005819.;cadherin binding .GO.0045296.;unfolded protein binding .GO.0051082.;cell division .GO.0051301.;mitotic metaphase chromosome alignment .GO.0007080.;mitotic spindle organization .GO.0007052.;nuclear migration .GO.0007097.;protein foldin…	AHCTF1;B9D2;BTRC;BUB1;CCT2;CCT5;CCT7;CDC20;CENPA;CENPE;CENPF;CENPU;CKAP5;CLASP1;CLASP2;CLIP1;DNAJA2;DNAJB1;DYNC1H1;DYNC1I1;DYNC1LI1;DYNLL1;EIF3I;ERCC6L;FBXW11;HSP90AA1;INCENP;KIF18A;KIF2A;KIF2B;KIF2C;MAD1L1;MAPRE1;NDE1;NDEL1;NUDCD1;NUDCD2;PAFAH1B1;PIH1D1;PLK1;PPP1CC;PTGES3;RANBP2;RANGAP1;RCC2;RPS27;SGO1;SGO2;SKA1;SKA2;SPDL1;TAOK1;XPO1;ZWINT	106	18	0	-1.96221	-0.78858	-2.01586	-2.09498	0.000123535	0.00245054	2.813e-06	2.42808e-05	0.00165532	0.0161313	0.000120519	0.000645306
Q9Y2W1	THRAP3	extracellular exosome .GO.0070062.;mediator complex .GO.0016592.;nuclear speck .GO.0016607.;nucleoplasm .GO.0005654.;nucleus .GO.0005634.;ATP binding .GO.0005524.;DNA binding .GO.0003677.;nuclear thyroid hormone receptor binding .GO.0046966.;nuclear vitamin D receptor binding .GO.0042809.;phosphoprotein binding .GO.0051219.;RNA binding .GO.0003723.;RNA polymerase II cis.regulatory region sequence…	BCLAF1;CBLL1;CDK8;EIF4A3;ERH;MED1;MED11;MED12;MED13;MED14;MED16;MED17;MED18;MED21;MED22;MED26;MED29;MED30;MED4;MED6;MED8;PNN;PPARG;PPARGC1B;SFPQ;SNIP1;SRRM1;TRA2A;UBAP2L;ZC3H13	67	18	0	-0.858064	-1.60233	-0.737023	-1.19915	0.0154634	0.00864101	1.90924e-05	0.000332993	0.0328937	0.0321777	0.000251619	0.00207877
O00231	PSMD11	cytosol .GO.0005829.;extracellular region .GO.0005576.;ficolin.1.rich granule lumen .GO.1904813.;membrane .GO.0016020.;nucleoplasm .GO.0005654.;nucleus .GO.0005634.;proteasome accessory complex .GO.0022624.;proteasome complex .GO.0000502.;proteasome regulatory particle. lid subcomplex .GO.0008541.;secretory granule lumen .GO.0034774.;structural molecule activity .GO.0005198.;proteasome assembly .…	ADRM1;ARIH1;CCDC74B;CCDC92;CCT2;CCT4;CCT8;COPS5;COPS6;CSF3;DESI1;ECPAS;EIF3F;EIF3I;EIF3M;HTT;IQGAP1;KATNAL2;KIAA2012;KPNB1;NEDD8;PAAF1;PPP2R1A;PRKN;PSMA1;PSMA2;PSMA3;PSMA4;PSMA5;PSMA6;PSMA7;PSMA8;PSMB1;PSMB10;PSMB2;PSMB3;PSMB4;PSMB5;PSMB6;PSMB7;PSMB8;PSMB9;PSMC1;PSMC2;PSMC3;PSMC4;PSMC5;PSMC6;PSMD1;PSMD10;PSMD12;PSMD13;PSMD14;PSMD2;PSMD3;PSMD4;PSMD5;PSMD6;PSMD7;PSMD8;PSMD9;PSME1;PSME2;PSME3;PSME4;…	80	17	0	2.61872	1.50917	-0.118697	0.963664	0.00055705	0.00930842	0.446145	0.00164189	0.00356742	0.0336269	0.491581	0.00547438
O00443	PIK3C2A	clathrin.coated vesicle .GO.0030136.;cytoplasm .GO.0005737.;cytosol .GO.0005829.;extracellular exosome .GO.0070062.;intracellular membrane.bounded organelle .GO.0043231.;membrane .GO.0016020.;nucleoplasm .GO.0005654.;plasma membrane .GO.0005886.;trans.Golgi network .GO.0005802.;vesicle .GO.0031982.;1.phosphatidylinositol.3.kinase activity .GO.0016303.;1.phosphatidylinositol.4.5.bisphosphate 3.kin…	CDIPT;CLINT1;CLTA;CLTC;CRP;GPT;INPP4A;INPP4B;INPP5B;INPP5D;INPP5E;INPP5F;INPPL1;MB;MTM1;MTMR1;MTMR2;MTMR3;MTMR4;NEK8;OCRL;PI4K2A;PI4K2B;PI4KA;PI4KB;PICALM;PIK3C2B;PIK3C2G;PIK3CA;PIK3CB;PIK3CD;PIK3R1;PIK3R2;PIK3R3;PIK3R4;PIK3R5;PIKFYVE;PIP5K1A;PIP5K1B;PIP5K1C;PIP5KL1;PLCD1;PLCG1;PTEN;SNX18;SNX9;SYNJ1;SYNJ2	36	17	0	-0.127529	-0.264226	-0.282772	-0.574523	0.536929	0.284989	0.00617041	0.0709273	0.598579	0.381794	0.0119256	0.103107
O15355	PPM1G	cytoplasm .GO.0005737.;membrane .GO.0016020.;nucleoplasm .GO.0005654.;nucleus .GO.0005634.;calmodulin.dependent protein phosphatase activity .GO.0033192.;histone H2AXS140 phosphatase activity .GO.0140791.;MAP kinase serine.threonine phosphatase activity .GO.1990439.;metal ion binding .GO.0046872.;myosin phosphatase activity .GO.0017018.;protein serine.threonine phosphatase activity .GO.0004722.;R…	HEXIM1;LARP7;MEPCE;PPP1CC;USP7	89	17	0	-1.54731	-0.88176	-1.35943	-1.56118	2.43967e-05	0.00124286	0.000162679	0.000542361	0.000964575	0.0115537	0.000807046	0.00274005
O60216	RAD21	chromatin .GO.0000785.;chromosome .GO.0005694.;chromosome. centromeric region .GO.0000775.;cohesin complex .GO.0008278.;condensed nuclear chromosome .GO.0000794.;cytosol .GO.0005829.;meiotic cohesin complex .GO.0030893.;membrane .GO.0016020.;midbody .GO.0030496.;mitotic cohesin complex .GO.0030892.;nuclear matrix .GO.0016363.;nucleoplasm .GO.0005654.;nucleus .GO.0005634.;spindle pole .GO.0000922.…	ATR;AURKB;BRCA1;BRCA2;BUB1;CCNB1;CCNB2;CDCA5;CDK1;CHTF18;CHTF8;CTCF;CTCFL;DDX11;DSCC1;EP300;ESCO1;ESCO2;ESPL1;H2AZ1;H3-3A;H3C1;H4-16;HDAC8;HIST1H2BB;HIST2H3A;HIST3H3;JUND;MAU2;MSH6;MXI1;MYC;NCAPD2;NCAPG;NCAPG2;NCAPH;NCOA3;NIPBL;NSMCE2;NSMCE3;NSMCE4A;PCNA;PDS5A;PDS5B;PLK1;PTTG1;RAD21L1;REC8;RFC3;SGO1;SGO2;SMARCA4;SMARCA5;SMC1A;SMC1B;SMC2;SMC3;SMC4;SMC5;SMC6;SPO11;STAG1;STAG2;STAG3;SUZ12;SYCP1;SYCP…	61	17	0	-0.352897	-1.1615	-0.442129	-0.630258	0.042424	0.0217505	0.0863237	0.0217367	0.0730052	0.0586329	0.113766	0.0385554
O60306	AQR	catalytic step 2 spliceosome .GO.0071013.;membrane .GO.0016020.;nucleoplasm .GO.0005654.;nucleus .GO.0005634.;U2.type catalytic step 2 spliceosome .GO.0071007.;3..5. RNA helicase activity .GO.0034458.;ATP binding .GO.0005524.;ATP hydrolysis activity .GO.0016887.;mRNA binding .GO.0003729.;RNA binding .GO.0003723.;single.stranded RNA binding .GO.0003727.;mRNA splicing. via spliceosome .GO.0000398.	BCAS2;BUD13;BUD31;CACTIN;CASC3;CDC40;CDC5L;CRNKL1;CTNNBL1;CWC15;CWC22;CWC25;CWC27;CWF19L2;DHX15;DHX16;DHX38;DHX8;EFTUD2;EIF4A3;FAM32A;FRG1;ISY1;ISY1;KIN;MAGOH;MAGOHB;MFAP1;NCBP1;NKAP;PHF5A;PLRG1;PPIE;PPIG;PPIL1;PPIL2;PPWD1;PRCC;PRKRIP1;PRPF19;PRPF38A;PRPF8;PSME3IP1;RBM22;RBM8A;RBMX2;RNF113A;SDE2;SF3A1;SF3A2;SF3A3;SF3B1;SF3B2;SF3B3;SF3B4;SF3B5;SF3B6;SLU7;SNIP1;SNRNP200;SNRNP40;SNRPA1;SNRPB;SNRPB2;…	37	17	0	1.43074	1.47862	0.89917	0.495861	0.0258419	0.00162428	9.8007e-05	0.00557132	0.049188	0.013236	0.000589153	0.0131871
O75150	RNF40	HULC complex .GO.0033503.;membrane .GO.0016020.;neuron projection .GO.0043005.;nucleoplasm .GO.0005654.;nucleus .GO.0005634.;ubiquitin ligase complex .GO.0000151.;mRNA 3..UTR binding .GO.0003730.;protein homodimerization activity .GO.0042803.;ubiquitin protein ligase activity .GO.0061630.;ubiquitin protein ligase binding .GO.0031625.;zinc ion binding .GO.0008270.;chromatin organization .GO.000632…	ATM;CCAR2;CD2BP2;CDC73;CTR9;DDB1;EDC4;H2BC1;H2BC10;H2BC11;H2BC12;H2BC13;H2BC14;H2BC15;H2BFS;H2BFWT;H2BW2;HIST1H2BB;HIST1H2BD;HIST1H2BH;HIST1H2BO;HIST2H2BE;HIST2H2BF;HIST3H2BB;LEO1;LOC114483833;PAF1;RNF20;RTF1;SMU1;STUB1;SUPT6H;TP53;UBE2A;UBE2B;UBE2E1;UBE2N;UBE2U;UBE2V1;UBE2V2;WAC	54	17	0	-0.117978	-0.559658	-0.64763	-1.20062	0.487866	0.00298464	6.70245e-05	0.000201489	0.550719	0.0180386	0.000470563	0.00155299
O96028	NSD2	chromatin .GO.0000785.;cytoplasm .GO.0005737.;nucleolus .GO.0005730.;nucleoplasm .GO.0005654.;nucleus .GO.0005634.;chromatin binding .GO.0003682.;histone H3 methyltransferase activity .GO.0140938.;histone H3K36 dimethyltransferase activity .GO.0140954.;histone H3K36 methyltransferase activity .GO.0046975.;histone H3K36 trimethyltransferase activity .GO.0140955.;histone H4K20 methyltransferase act…	ATM;BRCA1;BRD2;BRD3;BRD4;CAMKMT;DOT1L;FGFR3;H2AC11;H2AC11;H2AC15;H2AC16;H2AC17;H2AC4;H2AC4;H2BC11;H2BC12;H3-2;H3-3A;H3C1;H3C1;H3C14;H3C15;H3F3C;H4-16;H4-16;H4C1;H4C11;H4C12;H4C13;H4C14;H4C15;H4C2;H4C3;H4C4;H4C5;H4C8;H4C9;HDAC1;HDAC2;HIST1H2AC;HIST2H2BE;HIST2H3A;HIST3H3;IGHV4-38-2;KAT5;KDM4A;LETM1;MDC1;NANOG;NKX2-5;SALL1;SALL4;TP53;TP53BP1	44	17	0	-0.571565	-0.272337	-0.68789	-0.873799	0.0682525	0.168818	0.0187516	0.00267154	0.106832	0.255642	0.030337	0.00771245
P05455	SSB	chromosome. telomeric region .GO.0000781.;cytoplasm .GO.0005737.;cytoplasmic stress granule .GO.0010494.;cytosol .GO.0005829.;nucleus .GO.0005634.;ribonucleoprotein complex .GO.1990904.;mRNA binding .GO.0003729.;poly.U. RNA binding .GO.0008266.;RNA binding .GO.0003723.;sequence.specific mRNA binding .GO.1990825.;tRNA binding .GO.0000049.;histone mRNA metabolic process .GO.0008334.;IRES.dependent …	ELAVL1;ERH;HNRNPA1;HNRNPA2B1;HNRNPC;HNRNPK;HNRNPL;HNRNPR;ILF2;ILF3;LARP7;MATR3;NCL;NOP58;PTBP1;RO60;SNRNP70;SNRPD1;SNRPD2;SNRPD3;SNRPE;SNRPF;SNRPG;SRSF3;SYNCRIP;TARDBP;TRIM21;U2AF1;YBX1;ZC3H15	112	17	0	0.127122	-0.138395	-1.10885	-1.44474	0.380399	0.549032	0.000779855	0.000629873	0.449033	0.635214	0.00235501	0.00302424
P08237	PFKM	6.phosphofructokinase complex .GO.0005945.;apical plasma membrane .GO.0016324.;cytosol .GO.0005829.;membrane .GO.0016020.;nucleus .GO.0005634.;sperm principal piece .GO.0097228.;6.phosphofructokinase activity .GO.0003872.;ATP binding .GO.0005524.;fructose binding .GO.0070061.;fructose.6.phosphate binding .GO.0070095.;identical protein binding .GO.0042802.;kinase binding .GO.0019900.;metal ion bin…	ACOT1;ACOT2;ACOT4;ALDOA;ALDOA;ALDOB;ALDOC;DGKA;ENO1;ENO2;ENO3;ENO4;FBP1;FBP2;G6PC;GAPDH;GPI;H6PD;HK1;HK2;HK3;HKDC1;LDHA;MPI;PDHB;PFKFB1;PFKFB2;PFKFB3;PFKFB4;PFKL;PFKP;PGAM1;PGAM2;PGAM4;PGK1;PGK2;PKLR;PKM;PYGB;PYGL;PYGM;SLC2A1;TALDO1;TIGAR;TKT;TKTL1;TKTL2;TPI1	56	17	0	-0.150622	0.925723	0.587388	1.9732	0.417242	0.00101803	0.00141825	3.64249e-05	0.483961	0.0102452	0.00370469	0.000738295
P09960	LTA4H	cytosol .GO.0005829.;extracellular exosome .GO.0070062.;extracellular region .GO.0005576.;ficolin.1.rich granule lumen .GO.1904813.;nucleoplasm .GO.0005654.;nucleus .GO.0005634.;tertiary granule lumen .GO.1904724.;aminopeptidase activity .GO.0004177.;epoxide hydrolase activity .GO.0004301.;leukotriene.A4 hydrolase activity .GO.0004463.;metalloaminopeptidase activity .GO.0070006.;peptidase activit…	ALOX5;ALOX5AP;CYP4F2;CYP4F3;LTB4R;LTB4R2;LTC4S;PLA2G2A;TRIT1	87	17	0	-0.326872	-0.0185727	-0.571391	-0.938593	0.0495831	0.884323	4.14939e-05	0.00124828	0.08266	0.91371	0.000364066	0.00455569
P14866	HNRNPL	chromatin .GO.0000785.;cytoplasm .GO.0005737.;extracellular exosome .GO.0070062.;membrane .GO.0016020.;nucleoplasm .GO.0005654.;nucleus .GO.0005634.;ribonucleoprotein complex .GO.1990904.;ribonucleoprotein granule .GO.0035770.;mRNA binding .GO.0003729.;pre.mRNA intronic binding .GO.0097157.;RNA binding .GO.0003723.;transcription cis.regulatory region binding .GO.0000976.;mRNA processing .GO.00063…	ALYREF;CELF1;CPSF6;DDX39B;DHX9;EIF4A3;ELAVL1;FUS;HDAC1;HNRNPA0;HNRNPA1;HNRNPA2B1;HNRNPA3;HNRNPAB;HNRNPC;HNRNPD;HNRNPDL;HNRNPF;HNRNPH1;HNRNPH2;HNRNPH3;HNRNPK;HNRNPM;HNRNPR;HNRNPU;ILF2;ILF3;KHDRBS1;KHSRP;MATR3;MATR3;MBNL1;MED23;NCL;NONO;NUDT21;PABPC1;PABPN1;PCBP1;PCBP2;PRPF19;PTBP1;RALY;RBM14;RBM39;RBMX;SETD2;SFPQ;SNRNP70;SNRPD1;SNRPD2;SNRPE;SNRPF;SNRPG;SRRT;SRSF1;SRSF10;SRSF11;SRSF2;SRSF3;SRSF5;SR…	150	17	0	-0.887365	-0.550028	-0.341644	-0.430897	0.0122742	0.117384	0.103187	0.0559655	0.0277993	0.194678	0.132717	0.0842838
P19338	NCL	cell cortex .GO.0005938.;chromosome .GO.0005694.;cornified envelope .GO.0001533.;cytoplasmic ribonucleoprotein granule .GO.0036464.;extracellular exosome .GO.0070062.;macropinosome membrane .GO.0160056.;membrane .GO.0016020.;nucleolus .GO.0005730.;nucleoplasm .GO.0005654.;nucleus .GO.0005634.;plasma membrane .GO.0005886.;ribonucleoprotein complex .GO.1990904.;spliceosomal complex .GO.0005681.;DNA…	ADAP1;ALYREF;ANXA2;ARFGEF1;CALR;CDK1;COL18A1;CYFIP1;DHX9;DKC1;DUX4L2;EBNA1BP2;EGFR;EIF3A;EIF4A1;ELAVL1;FBL;FMR1;FUS;FXR1;H1-0;HDGF;HDGFL1;HIST2H2BE;HMGB2;HNRNPA1;HNRNPA2B1;HNRNPA3;HNRNPC;HNRNPD;HNRNPDL;HNRNPF;HNRNPH1;HNRNPK;HNRNPL;HNRNPU;HSPA4;ILF2;ILF3;IRS2;LARP7;LSM14A;LTF;MDK;MDM2;MYB;MYBBP1A;MYC;NAP1L1;NOLC1;NOP56;NOP58;NPM1;NPM2;NPM3;NUFIP1;NUP62;PA2G4;PARK7;PARP1;POLR1A;PRMT5;PTBP1;PURA;RIO…	283	17	0	0.71633	-0.39956	-0.77461	-2.06527	0.00111579	0.00415186	0.00104535	6.54115e-05	0.00546378	0.0215681	0.00292609	0.000907835
P29590	PML	chromosome. telomeric region .GO.0000781.;cytoplasm .GO.0005737.;cytosol .GO.0005829.;early endosome membrane .GO.0031901.;endoplasmic reticulum membrane .GO.0005789.;nuclear matrix .GO.0016363.;nuclear membrane .GO.0031965.;nucleolus .GO.0005730.;nucleoplasm .GO.0005654.;nucleus .GO.0005634.;PML body .GO.0016605.;cobalt ion binding .GO.0050897.;DNA binding .GO.0003677.;identical protein binding …	AKT1;ATRX;BRCA1;CCNT1;CREBBP;CSNK2A1;DAXX;EIF4E;EP300;EZH2;FOXO1;H2AX;H3-3A;H3C1;HDAC1;HDAC2;HDAC7;HIPK2;HIST2H3A;JUN;KLHL20;MDM2;MYC;NCOR1;NCOR2;NPM1;PIN1;RANBP2;RARA;RNF4;RPL11;RUNX1;SIRT1;SP100;SPI1;STAT1;SUMO1;SUMO2;SUMO3;TERF1;TMBIM4;TP53;TRIM17;TRIM22;TRIM27;UBE2I;USP7;ZFYVE9	58	17	0	0.951486	0.0962058	-0.14771	0.34579	0.00352289	0.618275	0.443948	0.181303	0.0112596	0.696726	0.489581	0.230041
P34897	SHMT2	BRISC complex .GO.0070552.;cytoplasm .GO.0005737.;extracellular exosome .GO.0070062.;microtubule cytoskeleton .GO.0015630.;mitochondrial inner membrane .GO.0005743.;mitochondrial matrix .GO.0005759.;mitochondrial nucleoid .GO.0042645.;mitochondrion .GO.0005739.;nucleus .GO.0005634.;amino acid binding .GO.0016597.;chromatin binding .GO.0003682.;glycine hydroxymethyltransferase activity .GO.0004372…	ABRAXAS2;ADSL;ADSS1;ADSS2;AGXT;AGXT2;AHCY;ALAS1;ALAS2;ALDH18A1;ALDH1L1;ALDH1L2;AMT;ASNS;ATIC;BABAM1;BABAM2;BHMT;BHMT2;BRCC3;CBS;CBSL;CD19;DAO;DHFR;DHFR2;DLD;DMGDH;ENSP00000491651;ENSP00000492798;FCGR3A;FCGR3B;FPGS;FTCD;GAPDH;GAPDHS;GART;GATM;GCSH;GLDC;GLUD2;GNMT;IBA57;IDH2;MAT1A;MAT2A;MTFMT;MTHFD1;MTHFD1L;MTHFD2;MTHFD2L;MTHFR;MTHFS;MTR;PAICS;PDPR;PHGDH;PIPOX;PPAT;PSAT1;PSPH;SARDH;SDS;SDSL;SHMT1;S…	111	17	0	1.21284	1.34698	0.986117	0.969615	0.00219361	0.00195512	0.00141787	0.000369462	0.00825505	0.0144666	0.00370469	0.00219518
P40222	TXLNA	cytoplasm .GO.0005737.;cytosol .GO.0005829.;extracellular region .GO.0005576.;membrane .GO.0016020.;syntaxin binding .GO.0019905.;B cell activation .GO.0042113.;exocytosis .GO.0006887.	STX1A;STX3;STX4;TBK1;TSG101;TXLNB;TXLNG	59	17	0	-2.3599	-2.14414	-1.30586	-2.15805	0.000103564	0.000711846	6.28594e-05	8.77969e-05	0.00152207	0.00890502	0.000454932	0.00103893
P45974	USP5	cytosol .GO.0005829.;lysosome .GO.0005764.;nucleus .GO.0005634.;presynapse .GO.0098793.;cysteine.type deubiquitinase activity .GO.0004843.;cysteine.type endopeptidase activity .GO.0004197.;deubiquitinase activity .GO.0101005.;ubiquitin binding .GO.0043130.;zinc ion binding .GO.0008270.;negative regulation of ubiquitin.dependent protein catabolic process .GO.2000059.;positive regulation of proteas…	CACNA1H;OTUB1;PPP5C;PSMD1;PSMD14;RAD23A;RPS27A;SMURF1;STUB1;UBA1;UBA2;UBA52;UBB;UBC;UCHL3;UCHL5;USP14;USP25;USP28;USP30;USP39;USP46;USP48;USP7;USP9X;ZNF436;ZNF44;ZNF501;ZNF569;ZNF629;ZNF763;ZUP1	93	17	0	-1.2255	-0.496298	-0.411555	-0.22263	0.00450016	0.0240751	0.0716562	0.0981239	0.0133011	0.0622379	0.096784	0.135583
P46060	RANGAP1	aggresome .GO.0016235.;axon cytoplasm .GO.1904115.;cytoplasm .GO.0005737.;cytoplasmic periphery of the nuclear pore complex .GO.1990723.;cytosol .GO.0005829.;dendrite .GO.0030425.;intracellular membrane.bounded organelle .GO.0043231.;kinetochore .GO.0000776.;mitotic spindle .GO.0072686.;nuclear envelope .GO.0005635.;nuclear membrane .GO.0031965.;nuclear pore .GO.0005643.;nuclear pore cytoplasmic …	ADGRD1;AURKB;B2M;CDC20;CSE1L;GLE1;INCENP;IPO5;IPO7;KPNA2;KPNA4;KPNB1;LCP2;NCBP1;NEDD8;NEMP1;NISCH;NOC2L;NUDC;NUP107;NUP133;NUP153;NUP155;NUP160;NUP188;NUP205;NUP210;NUP214;NUP35;NUP37;NUP50;NUP54;NUP62;NUP85;NUP88;NUP93;NUP98;NUTF2;NXF1;PLK1;RABIF;RAE1;RAN;RANBP1;RANBP2;RANBP3;RASA1;RCC1;RGPD2;RGPD3;RGPD5;RGPD6;SAE1;SEC13;SEH1L;SENP1;SENP2;SENP3;SENP5;SENP6;SENP7;SNUPN;SUMO1;SUMO2;SUMO3;SUMO4;TPR…	79	17	0	0.95538	0.529993	-0.186663	-0.420582	2.34489e-05	0.00601706	0.00848946	0.0221742	0.000947549	0.0263607	0.015549	0.0391688
P48147	PREP	cytoplasm .GO.0005737.;cytosol .GO.0005829.;extracellular region .GO.0005576.;membrane .GO.0016020.;nucleus .GO.0005634.;metallocarboxypeptidase activity .GO.0004181.;oligopeptidase activity .GO.0070012.;serine.type endopeptidase activity .GO.0004252.;serine.type peptidase activity .GO.0008236.;angiotensin maturation .GO.0002003.;proteolysis .GO.0006508.	APEH;DPP4;DPP7;DPP8;DPP9;PGPEP1;PRCP;PRSS16;THOP1;TRH;ZDHHC3	31	17	0	-1.19412	0.084007	-0.887542	-0.202398	0.00364237	0.793041	0.000428314	0.37296	0.0115218	0.84236	0.00154685	0.430769
P48444	ARCN1	COPI vesicle coat .GO.0030126.;cytosol .GO.0005829.;endoplasmic reticulum membrane .GO.0005789.;Golgi membrane .GO.0000139.;membrane .GO.0016020.;transport vesicle .GO.0030133.;RNA binding .GO.0003723.;adult locomotory behavior .GO.0008344.;cerebellar Purkinje cell layer maturation .GO.0021691.;endoplasmic reticulum to Golgi vesicle.mediated transport .GO.0006888.;Golgi localization .GO.0051645.;…	AP2B1;ARF1;ARF4;ARFGAP2;ARFGAP3;BET1;COPA;COPB1;COPB2;COPE;COPG1;COPG2;COPZ1;COPZ2;DIPK2A;GOLPH3;KDELR1;KDELR2;PRR15L;RAB1A;RINT1;SCYL1;SEC13;SEC22B;SEC31A;STX5;TMED10;TMED2;TMED3;TMED7;USO1;ZW10	84	17	0	0.433402	0.473207	-0.554801	-0.346559	0.0200286	0.0141806	0.00032146	0.0834802	0.0402395	0.0437628	0.00126783	0.118373
P52948	NUP98	cytosol .GO.0005829.;nuclear body .GO.0016604.;nuclear envelope .GO.0005635.;nuclear inclusion body .GO.0042405.;nuclear membrane .GO.0031965.;nuclear periphery .GO.0034399.;nuclear pore .GO.0005643.;nuclear pore cytoplasmic filaments .GO.0044614.;nuclear pore nuclear basket .GO.0044615.;nuclear pore outer ring .GO.0031080.;nucleoplasm .GO.0005654.;ribonucleoprotein complex .GO.1990904.;molecular…	AAAS;AHCTF1;ALYREF;BUB1B;BUB3;CDC20;CETN2;CETN3;CREBBP;DDX10;ENY2;EP300;FCRLA;GLE1;HNRNPUL1;HOXA9;HOXD13;IPO5;KDM5A;KPNA1;KPNB1;LMNA;MAD1L1;MAD2L1;MCM3AP;MEIS1;MLLT10;MSI2;MYOM2;NCBP1;NCBP2;NDC1;NPM1;NSD1;NSD3;NUP107;NUP133;NUP153;NUP155;NUP160;NUP188;NUP205;NUP210;NUP214;NUP35;NUP37;NUP42;NUP43;NUP50;NUP54;NUP58;NUP62;NUP62CL;NUP85;NUP88;NUP93;NUTF2;NXF1;NXF2;NXF2;NXF3;NXF5;NXT1;PCID2;PHF23;PRRX…	57	17	0	0.201367	0.309134	0.653876	0.743072	0.0742544	0.0994681	2.86397e-06	4.97133e-05	0.114575	0.172327	0.000120966	0.000811311
Q00653	NFKB2	Bcl3.NF.kappaB2 complex .GO.0033257.;chromatin .GO.0000785.;cytoplasm .GO.0005737.;cytosol .GO.0005829.;nucleoplasm .GO.0005654.;nucleus .GO.0005634.;DNA.binding transcription activator activity. RNA polymerase II.specific .GO.0001228.;DNA.binding transcription factor activity .GO.0003700.;DNA.binding transcription factor activity. RNA polymerase II.specific .GO.0000981.;RNA polymerase II cis.reg…	BCL3;BIRC2;BIRC3;BTRC;CD40;CHUK;CUL1;CXCL8;ETS1;FBXW11;FBXW7;ICAM1;IKBKB;IKBKE;IKBKG;IL1A;IL1B;IL6;LTB;LTBR;MAP3K14;MAP3K8;MYD88;NFKB1;NFKBIA;NFKBIB;NFKBID;NFKBIE;NFKBIZ;REL;RELA;RELB;RIPK1;SKP1;STAT3;TBK1;TNF;TNFAIP3;TNFRSF13C;TNFSF13B;TNIP2;TRAF2;TRAF3;TRAF6	40	17	0	0.849037	0.164233	0.0971596	1.32123	0.030959	0.484233	0.553457	0.00070999	0.0569152	0.579181	0.59478	0.00324126
Q07866	KLC1	cytoplasm .GO.0005737.;cytoplasmic vesicle .GO.0031410.;cytosol .GO.0005829.;growth cone .GO.0030426.;kinesin complex .GO.0005871.;membrane .GO.0016020.;microtubule .GO.0005874.;cytoskeletal motor activity .GO.0003774.;kinesin binding .GO.0019894.;cell adhesion .GO.0007155.;microtubule.based movement .GO.0007018.;stress granule disassembly .GO.0035617.	ALK;APP;ARL5B;ATCAY;AZIN1;BIRC6;CLSTN1;COA8-2;DCTN1;DCTN2;DPYSL2;EML4;GSK3B;HAP1;KIF17;KIF1A;KIF1B;KIF21A;KIF3A;KIF3B;KIF3C;KIF5A;KIF5B;KIF5C;KIFAP3;KLC2;KLC3;KLC4;KTN1;MAPK8;MAPK8IP1;MAPK8IP2;MAPK8IP3;MAPK9;NEFH;NEFL;NEFM;PLEKHM2;RANBP2;SFPQ;SNAPIN;SNCA;SPAG9;STRN;SYNE4;TFG;TRAK2	72	17	0	-0.514787	-0.319322	-0.898543	-1.23253	0.0180051	0.125276	0.000125407	0.000198426	0.0369861	0.204686	0.00068194	0.0015405
Q12769	NUP160	cytosol .GO.0005829.;nuclear envelope .GO.0005635.;nuclear pore .GO.0005643.;nuclear pore outer ring .GO.0031080.;structural constituent of nuclear pore .GO.0017056.;mRNA export from nucleus .GO.0006406.;nephron development .GO.0072006.;nucleocytoplasmic transport .GO.0006913.;protein transport .GO.0015031.	AAAS;AHCTF1;GLE1;KPNB1;NCBP1;NDC1;NUP107;NUP133;NUP153;NUP155;NUP188;NUP205;NUP210;NUP214;NUP35;NUP37;NUP42;NUP43;NUP50;NUP54;NUP58;NUP62;NUP85;NUP88;NUP93;NUP98;POM121;POM121C;RAE1;RANBP2;RANGAP1;RGPD2;SEC13;SEH1L;SRRM1;TNPO1;TPR;XPO1;XPOT	53	17	0	0.136642	0.322749	0.916888	1.06349	0.365883	0.0336893	0.000826978	0.00327669	0.434219	0.0789536	0.00246592	0.00888675
Q13753	LAMC2	cell cortex .GO.0005938.;collagen.containing extracellular matrix .GO.0062023.;extracellular region .GO.0005576.;extracellular space .GO.0005615.;laminin.2 complex .GO.0005607.;perinuclear region of cytoplasm .GO.0048471.;heparin binding .GO.0008201.;cell adhesion .GO.0007155.;epidermis development .GO.0008544.;positive regulation of cell migration .GO.0030335.;positive regulation of cell populat…	CD44;COL17A1;COL4A1;COL7A1;DAG1;EGFR;ITGA1;ITGA10;ITGA11;ITGA2;ITGA3;ITGA4;ITGA5;ITGA6;ITGA7;ITGA8;ITGA9;ITGAV;ITGB1;ITGB3;ITGB4;ITGB5;ITGB6;ITGB7;ITGB8;LAMA2;LAMA3;LAMA4;LAMA5;LAMB1;LAMB2;LAMB3;MMP7;NMNAT2;PTK2;SV2A;SV2B;SV2C	55	17	0	1.75934	3.23337	0.308627	3.44588	3.32404e-08	0.00015596	0.0114556	8.78909e-07	0.000114258	0.00521575	0.0200192	0.000339265
Q14258	TRIM25	cytoplasm .GO.0005737.;cytoplasmic stress granule .GO.0010494.;cytosol .GO.0005829.;nuclear body .GO.0016604.;nucleoplasm .GO.0005654.;cadherin binding .GO.0045296.;ligase activity .GO.0016874.;RIG.I binding .GO.0039552.;RNA binding .GO.0003723.;transcription coactivator activity .GO.0003713.;ubiquitin protein ligase activity .GO.0061630.;ubiquitin.protein transferase activity .GO.0004842.;zinc i…	ARIH1;BBOX1;CHUK;DDX58;DHX58;EIF2AK2;EIF5A;G3BP1;G3BP2;HERC5;IFIH1;IFIT1;IFNB1;IKBKE;IRF3;IRF7;ISG15;KHNYN;MAVS;MX1;NLRC5;PRY;PRY2;PRYP3;RNF125;RNF135;RNF31;RPS27A;SFN;STAT1;STAT2;TANK;TBK1;TP53;TRAF3;TRAF6;TRAT1;UBA52;UBA7;UBB;UBC;UBE2D1;UBE2D2;UBE2D3;UBE2E2;UBE2L6;UBE2N;USP10;USP15;YWHAE;ZC3HAV1	44	17	0	-0.284991	-0.936203	-0.505516	-0.45193	0.0359382	0.000628289	0.000897461	0.000536976	0.0641004	0.00853886	0.00261759	0.0027253
Q15477	SKIC2	cytosol .GO.0005829.;nucleus .GO.0005634.;Ski complex .GO.0055087.;3..5. RNA helicase activity .GO.0034458.;ATP binding .GO.0005524.;ATP hydrolysis activity .GO.0016887.;RNA binding .GO.0003723.;RNA helicase activity .GO.0003724.;nuclear.transcribed mRNA catabolic process. 3..5. exonucleolytic nonsense.mediated decay .GO.0070478.;rescue of stalled ribosome .GO.0072344.		43	17	0	1.00252	0.724907	0.249212	0.684449	0.000946511	0.00777566	0.0144769	0.00115537	0.004915	0.0305166	0.0244269	0.00431495
Q16851	UGP2	cytoplasm .GO.0005737.;cytosol .GO.0005829.;extracellular exosome .GO.0070062.;nucleus .GO.0005634.;D.glucose binding .GO.0005536.;identical protein binding .GO.0042802.;metal ion binding .GO.0046872.;pyrimidine ribonucleotide binding .GO.0032557.;UTP.glucose.1.phosphate uridylyltransferase activity .GO.0003983.;brain development .GO.0007420.;glucose 1.phosphate metabolic process .GO.0019255.;gly…	AGL;ENPP1;ENPP3;G3V4G9;GALE;GALK1;GALT;GBE1;GPHN;GPI;GYG1;GYG2;GYS1;GYS2;IL11RA;KIN;PASK;PGM1;PGM2;PGM2L1;PGM3;PGM5;PYGB;PYGL;PYGM;UGDH	68	17	0	0.00162831	0.183298	-1.17949	-1.3301	0.984495	0.447467	2.57285e-06	1.29808e-05	0.988986	0.544975	0.000116152	0.00053094
Q5JTV8	TOR1AIP1	nuclear envelope .GO.0005635.;nuclear inner membrane .GO.0005637.;nuclear membrane .GO.0031965.;nucleoplasm .GO.0005654.;nucleus .GO.0005634.;ATPase activator activity .GO.0001671.;ATPase binding .GO.0051117.;cytoskeletal protein binding .GO.0008092.;lamin binding .GO.0005521.;nuclear membrane organization .GO.0071763.;positive regulation of ATP.dependent activity .GO.0032781.;protein localizatio…	EMD;LMNA;LMNB1;TOR1A;TOR3A	70	17	0	1.14501	0.924275	1.41424	1.73514	0.000323294	0.00662502	7.20443e-07	8.61715e-05	0.00266843	0.0279166	9.04762e-05	0.00103551
Q5VZK9	CARMIL1	cell leading edge .GO.0031252.;cytosol .GO.0005829.;extracellular exosome .GO.0070062.;filamentous actin .GO.0031941.;lamellipodium .GO.0030027.;macropinosome .GO.0044354.;nuclear speck .GO.0016607.;plasma membrane .GO.0005886.;protein.containing complex binding .GO.0044877.;actin filament network formation .GO.0051639.;actin filament organization .GO.0007015.;barbed.end actin filament uncapping …	CAPZA1;CAPZA2;CAPZB;CD2AP;GSN;MYO1C;SCIN;TMOD4	38	17	0	-0.906596	-0.406579	-0.260369	0.103615	0.0213397	0.100619	0.246761	0.271008	0.0421725	0.173616	0.289575	0.327387
Q6P996	PDXDC1	Golgi apparatus .GO.0005794.;intracellular membrane.bounded organelle .GO.0043231.;cadherin binding .GO.0045296.;carboxy.lyase activity .GO.0016831.;pyridoxal phosphate binding .GO.0030170.;carboxylic acid metabolic process .GO.0019752.	BFAR;NOMO1;NTAN1;RRN3	52	17	0	0.351251	-0.315493	0.270586	-0.226133	0.290168	0.089692	0.195687	0.0057292	0.356312	0.15971	0.235067	0.0134564
Q7L0Y3	TRMT10C	mitochondrial matrix .GO.0005759.;mitochondrial nucleoid .GO.0042645.;mitochondrial ribonuclease P complex .GO.0030678.;mitochondrion .GO.0005739.;nucleoplasm .GO.0005654.;nucleus .GO.0005634.;tRNA methyltransferase complex .GO.0043527.;identical protein binding .GO.0042802.;RNA binding .GO.0003723.;tRNA .adenine.9..N1..methyltransferase activity .GO.0160106.;tRNA .guanosine.9..N1..methyltransfer…	ALKBH1;ELAC2;FSIP1;GRSF1;HSD17B10;METTL1;MRPL47;PRORP;RPF1;TRMT5;TRMT6;TRMT61A;TRMT61B;WDR4	52	17	0	1.16719	0.470954	0.58533	0.437081	0.00025891	0.0142231	3.22657e-05	0.00769653	0.00238943	0.0438186	0.000319416	0.0168304
Q8IWZ3	ANKHD1	cytoplasm .GO.0005737.;RNA binding .GO.0003723.;innate immune response .GO.0045087.	ANKRD17;EIF4EBP3;SLC4A9;TCN1	63	17	0	0.599019	-0.277335	-0.193779	-0.74834	0.0204888	0.0279423	0.0337733	0.0112242	0.040933	0.0689674	0.0502075	0.0227648
Q8IX12	CCAR1	nuclear envelope lumen .GO.0005641.;nucleoplasm .GO.0005654.;nucleus .GO.0005634.;perinuclear region of cytoplasm .GO.0048471.;RNA binding .GO.0003723.;RNA polymerase II cis.regulatory region sequence.specific DNA binding .GO.0000978.;transcription coactivator activity .GO.0003713.;transcription corepressor activity .GO.0003714.;ubiquitin protein ligase activity .GO.0061630.;apoptotic process .GO…	CCNB1;CDC40;DDX5;DHX9;DNAJC8;FMR1;HTATSF1;LUC7L3;PPP1R8;PRPF40A;PRPF4B;RBM10;RBM25;RBM39;RBM5;SMU1;SRRM2;SRRT;SRSF11;SUGP1;TCERG1;U2AF2;U2SURP;ZYX	48	17	0	-0.104728	-0.727821	-0.868293	-1.78679	0.819352	0.0989953	0.0270023	0.0628287	0.85277	0.17174	0.0414648	0.0931092
Q8TDD1	DDX54	Golgi apparatus .GO.0005794.;membrane .GO.0016020.;nucleolus .GO.0005730.;nucleoplasm .GO.0005654.;nucleus .GO.0005634.;ATP binding .GO.0005524.;ATP hydrolysis activity .GO.0016887.;nuclear estrogen receptor binding .GO.0030331.;RNA binding .GO.0003723.;RNA helicase activity .GO.0003724.;signaling receptor binding .GO.0005102.;transcription corepressor activity .GO.0003714.;estrogen receptor sign…	AATF;BMS1;BOP1;BYSL;CEBPZ;DDX10;DDX18;DDX24;DDX27;DDX31;DDX47;DDX49;DDX50;DDX52;DDX55;DDX56;DHX15;DHX34;DHX37;DHX57;DHX8;DKC1;EBNA1BP2;EIF6;FTSJ3;GNL2;GNL3;GNL3L;GRWD1;GTPBP4;HEATR1;LOC102724159;LTV1;MTREX;MYBBP1A;NAT10;NIFK;NOB1;NOC2L;NOC3L;NOL10;NOL12;NOL6;NOP14;NOP2;NOP53;NOP58;NOP9;NSUN6;P2RY1;P2RY11;PDCD11;PES1;PINX1;POLR1A;POLR1B;PPAN;PPAN-P2RY11;PUM3;PWP2;RBM19;RBM28;RBM34;RPF2;RRP1;RRP12;…	49	17	0	0.163118	-0.354338	0.173362	0.38368	0.153782	0.0399543	0.00853319	0.00353935	0.208725	0.0888568	0.0156202	0.00936756
Q8TEW0	PARD3	adherens junction .GO.0005912.;apical junction complex .GO.0043296.;apical plasma membrane .GO.0016324.;bicellular tight junction .GO.0005923.;cell cortex .GO.0005938.;cell junction .GO.0030054.;cell.cell junction .GO.0005911.;cytoskeleton .GO.0005856.;cytosol .GO.0005829.;endomembrane system .GO.0012505.;internode region of axon .GO.0033269.;PAR polarity complex .GO.0120157.;plasma membrane .GO.…	AMOT;ARHGAP17;CDC42;CDH1;CDH17;CDH5;CGN;CLDN1;CLDN2;CLDN3;CLDN4;CLDN7;CTNNB1;F11R;GPSM2;GSK3B;JAM2;JAM3;LATS1;LLGL2;MAGI1;MARK2;MPP5;NECTIN1;NECTIN2;NECTIN3;NECTIN4;NUMB;NUMBL;OCLN;PARD6A;PARD6B;PARD6G;PATJ;PRKCI;PRKCZ;PTEN;RAC2;RAC3;RASSF8;RHOA;TIAM1;TJP1;TP53BP2	32	17	0	-0.794327	0.223306	-1.32317	-1.6935	3.01301e-05	0.017164	1.67042e-06	1.69914e-05	0.00100809	0.0495651	0.000100945	0.00059824
Q8WWI1	LMO7	apical plasma membrane .GO.0016324.;cell surface .GO.0009986.;cytoplasm .GO.0005737.;cytosol .GO.0005829.;focal adhesion .GO.0005925.;mitochondrion .GO.0005739.;nuclear envelope .GO.0005635.;nucleus .GO.0005634.;ubiquitin ligase complex .GO.0000151.;metal ion binding .GO.0046872.;ubiquitin.protein transferase activity .GO.0004842.;positive regulation of transcription by RNA polymerase II .GO.0045…	ACTN1;ACTN4;AFDN;COMMD6;EMD;UCHL3	41	17	0	-0.773283	-1.46168	-0.931165	-1.14236	0.00291981	0.017092	0.198433	0.00464936	0.00994225	0.049424	0.238187	0.0115338
Q96JB2	COG3	cis.Golgi network .GO.0005801.;cytosol .GO.0005829.;Golgi apparatus .GO.0005794.;Golgi cisterna membrane .GO.0032580.;Golgi membrane .GO.0000139.;Golgi transport complex .GO.0017119.;plasma membrane .GO.0005886.;trans.Golgi network membrane .GO.0032588.;endoplasmic reticulum to Golgi vesicle.mediated transport .GO.0006888.;glycosylation .GO.0070085.;Golgi organization .GO.0007030.;intra.Golgi ves…	ACTR1A;BET1;BET1L;COG1;COG2;COG4;COG5;COG6;COG7;COG8;COPB1;DCTN2;EXOC7;GOLGA1;GOLGA4;GOLGA5;GOLGB1;GOLIM4;GOSR1;GOSR2;H3BMQ9;H3BUN2;M0QYU9;MAN2A1;RAB33B;RAB6A;RIC1;RINT1;SCFD1;SLC25A30;SMIM7;STX16;STX5;STX6;SYS1;TGOLN2;USO1;VAMP4;VPS45;VPS51;VPS52;VPS53;VPS54;VSIG2;VTI1A;YKT6	36	17	0	1.26895	1.44414	1.37719	1.51488	0.0016287	0.00441174	8.95014e-07	0.000141741	0.00689936	0.0222609	9.39764e-05	0.00130691
Q96RP9	GFM1	mitochondrial matrix .GO.0005759.;mitochondrion .GO.0005739.;GTP binding .GO.0005525.;GTPase activity .GO.0003924.;RNA binding .GO.0003723.;translation elongation factor activity .GO.0003746.;mitochondrial translational elongation .GO.0070125.	ATP5F1A;ATP5F1C;ATP5IF1;ATP5PO;AURKAIP1;BUD31;CCDC105;CD74;CDC5L;CHCHD1;CRNKL1;CUL7;CYP4V2;DAP3;EARS2;EEF1A1;EEF1B2;EEF1G;EGF;EIF1AX;EIF1AY;EIF5A;EIF5A2;EIF5AL1;EIF5B;EPRS1;F3;FANCE;FASTKD3;FAU;FLT3LG;GADD45GIP1;H0YIJ7;hCG_1984214;HMGN4;HOGA1;HSPD1;IMP3;KARS1;LARS2;LRPPRC;MED1;MIEF2;MRNIP;MRPL1;MRPL10;MRPL11;MRPL12;MRPL13;MRPL14;MRPL15;MRPL16;MRPL17;MRPL18;MRPL19;MRPL2;MRPL20;MRPL21;MRPL22;MRPL23…	64	17	0	0.789313	0.819957	0.598693	0.296817	0.00180208	0.0600617	0.0322516	0.215924	0.00727764	0.119805	0.0483095	0.26849
Q99570	PIK3R4	autophagosome .GO.0005776.;axoneme .GO.0005930.;ciliary basal body .GO.0036064.;cilium .GO.0005929.;cytosol .GO.0005829.;intercellular bridge .GO.0045171.;intracellular membrane.bounded organelle .GO.0043231.;late endosome .GO.0005770.;membrane .GO.0016020.;microtubule cytoskeleton .GO.0015630.;nucleus.vacuole junction .GO.0071561.;phagocytic vesicle membrane .GO.0030670.;phosphatidylinositol 3.k…	AMBRA1;ATG10;ATG101;ATG12;ATG13;ATG14;ATG16L1;ATG3;ATG4B;ATG5;ATG7;ATG9A;ATG9B;BECN1;BECN2;BNIP1;GABARAP;GABARAPL1;GABARAPL2;LYST;MAP1LC3A;MAP1LC3B;MAP1LC3C;MTM1;MTOR;NBR1;NRBF2;PDIK1L;PIK3C2A;PIK3C2B;PIK3C2G;PIK3C3;PIK3CA;PIK3CB;PIK3CD;PIK3CG;PIK3R5;RAB5A;RB1CC1;RPTOR;RUBCN;SH3GLB1;SNRPA1;SQSTM1;STK35;STX17;ULK1;ULK2;ULK3;UVRAG;VMP1;VPS35;WIPI1;WIPI2;ZFYVE1	39	17	0	-0.509387	-0.236898	0.0490185	0.322983	0.00548438	0.381362	0.749544	0.163075	0.0152728	0.47951	0.775703	0.209719
Q9BY44	EIF2A	blood microparticle .GO.0072562.;cytoplasm .GO.0005737.;cytosolic small ribosomal subunit .GO.0022627.;eukaryotic translation initiation factor 2 complex .GO.0005850.;extracellular space .GO.0005615.;cadherin binding .GO.0045296.;mRNA binding .GO.0003729.;ribosome binding .GO.0043022.;translation initiation factor activity .GO.0003743.;tRNA binding .GO.0000049.;positive regulation of signal trans…	EIF2AK2;EIF2AK3;EIF2AK4;EIF2S1;EIF2S2;EIF2S3;EIF2S3B;EIF3B;EIF5B;RPS19;RPS6	51	17	0	0.387757	0.502283	-0.5479	0.123833	0.17243	0.0625112	0.000526876	0.440088	0.229513	0.123151	0.00178721	0.497136
Q9H4M9	EHD1	ciliary pocket membrane .GO.0020018.;cilium .GO.0005929.;cytoplasm .GO.0005737.;early endosome .GO.0005769.;early endosome membrane .GO.0031901.;endocytic vesicle .GO.0030139.;endosome membrane .GO.0010008.;extracellular exosome .GO.0070062.;glutamatergic synapse .GO.0098978.;lipid droplet .GO.0005811.;membrane .GO.0016020.;perinuclear region of cytoplasm .GO.0048471.;plasma membrane .GO.0005886.…	ANKFY1;ARF6;BIN1;EHBP1;EHD3;EHD4;MICALL1;PACSIN1;PACSIN2;RAB11A;RAB11FIP1;RAB11FIP2;RAB11FIP5;RAB5A;RAB8A;RBSN;SNAP29;SNX1;VPS26A;VPS45	94	17	0	-0.830911	-1.46277	-1.22142	-1.28604	0.000117069	0.000715006	0.000176473	0.000128902	0.00161509	0.00890843	0.000849221	0.00125477
Q9HCK8	CHD8	chromatin .GO.0000785.;MLL1 complex .GO.0071339.;nucleoplasm .GO.0005654.;nucleus .GO.0005634.;protein.containing complex .GO.0032991.;ATP binding .GO.0005524.;ATP hydrolysis activity .GO.0016887.;ATP.dependent chromatin remodeler activity .GO.0140658.;beta.catenin binding .GO.0008013.;chromatin binding .GO.0003682.;DNA binding .GO.0003677.;double.stranded DNA helicase activity .GO.0036121.;forke…	ADNP;ASH2L;BAP18;BRD4;CHD1;CHD7;CTCF;CTCFL;CTNNB1;DNMT3B;DPY30;DYRK1A;E2F6;FAM124B;HCFC1;INO80C;KANSL1;KAT8;KATNAL2;KMT2A;KMT2B;LAS1L;MAFG;MAX;MCRS1;MGA;NSD3;PELP1;PHF20;PRPF31;PRR14L;PTK6;RBBP5;RNF2;RUVBL1;RUVBL2;SCN2A;SENP3;SPECC1L;SUPT16H;TAF1;TAF4;TAF6;TAF7;TAF9;TEX10;WDR5;ZNF143	45	17	0	0.508502	-0.595166	-0.427956	-0.867833	0.00107095	0.0106842	0.000273557	0.00373331	0.00530988	0.0366465	0.00114479	0.00972817
Q9NRL2	BAZ1A	ACF complex .GO.0016590.;CHRAC .GO.0008623.;nuclear chromosome .GO.0000228.;nucleus .GO.0005634.;pericentric heterochromatin .GO.0005721.;DNA binding .GO.0003677.;zinc ion binding .GO.0008270.;chromatin remodeling .GO.0006338.;DNA.templated DNA replication .GO.0006261.;nucleosome assembly .GO.0006334.;positive regulation of DNA replication .GO.0045740.;regulation of DNA replication .GO.0006275.;r…	BAP18;BAZ1B;BPTF;CECR2;CHD1;CHRAC1;H4-16;HIST2H2BE;HMGXB4;POLE3;POLE4;RBBP4;RSF1;SMARCA1;SMARCA2;SMARCA4;SMARCA5;XRCC6	31	17	0	-0.452522	-0.903445	-0.490374	-1.08	0.0153834	0.0200799	0.0150432	0.00271284	0.0327562	0.055317	0.0252296	0.00778483
Q9NTJ3	SMC4	chromosome. centromeric region .GO.0000775.;condensed nuclear chromosome .GO.0000794.;condensin complex .GO.0000796.;cytosol .GO.0005829.;nuclear speck .GO.0016607.;nucleoplasm .GO.0005654.;nucleus .GO.0005634.;ATP binding .GO.0005524.;ATP hydrolysis activity .GO.0016887.;chromatin binding .GO.0003682.;single.stranded DNA binding .GO.0003697.;cell division .GO.0051301.;kinetochore organization .G…	ANLN;ASPM;ATAD2;AURKB;BIRC5;BUB1;BUB1B;CCNA2;CCNB1;CCNB2;CDC6;CDK1;CENPE;CENPF;DLGAP5;ECT2;ESCO1;ESCO2;ESPL1;EXO1;GINS2;H2AZ1;H4-16;HMMR;KIF11;KIF14;KIF15;KIF18A;KIF20A;KIF23;KIF4A;MAD2L1;MCM3;MCM4;MCM5;MCM6;MCM7;NCAPD2;NCAPD3;NCAPG;NCAPG2;NCAPH;NCAPH2;NDC80;NIPBL;NUF2;NUSAP1;PDS5A;PDS5B;PLK1;PLK4;POLA1;POU3F3;PRC1;PRIM2;RAD21;RFC1;RFC4;SMC1A;SMC2;SMC3;SMC5;SMC6;STAG1;STAG2;TOP2A;ZWINT	83	17	0	0.170678	0.270622	-0.630386	-1.27487	0.366479	0.395653	0.0188862	0.00117459	0.434685	0.493796	0.0305238	0.00437909
Q9P258	RCC2	chromosome. centromeric core domain .GO.0034506.;cytosol .GO.0005829.;early endosome membrane .GO.0031901.;microtubule .GO.0005874.;midbody .GO.0030496.;mitotic spindle midzone .GO.1990023.;nucleolus .GO.0005730.;plasma membrane .GO.0005886.;guanyl.nucleotide exchange factor activity .GO.0005085.;microtubule binding .GO.0008017.;protein domain specific binding .GO.0019904.;protein kinase binding …	AURKB;CDC20;CDCA8;CDK1;HASPIN;INCENP;NUDC;PLK1	88	17	0	-1.62708	-0.710164	-1.18387	-1.11226	0.000180048	0.030878	1.08399e-05	0.000435681	0.00200558	0.0743231	0.000188156	0.0024153
Q9P2R3	ANKFY1	cytosol .GO.0005829.;early endosome .GO.0005769.;endosome .GO.0005768.;endosome membrane .GO.0010008.;extracellular exosome .GO.0070062.;intracellular membrane.bounded organelle .GO.0043231.;lysosomal membrane .GO.0005765.;macropinosome .GO.0044354.;membrane .GO.0016020.;phosphatidylinositol phosphate binding .GO.1901981.;small GTPase binding .GO.0031267.;zinc ion binding .GO.0008270.;endocytosis…	CUL3;EHD1;GAPVD1;KIF1C;MTMR4;RAB5A;RABEP1;RBSN;RHOD	52	17	0	0.133695	-0.141677	0.396247	1.01314	0.283619	0.491347	0.00114505	0.00106228	0.349678	0.586485	0.00312753	0.00409133
Q9UIQ6	LNPEP	cytoplasm .GO.0005737.;cytoplasmic vesicle membrane .GO.0030659.;cytosol .GO.0005829.;early endosome lumen .GO.0031905.;extracellular space .GO.0005615.;lysosomal membrane .GO.0005765.;membrane .GO.0016020.;perinuclear region of cytoplasm .GO.0048471.;plasma membrane .GO.0005886.;aminopeptidase activity .GO.0004177.;metalloaminopeptidase activity .GO.0070006.;metallopeptidase activity .GO.0008237…	AGT;INS;LIX1;OXT;RAB10;RAB14;RAB8A;SLC2A4;TBC1D4;TERF1;TNKS;TNKS1BP1;TNKS2	55	17	0	-0.223418	0.0356269	0.443419	0.258438	0.211913	0.819616	0.0272973	0.14354	0.273484	0.863996	0.0418476	0.188126
Q9UPQ0	LIMCH1	actin cytoskeleton .GO.0015629.;cytoplasm .GO.0005737.;stress fiber .GO.0001725.;actin binding .GO.0003779.;metal ion binding .GO.0046872.;myosin II head.neck binding .GO.0032034.;actomyosin structure organization .GO.0031032.;cytoplasmic actin.based contraction involved in cell motility .GO.0060327.;negative regulation of cell migration .GO.0030336.;positive regulation of protein phosphorylation…		48	17	0	0.247433	0.638154	0.351498	-0.394295	0.0873359	0.016149	0.00795009	0.115537	0.130773	0.0475274	0.0147126	0.155727
Q9Y262	EIF3L	cytosol .GO.0005829.;eukaryotic 43S preinitiation complex .GO.0016282.;eukaryotic 48S preinitiation complex .GO.0033290.;eukaryotic translation initiation factor 3 complex .GO.0005852.;fibrillar center .GO.0001650.;membrane .GO.0016020.;nucleoplasm .GO.0005654.;synapse .GO.0045202.;RNA binding .GO.0003723.;translation initiation factor activity .GO.0003743.;formation of cytoplasmic translation in…	ABCE1;COPS5;EEF1B2;EEF1G;EEF2;EIF1;EIF1AX;EIF1B;EIF2S1;EIF2S2;EIF2S3;EIF3A;EIF3B;EIF3C;EIF3CL;EIF3D;EIF3E;EIF3F;EIF3G;EIF3H;EIF3I;EIF3J;EIF3K;EIF3M;EIF4A1;EIF4A2;EIF4B;EIF4G1;EIF5;FAU;PRRC2B;PSMD12;PSMD14;PSMD7;RACK1;RPL13A;RPL15;RPL4;RPL5;RPL6;RPS10;RPS11;RPS12;RPS13;RPS14;RPS15;RPS15A;RPS16;RPS17;RPS18;RPS19;RPS2;RPS20;RPS21;RPS23;RPS24;RPS25;RPS26;RPS27;RPS27A;RPS27L;RPS28;RPS29;RPS3;RPS3A;RPS…	51	17	0	2.47422	0.995542	-0.0404749	3.23365	0.0602152	0.124426	0.915683	0.338252	0.0966855	0.203719	0.925363	0.396433
Q9Y2K7	KDM2A	chromosome .GO.0005694.;nucleoplasm .GO.0005654.;histone demethylase activity .GO.0032452.;histone H3K36 demethylase activity .GO.0051864.;histone H3K36me.H3K36me2 demethylase activity .GO.0140680.;transcription coregulator activity .GO.0003712.;unmethylated CpG binding .GO.0045322.;zinc ion binding .GO.0008270.;chromatin remodeling .GO.0006338.;circadian regulation of gene expression .GO.0032922…	CCNF;EP300;H3C1;HIST2H3A;HIST3H3;KDM4A;KDM5A;KDM6B;RELA;SETD2;SKP1;SKP2	28	17	0	0.306164	0.0487618	-0.0484132	-0.32289	0.0501552	0.834649	0.731661	0.100453	0.0832886	0.876381	0.760761	0.138098
Q9Y2L1	DIS3	cytoplasmic exosome .RNase complex. .GO.0000177.;cytosol .GO.0005829.;exosome .RNase complex. .GO.0000178.;membrane .GO.0016020.;nuclear exosome .RNase complex. .GO.0000176.;nucleoplasm .GO.0005654.;nucleus .GO.0005634.;3..5..RNA exonuclease activity .GO.0000175.;endonuclease activity .GO.0004519.;guanyl.nucleotide exchange factor activity .GO.0005085.;RNA binding .GO.0003723.;CUT catabolic proce…	BMS1;C1D;DCP2;DIS3L;EXOSC1;EXOSC10;EXOSC2;EXOSC3;EXOSC4;EXOSC5;EXOSC6;EXOSC7;EXOSC8;EXOSC9;GTPBP1;HBS1L;KRR1;MPHOSPH6;MTREX;PARN;PNPT1;SKIV2L;SUPV3L1;TENT5C;TTC37;WDR61;XRN1;XRN2;ZCCHC7;ZCCHC8;ZFC3H1	39	17	0	0.504559	0.0503374	-0.397699	-0.167996	0.0017793	0.629944	0.00366103	0.0297199	0.00725886	0.70699	0.00781891	0.0500279
Q9Y3Z3	SAMHD1	nucleoplasm .GO.0005654.;nucleus .GO.0005634.;plasma membrane .GO.0005886.;site of double.strand break .GO.0035861.;tetraspanin.enriched microdomain .GO.0097197.;deoxynucleoside triphosphate hydrolase activity .GO.0106375.;dGTP binding .GO.0032567.;dGTPase activity .GO.0008832.;GTP binding .GO.0005525.;identical protein binding .GO.0042802.;nucleic acid binding .GO.0003676.;RNA binding .GO.000372…	ADAR;APOBEC3G;BST2;CCNA2;CCNL2;CDK1;CDK2;CUL4A;DCAF1;DDB1;IFI27;IFI6;IFIT1;IFIT2;IFIT3;IFITM1;IFITM3;IFNA1;IRF3;IRF7;IRF9;ISG15;MX1;MX2;OAS1;OAS2;RNASEH2A;RNASEH2B;RNASEH2C;RNASEL;RSAD2;STAT1;TREX1;TRIM5	53	17	0	0.588012	-0.339895	1.46902	1.41736	0.00984925	0.0176899	1.51016e-05	0.000944258	0.0235653	0.050718	0.000220026	0.00380855
Q9Y6A5	TACC3	centriolar satellite .GO.0034451.;ciliary basal body .GO.0036064.;cytoplasm .GO.0005737.;cytosol .GO.0005829.;Golgi apparatus .GO.0005794.;intracellular membrane.bounded organelle .GO.0043231.;mitotic spindle .GO.0072686.;spindle pole .GO.0000922.;cell division .GO.0051301.;cerebral cortex development .GO.0021987.;metaphase.anaphase transition of mitotic cell cycle .GO.0007091.;microtubule cytosk…	ARNT;AURKA;AURKB;BIRC5;BUB1;BUB1B;CCNA2;CCNB1;CDC20;CDCA3;CDCA8;CDK1;CENPE;CENPF;CEP120;CEP55;CKAP5;CLTC;CLTCL1;CPEB1;DLGAP5;ECT2;EIF4E;FGFR1;FGFR3;FZR1;INCENP;KAT2A;KAT2B;KIF11;KIF20A;KIF22;KIF2C;KNSTRN;MAD2L1;MELK;NDC80;NOTCH3;NOTCH4;NUF2;PBK;PLK1;PRC1;RACGAP1;SPICE1;TPX2;TROAP;TSC2;TTK;VASP	50	17	0	-1.97818	-1.08919	-2.31406	-2.87438	7.86432e-05	0.0343019	1.24642e-05	5.30624e-05	0.00137251	0.0799897	0.000202622	0.000826415
A6NDB9	PALM3	cytoplasm .GO.0005737.;plasma membrane .GO.0005886.;ATP binding .GO.0005524.;negative regulation of cytokine.mediated signaling pathway .GO.0001960.;regulation of cell shape .GO.0008360.;response to lipopolysaccharide .GO.0032496.;Toll signaling pathway .GO.0008063.		34	16	0	-0.435269	-0.822244	3.72748	1.70538	0.26004	0.0370778	4.41584e-05	2.47208e-06	0.325146	0.0843634	0.000375936	0.000355899
O00425	IGF2BP3	cytoplasm .GO.0005737.;cytoplasmic stress granule .GO.0010494.;cytosol .GO.0005829.;nucleus .GO.0005634.;P.body .GO.0000932.;mRNA 3..UTR binding .GO.0003730.;mRNA 5..UTR binding .GO.0048027.;N6.methyladenosine.containing RNA reader activity .GO.1990247.;RNA binding .GO.0003723.;translation regulator activity .GO.0045182.;anatomical structure morphogenesis .GO.0009653.;CRD.mediated mRNA stabilizat…	ALKBH5;ELAVL1;FTO;FUS;HMGA2;HNRNPA2B1;HNRNPC;IGF2;IGF2BP1;IGF2BP2;KIF20A;LIN28A;LIN28B;MATR3;METTL14;METTL3;PABPC1;RBM15;RBM15B;RBMX;VIRMA;WTAP;YBX1;YTHDC1;YTHDC2;YTHDF1;YTHDF2;YTHDF3;ZC3H13	86	16	0	-0.431919	1.45529	-0.322743	0.918682	0.426637	0.0138569	0.0176009	0.00572464	0.492895	0.0430842	0.0287	0.0134506
O00471	EXOC5	cytoplasm .GO.0005737.;cytosol .GO.0005829.;exocyst .GO.0000145.;midbody .GO.0030496.;small GTPase binding .GO.0031267.;epithelial cell apoptotic process .GO.1904019.;establishment of planar polarity .GO.0001736.;exocytosis .GO.0006887.;Golgi to plasma membrane transport .GO.0006893.;membrane fission .GO.0090148.;mitotic cytokinesis .GO.0000281.;non.motile cilium assembly .GO.1905515.;post.Golgi …	ARF6;CDC42;CTNNB1;E5RI56;EXOC1;EXOC1L;EXOC2;EXOC3;EXOC3L1;EXOC3L2;EXOC3L4;EXOC4;EXOC6;EXOC6B;EXOC7;EXOC8;IFT20;IFT88;MYO5A;PKD2;RAB10;RAB11A;RAB13;RAB14;RAB3IP;RAB8A;RALA;RHOQ;SKP1;SNAP23;STXBP3;TNFAIP2	38	16	0	1.43564	0.889925	0.598146	0.640364	5.72077e-06	0.00105606	0.000102051	0.00601819	0.000577932	0.0104545	0.000602431	0.013951
O15371	EIF3D	cytosol .GO.0005829.;eukaryotic 43S preinitiation complex .GO.0016282.;eukaryotic 48S preinitiation complex .GO.0033290.;eukaryotic translation initiation factor 3 complex .GO.0005852.;eukaryotic translation initiation factor 3 complex. eIF3m .GO.0071541.;membrane .GO.0016020.;synapse .GO.0045202.;mRNA cap binding .GO.0098808.;RNA binding .GO.0003723.;translation initiation factor activity .GO.00…	ABCE1;CCT2;CCT7;CD74;CHDH;COPS5;EEF2;EIF1;EIF1AX;EIF1AY;EIF1B;EIF2S1;EIF2S2;EIF2S3;EIF3A;EIF3B;EIF3C;EIF3CL;EIF3E;EIF3F;EIF3G;EIF3H;EIF3I;EIF3J;EIF3K;EIF3L;EIF3M;EIF4A1;EIF4A2;EIF4E;EIF4G1;EIF4G3;EIF5;EIF5B;FAU;KARS1;MICALL1;MRPS12;MRPS5;PABPC1;PSMD12;PSMD7;RACK1;RPE;RPEL1;RPL10A;RPL13A;RPL23;RPL4;RPL5;RPL7A;RPL8;RPS10;RPS10-NUDT3;RPS11;RPS12;RPS13;RPS14;RPS15;RPS15A;RPS16;RPS17;RPS18;RPS19;RPS2;…	83	16	0	-0.486396	-0.0465102	-0.974935	-0.51905	0.0639249	0.880351	2.92543e-05	0.00604234	0.101472	0.911076	0.000305747	0.0139918
O43815	STRN	bicellular tight junction .GO.0005923.;cytosol .GO.0005829.;dendrite .GO.0030425.;dendritic spine .GO.0043197.;FAR.SIN.STRIPAK complex .GO.0090443.;membrane .GO.0016020.;neuronal cell body .GO.0043025.;postsynaptic density .GO.0014069.;postsynaptic membrane .GO.0045211.;armadillo repeat domain binding .GO.0070016.;calmodulin binding .GO.0005516.;nuclear estrogen receptor binding .GO.0030331.;prot…	ALK;CALM1;CALML3;CALML4;CALML5;CALML6;CAV1;CCT6A;CTTNBP2;CTTNBP2NL;EML4;ESR1;ESR2;FGFR1OP2;KIF5B;KLC1;MAP4K2;MAP4K4;MINK1;MOB4;PDCD10;PPP2CA;PPP2CB;PPP2R1A;PPP2R1B;PPP2R3A;PPP2R5C;SIKE1;SLMAP;SRC;STK24;STK25;STK26;STRIP1;STRIP2;STRN3;STRN4;TCP1;TNIK;TPM3;TRAF3IP3	52	16	0	-1.39768	-0.79594	-0.954844	-1.39706	0.00120708	0.0206803	2.10918e-05	0.000376659	0.00575249	0.056509	0.000257561	0.00222288
O43847	NRDC	cell surface .GO.0009986.;cytosol .GO.0005829.;dendrite .GO.0030425.;mitochondrial matrix .GO.0005759.;epidermal growth factor binding .GO.0048408.;metal ion binding .GO.0046872.;metalloendopeptidase activity .GO.0004222.;negative regulation of cold.induced thermogenesis .GO.0120163.;positive regulation of axonogenesis .GO.0050772.;positive regulation of membrane protein ectodomain proteolysis .G…	ADAP1;HBEGF;SETX	56	16	0	0.332444	0.78421	-0.83873	-1.20241	0.166538	0.00409454	1.67611e-06	4.74609e-05	0.222803	0.0214086	0.000100945	0.00080304
O60488	ACSL4	cytoplasm .GO.0005737.;endoplasmic reticulum .GO.0005783.;endoplasmic reticulum membrane .GO.0005789.;extracellular exosome .GO.0070062.;lipid droplet .GO.0005811.;membrane .GO.0016020.;mitochondria.associated endoplasmic reticulum membrane contact site .GO.0044233.;mitochondrial outer membrane .GO.0005741.;mitochondrion .GO.0005739.;peroxisomal membrane .GO.0005778.;plasma membrane .GO.0005886.;…	AASDH;ABCD1;ABCD3;ACOX1;ACOX2;ACSBG1;ACSBG2;ACSL1;ACSL3;ACSL5;ACSL6;AMMECR1;ASCL4;COASY;COL4A5;CPT1A;CPT1B;CPT1C;DGAT1;FASN;GPX4;KCNE5;LPCAT3;LPL;MGLL;PNPLA2;PNPLA3;PPT1;PPT2;SLC27A2	54	16	0	0.45251	0.205389	1.03254	1.46237	0.0626943	0.434786	0.00157954	9.1645e-06	0.0999645	0.532061	0.00401307	0.000446449
O75122	CLASP2	axonal growth cone .GO.0044295.;basal cortex .GO.0045180.;cell cortex .GO.0005938.;cell leading edge .GO.0031252.;centrosome .GO.0005813.;cortical microtubule plus.end .GO.1903754.;cytoplasm .GO.0005737.;cytoplasmic microtubule .GO.0005881.;cytosol .GO.0005829.;glutamatergic synapse .GO.0098978.;Golgi apparatus .GO.0005794.;kinetochore .GO.0000776.;kinetochore microtubule .GO.0005828.;membrane .G…	BUB1B;BUB3;CDC20;CENPE;CKAP5;CLASRP;CLIP1;CLIP2;CTNND1;DCTN1;GCC2;GSK3B;MAPRE1;MARK2;MARK3;NUDC;PHLDB2;PLK1	43	16	0	0.388702	0.114237	-0.494973	-0.832692	0.0710572	0.39805	0.0157956	0.00015615	0.110452	0.495917	0.0262854	0.00135654
O75146	HIP1R	apical plasma membrane .GO.0016324.;clathrin.coated pit .GO.0005905.;clathrin.coated vesicle .GO.0030136.;clathrin.coated vesicle membrane .GO.0030665.;cortical actin cytoskeleton .GO.0030864.;cytosol .GO.0005829.;dendrite cytoplasm .GO.0032839.;dendritic spine .GO.0043197.;glutamatergic synapse .GO.0098978.;intracellular membrane.bounded organelle .GO.0043231.;mitochondrion .GO.0005739.;neuronal…	CCDC62;CLINT1;CLTA;CLTB;CLTC;CLTCL1;CTTN;DAB2;DNAJC6;EPN1;EPN2;EPN3;EPS15;FCHO1;FCHO2;GAK;HCLS1;HIP1;HTT;IGF2R;NECAP1;PICALM;SLA2;SNAP91;SNX9;WASL	34	16	0	-0.0273217	0.441851	-0.499534	-0.889524	0.927091	0.0957149	4.95451e-05	0.000795027	0.941646	0.167638	0.000398288	0.00344064
O95786	RIGI	actin cytoskeleton .GO.0015629.;bicellular tight junction .GO.0005923.;cytoplasm .GO.0005737.;cytosol .GO.0005829.;ribonucleoprotein complex .GO.1990904.;ruffle membrane .GO.0032587.;ATP binding .GO.0005524.;ATP hydrolysis activity .GO.0016887.;double.stranded DNA binding .GO.0003690.;double.stranded RNA binding .GO.0003725.;GTP binding .GO.0005525.;identical protein binding .GO.0042802.;pattern …		42	16	0	-0.159289	-0.816021	-1.64945	-1.21153	0.393612	0.00277422	0.0443181	0.130195	0.461991	0.017288	0.0636452	0.172794
O95793	STAU1	cell body .GO.0044297.;cytoplasm .GO.0005737.;cytoplasmic ribonucleoprotein granule .GO.0036464.;cytoplasmic stress granule .GO.0010494.;cytosol .GO.0005829.;dendrite .GO.0030425.;dendrite cytoplasm .GO.0032839.;endoplasmic reticulum .GO.0005783.;extracellular exosome .GO.0070062.;glutamatergic synapse .GO.0098978.;membrane .GO.0016020.;microtubule associated complex .GO.0005875.;neuron projectio…	ADAR;ARF1;CPEB1;DHX9;DICER1;EIF4A3;ELAVL1;FMR1;HNRNPU;IGF2BP1;ILF3;IQGAP1;MOV10;NCL;NKRF;PABPC1;PRKRA;RPLP0;RPS6;SAMD4A;SMG5;SMG7;STAU2;TARDBP;TIA1;TIAL1;TINCR;UPF1;UPF2;UPF3B;YBX1	58	16	0	-1.63862	-1.90375	-1.28212	-2.35181	0.000144074	0.000182599	0.000366724	3.64252e-06	0.00178221	0.0055541	0.00138257	0.000392569
P06396	GSN	actin cap .GO.0030478.;actin cytoskeleton .GO.0015629.;blood microparticle .GO.0072562.;cortical actin cytoskeleton .GO.0030864.;cytoplasm .GO.0005737.;cytosol .GO.0005829.;extracellular exosome .GO.0070062.;extracellular region .GO.0005576.;extracellular space .GO.0005615.;ficolin.1.rich granule lumen .GO.1904813.;focal adhesion .GO.0005925.;lamellipodium .GO.0030027.;phagocytic vesicle .GO.0045…	ACTA1;ACTB;ACTBL2;ACTG1;ACTN1;ACTR2;ACTR3;APCS;APOA1;APOE;APP;CARMIL1;CASK;CASP3;CFL1;CFL2;CST3;CTTN;DBN1;EPS8;EPS8L2;ESPN;ESPNL;EZR;FLNA;FLNB;FLNC;FN1;GC;HCLS1;MPP1;MSN;MYH9;MYO15A;MYO3A;MYO3B;PFN1;PFN3;PFN4;PIKFYVE;PIP4K2A;PIP4K2B;PIP4K2C;PIP5K1A;PIP5K1B;PIP5K1C;PXN;RDX;SAA1;SCIN;SNCA;SRC;SSH1;TLN1;TLN2;TMOD1;TMOD2;TMOD3;TMOD4;TMSB4X;TTR;TWF1;TWF2;VASP;VCL;VDAC1;WAS;WASL;WHRN	67	16	0	0.302406	0.818756	0.0538488	1.55614	0.0748405	0.00715879	0.537961	0.00123624	0.115174	0.0290116	0.580759	0.0045238
P07910	HNRNPC	actin cytoskeleton .GO.0015629.;catalytic step 2 spliceosome .GO.0071013.;chromatin .GO.0000785.;cytosol .GO.0005829.;extracellular exosome .GO.0070062.;extracellular region .GO.0005576.;membrane .GO.0016020.;nucleoplasm .GO.0005654.;nucleus .GO.0005634.;protein.containing complex .GO.0032991.;spliceosomal complex .GO.0005681.;telomerase holoenzyme complex .GO.0005697.;identical protein binding .…	AGO2;ALKBH5;ALYREF;AMBP;B2M;CELF1;CHTOP;CPSF6;CSTF2;CTNNBL1;DDX17;DDX21;DDX39B;DDX3X;DDX5;DGCR8;DHX15;DHX9;DKC1;EFTUD2;EIF4A3;ELAVL1;ELAVL2;ERH;EWSR1;FBL;FMR1;FTO;FUS;FXR2;GAR1;GNL3L;HLA-B;HNRNPA0;HNRNPA1;HNRNPA2B1;HNRNPA3;HNRNPAB;HNRNPCL1;HNRNPD;HNRNPDL;HNRNPF;HNRNPH1;HNRNPH2;HNRNPH3;HNRNPK;HNRNPL;HNRNPM;HNRNPR;HNRNPU;HSP90AA1;HSP90AB1;IGF2BP1;IGF2BP2;IGF2BP3;ILF2;ILF3;KHDRBS1;KHSRP;KPNA1;LSM11;…	185	16	0	-1.38639	-2.69211	-1.1067	-1.68695	0.00453312	0.000342514	0.000376184	0.00052269	0.0133493	0.006771	0.00140822	0.00267185
P08195	SLC3A2	amino acid transport complex .GO.1990184.;anchoring junction .GO.0070161.;apical plasma membrane .GO.0016324.;apical pole of neuron .GO.0044225.;basal plasma membrane .GO.0009925.;basolateral plasma membrane .GO.0016323.;cell surface .GO.0009986.;extracellular exosome .GO.0070062.;lysosomal membrane .GO.0005765.;melanosome .GO.0042470.;membrane .GO.0016020.;nucleoplasm .GO.0005654.;plasma membran…	ASNS;BSG;CD44;CD9;GPX4;LCN2;LGALS3;SLC1A2;SLC1A4;SLC1A5;SLC38A2;SLC3A1;SLC43A1;SLC43A2;SLC7A1;SLC7A10;SLC7A11;SLC7A5;SLC7A6;SLC7A7;SLC7A8;SLC7A9;TLCD3A	83	16	0	0.77602	1.48565	0.791412	-0.212818	0.00351209	0.00910133	7.63877e-05	0.291829	0.0112362	0.033216	0.000503358	0.34866
P08240	SRPRA	endoplasmic reticulum membrane .GO.0005789.;extracellular exosome .GO.0070062.;membrane .GO.0016020.;signal recognition particle receptor complex .GO.0005785.;ATP hydrolysis activity .GO.0016887.;GTP binding .GO.0005525.;GTPase activity .GO.0003924.;RNA binding .GO.0003723.;signal recognition particle binding .GO.0005047.;cotranslational protein targeting to membrane .GO.0006613.;intracellular pr…	DDOST;DDRGK1;HLA-DPA1;MRPL17;MRPL33;MRTO4;RPL10;RPL11;RPL13;RPL13A;RPL14;RPL15;RPL17;RPL17-C18orf32;RPL18;RPL18A;RPL19;RPL21;RPL22;RPL23;RPL23A;RPL24;RPL26;RPL27;RPL27A;RPL28;RPL29;RPL3;RPL30;RPL31;RPL32;RPL34;RPL35;RPL35A;RPL36;RPL36A;RPL36AL;RPL37;RPL37A;RPL38;RPL39;RPL4;RPL5;RPL6;RPL7;RPL7A;RPL8;RPL9;RPLP0;RPS16;SEC61A1;SEC61A2;SEC61B;SEC61G;SEC63;SHKBP1;SRP14;SRP19;SRP54;SRP68;SRP72;SRP9;SRPR…	71	16	0	0.98248	1.02072	1.17448	1.45936	0.00193541	0.000815983	6.10721e-05	0.000109206	0.00765203	0.00936626	0.000445423	0.00116341
P08243	ASNS	cytosol .GO.0005829.;asparagine synthase .glutamine.hydrolyzing. activity .GO.0004066.;ATP binding .GO.0005524.;asparagine biosynthetic process .GO.0006529.;cellular response to glucose starvation .GO.0042149.;L.asparagine biosynthetic process .GO.0070981.;negative regulation of apoptotic process .GO.0043066.;positive regulation of mitotic cell cycle .GO.0045931.	AADAT;AARS1;ADSS1;ADSS2;AGXT;ALDH18A1;ASPA;ASPDH;ASPG;ASRGL1;ASS1;ATF4;CAD;CEBPB;CHAC1;EIF2AK4;EIF2S1;FGD6;FH;FTCD;GAD1;GAD2;GADL1;GARS1;GATB;GLUD1;GLUL;GOT1;GOT1L1;GOT2;IARS1;IL4I1;MTHFD2;NARS1;NAT8L;OAT;PHGDH;POLR3D;PSAT1;PSPH;SHMT2;SLC3A2;SLC7A5;TMEM109;TRIB3;UBE2I	70	16	0	1.31138	1.38799	-0.379198	-0.135139	0.0121085	0.0312	0.086796	0.444807	0.0274726	0.0749292	0.114271	0.501759
P08727	KRT19	apicolateral plasma membrane .GO.0016327.;cell periphery .GO.0071944.;costamere .GO.0043034.;cytoskeleton .GO.0005856.;cytosol .GO.0005829.;extracellular exosome .GO.0070062.;intermediate filament .GO.0005882.;plasma membrane .GO.0005886.;sarcolemma .GO.0042383.;terminal web .GO.1990357.;Z disc .GO.0030018.;structural constituent of cytoskeleton .GO.0005200.;structural constituent of muscle .GO.0…	AFP;CDH1;CEACAM5;DSP;ENO2;EPCAM;GPC3;KRT18;KRT7;KRT8;LGALS3;LIAT1;MUC1;PECAM1;PROM1;SOX9;THY1	375	16	0	-0.557717	-2.21629	-0.0491194	-0.765658	0.0165682	0.00170268	0.675426	0.0117896	0.0346908	0.0135469	0.708733	0.0236419
P12268	IMPDH2	cytoplasm .GO.0005737.;cytosol .GO.0005829.;extracellular exosome .GO.0070062.;extracellular region .GO.0005576.;ficolin.1.rich granule lumen .GO.1904813.;membrane .GO.0016020.;nucleus .GO.0005634.;peroxisomal membrane .GO.0005778.;secretory granule lumen .GO.0034774.;DNA binding .GO.0003677.;IMP dehydrogenase activity .GO.0003938.;metal ion binding .GO.0046872.;nucleotide binding .GO.0000166.;RN…	ADSL;ADSS1;ADSS2;AMPD1;AMPD2;AMPD3;ANKRD9;APRT;ATIC;CANT1;CBSL;CCT7;CTPS1;DHODH;ENTPD1;ENTPD3;ENTPD4;ENTPD5;ENTPD6;ENTPD8;EPHX2;GART;GMPR;GMPS;HPRT1;IMPDH1;ITPA;NT5C;NT5C1A;NT5C1B;NT5C1B-RDH14;NT5C2;NT5C3A;NT5C3B;NT5E;NT5M;NUDT16;PAICS;PNP;PPAT;RPS2;SLC25A44;SMCR8;TPMT	104	16	0	-1.20439	-0.0781165	-0.0425992	0.437085	1.78902e-05	0.186158	0.706163	0.0037217	0.000818477	0.275304	0.737843	0.00970977
P13645	KRT10	cell surface .GO.0009986.;cornified envelope .GO.0001533.;cytoplasm .GO.0005737.;cytoskeleton .GO.0005856.;cytosol .GO.0005829.;extracellular exosome .GO.0070062.;extracellular space .GO.0005615.;intermediate filament .GO.0005882.;keratin filament .GO.0045095.;membrane .GO.0016020.;nucleus .GO.0005634.;protein heterodimerization activity .GO.0046982.;structural constituent of skin epidermis .GO.0…	EPHA6;FLG;FLG2;IVL;KRT1;KRT16;KRT2;KRT5;KRT77;LORICRIN;PRSS1;TGM1	68	16	0	-0.606315	0.303325	2.91108	1.17958	0.381632	0.602983	0.124145	0.291465	0.450075	0.682954	0.156556	0.348289
[truncated: 5,871 more rows]
