# Supplementary material for: Proteomic Landscapes of 3D and 2D Models of High-Grade Serous Ovarian Carcinoma: Implications for Carboplatin Response
Source: J Proteome Res. 2025 Aug 27;24(10):5071–82. doi: 10.1021/acs.jproteome.5c00391 (PMC12501941; doi:10.1021/acs.jproteome.5c00391)
Supplement: Supplementary file 5 [file pr5c00391_si_005.xlsx]

## Sheet: Common memb. annotated prot.
		Log2 Fold Change (p-value <0.05)
	Gene	PEO1	PEO4	UWB1	UWB2
	SLCO4A1	6.93469	3.14993	2.65818	1.16147
	FLOT1	2.39431	1.8779	1.03527	1.27572
	TMEM65	2.31505	2.17773	2.04302	1.63509
	ANO10	2.26837	2.02519	1.49639	2.38856
	SLC4A7	1.80671	1.20017	1.35928	1.82381
	SLC20A1	1.71251	1.68658	-1.35984	-1.6075
	CNNM4	1.57006	1.27238	1.92597	1.69591
	PAIP1	1.5289	1.65412	-1.6772	-2.00797
	COG3	1.26895	1.44414	1.37719	1.51488
	DLG5	-1.23087	-1.18396	-1.64707	-1.64516
	MPP7	-1.37599	-1.10168	1.76567	1.296
	REPS1	-1.45498	-1.24041	-2.01019	-2.67273
	SWAP70	-1.53919	-1.08403	-1.29266	-1.7061
	DBNL	-1.56102	-1.15986	-2.11953	-1.51833
	AHNAK	-1.64481	-2.18169	-2.88586	-3.52999
	ZDHHC5	-1.73106	-1.24913	-1.6786	-1.89079
	NCS1	-1.90124	-1.12114	-1.19022	-1.75299
	CGN	-1.90412	-1.99523	-2.42312	-2.77346
	GPRIN1	-2.03614	-1.47547	-1.96849	-1.89686
	MICALL1	-2.08938	-1.23492	-1.42667	-1.83065
	RDX	-2.23717	-1.1561	-1.89354	-2.52107
	LPP	-2.26245	-2.27285	-2.92587	-2.68785
	CPPED1	-2.49138	-1.78383	-1.65216	-1.25654
	CAST	-2.57022	-2.73747	-1.9016	-2.27322
	AKAP12	-2.59029	-3.47374	-2.95209	-2.33216
	CDC42EP1	-2.60786	-1.7738	-3.35476	-3.51815
	CALD1	-2.63461	-1.19481	-3.73161	-3.796
	PDAP1	-2.65701	-2.21625	-1.74325	-2.56596
	APPL1	-2.7889	-1.47911	-1.11533	-1.46938
	CAVIN1	-2.9926	-4.28098	-1.48875	-1.3779
	MAP2	-3.11472	-1.41222	-3.15376	-3.99112
	TJP1	-3.19909	-2.77867	-1.93051	-2.54194
