# Supplementary material for: Proteomic Landscapes of 3D and 2D Models of High-Grade Serous Ovarian Carcinoma: Implications for Carboplatin Response
Source: J Proteome Res. 2025 Aug 27;24(10):5071–82. doi: 10.1021/acs.jproteome.5c00391 (PMC12501941; doi:10.1021/acs.jproteome.5c00391)
Supplement: Supplementary file 6 [file pr5c00391_si_006.xlsx]

## Sheet: Sheet 1
	Gene name	PEO1	PEO4
	SLCO4A1	6.93469	3.14993
	HINT1	2.89078	2.4438
	NAPG	2.50932	1.28254
	FLOT1	2.39431	1.8779
	TMEM65	2.31505	2.17773
	ANO10	2.26837	2.02519
	PVR	1.89621	1.10899
	SLC4A7	1.80671	1.20017
	SLC20A1	1.71251	1.68658
	LCP1	1.70303	2.81419
	NEU1	1.6332	1.90276
	PAK4	1.61725	1.72764
	CNNM4	1.57006	1.27238
	PAIP1	1.5289	1.65412
	GAPVD1	1.51287	1.3021
	UBE2C	1.49215	2.37067
	SLC4A2	1.49177	1.14619
	FASN	1.43185	1.36986
	RAB23	1.38612	1.42457
	AAMP	1.36754	1.5825
	COG3	1.26895	1.44414
	TJP3	-1.00956	-1.00843
	DSC2	-1.05526	-2.15672
	STAMBP	-1.13158	-1.03537
	ADD1	-1.16329	-1.07272
	DLG5	-1.23087	-1.18396
	ARHGAP21	-1.2661	-1.01314
	MPP7	-1.37599	-1.10168
	REPS1	-1.45498	-1.24041
	SWAP70	-1.53919	-1.08403
	DBNL	-1.56102	-1.15986
	AHNAK	-1.64481	-2.18169
	ZDHHC5	-1.73106	-1.24913
	NHSL3	-1.73676	-1.74159
	SARG	-1.81267	-1.67313
	ENO2	-1.85852	-2.11867
	SCRIB	-1.89396	-1.49665
	NCS1	-1.90124	-1.12114
	CGN	-1.90412	-1.99523
	PARD3B	-2.00557	-2.06759
	GPRIN1	-2.03614	-1.47547
	MICALL1	-2.08938	-1.23492
	RDX	-2.23717	-1.1561
	LPP	-2.26245	-2.27285
	OCLN	-2.29089	-2.72998
	GLO1	-2.38952	-1.99657
	CPPED1	-2.49138	-1.78383
	AHNAK2	-2.50943	-3.15094
	CAST	-2.57022	-2.73747
	GYPC	-2.57043	-3.02721
	AKAP12	-2.59029	-3.47374
	CDC42EP1	-2.60786	-1.7738
	ANPEP	-2.61461	-2.51942
	CALD1	-2.63461	-1.19481
	PALM	-2.63531	-2.09465
	PDAP1	-2.65701	-2.21625
	APPL1	-2.7889	-1.47911
	CLIC5	-2.92602	-5.18672
	CAVIN1	-2.9926	-4.28098
	MAP2	-3.11472	-1.41222
	TJP1	-3.19909	-2.77867
	GAPDH	-3.20533	-1.64345
	PLSCR1	-3.3882	-2.34805
	S100A6	-3.52629	-1.82111
	PDPN	-6.78277	-4.96556
