# Supplementary material for: Proteomic Landscapes of 3D and 2D Models of High-Grade Serous Ovarian Carcinoma: Implications for Carboplatin Response
Source: J Proteome Res. 2025 Aug 27;24(10):5071–82. doi: 10.1021/acs.jproteome.5c00391 (PMC12501941; doi:10.1021/acs.jproteome.5c00391)
Supplement: Supplementary file 7 [file pr5c00391_si_007.xlsx]

## Sheet: Sheet 1
Gene	UWB1.289	UWB1.289 BRCA1
S100A9	4.95974	3.0929
BASP1	3.6597	1.73863
NCAM1	3.54962	2.97471
SLCO4A1	2.65818	1.16147
MME	2.45671	2.85403
LYN	2.35841	1.13595
AMOT	2.096	2.09106
TMEM65	2.04302	1.63509
SLC16A3	1.95606	1.16705
CNNM4	1.92597	1.69591
CDH1	1.89432	2.4179
SLC30A1	1.89408	1.81411
SYVN1	1.8915	1.98575
STOML2	1.85663	2.29126
LRP1	1.83579	1.22474
CLDN3	1.80153	2.45133
SLC41A3	1.79777	1.93675
MPP7	1.76567	1.296
L1CAM	1.76024	1.76866
CADM1	1.69807	1.37394
PLPP2	1.66785	2.40472
ANO10	1.49639	2.38856
TTC17	1.4949	1.78322
RAB13	1.48716	1.61844
HLA-E	1.46006	1.23487
PIGN	1.41321	2.57182
ATP6V0A2	1.39095	1.53907
COG3	1.37719	1.51488
SPINT1	1.36385	1.1703
SLC4A7	1.35928	1.82381
FAS	1.35869	1.23885
FLOT2	1.26043	1.59458
RAB25	1.25307	1.48491
SLC17A5	1.25206	1.88996
ABCC3	1.23808	1.74265
HLA-A	1.22282	1.47616
CD9	1.08064	2.11116
NID2	1.07376	1.37046
FLOT1	1.03527	1.27572
ADD2	-1.01595	-1.08034
EZR	-1.03936	-1.81785
ENO3	-1.05667	2.9024
PLEKHA7	-1.09228	-1.66256
CTTN	-1.10676	-1.65146
APPL1	-1.11533	-1.46938
TJP2	-1.12357	-1.03011
NUMB	-1.16627	-1.31621
BAIAP2	-1.16971	-1.939
DAB2	-1.1837	-3.56628
NCS1	-1.19022	-1.75299
GPRC5A	-1.20169	-1.00596
ENO1	-1.28157	-1.24191
SWAP70	-1.29266	-1.7061
EPB41L1	-1.29575	-1.23738
DSP	-1.30488	-1.33924
SNAP23	-1.31552	-1.15445
CDC42EP3	-1.31687	-3.18597
PARD3	-1.32317	-1.6935
ENAH	-1.32553	-3.30478
SDE2	-1.32747	-1.83038
EHBP1	-1.33167	-1.54558
SLC20A1	-1.35984	-1.6075
MICALL1	-1.42667	-1.83065
SVIL	-1.45353	-1.26392
ITSN1	-1.46161	-1.27848
PACSIN2	-1.48176	-1.41313
CAVIN1	-1.48875	-1.3779
CLDN11	-1.54451	-5.01545
RC3H1	-1.56316	-1.41782
CAVIN2	-1.60196	-2.56503
CCDC124	-1.60886	-1.70912
CLTB	-1.61273	-1.48419
DLG5	-1.64707	-1.64516
CPPED1	-1.65216	-1.25654
PAIP1	-1.6772	-2.00797
ZDHHC5	-1.6786	-1.89079
TP53BP2	-1.72303	-2.13359
PDAP1	-1.74325	-2.56596
CD2AP	-1.79015	-1.75978
DIAPH3	-1.79094	-1.99303
VASP	-1.79794	-1.03266
ZNF185	-1.83047	-1.26643
RDX	-1.89354	-2.52107
CAST	-1.9016	-2.27322
TJP1	-1.93051	-2.54194
LASP1	-1.93606	-2.49769
GPRIN1	-1.96849	-1.89686
GAB2	-1.99307	-2.91652
REPS1	-2.01019	-2.67273
MSN	-2.01702	-1.25217
FHL1	-2.07171	-1.67718
PYGL	-2.07359	-1.05691
DBNL	-2.11953	-1.51833
EFNB1	-2.14054	-1.05652
CGN	-2.42312	-2.77346
MISP	-2.63433	-2.55709
CYTH2	-2.77546	-2.20009
FLNB	-2.78161	-2.06065
AHNAK	-2.88586	-3.52999
FBLIM1	-2.88758	-2.76444
LPP	-2.92587	-2.68785
AKAP12	-2.95209	-2.33216
MAP2	-3.15376	-3.99112
CDC42EP1	-3.35476	-3.51815
SCEL	-3.38018	-4.35778
CALD1	-3.73161	-3.796
