# Supplementary material for: Proteomic Landscapes of 3D and 2D Models of High-Grade Serous Ovarian Carcinoma: Implications for Carboplatin Response
Source: J Proteome Res. 2025 Aug 27;24(10):5071–82. doi: 10.1021/acs.jproteome.5c00391 (PMC12501941; doi:10.1021/acs.jproteome.5c00391)
Supplement: Supplementary file 8 [file pr5c00391_si_008.xlsx]

## Sheet: all proteins found in DIA
				DIA data								TMT data
Protein.Group	Protein.Names	Genes	First.Protein.Description	PEO1 2D	PEO1 3D	UWB1.289 2D	UWB1.289 3D	log2 PEO1 3D/2D	log2 UWB1.289 3D/2D	norm log2 PEO1 3D/2D	norm log2 UWB1.289 3D/2D	log2Ratio_PEO1_3D_vs_2D	log2Ratio_UWB1.289_3D_vs_2D	pval_PEO1_3D_vs_2D	pval_UWB1.289_3D_vs_2D
A0A024R1R8;Q9Y2S6	TMA7B_HUMAN;TMA7_HUMAN	TMA7;TMA7B	Translation machinery-associated protein 7B	206771000	16516100	149243000	12163200	-3.64609	-3.61707	-3.41714	-3.20746	NA
A0AV96	RBM47_HUMAN	RBM47	RNA-binding protein 47	72508000	43420200	34633200	41592800	-0.739774	0.264178	-0.510825	0.673783	-0.266948	0.992604	0.514713	0.00203788
A0AVT1	UBA6_HUMAN	UBA6	Ubiquitin-like modifier-activating enzyme 6	97031200	79394000	33744100	21837400	-0.289419	-0.627834	-0.0604704	-0.218229	0.342887	-0.238161	0.00249612	0.0422481
A0FGR8	ESYT2_HUMAN	ESYT2	Extended synaptotagmin-2	75131200	65950300	16903000	25842800	-0.188033	0.612483	0.0409154	1.02209	0.288088	0.70571	0.018311	0.000159538
A0JLT2	MED19_HUMAN	MED19	Mediator of RNA polymerase II transcription subunit 19	4223220	2579940	2607280	1037130	-0.711006	-1.32995	-0.482058	-0.920344	NA
A0MZ66	SHOT1_HUMAN	SHTN1	Shootin-1	15986300	5559360	13209800	5432550	-1.52385	-1.28191	-1.2949	-0.872302	-0.660781	-1.0258	0.00153205	0.00213207
A0PJW6	TM223_HUMAN	TMEM223	Transmembrane protein 223	298294	1635980	2038390	3022650	2.45535	0.568384	2.6843	0.977989	0.29773	0.779328	0.401592	1.81356e-05
A1L0T0	HACL2_HUMAN	ILVBL	2-hydroxyacyl-CoA lyase 2	58237700	59957600	17196100	37570100	0.0419893	1.1275	0.270938	1.53711	0.389852	1.14907	0.00354272	4.43521e-06
A1X283	SPD2B_HUMAN	SH3PXD2B	SH3 and PX domain-containing protein 2B	1968130	2450710	14839900	7699940	0.316374	-0.946562	0.545323	-0.536957	-1.08293	-0.542249	0.00227172	0.00361412
A2RRP1	NBAS_HUMAN	NBAS	NBAS subunit of NRZ tethering complex	17294000	19071800	13453200	25084700	0.141169	0.898858	0.370118	1.30846	0.594711	0.476959	0.000406935	0.00158553
A3KMH1	VWA8_HUMAN	VWA8	von Willebrand factor A domain-containing protein 8	6072630	6168060	2925760	6243580	0.0224953	1.09356	0.251444	1.50317	0.46375	0.684421	0.000453976	0.000105868
A3KN83	SBNO1_HUMAN	SBNO1	Protein strawberry notch homolog 1	2488650	1078420	1671700	945222	-1.20644	-0.822591	-0.977496	-0.412986	0.739916	0.171886	0.0171908	0.000843388
A4D1E9	GTPBA_HUMAN	GTPBP10	GTP-binding protein 10	7624140	4337510	8905740	10905000	-0.813708	0.292182	-0.584759	0.701787	-0.246817	-0.210322	0.135217	0.141821
A4D1S5	RAB19_HUMAN	RAB19	Ras-related protein Rab-19	15178800	3199360	2317670	1532640	-2.2462	-0.596656	-2.01725	-0.187051	-0.10758	0.177013	0.285171	0.0034764
A5YKK6	CNOT1_HUMAN	CNOT1	CCR4-NOT transcription complex subunit 1	29437300	30421600	18875200	18077400	0.0474507	-0.0623047	0.276399	0.3473	NA
A6NCE7;Q9GZQ8	MLP3B_HUMAN;MP3B2_HUMAN	MAP1LC3B;MAP1LC3B2	Microtubule-associated protein 1 light chain 3 beta 2	22757800	21912700	51518700	13788700	-0.0545938	-1.90161	0.174354	-1.492	NA
A6NDG6	PGP_HUMAN	PGP	Glycerol-3-phosphate phosphatase	37655300	7778120	31256500	4513370	-2.27536	-2.79188	-2.04641	-2.38227	-0.980064	-1.61171	0.00413227	4.52189e-06
A6NDU8	RIMC1_HUMAN	RIMOC1	RAB7A-interacting MON1-CCZ1 complex subunit 1	12010100	13639000	7430770	6497860	0.18349	-0.193547	0.412438	0.216058	-0.347161	-0.425619	0.114632	0.00391949
A6NHL2	TBAL3_HUMAN	TUBAL3	Tubulin alpha chain-like 3	32956800	29016100	7192770	31404900	-0.183723	2.12637	0.0452258	2.53598	1.66222	1.9985	0.10152	0.052346
A6NHR9	SMHD1_HUMAN	SMCHD1	Structural maintenance of chromosomes flexible hinge domain-containing protein 1	14002800	22431400	17428700	38685500	0.679804	1.15033	0.908753	1.55993	1.06027	0.889156	1.13332e-05	0.000172198
A6ZKI3	RTL8C_HUMAN	RTL8C	Retrotransposon Gag-like protein 8C	6884740	11426500	6133700	10966400	0.730909	0.83826	0.959858	1.24787	NA
A7E2V4	ZSWM8_HUMAN	ZSWIM8	Zinc finger SWIM domain-containing protein 8	819247	2490610	1801780	3467090	1.60413	0.944302	1.83308	1.35391	0.394321	0.214527	0.312724	0.585666
A8CG34	P121C_HUMAN	POM121C	Nuclear envelope pore membrane protein POM 121C	1878390	1416990	1209960	398996	-0.406667	-1.60051	-0.177719	-1.19091	NA
A8MXV4	NUD19_HUMAN	NUDT19	Acyl-coenzyme A diphosphatase NUDT19	10988700	13371000	10854700	10737600	0.283087	-0.0156483	0.512035	0.393957	0.572693	0.857751	0.0156544	5.41807e-05
B7ZAQ6;P0CG08	GPHRA_HUMAN;GPHRB_HUMAN	GPR89A;GPR89B	Golgi pH regulator A	18926500	35400600	13503000	33551800	0.903366	1.31311	1.13231	1.72272	NA
C4AMC7;Q6VEQ5	WASH2_HUMAN;WASH3_HUMAN	WASH2P;WASH3P	Putative WAS protein family homolog 3	8618600	7679060	17879700	6115840	-0.166524	-1.5477	0.0624245	-1.13809	NA
E9PAV3	NACAM_HUMAN	NACA	Nascent polypeptide-associated complex subunit alpha, muscle-specific form	491411000	87847300	682225000	131477000	-2.48386	-2.37544	-2.25491	-1.96583	NA
E9PRG8	CK098_HUMAN	C11orf98	Uncharacterized protein C11orf98	9714570	25851300	59782100	18733300	1.41201	-1.67411	1.64096	-1.2645	0.622552	-1.77853	0.315606	0.00300176
L0R6Q1	S35U4_HUMAN	SLC35A4	SLC35A4 upstream open reading frame protein	4914580	6700480	7081960	19137200	0.447196	1.43416	0.676145	1.84376	1.04666	2.95237	0.0023103	4.88026e-05
O00116	ADAS_HUMAN	AGPS	Alkyldihydroxyacetonephosphate synthase, peroxisomal	58508800	52426500	81675100	133363000	-0.158357	0.70739	0.0705909	1.117	0.139256	1.08578	0.448258	0.000703214
O00139	KIF2A_HUMAN	KIF2A	Kinesin-like protein KIF2A	15603900	13768000	8663200	12245200	-0.180588	0.499244	0.0483607	0.908849	0.075351	0.170043	0.611621	0.0276234
O00148	DX39A_HUMAN	DDX39A	ATP-dependent RNA helicase DDX39A	242778000	293093000	199571000	203186000	0.271721	0.0258989	0.500669	0.435504	0.144722	0.261384	0.536939	0.00822516
O00154	BACH_HUMAN	ACOT7	Cytosolic acyl coenzyme A thioester hydrolase	84074900	69090600	154484000	72400900	-0.283186	-1.09338	-0.0542374	-0.683773	-0.0576321	-0.230265	0.87705	0.0131674
O00159	MYO1C_HUMAN	MYO1C	Unconventional myosin-Ic	69051600	36381600	144991000	134130000	-0.924466	-0.112331	-0.695518	0.297274	-0.885927	0.0895927	8.18975e-06	0.296803
O00161	SNP23_HUMAN	SNAP23	Synaptosomal-associated protein 23	20194500	13762000	24961400	5888460	-0.553272	-2.08374	-0.324324	-1.67413	-0.517537	-1.31552	0.0088351	0.000413487
O00170	AIP_HUMAN	AIP	AH receptor-interacting protein	51414700	14676900	50584000	24499900	-1.80863	-1.04591	-1.57969	-0.6363	-0.981728	-0.217932	4.55156e-06	0.00254065
O00178	GTPB1_HUMAN	GTPBP1	GTP-binding protein 1	17082600	4740940	7168710	8499030	-1.84928	0.245585	-1.62033	0.65519	0.308618	0.113375	0.186776	0.174769
O00186	STXB3_HUMAN	STXBP3	Syntaxin-binding protein 3	21263900	26630700	14869000	26947800	0.324684	0.85786	0.553632	1.26746	0.739596	0.679824	0.000300421	8.70837e-05
O00193	SMAP_HUMAN	SMAP	Small acidic protein	95639800	17625200	57007400	7813020	-2.43997	-2.8672	-2.21102	-2.45759	-0.831244	-0.392545	0.0600565	0.0255271
O00203	AP3B1_HUMAN	AP3B1	AP-3 complex subunit beta-1	47105700	48809100	25252700	34070200	0.0512485	0.432073	0.280197	0.841678	-0.663023	-0.145691	0.0148752	0.159985
O00214	LEG8_HUMAN	LGALS8	Galectin-8	12960100	4870990	14144300	8408190	-1.41179	-0.750354	-1.18284	-0.340749	-0.591237	0.739344	0.115358	0.000509828
O00217	NDUS8_HUMAN	NDUFS8	NADH dehydrogenase [ubiquinone] iron-sulfur protein 8, mitochondrial	7244570	50516700	30549600	67158700	2.80179	1.13642	3.03074	1.54603	5.74796	0.564929	0.0625161	0.0687036
O00231	PSD11_HUMAN	PSMD11	26S proteasome non-ATPase regulatory subunit 11	95460200	81185500	118918000	90207100	-0.233677	-0.398654	-0.00472896	0.0109508	2.61872	-0.118697	0.00055705	0.446145
O00232	PSD12_HUMAN	PSMD12	26S proteasome non-ATPase regulatory subunit 12	47387200	58764800	84812700	76907200	0.310455	-0.141162	0.539403	0.268443	-0.557313	0.0407695	0.00146917	0.659635
O00233	PSMD9_HUMAN	PSMD9	26S proteasome non-ATPase regulatory subunit 9	38867300	3955860	88214400	12589500	-3.29649	-2.80879	-3.06755	-2.39919	-0.083342	-1.51987	0.728606	0.00048962
O00255	MEN1_HUMAN	MEN1	Menin	3949990	3716650	2237210	1720180	-0.0878462	-0.379141	0.141102	0.0304639	0.813333	0.902851	0.149093	0.0651967
O00257	CBX4_HUMAN	CBX4	E3 SUMO-protein ligase CBX4	285933	262835	208529	117157	-0.12152	-0.831805	0.107429	-0.4222	NA
O00264	PGRC1_HUMAN	PGRMC1	Membrane-associated progesterone receptor component 1	88969800	138015000	139760000	326034000	0.633437	1.22207	0.862386	1.63168	0.857622	1.42372	0.00389857	2.30339e-05
O00267	SPT5H_HUMAN	SUPT5H	Transcription elongation factor SPT5	20418200	15410200	27688700	7690040	-0.40597	-1.84823	-0.177022	-1.43863	0.270187	-0.241061	0.150607	0.00252201
O00268	TAF4_HUMAN	TAF4	Transcription initiation factor TFIID subunit 4	630828	415746	691950	282059	-0.601544	-1.29467	-0.372596	-0.885066	-0.347869	-0.248301	0.0108394	0.0172425
O00273	DFFA_HUMAN	DFFA	DNA fragmentation factor subunit alpha	10545200	5530350	115174000	10299400	-0.931144	-3.48318	-0.702195	-3.07358	-0.085606	-1.68377	0.645348	4.72719e-06
O00299	CLIC1_HUMAN	CLIC1	Chloride intracellular channel protein 1	319077000	138248000	479831000	135591000	-1.20665	-1.82326	-0.977698	-1.41366	-0.309747	-0.979662	0.00489952	2.40949e-05
O00303	EIF3F_HUMAN	EIF3F	Eukaryotic translation initiation factor 3 subunit F	34953100	59628400	72678400	57086300	0.770579	-0.348382	0.999528	0.0612229	NA
O00330	ODPX_HUMAN	PDHX	Pyruvate dehydrogenase protein X component, mitochondrial	34082400	59155200	35869600	76287000	0.795478	1.08868	1.02443	1.49828	1.61733	1.48283	0.0094881	1.70212e-06
O00400	ACATN_HUMAN	SLC33A1	Acetyl-coenzyme A transporter 1	17312900	21778100	22922600	83688800	0.331031	1.86826	0.559979	2.27787	0.673121	1.55214	0.00958888	8.60472e-05
O00410	IPO5_HUMAN	IPO5	Importin-5	79614100	49819900	76767300	14747100	-0.676302	-2.38006	-0.447354	-1.97046	1.80881	-2.25374	0.017288	0.000152965
O00411	RPOM_HUMAN	POLRMT	DNA-directed RNA polymerase, mitochondrial	5849600	7863140	3017280	3784550	0.426768	0.326873	0.655716	0.736478	0.846035	0.0023982	0.0023934	0.97976
O00422	SAP18_HUMAN	SAP18	Histone deacetylase complex subunit SAP18	92045300	81865900	77926400	52549600	-0.169081	-0.568432	0.0598669	-0.158827	NA
O00429	DNM1L_HUMAN	DNM1L	Dynamin-1-like protein	47255900	35172200	54501600	33951400	-0.426059	-0.682828	-0.197111	-0.273223	-2.10716	-2.06616	0.000799626	0.000170644
O00442	RTCA_HUMAN	RTCA	RNA 3'-terminal phosphate cyclase	55593100	60316500	103850000	91413000	0.117647	-0.18403	0.346595	0.225575	0.291749	0.146249	0.0773401	0.420314
O00443	P3C2A_HUMAN	PIK3C2A	Phosphatidylinositol 4-phosphate 3-kinase C2 domain-containing subunit alpha	7736480	5787660	2828240	4955610	-0.418697	0.809158	-0.189749	1.21876	-0.127529	-0.282772	0.536929	0.00617041
O00461	GOLI4_HUMAN	GOLIM4	Golgi integral membrane protein 4	19621000	11347300	17053400	15855300	-0.79005	-0.105094	-0.561101	0.304511	0.204515	0.913838	0.213354	0.000227128
O00468	AGRIN_HUMAN	AGRN	Agrin	23189700	22882900	26121100	70611500	-0.0192143	1.43469	0.209734	1.84429	1.45875	2.63747	3.31271e-05	3.78951e-06
O00469	PLOD2_HUMAN	PLOD2	Procollagen-lysine,2-oxoglutarate 5-dioxygenase 2	115152000	69389700	31437500	114290000	-0.730746	1.86214	-0.501798	2.27175	-1.31263	1.96234	0.00186285	0.000330126
O00471	EXOC5_HUMAN	EXOC5	Exocyst complex component 5	11640400	13586400	6780380	5333290	0.223023	-0.34634	0.451971	0.0632647	1.43564	0.598146	5.72077e-06	0.000102051
O00488	ZN593_HUMAN	ZNF593	Zinc finger protein 593	12652200	7765090	32742400	3259510	-0.704314	-3.32843	-0.475365	-2.91883	-1.32277	-1.92055	0.00316369	0.000511982
O00499	BIN1_HUMAN	BIN1	Myc box-dependent-interacting protein 1	43147700	8693790	15580500	2077950	-2.31123	-2.90651	-2.08228	-2.4969	-1.52079	-1.35632	0.0120565	0.00177696
O00505	IMA4_HUMAN	KPNA3	Importin subunit alpha-4	15660400	16679200	48056200	16005700	0.090929	-1.58614	0.319877	-1.17653	-0.253877	-0.585293	0.329595	0.00798303
O00541	PESC_HUMAN	PES1	Pescadillo homolog	45962500	45526400	65156600	51495700	-0.0137539	-0.339459	0.215194	0.0701457	-0.0821781	-0.0298617	0.0985903	0.68057
O00560	SDCB1_HUMAN	SDCBP	Syntenin-1	12140100	22715000	36487200	53715600	0.903865	0.557951	1.13281	0.967556	-0.990077	1.28581	7.67676e-05	3.14165e-05
O00566	MPP10_HUMAN	MPHOSPH10	U3 small nucleolar ribonucleoprotein protein MPP10	28593200	20946800	36182700	12128200	-0.448942	-1.57693	-0.219994	-1.16733	-0.195464	-0.487751	0.028422	0.00378275
O00567	NOP56_HUMAN	NOP56	Nucleolar protein 56	84419600	118608000	95735600	116867000	0.490551	0.28774	0.7195	0.697345	0.0409438	0.309948	0.584424	0.0116937
O00571	DDX3X_HUMAN	DDX3X	ATP-dependent RNA helicase DDX3X	256857000	302121000	180973000	165178000	0.234161	-0.131753	0.463109	0.277852	2.8058	-0.188214	0.0107688	0.684605
O00584	RNT2_HUMAN	RNASET2	Ribonuclease T2	4020230	1713250	30792500	47458200	-1.23054	0.624078	-1.00159	1.03368	-1.95923	0.870154	0.00396349	0.00257743
O00592	PODXL_HUMAN	PODXL	Podocalyxin	506867000	242836000	198070000	58298800	-1.06162	-1.76447	-0.832677	-1.35487	-0.0335878	-0.0791384	0.796488	0.132924
O00629	IMA3_HUMAN	KPNA4	Importin subunit alpha-3	124096000	84415600	197286000	45589100	-0.555875	-2.11353	-0.326927	-1.70392	-0.832533	-0.925903	0.0195338	2.02595e-05
O00712	NFIB_HUMAN	NFIB	Nuclear factor 1 B-type	10748600	15788900	13078900	14742200	0.554762	0.172711	0.78371	0.582316	-1.45378	-0.0423162	0.000212198	0.692703
O00743	PPP6_HUMAN	PPP6C	Serine/threonine-protein phosphatase 6 catalytic subunit	21357300	22875800	27565300	22915700	0.0990929	-0.266517	0.328041	0.143088	2.1005	0.789458	0.00522013	0.0356069
O00762	UBE2C_HUMAN	UBE2C	Ubiquitin-conjugating enzyme E2 C	12983400	11683200	37799700	28269300	-0.152233	-0.419139	0.0767156	-0.00953362	1.49215	-0.168957	0.000472379	0.309383
O00764	PDXK_HUMAN	PDXK	Pyridoxal kinase	41758200	10364100	41438800	31222900	-2.01046	-0.408378	-1.78152	0.00122732	-2.732	-0.531775	9.34728e-05	0.00240193
O00767	SCD_HUMAN	SCD	Stearoyl-CoA desaturase	21690900	30919000	23469900	45942800	0.511404	0.969027	0.740352	1.37863	-1.33441	0.21979	0.00636815	0.317752
O14497	ARI1A_HUMAN	ARID1A	AT-rich interactive domain-containing protein 1A	5019410	4263470	8935410	3822410	-0.23549	-1.22505	-0.00654137	-0.815446	-0.668253	-0.333841	0.00295068	0.0272971
O14530	TXND9_HUMAN	TXNDC9	Thioredoxin domain-containing protein 9	13219400	7559540	9616770	3764060	-0.806286	-1.35326	-0.577338	-0.943658	-0.106894	-1.40126	0.566185	0.000858786
O14561	ACPM_HUMAN	NDUFAB1	Acyl carrier protein, mitochondrial	108310000	156966000	396299000	249337000	0.535286	-0.668492	0.764234	-0.258887	0.346165	0.123585	0.798726	0.292915
O14562	UBFD1_HUMAN	UBFD1	Ubiquitin domain-containing protein UBFD1	26814400	10669700	51818300	12012200	-1.32949	-2.10896	-1.10054	-1.69936	0.0801176	-0.502259	0.395143	0.00764027
O14579	COPE_HUMAN	COPE	Coatomer subunit epsilon	69639000	52389300	86666000	49150600	-0.410623	-0.818257	-0.181675	-0.408652	-0.464532	0.14093	0.263294	0.543982
O14617	AP3D1_HUMAN	AP3D1	AP-3 complex subunit delta-1	32156700	26574300	18041000	20673500	-0.275088	0.196503	-0.0461394	0.606108	0.386537	0.0279457	0.00405506	0.809236
O14618	CCS_HUMAN	CCS	Copper chaperone for superoxide dismutase	16092000	5170970	9291890	6805900	-1.63784	-0.449186	-1.40889	-0.0395811	0.242895	0.525633	0.712794	0.317018
O14641	DVL2_HUMAN	DVL2	Segment polarity protein dishevelled homolog DVL-2	5629660	4174910	7766700	6255040	-0.431303	-0.312283	-0.202354	0.0973224	-0.566587	-1.20835	0.341182	0.246232
O14646	CHD1_HUMAN	CHD1	Chromodomain-helicase-DNA-binding protein 1	636038	3873010	2146390	2515290	2.60627	0.228813	2.83522	0.638418	1.02151	-0.207686	0.00636279	0.0230254
O14647	CHD2_HUMAN	CHD2	Chromodomain-helicase-DNA-binding protein 2	6511360	8510690	2783140	12536700	0.386317	2.17137	0.615266	2.58098	0.112589	0.736187	0.0757036	0.000124794
O14653	GOSR2_HUMAN	GOSR2	Golgi SNAP receptor complex member 2	29388900	18582600	32181200	15541700	-0.661319	-1.05007	-0.432371	-0.640469	0.631667	-0.478371	0.0308481	0.00337681
O14656	TOR1A_HUMAN	TOR1A	Torsin-1A	16677100	31886000	30932900	74403000	0.935055	1.26622	1.164	1.67582	1.51086	1.63594	0.00139029	7.95078e-06
O14662	STX16_HUMAN	STX16	Syntaxin-16	3626450	6434510	15262100	7829470	0.827272	-0.962967	1.05622	-0.553362	0.812701	0.154423	0.000563019	0.496485
O14672	ADA10_HUMAN	ADAM10	Disintegrin and metalloproteinase domain-containing protein 10	17970200	17158900	15932100	12880900	-0.0666494	-0.306703	0.162299	0.102902	-0.591194	0.965969	0.216945	0.036191
O14681	EI24_HUMAN	EI24	Etoposide-induced protein 2.4 homolog	13844700	33512100	28861100	59449800	1.27535	1.04255	1.5043	1.45215	-0.188447	1.32566	0.626826	5.78503e-05
O14733	MP2K7_HUMAN	MAP2K7	Dual specificity mitogen-activated protein kinase kinase 7	7882510	4060290	901868	2469440	-0.957072	1.4532	-0.728124	1.8628	1.67751	0.663158	0.000596468	0.00207933
O14735	CDIPT_HUMAN	CDIPT	CDP-diacylglycerol--inositol 3-phosphatidyltransferase	8915880	71715400	22101900	108118000	3.00783	2.29036	3.23678	2.69997	2.37927	2.00915	0.000160349	0.000309253
O14737	PDCD5_HUMAN	PDCD5	Programmed cell death protein 5	74119700	13698400	235037000	18442700	-2.43585	-3.67177	-2.2069	-3.26216	-1.40711	-2.34748	0.00135938	4.93813e-05
O14744	ANM5_HUMAN	PRMT5	Protein arginine N-methyltransferase 5	141021000	48828800	214793000	108355000	-1.53011	-0.987181	-1.30116	-0.577576	-0.685563	-0.147245	0.00288969	0.224806
O14745	NHRF1_HUMAN	NHERF1	Na(+)/H(+) exchange regulatory cofactor NHE-RF1	208126000	43444900	48779900	11187800	-2.2602	-2.12436	-2.03125	-1.71476	-1.15695	-0.645813	0.0002206	0.000559927
O14757	CHK1_HUMAN	CHEK1	Serine/threonine-protein kinase Chk1	3691870	933425	3421560	3316110	-1.98375	-0.0451624	-1.7548	0.364443	2.05861	-0.099069	0.0011229	0.144708
O14763	TR10B_HUMAN	TNFRSF10B	Tumor necrosis factor receptor superfamily member 10B	2007120	5263030	1631500	2699900	1.39077	0.726707	1.61972	1.13631	4.27194	1.84731	9.55925e-05	0.00102566
O14773	TPP1_HUMAN	TPP1	Tripeptidyl-peptidase 1	8378700	15043700	15508200	37625100	0.844361	1.27866	1.07331	1.68827	1.07008	2.20971	0.00352517	0.000621609
O14777	NDC80_HUMAN	NDC80	Kinetochore protein NDC80 homolog	7803960	4228210	7455820	3821790	-0.884159	-0.964119	-0.655211	-0.554514	-0.101952	-0.52739	0.559993	4.33273e-05
O14787	TNPO2_HUMAN	TNPO2	Transportin-2	60300200	67878000	47000300	55028300	0.170781	0.227504	0.39973	0.637109	0.685173	0.386223	0.00104524	0.00181062
O14818	PSA7_HUMAN	PSMA7	Proteasome subunit alpha type-7	62649200	61637400	178192000	92795000	-0.0234901	-0.941314	0.205458	-0.531709	-2.33056	-1.12227	4.05862e-05	0.000157739
O14828	SCAM3_HUMAN	SCAMP3	Secretory carrier-associated membrane protein 3	14839700	14103800	27818300	10898900	-0.073378	-1.35185	0.15557	-0.942247	1.6558	0.811591	0.00024775	0.0126002
O14874	BCKD_HUMAN	BCKDK	Branched-chain alpha-ketoacid dehydrogenase kinase	3945020	2243370	1632260	7483250	-0.814365	2.19679	-0.585417	2.6064	-0.391422	1.46889	0.00246913	0.000184308
O14880	MGST3_HUMAN	MGST3	Glutathione S-transferase 3, mitochondrial	28239200	172293000	18732100	250385000	2.60909	3.74056	2.83804	4.15017	1.72534	4.29228	0.0190143	0.000936563
O14907	TX1B3_HUMAN	TAX1BP3	Tax1-binding protein 3	26464300	8734660	48288300	21686100	-1.59922	-1.1549	-1.37028	-0.745298	-1.2116	-0.815683	0.00206964	8.11293e-05
O14908	GIPC1_HUMAN	GIPC1	PDZ domain-containing protein GIPC1	87330900	33952400	66282800	14642000	-1.36298	-2.17852	-1.13403	-1.76892	-1.22464	-1.18888	0.000154725	6.55079e-08
O14925;Q5SRD1	TI23B_HUMAN;TIM23_HUMAN	TIMM23;TIMM23B	Mitochondrial import inner membrane translocase subunit Tim23	22647200	29392000	18642100	18282200	0.376091	-0.0281247	0.605039	0.38148	NA
O14929	HAT1_HUMAN	HAT1	Histone acetyltransferase type B catalytic subunit	114079000	77760400	55560000	21308800	-0.552926	-1.3826	-0.323977	-0.972992	-0.654972	-0.78796	0.0590417	0.00701342
O14933	UB2L6_HUMAN	UBE2L6	Ubiquitin/ISG15-conjugating enzyme E2 L6	8291040	17183600	9210600	12207500	1.05141	0.406401	1.28036	0.816006	NA
O14949	QCR8_HUMAN	UQCRQ	Cytochrome b-c1 complex subunit 8	44823800	42405300	29304900	88474500	-0.0800204	1.59412	0.148928	2.00372	0.364462	3.00674	0.147646	1.16124e-05
O14964	HGS_HUMAN	HGS	Hepatocyte growth factor-regulated tyrosine kinase substrate	32099300	9683400	20645200	3246410	-1.72896	-2.66889	-1.50001	-2.25928	1.9999	2.15954	0.0199346	0.0096143
O14965	AURKA_HUMAN	AURKA	Aurora kinase A	4315370	8803810	10659300	31052600	1.02864	1.5426	1.25759	1.95221	-0.553914	-0.0783658	0.0287581	0.252262
O14972	VP26C_HUMAN	VPS26C	Vacuolar protein sorting-associated protein 26C	6337920	10190800	6249470	10744700	0.685186	0.781819	0.914134	1.19142	0.455333	0.507459	0.215594	0.0526387
O14974	MYPT1_HUMAN	PPP1R12A	Protein phosphatase 1 regulatory subunit 12A	59173900	22889600	43278800	3791960	-1.37027	-3.51264	-1.14132	-3.10304	-0.992698	-2.17136	0.00805185	8.87872e-05
O14976	GAK_HUMAN	GAK	Cyclin-G-associated kinase	30514700	32452800	48954800	41436800	0.0888386	-0.240538	0.317787	0.169067	1.22548	-0.319788	0.00622736	0.00944565
O14979	HNRDL_HUMAN	HNRNPDL	Heterogeneous nuclear ribonucleoprotein D-like	247563000	336106000	326063000	196640000	0.441121	-0.729594	0.670069	-0.319989	0.1422	-0.678197	0.396358	0.0199123
O14980	XPO1_HUMAN	XPO1	Exportin-1	97079800	99497800	103845000	93447900	0.0354935	-0.152198	0.264442	0.257407	-0.877643	0.580082	0.0389214	0.0510229
O14981	BTAF1_HUMAN	BTAF1	TATA-binding protein-associated factor 172	5310160	4726780	1099930	1479790	-0.167898	0.427981	0.0610507	0.837586	0.789443	0.439937	0.000896932	0.00424215
O15013	ARHGA_HUMAN	ARHGEF10	Rho guanine nucleotide exchange factor 10	1864950	586630	243573	452498	-1.66861	0.893557	-1.43967	1.30316	-0.451244	-0.575088	0.00804029	0.0117546
O15027	SC16A_HUMAN	SEC16A	Protein transport protein Sec16A	11559400	6389110	40459500	19041900	-0.85538	-1.0873	-0.626431	-0.677696	-1.28357	0.0710441	0.0178436	0.785305
O15031	PLXB2_HUMAN	PLXNB2	Plexin-B2	37049700	48690900	21421100	59443100	0.39419	1.47248	0.623139	1.88208	0.478743	1.57588	0.0326162	4.26168e-05
O15042	SR140_HUMAN	U2SURP	U2 snRNP-associated SURP motif-containing protein	39785200	27205900	60793200	15047600	-0.548312	-2.01438	-0.319364	-1.60477	-0.191941	-0.797244	0.208159	0.00123685
O15047	SET1A_HUMAN	SETD1A	Histone-lysine N-methyltransferase SETD1A	798024	1125060	574412	373104	0.495498	-0.622508	0.724446	-0.212903	-0.937417	-0.242789	0.000350295	0.194577
O15066	KIF3B_HUMAN	KIF3B	Kinesin-like protein KIF3B	1645030	1174480	526998	459981	-0.486092	-0.196223	-0.257143	0.213382	0.505509	0.28992	0.0150573	0.0519383
O15067	PUR4_HUMAN	PFAS	Phosphoribosylformylglycinamidine synthase	13936800	4324950	31117100	7224880	-1.68814	-2.10666	-1.4592	-1.69706	0.0738297	-1.93107	0.85168	0.0001048
O15069	NACAD_HUMAN	NACAD	NAC-alpha domain-containing protein 1	238682000	28929900	275146000	31409700	-3.04446	-3.13092	-2.81551	-2.72131	NA
O15084	ANR28_HUMAN	ANKRD28	Serine/threonine-protein phosphatase 6 regulatory ankyrin repeat subunit A	19014500	12150600	12667900	5535100	-0.646072	-1.1945	-0.417124	-0.784891	-0.607392	-1.00822	0.0122931	2.00789e-07
O15091	MRPP3_HUMAN	PRORP	Mitochondrial ribonuclease P catalytic subunit	5647350	5907100	3218280	11146000	0.064876	1.79216	0.293824	2.20177	-0.476877	0.556859	0.00122515	0.000107617
O15111	IKKA_HUMAN	CHUK	Inhibitor of nuclear factor kappa-B kinase subunit alpha	3576830	11336100	1818110	4337420	1.66417	1.2544	1.89312	1.664	0.884447	0.493953	0.00358999	0.0494043
O15121	DEGS1_HUMAN	DEGS1	Sphingolipid delta(4)-desaturase DES1	9996980	21924200	2426610	35863000	1.13296	3.88548	1.36191	4.29509	0.0406226	2.91956	0.923356	0.00104937
O15126	SCAM1_HUMAN	SCAMP1	Secretory carrier-associated membrane protein 1	25470700	14825400	11720700	9715860	-0.780768	-0.270645	-0.551819	0.13896	0.283824	0.0280693	0.121398	0.480009
O15127	SCAM2_HUMAN	SCAMP2	Secretory carrier-associated membrane protein 2	36468500	45660900	30743100	33361500	0.324308	0.117922	0.553257	0.527527	4.01421	1.50558	0.00195304	0.00207288
O15143	ARC1B_HUMAN	ARPC1B	Actin-related protein 2/3 complex subunit 1B	86989800	103862000	143490000	80399500	0.25575	-0.835692	0.484698	-0.426087	-0.949844	-0.862631	0.234164	0.153392
O15144	ARPC2_HUMAN	ARPC2	Actin-related protein 2/3 complex subunit 2	107424000	89930100	104821000	75268300	-0.25644	-0.477813	-0.0274921	-0.0682085	0.150155	0.030766	0.211093	0.871289
O15145	ARPC3_HUMAN	ARPC3	Actin-related protein 2/3 complex subunit 3	48824400	68964200	77666000	59408300	0.498245	-0.386619	0.727194	0.0229863	2.24497	0.027764	0.00481557	0.605728
O15155	BET1_HUMAN	BET1	BET1 homolog	27807300	19612300	56054800	27968300	-0.503705	-1.00305	-0.274757	-0.59344	0.855655	0.543088	0.000640583	0.000287035
O15160	RPAC1_HUMAN	POLR1C	DNA-directed RNA polymerases I and III subunit RPAC1	18410000	24465400	18098700	22951800	0.410253	0.342721	0.639202	0.752326	0.968908	0.102741	0.00147391	0.0820564
O15173	PGRC2_HUMAN	PGRMC2	Membrane-associated progesterone receptor component 2	111015000	69177900	116067000	166999000	-0.682371	0.524882	-0.453423	0.934487	-0.23608	1.14258	0.0249812	2.1447e-05
O15212	PFD6_HUMAN	PFDN6	Prefoldin subunit 6	81554900	25846700	174684000	44691000	-1.65779	-1.96669	-1.42884	-1.55709	-1.32157	-1.50453	0.000686025	0.000246663
O15213	WDR46_HUMAN	WDR46	WD repeat-containing protein 46	5758780	3223710	4197720	2311170	-0.837041	-0.860983	-0.608093	-0.451378	0.391578	0.125942	0.0375586	0.0235436
O15226	NKRF_HUMAN	NKRF	NF-kappa-B-repressing factor	18778300	12074400	16508700	21221400	-0.637115	0.362293	-0.408167	0.771898	-0.0572556	0.32183	0.402381	0.00947971
O15228	GNPAT_HUMAN	GNPAT	Dihydroxyacetone phosphate acyltransferase	3816090	4432750	5924560	15704500	0.216107	1.4064	0.445055	1.816	0.0426878	1.16295	0.786893	0.000469047
O15231	ZN185_HUMAN	ZNF185	Zinc finger protein 185	30726600	24087000	35705000	5775300	-0.351233	-2.62816	-0.122285	-2.21855	-0.814778	-1.83047	0.00836447	0.000118124
O15235	RT12_HUMAN	MRPS12	Small ribosomal subunit protein uS12m	1216530	1357570	1413870	633646	0.158255	-1.1579	0.387203	-0.748295	-0.105697	0.683403	0.679891	0.0106655
O15254	ACOX3_HUMAN	ACOX3	Peroxisomal acyl-coenzyme A oxidase 3	2655030	1794350	6587150	10487300	-0.565267	0.670917	-0.336319	1.08052	-0.434236	0.77992	0.249877	0.00404997
O15258	RER1_HUMAN	RER1	Protein RER1	76396500	64615700	95157300	142636000	-0.241622	0.583952	-0.0126735	0.993557	-0.213002	1.11597	0.11592	5.422e-05
O15260	SURF4_HUMAN	SURF4	Surfeit locus protein 4	146975000	147312000	170623000	603559000	0.00330418	1.82268	0.232252	2.23229	2.50061	1.54813	0.160494	0.000473193
O15269	SPTC1_HUMAN	SPTLC1	Serine palmitoyltransferase 1	31172900	30270700	17910300	38736700	-0.0423703	1.11291	0.186578	1.52252	2.51062	1.25808	0.00163481	7.1008e-05
O15270	SPTC2_HUMAN	SPTLC2	Serine palmitoyltransferase 2	23963900	17577000	4678080	14356000	-0.447174	1.61767	-0.218226	2.02727	-0.474845	1.53829	0.123339	0.000133887
O15294	OGT1_HUMAN	OGT	UDP-N-acetylglucosamine--peptide N-acetylglucosaminyltransferase 110 kDa subunit	5777810	4397610	5914530	4230900	-0.393803	-0.483299	-0.164855	-0.0736939	NA
O15305	PMM2_HUMAN	PMM2	Phosphomannomutase 2	25183700	8963850	14717400	6486780	-1.4903	-1.18195	-1.26135	-0.772343	-0.438883	-0.325453	0.10775	0.0061288
O15321	TM9S1_HUMAN	TM9SF1	Transmembrane 9 superfamily member 1	11172800	17250700	9633120	33167400	0.626664	1.78369	0.855612	2.1933	2.21074	2.67827	0.000419063	8.48768e-05
O15327	INP4B_HUMAN	INPP4B	Inositol polyphosphate 4-phosphatase type II	18195400	3692330	8022660	692885	-2.30097	-3.53339	-2.07202	-3.12379	-1.61703	-1.45654	0.00689991	0.00441942
O15347	HMGB3_HUMAN	HMGB3	High mobility group protein B3	117616000	53626000	199305000	93571000	-1.13308	-1.09084	-0.904131	-0.68124	0.481547	-0.234755	0.141597	0.0241838
O15355	PPM1G_HUMAN	PPM1G	Protein phosphatase 1G	87662900	38422500	105163000	23077900	-1.19002	-2.18804	-0.961067	-1.77844	-1.54731	-1.35943	2.43967e-05	0.000162679
O15357	SHIP2_HUMAN	INPPL1	Phosphatidylinositol 3,4,5-trisphosphate 5-phosphatase 2	6134650	8814830	12954700	10933000	0.522952	-0.244786	0.7519	0.164819	0.688789	0.1153	0.0341117	0.0297819
O15371	EIF3D_HUMAN	EIF3D	Eukaryotic translation initiation factor 3 subunit D	39128800	63965900	88206300	55515400	0.709072	-0.667994	0.93802	-0.258389	-0.486396	-0.974935	0.0639249	2.92543e-05
O15372	EIF3H_HUMAN	EIF3H	Eukaryotic translation initiation factor 3 subunit H	47379100	27498100	63312800	16824100	-0.784919	-1.91197	-0.555971	-1.50236	-1.22146	-1.01171	0.0222164	0.000438431
O15381	NVL_HUMAN	NVL	Nuclear valosin-containing protein-like	5294460	5513790	11244500	15157200	0.0585608	0.430784	0.287509	0.840389	0.329572	0.351762	0.00339173	0.00278941
O15382	BCAT2_HUMAN	BCAT2	Branched-chain-amino-acid aminotransferase, mitochondrial	16676400	28835200	8726570	11035700	0.790023	0.338692	1.01897	0.748297	-0.410913	0.649424	0.112664	0.0162093
O15397	IPO8_HUMAN	IPO8	Importin-8	3762650	2358160	1944310	1749860	-0.674087	-0.152019	-0.445139	0.257586	-0.522245	-0.328497	0.000678752	0.0096949
O15400	STX7_HUMAN	STX7	Syntaxin-7	56210400	17688800	49128000	9391710	-1.668	-2.38709	-1.43905	-1.97748	-1.33374	-1.07087	0.000779686	7.75743e-05
O15427	MOT4_HUMAN	SLC16A3	Monocarboxylate transporter 4	41040900	24594400	17417800	55383200	-0.738733	1.66889	-0.509784	2.07849	-1.67769	1.95606	2.26173e-06	0.000296418
O15446	RPA34_HUMAN	POLR1G	DNA-directed RNA polymerase I subunit RPA34	32305600	14832200	32249600	3342070	-1.12305	-3.27047	-0.894103	-2.86086	-0.658309	-1.69921	0.0102316	2.353e-05
O15460	P4HA2_HUMAN	P4HA2	Prolyl 4-hydroxylase subunit alpha-2	33017200	35414400	22138100	40806200	0.101118	0.882257	0.330067	1.29186	0.224348	1.47672	0.0459223	0.000342426
O15498	YKT6_HUMAN	YKT6	Synaptobrevin homolog YKT6	70237700	50586000	78135400	20961500	-0.473507	-1.89823	-0.244559	-1.48863	0.759433	-0.671079	0.00840047	0.0101262
O15511	ARPC5_HUMAN	ARPC5	Actin-related protein 2/3 complex subunit 5	116605000	76473800	160872000	58120600	-0.608592	-1.46879	-0.379644	-1.05919	-0.204575	0.437067	0.593328	0.0278608
O15514	RPB4_HUMAN	POLR2D	DNA-directed RNA polymerase II subunit RPB4	3334850	1064390	2497330	546064	-1.6476	-2.19324	-1.41865	-1.78364	-0.34196	-0.383414	0.390196	0.00135345
O15533	TPSN_HUMAN	TAPBP	Tapasin	3971940	27189000	39448900	80925000	2.77511	1.0366	3.00406	1.44621	4.05264	2.442	0.00392968	0.00619337
O15551	CLD3_HUMAN	CLDN3	Claudin-3	110753000	125138000	85512600	158508000	0.176174	0.890347	0.405122	1.29995	-1.45402	1.80153	0.003425	2.33738e-05
O15554	KCNN4_HUMAN	KCNN4	Intermediate conductance calcium-activated potassium channel protein 4	4938000	5702400	1186090	1072620	0.207642	-0.145074	0.436591	0.264531	NA
O43143	DHX15_HUMAN	DHX15	ATP-dependent RNA helicase DHX15	253170000	258312000	252797000	199133000	0.0290082	-0.344247	0.257957	0.065358	1.39598	0.587633	1.32148e-05	0.00121985
O43148	MCES_HUMAN	RNMT	mRNA cap guanine-N(7) methyltransferase	49244100	31891500	40607500	20330200	-0.626779	-0.998122	-0.397831	-0.588517	-1.0175	-0.828332	0.00602779	0.00117301
O43150	ASAP2_HUMAN	ASAP2	Arf-GAP with SH3 domain, ANK repeat and PH domain-containing protein 2	33703500	17825500	9923650	5397760	-0.918956	-0.87851	-0.690008	-0.468905	-0.84576	-0.705167	0.000203077	0.000161246
O43156	TTI1_HUMAN	TTI1	TELO2-interacting protein 1 homolog	2011510	5575980	3925490	4631760	1.47095	0.238688	1.69989	0.648293	0.518569	0.100162	0.00223403	0.0404587
O43159	RRP8_HUMAN	RRP8	Ribosomal RNA-processing protein 8	3887390	5299830	4472420	3630480	0.447144	-0.300895	0.676093	0.10871	0.0507934	-0.533361	0.745312	0.0632638
O43164	PJA2_HUMAN	PJA2	E3 ubiquitin-protein ligase Praja-2	620514	317634	374783	113370	-0.966098	-1.72502	-0.73715	-1.31541	-0.992561	-0.738784	0.0523272	0.00245172
O43169	CYB5B_HUMAN	CYB5B	Cytochrome b5 type B	16355200	51009100	31289300	78367200	1.64101	1.32458	1.86995	1.73419	1.08533	1.94269	0.00539108	0.0017122
O43172	PRP4_HUMAN	PRPF4	U4/U6 small nuclear ribonucleoprotein Prp4	26928600	26079400	32444900	18932500	-0.0462285	-0.777127	0.18272	-0.367522	0.450796	-0.168833	0.0110089	0.00427494
O43175	SERA_HUMAN	PHGDH	D-3-phosphoglycerate dehydrogenase	257244000	327024000	549998000	295859000	0.346259	-0.894517	0.575207	-0.484912	1.36976	-0.000595615	0.0188284	0.990691
O43181	NDUS4_HUMAN	NDUFS4	NADH dehydrogenase [ubiquinone] iron-sulfur protein 4, mitochondrial	25555700	18587100	25104500	28255200	-0.459343	0.17057	-0.230395	0.580175	0.145828	1.23332	0.161784	1.03755e-06
O43237	DC1L2_HUMAN	DYNC1LI2	Cytoplasmic dynein 1 light intermediate chain 2	17812200	7082260	17327100	6155650	-1.33058	-1.49305	-1.10164	-1.08344	-0.666587	-0.0371612	0.00280836	0.657658
O43242	PSMD3_HUMAN	PSMD3	26S proteasome non-ATPase regulatory subunit 3	70214000	86860200	75195300	77539400	0.306937	0.0442871	0.535885	0.453892	-0.194311	-0.772824	0.403627	0.00943116
O43251;Q9NWB1	RFOX1_HUMAN;RFOX2_HUMAN	RBFOX1;RBFOX2	RNA binding protein fox-1 homolog 2	4749530	3719650	9874650	2447760	-0.352618	-2.01227	-0.12367	-1.60266	NA
O43252	PAPS1_HUMAN	PAPSS1	Bifunctional 3'-phosphoadenosine 5'-phosphosulfate synthase 1	27681900	10859800	23037600	15428300	-1.34995	-0.578411	-1.121	-0.168806	-1.59128	-0.36325	4.80042e-05	0.00938041
O43264	ZW10_HUMAN	ZW10	Centromere/kinetochore protein zw10 homolog	7312670	12464400	13546700	10234100	0.769343	-0.404557	0.998292	0.00504779	0.332439	0.564373	0.0553411	0.000972516
O43278	SPIT1_HUMAN	SPINT1	Kunitz-type protease inhibitor 1	9671240	14656300	10889600	12842000	0.599748	0.237919	0.828696	0.647524	0.871463	1.36385	0.0844862	0.00076261
O43290	SNUT1_HUMAN	SART1	U4/U6.U5 tri-snRNP-associated protein 1	24915800	25474700	26880300	8977750	0.0320043	-1.58212	0.260953	-1.17252	0.0926457	-0.470476	0.555415	0.000948702
O43291	SPIT2_HUMAN	SPINT2	Kunitz-type protease inhibitor 2	9413910	20147100	23021200	21918500	1.09771	-0.070814	1.32665	0.338791	1.25626	0.869624	0.00139635	5.68311e-05
O43318	M3K7_HUMAN	MAP3K7	Mitogen-activated protein kinase kinase kinase 7	5252100	3417530	2016650	815307	-0.61994	-1.30655	-0.390992	-0.89694	-0.151988	-0.138187	0.0374398	0.167945
O43324	MCA3_HUMAN	EEF1E1	Eukaryotic translation elongation factor 1 epsilon-1	36064500	34364600	85393100	75630400	-0.0696563	-0.175153	0.159292	0.234452	-0.529959	0.207624	0.0217944	0.223045
O43390	HNRPR_HUMAN	HNRNPR	Heterogeneous nuclear ribonucleoprotein R	249032000	302070000	329568000	232835000	0.278552	-0.501268	0.5075	-0.0916632	0.21676	0.615656	0.328045	0.00941061
O43395	PRPF3_HUMAN	PRPF3	U4/U6 small nuclear ribonucleoprotein Prp3	12806100	10573200	18773300	6381200	-0.276419	-1.55678	-0.0474708	-1.14718	-0.0573616	-0.708717	0.716777	0.00653853
O43396	TXNL1_HUMAN	TXNL1	Thioredoxin-like protein 1	186588000	40531500	80867800	19503100	-2.20274	-2.05186	-1.97379	-1.64226	-1.69165	-0.869433	0.000418753	0.00111131
O43399	TPD54_HUMAN	TPD52L2	Tumor protein D54	284780000	158252000	821398000	157983000	-0.847624	-2.37831	-0.618676	-1.96871	-1.16261	-1.30768	0.00101637	4.32293e-05
O43402	EMC8_HUMAN	EMC8	ER membrane protein complex subunit 8	23027200	41154700	23852100	61165800	0.837718	1.35861	1.06667	1.76821	0.737141	1.38303	0.0753102	0.000101284
O43414	ERI3_HUMAN	ERI3	ERI1 exoribonuclease 3	31397800	10138300	17810200	11028400	-1.63085	-0.69148	-1.4019	-0.281875	-0.159771	-0.616758	0.797718	0.00329738
O43422	P52K_HUMAN	THAP12	52 kDa repressor of the inhibitor of the protein kinase	3529550	2821070	613568	1438210	-0.323242	1.22898	-0.0942935	1.63858	1.64574	0.917424	0.000808954	0.000196241
O43432	IF4G3_HUMAN	EIF4G3	Eukaryotic translation initiation factor 4 gamma 3	2269070	2929710	5896500	3922560	0.368657	-0.588063	0.597605	-0.178458	-0.0317656	-0.1774	0.880925	0.243813
O43447	PPIH_HUMAN	PPIH	Peptidyl-prolyl cis-trans isomerase H	28999600	36489500	56616800	21997300	0.331448	-1.3639	0.560397	-0.954299	-1.73391	-0.879873	0.0217068	0.000820672
O43464	HTRA2_HUMAN	HTRA2	Serine protease HTRA2, mitochondrial	19098800	22095300	32634100	13704900	0.210258	-1.25169	0.439206	-0.842083	NA
O43491	E41L2_HUMAN	EPB41L2	Band 4.1-like protein 2	34101100	22960600	72649500	35237000	-0.570658	-1.04386	-0.34171	-0.634257	-1.12632	-0.690526	7.62816e-06	0.00144564
O43493	TGON2_HUMAN	TGOLN2	Trans-Golgi network integral membrane protein 2	7554240	10111800	14355100	32908200	0.420681	1.19688	0.64963	1.60649	-0.722727	1.67961	0.182812	3.06103e-05
O43505	B4GA1_HUMAN	B4GAT1	Beta-1,4-glucuronyltransferase 1	2227020	9812790	3831490	8786420	2.13955	1.19737	2.3685	1.60697	0.831511	1.87439	0.0128675	5.0295e-05
O43520	AT8B1_HUMAN	ATP8B1	Phospholipid-transporting ATPase IC	5931570	2273210	2169560	1029040	-1.38368	-1.0761	-1.15473	-0.666498	-0.469031	0.386791	0.000321573	0.0016643
O43524	FOXO3_HUMAN	FOXO3	Forkhead box protein O3	1577990	1050770	605740	148664	-0.586641	-2.02664	-0.357693	-1.61704	1.54102	-0.116274	0.0565811	0.641299
O43583	DENR_HUMAN	DENR	Density-regulated protein	92318100	18619300	183107000	33314000	-2.30981	-2.45849	-2.08087	-2.04888	-2.39772	-1.41361	2.26403e-05	0.000401692
O43592	XPOT_HUMAN	XPOT	Exportin-T	164723000	116927000	122394000	76843300	-0.494434	-0.671541	-0.265486	-0.261936	0.684408	-0.0411885	0.0135597	0.371162
O43598	DNPH1_HUMAN	DNPH1	5-hydroxymethyl-dUMP N-hydrolase	38150800	8635540	61072300	14936900	-2.14336	-2.03164	-1.91441	-1.62203	-1.8688	-1.15647	0.000158092	0.00110376
O43615	TIM44_HUMAN	TIMM44	Mitochondrial import inner membrane translocase subunit TIM44	63513600	129346000	90639200	122234000	1.0261	0.431439	1.25505	0.841044	1.95671	0.974586	0.000847496	0.000331124
O43617	TPPC3_HUMAN	TRAPPC3	Trafficking protein particle complex subunit 3	23541600	19987200	31890500	15037700	-0.236136	-1.08454	-0.00718768	-0.674938	-0.374079	-0.522438	0.186156	0.00203714
O43633	CHM2A_HUMAN	CHMP2A	Charged multivesicular body protein 2a	21976200	14763900	10216300	6549580	-0.573868	-0.641398	-0.34492	-0.231793	-1.25388	-1.04333	0.0221812	0.00030187
O43663	PRC1_HUMAN	PRC1	Protein regulator of cytokinesis 1	13982300	16236700	19001800	18281800	0.215657	-0.055728	0.444605	0.353877	1.00507	0.415217	5.46196e-05	0.000735634
O43670	ZN207_HUMAN	ZNF207	BUB3-interacting and GLEBS motif-containing protein ZNF207	73910600	25796500	87923800	25157800	-1.51861	-1.80525	-1.28966	-1.39564	0.539743	-0.719742	0.0038056	4.89162e-05
O43674	NDUB5_HUMAN	NDUFB5	NADH dehydrogenase [ubiquinone] 1 beta subcomplex subunit 5, mitochondrial	9245020	16169300	14732200	27147300	0.806509	0.881836	1.03546	1.29144	-0.0524255	0.852075	0.559406	0.00183553
O43676	NDUB3_HUMAN	NDUFB3	NADH dehydrogenase [ubiquinone] 1 beta subcomplex subunit 3	19737700	24772100	29192900	71737600	0.327762	1.29711	0.556711	1.70672	2.03278	1.4407	0.0169423	0.000317114
O43681	GET3_HUMAN	GET3	ATPase GET3	93872400	73483000	92142600	88553600	-0.353291	-0.0573173	-0.124342	0.352288	NA
O43684	BUB3_HUMAN	BUB3	Mitotic checkpoint protein BUB3	132218000	118342000	240245000	109592000	-0.159956	-1.13236	0.0689919	-0.722759	0.233076	-0.50476	0.0848903	0.0040886
O43707	ACTN4_HUMAN	ACTN4	Alpha-actinin-4	939418000	455576000	1629720000	153632000	-1.04408	-3.40707	-0.815127	-2.99747	-1.59571	-2.24634	1.24917e-05	0.000366201
O43709	BUD23_HUMAN	BUD23	18S rRNA (guanine-N(7))-methyltransferase	10492000	5585870	11708500	7288020	-0.909436	-0.683957	-0.680487	-0.274352	-1.35624	-1.09604	0.00123494	0.0767029
O43716	GATC_HUMAN	GATC	Glutamyl-tRNA(Gln) amidotransferase subunit C, mitochondrial	2188530	2230370	3979350	1585470	0.0273209	-1.32762	0.256269	-0.918017	1.79839	-0.158848	0.0801569	0.581763
O43719	HTSF1_HUMAN	HTATSF1	17S U2 SnRNP complex component HTATSF1	18446700	15933300	21223800	20419100	-0.211318	-0.0557637	0.0176307	0.353841	-1.00335	-0.205152	0.00864185	0.00259226
O43741	AAKB2_HUMAN	PRKAB2	5'-AMP-activated protein kinase subunit beta-2	4658450	2251930	2102990	2189350	-1.04869	0.0580606	-0.81974	0.467666	2.21958	0.784503	0.000125548	0.022545
O43752	STX6_HUMAN	STX6	Syntaxin-6	3522880	3235860	18615500	8489750	-0.122606	-1.13271	0.106342	-0.723105	0.756604	0.48213	0.0792079	0.00195433
O43760	SNG2_HUMAN	SYNGR2	Synaptogyrin-2	116709000	114048000	133093000	295740000	-0.0332747	1.15189	0.195674	1.5615	-0.616012	2.02274	0.0120265	7.403e-06
O43765	SGTA_HUMAN	SGTA	Small glutamine-rich tetratricopeptide repeat-containing protein alpha	26585700	10643400	46179400	10496900	-1.32069	-2.13729	-1.09174	-1.72768	0.150542	-0.441772	0.394881	0.270644
O43768	ENSA_HUMAN	ENSA	Alpha-endosulfine	94803800	6207760	134187000	15554900	-3.9328	-3.1088	-3.70385	-2.6992	-1.39619	-1.61227	0.000433225	0.00043435
O43776	SYNC_HUMAN	NARS1	Asparagine--tRNA ligase, cytoplasmic	259222000	135975000	173509000	85995000	-0.930847	-1.01269	-0.701898	-0.603081	-0.543646	-0.839697	0.0415796	0.000351279
O43795	MYO1B_HUMAN	MYO1B	Unconventional myosin-Ib	40884700	23062900	100458000	107182000	-0.825987	0.0934702	-0.597039	0.503075	0.327966	0.226802	0.0333554	0.0839909
O43808	PM34_HUMAN	SLC25A17	Peroxisomal membrane protein PMP34	1324070	7061600	4413190	11789200	2.41502	1.41757	2.64396	1.82718	0.912227	1.10559	0.0076776	0.00476861
O43809	CPSF5_HUMAN	NUDT21	Cleavage and polyadenylation specificity factor subunit 5	133159000	76210800	133363000	72195100	-0.805083	-0.885386	-0.576134	-0.475781	4.96985	-2.05492	0.0223834	0.000205423
O43813	LANC1_HUMAN	LANCL1	Glutathione S-transferase LANCL1	18739400	4199120	11426200	4170380	-2.15792	-1.45409	-1.92897	-1.04449	-0.168875	-0.0919005	0.828019	0.62107
O43815	STRN_HUMAN	STRN	Striatin	12869900	10623600	22657500	7462860	-0.276728	-1.60219	-0.0477798	-1.19258	-1.39768	-0.954844	0.00120708	2.10918e-05
O43818	U3IP2_HUMAN	RRP9	U3 small nucleolar RNA-interacting protein 2	28922000	19374200	99154500	27293300	-0.578031	-1.86113	-0.349082	-1.45153	0.15341	-1.02177	0.747208	0.0004447
O43819	SCO2_HUMAN	SCO2	Protein SCO2 homolog, mitochondrial	2512770	2282570	2820960	2062210	-0.13862	-0.451995	0.0903288	-0.04239	1.58878	0.976112	0.0085003	0.000690073
O43823	AKAP8_HUMAN	AKAP8	A-kinase anchor protein 8	16585500	12561000	11920700	4200330	-0.400971	-1.50489	-0.172023	-1.09529	-0.13513	-0.697332	0.596466	0.0033584
O43837	IDH3B_HUMAN	IDH3B	Isocitrate dehydrogenase [NAD] subunit beta, mitochondrial	28131300	67011200	17260000	43361100	1.25223	1.32897	1.48117	1.73857	1.84656	0.894741	7.31446e-05	0.00835899
O43847	NRDC_HUMAN	NRDC	Nardilysin	26247000	10027300	29977100	10614900	-1.38822	-1.49777	-1.15927	-1.08817	0.332444	-0.83873	0.166538	1.67611e-06
O43852	CALU_HUMAN	CALU	Calumenin	244270000	317006000	239882000	323563000	0.376033	0.431722	0.604982	0.841327	-0.67244	1.29271	0.0184335	0.00183852
O43865	SAHH2_HUMAN	AHCYL1	S-adenosylhomocysteine hydrolase-like protein 1	36988100	27964400	15678100	20771000	-0.40347	0.40582	-0.174521	0.815425	0.633578	0.296466	0.0483129	0.00740116
O43913	ORC5_HUMAN	ORC5	Origin recognition complex subunit 5	7023360	8352410	5079520	9530760	0.250031	0.907899	0.478979	1.3175	0.474966	0.835739	0.00156295	0.000412729
O43920	NDUS5_HUMAN	NDUFS5	NADH dehydrogenase [ubiquinone] iron-sulfur protein 5	6403200	10613000	9239520	11695800	0.728968	0.340101	0.957916	0.749706	NA
O43929	ORC4_HUMAN	ORC4	Origin recognition complex subunit 4	2207380	9474150	7116810	12275500	2.10166	0.786479	2.33061	1.19608	0.706884	0.810656	0.02005	0.0023382
O60216	RAD21_HUMAN	RAD21	Double-strand-break repair protein rad21 homolog	43562400	26846900	33588300	15715100	-0.698328	-1.09581	-0.46938	-0.686202	-0.352897	-0.442129	0.042424	0.0863237
O60231	DHX16_HUMAN	DHX16	Pre-mRNA-splicing factor ATP-dependent RNA helicase DHX16	10051200	10758500	9983060	7861170	0.0981092	-0.344738	0.327058	0.064867	0.210112	0.258129	0.282526	0.0279254
O60232	ZNRD2_HUMAN	ZNRD2	Protein ZNRD2	62978500	10088800	121397000	8466390	-2.6421	-3.84184	-2.41316	-3.43224	-3.03949	-2.55873	8.53909e-05	0.000347014
O60256	KPRB_HUMAN	PRPSAP2	Phosphoribosyl pyrophosphate synthase-associated protein 2	13718800	7742660	18278600	11627100	-0.825253	-0.652664	-0.596305	-0.243059	-1.972	-0.35825	0.00163608	0.0487678
O60264	SMCA5_HUMAN	SMARCA5	SWI/SNF-related matrix-associated actin-dependent regulator of chromatin subfamily A member 5	67674000	69560200	46459500	52298600	0.0396604	0.170799	0.268609	0.580404	-0.149354	0.192268	0.30787	0.00580286
O60271	JIP4_HUMAN	SPAG9	C-Jun-amino-terminal kinase-interacting protein 4	34806200	17416700	32774500	10613800	-0.998873	-1.62663	-0.769925	-1.21703	-1.58077	-1.21159	0.000110894	2.65255e-05
O60287	NPA1P_HUMAN	URB1	Nucleolar pre-ribosomal-associated protein 1	3988220	7366780	6152420	13894800	0.885289	1.17532	1.11424	1.58492	0.328518	0.183923	0.0136329	0.000981659
O60306	AQR_HUMAN	AQR	RNA helicase aquarius	16083800	27731100	12070700	23027200	0.785897	0.93183	1.01484	1.34143	1.43074	0.89917	0.0258419	9.8007e-05
O60313	OPA1_HUMAN	OPA1	Dynamin-like GTPase OPA1, mitochondrial	44159400	53627000	19932600	23469200	0.280239	0.235639	0.509187	0.645244	0.311571	0.350152	0.00214785	0.000316246
O60333	KIF1B_HUMAN	KIF1B	Kinesin-like protein KIF1B	409296	451579	1079740	416371	0.141834	-1.37474	0.370782	-0.965137	-0.692728	-0.389973	0.0185226	0.000235898
O60361	NDK8_HUMAN	NME2P1	Putative nucleoside diphosphate kinase	40987200	98878700	636493000	66996600	1.27049	-3.24798	1.49943	-2.83838	NA
O60437	PEPL_HUMAN	PPL	Periplakin	45383200	34110800	46299100	9014720	-0.41193	-2.36063	-0.182981	-1.95102	0.19567	-0.994965	0.0527257	0.0103629
O60476	MA1A2_HUMAN	MAN1A2	Mannosyl-oligosaccharide 1,2-alpha-mannosidase IB	4923140	4064730	3695210	5966050	-0.276419	0.69112	-0.0474709	1.10072	0.886738	0.99852	0.00447987	0.000151338
O60488	ACSL4_HUMAN	ACSL4	Long-chain-fatty-acid--CoA ligase 4	19761600	28130900	23258000	39797600	0.509456	0.774954	0.738404	1.18456	0.45251	1.03254	0.0626943	0.00157954
O60493	SNX3_HUMAN	SNX3	Sorting nexin-3	63978400	72428200	77036000	29829800	0.178967	-1.36878	0.407915	-0.959173	2.44281	-1.01385	1.71496e-05	0.000533205
O60499	STX10_HUMAN	STX10	Syntaxin-10	22499700	18035800	19722900	3871910	-0.319042	-2.34875	-0.090094	-1.93915	-1.02634	-1.20895	0.00124512	0.00672407
O60502	OGA_HUMAN	OGA	Protein O-GlcNAcase	41462500	24316200	18256700	6245880	-0.769889	-1.54745	-0.540941	-1.13784	-0.342982	-0.812938	0.10137	0.00393489
O60506	HNRPQ_HUMAN	SYNCRIP	Heterogeneous nuclear ribonucleoprotein Q	580234000	356517000	453016000	130327000	-0.702664	-1.79743	-0.473716	-1.38782	2.76783	-0.680838	9.27123e-05	0.0145268
O60508	PRP17_HUMAN	CDC40	Pre-mRNA-processing factor 17	959931	2843380	1690730	1332890	1.5666	-0.343089	1.79555	0.0665164	-0.393834	-0.443495	0.0317274	0.000246262
O60518	RNBP6_HUMAN	RANBP6	Ran-binding protein 6	2622030	2438190	1631460	2965160	-0.104874	0.861946	0.124075	1.27155	0.453573	0.517158	0.00196811	0.00072609
O60524	NEMF_HUMAN	NEMF	Ribosome quality control complex subunit NEMF	14303800	6725590	6153100	5754830	-1.08867	-0.0965401	-0.859717	0.313065	-0.656055	-0.528271	0.00612118	0.00131075
O60551	NMT2_HUMAN	NMT2	Glycylpeptide N-tetradecanoyltransferase 2	26840200	18078900	11886900	12202900	-0.570089	0.0378515	-0.34114	0.447457	-0.985788	0.123055	0.000603583	0.333304
O60566	BUB1B_HUMAN	BUB1B	Mitotic checkpoint serine/threonine-protein kinase BUB1 beta	14279500	11283700	8220660	3399220	-0.339705	-1.27405	-0.110757	-0.864445	0.0379362	-1.32883	0.861421	0.000110792
O60568	PLOD3_HUMAN	PLOD3	Multifunctional procollagen lysine hydroxylase and glycosyltransferase LH3	27897200	51075100	81486600	89035700	0.8725	0.127821	1.10145	0.537426	0.934064	0.911814	0.00136909	0.00832432
O60610	DIAP1_HUMAN	DIAPH1	Protein diaphanous homolog 1	103365000	81002700	57966100	30661300	-0.351706	-0.918791	-0.122758	-0.509186	-0.0164856	-0.278776	0.866303	0.000255053
O60613	SEP15_HUMAN	SELENOF	Selenoprotein F	14698900	23316600	14654500	68333100	0.665649	2.22124	0.894598	2.63085	NA
O60645	EXOC3_HUMAN	EXOC3	Exocyst complex component 3	2862050	5380560	4887250	9907830	0.910707	1.01955	1.13966	1.42915	0.228277	0.550707	0.339617	6.9861e-05
O60664	PLIN3_HUMAN	PLIN3	Perilipin-3	41300900	29159600	82029900	16911800	-0.502202	-2.27812	-0.273254	-1.86851	-0.106417	-1.22294	0.684127	3.45384e-05
O60678	ANM3_HUMAN	PRMT3	Protein arginine N-methyltransferase 3	23520700	23701300	9806810	9626880	0.0110352	-0.0267156	0.239984	0.382889	0.227252	-0.476389	0.110509	0.00191054
O60684	IMA7_HUMAN	KPNA6	Importin subunit alpha-7	32844600	29982500	39615000	30432600	-0.131536	-0.380429	0.0974128	0.0291758	-0.458361	-0.522953	0.0103106	0.0182112
O60701	UGDH_HUMAN	UGDH	UDP-glucose 6-dehydrogenase	62305500	40575700	43721100	51046500	-0.618744	0.223482	-0.389795	0.633087	0.224219	-0.101062	0.428002	0.591392
O60716	CTND1_HUMAN	CTNND1	Catenin delta-1	78765000	72401700	60772400	44394600	-0.121531	-0.453032	0.107417	-0.0434271	-0.571113	-0.787611	0.0768272	9.28295e-05
O60725	ICMT_HUMAN	ICMT	Protein-S-isoprenylcysteine O-methyltransferase	16397600	7528260	4122060	9888600	-1.1231	1.2624	-0.894148	1.67201	NA
O60749	SNX2_HUMAN	SNX2	Sorting nexin-2	77704200	101421000	65538200	51831900	0.384292	-0.338496	0.61324	0.0711092	0.163205	0.100891	0.21236	0.425718
O60762	DPM1_HUMAN	DPM1	Dolichol-phosphate mannosyltransferase subunit 1	24803000	49101900	33362400	121309000	0.985264	1.86239	1.21421	2.272	2.2284	1.08336	0.00222419	0.00447015
O60763	USO1_HUMAN	USO1	General vesicular transport factor p115	31084900	36910400	41443800	32374200	0.247813	-0.356312	0.476762	0.0532933	0.200316	0.0819558	0.0610514	0.235284
O60783	RT14_HUMAN	MRPS14	Small ribosomal subunit protein uS14m	10695400	9104930	11863400	17696200	-0.232271	0.576922	-0.00332229	0.986527	NA
O60784	TOM1_HUMAN	TOM1	Target of Myb1 membrane trafficking protein	3021850	5042920	11353900	6679830	0.738827	-0.765305	0.967776	-0.3557	-0.985863	-0.723013	0.106874	0.000509078
O60826	CCD22_HUMAN	CCDC22	Coiled-coil domain-containing protein 22	3254530	2899490	2856540	2630790	-0.16665	-0.118773	0.0622983	0.290832	0.33647	0.0369523	0.00278031	0.446309
O60828	PQBP1_HUMAN	PQBP1	Polyglutamine-binding protein 1	16869700	3611510	26500600	2232300	-2.22376	-3.56942	-1.99481	-3.15982	-1.40057	-1.52126	0.000841683	5.2089e-05
O60830	TI17B_HUMAN	TIMM17B	Mitochondrial import inner membrane translocase subunit Tim17-B	4502640	5833880	4034920	3416320	0.373685	-0.240097	0.602633	0.169508	NA
O60832	DKC1_HUMAN	DKC1	H/ACA ribonucleoprotein complex subunit DKC1	50510500	75624900	102703000	85460300	0.582278	-0.265152	0.811226	0.144453	-0.279915	0.225542	0.107617	0.315758
O60841	IF2P_HUMAN	EIF5B	Eukaryotic translation initiation factor 5B	79032100	32688900	111656000	30332100	-1.27364	-1.88014	-1.04469	-1.47054	-1.51282	-1.58439	0.00147927	8.97385e-08
O60869	EDF1_HUMAN	EDF1	Endothelial differentiation-related factor 1	33562900	8640450	85271700	8583930	-1.95769	-3.31236	-1.72874	-2.90275	-1.2354	-2.30998	0.00178943	0.00280921
O60870	KIN17_HUMAN	KIN	DNA/RNA-binding protein KIN17	7802000	7572910	2874010	2926060	-0.0429962	0.0258943	0.185952	0.435499	0.294387	-0.973417	0.288079	0.00325442
O60885	BRD4_HUMAN	BRD4	Bromodomain-containing protein 4	28926900	11387800	26214000	4685150	-1.34492	-2.48417	-1.11597	-2.07457	-0.429802	-0.833641	0.0534418	0.000333703
O60888	CUTA_HUMAN	CUTA	Protein CutA	49728700	15759400	99938100	26676300	-1.65787	-1.90548	-1.42892	-1.49587	-0.903004	-0.565608	0.0480855	0.0921047
O60925	PFD1_HUMAN	PFDN1	Prefoldin subunit 1	80503000	14827900	108982000	17747500	-2.44073	-2.6184	-2.21178	-2.2088	-0.850878	-1.21318	0.088122	0.00109163
O60934	NBN_HUMAN	NBN	Nibrin	6158840	4160610	4300110	3577190	-0.565864	-0.265547	-0.336915	0.144058	-0.698806	-0.446328	0.00794066	0.0564697
O60942	MCE1_HUMAN	RNGTT	mRNA-capping enzyme	2676810	2552340	1565830	907811	-0.0686942	-0.786464	0.160254	-0.376859	-0.314585	-1.06873	0.0312436	0.000319945
O75027	ABCB7_HUMAN	ABCB7	Iron-sulfur clusters transporter ABCB7, mitochondrial	14346600	23442000	13574600	55693600	0.708387	2.0366	0.937335	2.44621	1.70835	1.5325	0.000233266	3.44894e-06
O75083	WDR1_HUMAN	WDR1	WD repeat-containing protein 1	147479000	127083000	266389000	99895900	-0.214738	-1.41504	0.0142098	-1.00543	-0.147384	-0.858426	0.198175	0.00598276
O75110	ATP9A_HUMAN	ATP9A	Probable phospholipid-transporting ATPase IIA	6725090	3157210	4404230	6350760	-1.0909	0.528039	-0.861955	0.937644	-0.710487	-0.567411	0.0360284	0.047381
O75116	ROCK2_HUMAN	ROCK2	Rho-associated protein kinase 2	165399000	50062400	47494800	8997400	-1.72415	-2.40019	-1.4952	-1.99058	-1.39622	-1.9754	8.17828e-05	5.60048e-06
O75122	CLAP2_HUMAN	CLASP2	CLIP-associating protein 2	1513330	2100250	1090220	702700	0.472834	-0.633638	0.701783	-0.224033	0.388702	-0.494973	0.0710572	0.0157956
O75131	CPNE3_HUMAN	CPNE3	Copine-3	103467000	46197300	57701300	35857300	-1.16329	-0.686337	-0.934342	-0.276732	1.02222	-0.62235	0.00713807	5.95051e-06
O75147	OBSL1_HUMAN	OBSL1	Obscurin-like protein 1	2699680	451093	360074	320611	-2.58129	-0.16747	-2.35234	0.242135	-2.1085	0.516935	5.99823e-05	0.0275437
O75150	BRE1B_HUMAN	RNF40	E3 ubiquitin-protein ligase BRE1B	5877770	2415140	5378430	2771910	-1.28316	-0.956305	-1.05421	-0.5467	-0.117978	-0.64763	0.487866	6.70245e-05
O75152	ZC11A_HUMAN	ZC3H11A	Zinc finger CCCH domain-containing protein 11A	8848550	6326800	4846920	2915780	-0.483965	-0.733186	-0.255017	-0.323581	-0.22919	-0.173045	0.105818	0.0402698
O75153	CLU_HUMAN	CLUH	Clustered mitochondria protein homolog	23077900	16737300	54558100	26758000	-0.463445	-1.02782	-0.234497	-0.618218	-1.02577	-1.08613	4.26151e-05	8.65762e-05
O75157	T22D2_HUMAN	TSC22D2	TSC22 domain family protein 2	5067450	3124410	6907130	961727	-0.697676	-2.84439	-0.468728	-2.43478	-0.925775	-1.86627	0.00921997	0.00213644
O75165	DJC13_HUMAN	DNAJC13	DnaJ homolog subfamily C member 13	21898300	23783000	8226390	18601100	0.119112	1.17706	0.34806	1.58666	0.978826	1.12157	0.000624237	3.61201e-05
O75170	PP6R2_HUMAN	PPP6R2	Serine/threonine-protein phosphatase 6 regulatory subunit 2	6648250	13714100	8226480	10586000	1.04461	0.36381	1.27356	0.773415	NA
O75175	CNOT3_HUMAN	CNOT3	CCR4-NOT transcription complex subunit 3	6821210	2308430	6921370	574067	-1.56312	-3.59177	-1.33417	-3.18216	-0.332541	-1.35918	0.0583284	0.000307916
O75179	ANR17_HUMAN	ANKRD17	Ankyrin repeat domain-containing protein 17	19338700	14691800	16754300	4853470	-0.39648	-1.78744	-0.167531	-1.37784	-1.2483	-1.38796	0.00217868	7.42477e-05
O75190	DNJB6_HUMAN	DNAJB6	DnaJ homolog subfamily B member 6	72028800	41306400	86525100	33377400	-0.802209	-1.37425	-0.57326	-0.964642	-1.77637	-1.3205	0.00362766	6.02844e-05
O75208	COQ9_HUMAN	COQ9	Ubiquinone biosynthesis protein COQ9, mitochondrial	3845020	5715950	7783390	16046000	0.572002	1.04374	0.800951	1.45335	1.02418	1.698	0.0571373	1.26865e-05
O75251	NDUS7_HUMAN	NDUFS7	NADH dehydrogenase [ubiquinone] iron-sulfur protein 7, mitochondrial	10306300	22165600	8522050	25823200	1.1048	1.5994	1.33374	2.009	2.08294	1.8771	0.000998329	1.86784e-06
O75306	NDUS2_HUMAN	NDUFS2	NADH dehydrogenase [ubiquinone] iron-sulfur protein 2, mitochondrial	128433000	168626000	84353700	211905000	0.392811	1.32889	0.621759	1.7385	0.84731	1.38484	0.0332714	6.46204e-05
O75312	ZPR1_HUMAN	ZPR1	Zinc finger protein ZPR1	30851700	7314400	119423000	16265000	-2.07654	-2.87624	-1.84759	-2.46663	-1.52294	-2.12542	0.000761475	5.16665e-05
O75323	NIPS2_HUMAN	NIPSNAP2	Protein NipSnap homolog 2	49564000	52565400	22943600	75488500	0.0848209	1.71817	0.313769	2.12777	2.11457	1.33045	0.000218296	0.000421947
O75330	HMMR_HUMAN	HMMR	Hyaluronan mediated motility receptor	18589000	9929750	44079900	17744300	-0.90462	-1.31277	-0.675672	-0.90316	-0.259659	-0.14695	0.0421389	0.0899398
O75340	PDCD6_HUMAN	PDCD6	Programmed cell death protein 6	118039000	36278500	82235200	67276200	-1.70208	-0.28966	-1.47313	0.119945	NA
O75347	TBCA_HUMAN	TBCA	Tubulin-specific chaperone A	233733000	15305900	199012000	28323500	-3.9327	-2.81278	-3.70375	-2.40318	-1.40228	-1.10028	0.00586222	0.114156
O75348	VATG1_HUMAN	ATP6V1G1	V-type proton ATPase subunit G 1	26407700	28393700	18130900	9861530	0.104612	-0.878567	0.333561	-0.468962	-0.222569	-0.654896	0.482164	0.107234
O75351	VPS4B_HUMAN	VPS4B	Vacuolar protein sorting-associated protein 4B	80830000	49058900	37955100	15722100	-0.720376	-1.2715	-0.491428	-0.861895	1.23519	0.331894	2.48551e-05	0.0111961
O75352	MPU1_HUMAN	MPDU1	Mannose-P-dolichol utilization defect 1 protein	10854300	32438300	56557000	146685000	1.57943	1.37494	1.80838	1.78455	NA
O75367	H2AY_HUMAN	MACROH2A1	Core histone macro-H2A.1	181445000	195137000	145971000	157803000	0.104955	0.112443	0.333903	0.522048	1.0902	0.770219	0.000791549	8.59053e-05
O75368	SH3L1_HUMAN	SH3BGRL	Adapter SH3BGRL	31794200	7362340	60131100	22282300	-2.11053	-1.43221	-1.88158	-1.02261	-1.12882	-0.617074	0.0636884	0.000470678
O75369	FLNB_HUMAN	FLNB	Filamin-B	171390000	81244500	405181000	40482700	-1.07694	-3.32319	-0.847993	-2.91358	-0.733803	-2.78161	0.000996799	5.06951e-06
O75376	NCOR1_HUMAN	NCOR1	Nuclear receptor corepressor 1	145075	297946	357601	222715	1.03825	-0.683152	1.2672	-0.273547	0.620936	-0.37372	0.0126554	0.147541
O75380	NDUS6_HUMAN	NDUFS6	NADH dehydrogenase [ubiquinone] iron-sulfur protein 6, mitochondrial	6096450	3614940	4853100	5503700	-0.753998	0.181495	-0.525049	0.5911	2.17332	0.828725	0.000448114	0.0448011
O75381	PEX14_HUMAN	PEX14	Peroxisomal membrane protein PEX14	14620200	10681300	16019000	29035200	-0.452876	0.858019	-0.223927	1.26762	0.361719	1.35507	0.100735	2.85946e-05
O75390	CISY_HUMAN	CS	Citrate synthase, mitochondrial	199860000	358709000	208851000	253181000	0.843824	0.277695	1.07277	0.6873	2.94157	0.786032	0.0010311	0.00640412
O75396	SC22B_HUMAN	SEC22B	Vesicle-trafficking protein SEC22b	132769000	157506000	124263000	164317000	0.246488	0.403085	0.475437	0.81269	0.478013	0.857196	0.0145658	0.000643857
O75400	PR40A_HUMAN	PRPF40A	Pre-mRNA-processing factor 40 homolog A	59629100	51384100	79869500	49664300	-0.214695	-0.685436	0.0142538	-0.27583	-0.173812	-0.593127	0.25287	0.00149146
O75431	MTX2_HUMAN	MTX2	Metaxin-2	36757100	41579300	16138000	51838000	0.177843	1.68355	0.406791	2.09315	1.80481	1.4615	0.000387703	0.0055566
O75436	VP26A_HUMAN	VPS26A	Vacuolar protein sorting-associated protein 26A	73555600	78789600	77806100	52279000	0.09917	-0.573652	0.328118	-0.164047	0.0803915	-0.0651621	0.491766	0.610312
O75439	MPPB_HUMAN	PMPCB	Mitochondrial-processing peptidase subunit beta	22579400	19168300	46655500	57154800	-0.236285	0.292828	-0.00733644	0.702433	-0.188873	0.749921	0.0238607	0.000259793
O75448	MED24_HUMAN	MED24	Mediator of RNA polymerase II transcription subunit 24	3066060	2360650	704821	1365050	-0.377202	0.953625	-0.148253	1.36323	0.537579	0.746693	0.00285054	0.000347542
O75475	PSIP1_HUMAN	PSIP1	PC4 and SFRS1-interacting protein	44286700	27359800	46064200	14399200	-0.694816	-1.67766	-0.465867	-1.26805	-1.12275	-0.457953	0.00224443	0.00111713
O75477	ERLN1_HUMAN	ERLIN1	Erlin-1	28091700	24050100	10826500	36465300	-0.224101	1.75196	0.00484728	2.16156	0.0443475	1.90264	0.738816	2.61253e-05
O75489	NDUS3_HUMAN	NDUFS3	NADH dehydrogenase [ubiquinone] iron-sulfur protein 3, mitochondrial	39617500	88056300	52653900	100284000	1.15229	0.929479	1.38124	1.33908	2.61417	1.34377	0.00529162	3.88441e-05
O75494	SRS10_HUMAN	SRSF10	Serine/arginine-rich splicing factor 10	52044000	62405700	73474000	50321800	0.261946	-0.54605	0.490894	-0.136445	-0.704116	-0.117964	0.0375839	0.208795
O75521	ECI2_HUMAN	ECI2	Enoyl-CoA delta isomerase 2	15123000	22433200	25973600	49775300	0.568891	0.938384	0.797839	1.34799	0.573939	1.67438	0.00524554	5.04292e-06
O75525	KHDR3_HUMAN	KHDRBS3	KH domain-containing, RNA-binding, signal transduction-associated protein 3	165105000	115680000	241889000	85349100	-0.513244	-1.5029	-0.284296	-1.09329	1.67021	-1.22716	0.00707942	0.00050986
O75530	EED_HUMAN	EED	Polycomb protein EED	8798040	13358200	7577180	9909420	0.602472	0.38714	0.83142	0.796745	0.263645	-0.0558668	0.239765	0.780429
O75531	BAF_HUMAN	BANF1	Barrier-to-autointegration factor	643265000	485031000	427257000	531036000	-0.407336	0.313706	-0.178388	0.723311	-1.04035	1.44441	0.0540287	0.000158243
O75533	SF3B1_HUMAN	SF3B1	Splicing factor 3B subunit 1	101065000	107020000	103315000	96780300	0.082597	-0.0942644	0.311545	0.315341	NA
O75534	CSDE1_HUMAN	CSDE1	Cold shock domain-containing protein E1	49880600	40529200	47924100	28327500	-0.299517	-0.758548	-0.0705688	-0.348943	0.228636	-0.106147	0.0434717	0.474063
O75569	PRKRA_HUMAN	PRKRA	Interferon-inducible double-stranded RNA-dependent protein kinase activator A	65059100	53588900	55293600	56363200	-0.279817	0.027641	-0.0508683	0.437246	1.34817	0.185644	0.0152093	0.00954865
O75592	MYCB2_HUMAN	MYCBP2	E3 ubiquitin-protein ligase MYCBP2	390224	249182	455407	167753	-0.647103	-1.44082	-0.418154	-1.03121	0.183538	-0.314182	0.429096	0.0281192
O75607	NPM3_HUMAN	NPM3	Nucleoplasmin-3	29556600	8596750	18627300	13534300	-1.78162	-0.460798	-1.55267	-0.0511933	-1.71043	0.402742	9.24916e-05	0.0265662
O75608	LYPA1_HUMAN	LYPLA1	Acyl-protein thioesterase 1	65168800	23013800	107660000	44187300	-1.50168	-1.28478	-1.27273	-0.875174	-1.06391	-1.03096	0.0014947	0.000360415
O75616	ERAL1_HUMAN	ERAL1	GTPase Era, mitochondrial	2002770	1621280	1771690	2419670	-0.304863	0.449684	-0.0759152	0.859289	-0.198139	0.825405	0.284961	0.00200166
O75643	U520_HUMAN	SNRNP200	U5 small nuclear ribonucleoprotein 200 kDa helicase	87701300	111203000	68567700	75869800	0.342526	0.145997	0.571474	0.555602	NA
O75648	MTU1_HUMAN	TRMU	Mitochondrial tRNA-specific 2-thiouridylase 1	3664120	8562590	1435580	4220140	1.22458	1.55566	1.45353	1.96526	2.04392	0.896043	0.000367084	2.15564e-05
O75663	TIPRL_HUMAN	TIPRL	TIP41-like protein	27799800	29437600	32810100	20187800	0.0825856	-0.700656	0.311534	-0.291051	1.81715	-0.0321434	0.0150549	0.620974
O75683	SURF6_HUMAN	SURF6	Surfeit locus protein 6	21078700	14036100	31285000	7058900	-0.586644	-2.14796	-0.357695	-1.73835	-0.538524	-0.666693	0.0198952	0.00391416
O75688	PPM1B_HUMAN	PPM1B	Protein phosphatase 1B	7212670	1947450	7007410	2372830	-1.88895	-1.56227	-1.66	-1.15267	-1.65273	-0.539827	0.000189482	0.000540329
O75691	UTP20_HUMAN	UTP20	Small subunit processome component 20 homolog	18012500	14391400	17566300	20509500	-0.323791	0.223482	-0.0948432	0.633087	0.00564316	-0.296076	0.927745	0.0033748
O75694	NU155_HUMAN	NUP155	Nuclear pore complex protein Nup155	28016000	32649600	25792400	45313400	0.220814	0.812992	0.449763	1.2226	0.647617	0.945533	0.0485064	0.00131748
O75695	XRP2_HUMAN	RP2	Protein XRP2	17616000	11291000	9115980	2733520	-0.641713	-1.73764	-0.412765	-1.32803	1.25642	-0.653544	0.00384788	0.0722221
O75717	WDHD1_HUMAN	WDHD1	WD repeat and HMG-box DNA-binding protein 1	34482700	29707500	12937700	9054230	-0.215046	-0.514917	0.0139028	-0.105312	0.118514	-0.70517	0.657516	0.0193363
O75718	CRTAP_HUMAN	CRTAP	Cartilage-associated protein	20163800	64827000	28080100	82761700	1.68483	1.55942	1.91378	1.96902	2.1334	2.14409	0.000681323	2.18269e-05
O75746	S2512_HUMAN	SLC25A12	Electrogenic aspartate/glutamate antiporter SLC25A12, mitochondrial	13143900	17077600	9251460	26683400	0.377712	1.52819	0.60666	1.93779	0.230282	1.0356	0.115806	0.000261528
O75792	RNH2A_HUMAN	RNASEH2A	Ribonuclease H2 subunit A	10795800	6512030	11754800	3546210	-0.729291	-1.7289	-0.500343	-1.3193	0.298551	-1.36361	0.190329	0.00225981
O75794	CD123_HUMAN	CDC123	Translation initiation factor eIF2 assembly protein	7623800	5451620	5277580	5741200	-0.483825	0.121476	-0.254877	0.531081	0.160742	-0.190315	0.446107	0.333542
O75815	BCAR3_HUMAN	BCAR3	Breast cancer anti-estrogen resistance protein 3	3555640	3902250	9244260	3357880	0.134197	-1.46101	0.363145	-1.0514	-0.230796	-1.11944	0.0415574	0.00222121
O75818	RPP40_HUMAN	RPP40	Ribonuclease P protein subunit p40	3292940	3291060	19006300	10259200	-0.000823896	-0.889559	0.228124	-0.479954	-0.742096	-0.316042	0.00352055	0.0305174
O75821	EIF3G_HUMAN	EIF3G	Eukaryotic translation initiation factor 3 subunit G	96072900	40380400	106463000	18178200	-1.25047	-2.55007	-1.02153	-2.14047	-0.945113	-0.674091	0.026191	0.00744936
O75822	EIF3J_HUMAN	EIF3J	Eukaryotic translation initiation factor 3 subunit J	117083000	61884200	92515700	14602500	-0.919889	-2.66348	-0.69094	-2.25388	-1.02169	-2.03418	0.0200926	2.21335e-07
O75832	PSD10_HUMAN	PSMD10	26S proteasome non-ATPase regulatory subunit 10	35464400	19520900	43991500	20990600	-0.861352	-1.06748	-0.632404	-0.657876	-0.76498	0.294981	0.00720609	0.0103795
O75843	AP1G2_HUMAN	AP1G2	AP-1 complex subunit gamma-like 2	13020800	7393120	12536100	14482800	-0.816563	0.208252	-0.587615	0.617857	0.577945	0.110973	0.0631731	0.449884
O75844	FACE1_HUMAN	ZMPSTE24	CAAX prenyl protease 1 homolog	70700800	108684000	23483300	58913000	0.620341	1.32695	0.849289	1.73656	0.509748	1.68566	0.000946699	1.91421e-05
O75874	IDHC_HUMAN	IDH1	Isocitrate dehydrogenase [NADP] cytoplasmic	73602100	37202200	35261500	33224700	-0.984359	-0.0858377	-0.755411	0.323767	0.0597626	0.579633	0.600564	0.00148943
O75886	STAM2_HUMAN	STAM2	Signal transducing adapter molecule 2	20359200	11612600	34891400	8946490	-0.80999	-1.96348	-0.581042	-1.55387	-0.252801	-1.04283	0.149201	0.000310507
O75907	DGAT1_HUMAN	DGAT1	Diacylglycerol O-acyltransferase 1	13416300	9938590	4134580	11634300	-0.432874	1.49257	-0.203925	1.90218	-0.60753	1.24193	0.00560387	0.00114754
O75909	CCNK_HUMAN	CCNK	Cyclin-K	8161020	2064460	5503940	4939560	-1.98299	-0.156082	-1.75404	0.253523	-0.988508	-0.901655	0.00683082	0.000657087
O75915	PRAF3_HUMAN	ARL6IP5	PRA1 family protein 3	89806200	184983000	91477600	133379000	1.04251	0.544041	1.27145	0.953646	0.432705	0.506509	0.0134369	0.00294424
O75923	DYSF_HUMAN	DYSF	Dysferlin	17854300	6321280	100357000	27722100	-1.49798	-1.85603	-1.26903	-1.44643	0.134909	-0.838272	0.523257	0.000367087
O75934	SPF27_HUMAN	BCAS2	Pre-mRNA-splicing factor SPF27	15971800	10711000	29039600	10554900	-0.576434	-1.46011	-0.347485	-1.0505	0.838884	0.0376812	0.067343	0.860196
O75935	DCTN3_HUMAN	DCTN3	Dynactin subunit 3	5270530	1923600	7405220	1867520	-1.45414	-1.98742	-1.22519	-1.57781	1.50968	-0.284968	0.00021861	0.0407177
O75937	DNJC8_HUMAN	DNAJC8	DnaJ homolog subfamily C member 8	23380100	10736400	74015400	11466800	-1.12277	-2.69036	-0.893822	-2.28076	0.206115	-0.643758	0.603164	0.0141242
O75940	SPF30_HUMAN	SMNDC1	Survival of motor neuron-related-splicing factor 30	12398700	5779970	17680600	3839610	-1.10105	-2.20314	-0.872107	-1.79353	-1.9714	-1.42175	6.11723e-07	0.000336332
O75947	ATP5H_HUMAN	ATP5PD	ATP synthase subunit d, mitochondrial	81559200	128381000	117906000	222741000	0.654512	0.91773	0.88346	1.32734	1.79582	1.69449	1.93656e-05	0.00380595
O75955	FLOT1_HUMAN	FLOT1	Flotillin-1	40157000	41042500	22938500	41782400	0.0314671	0.865124	0.260415	1.27473	2.39431	1.03527	0.00232768	0.000309202
O75962	TRIO_HUMAN	TRIO	Triple functional domain protein	1336340	1544760	4659360	3383860	0.209096	-0.461462	0.438044	-0.0518569	-1.15344	-0.626091	0.000740436	0.000218445
O75964	ATP5L_HUMAN	ATP5MG	ATP synthase subunit g, mitochondrial	109435000	274261000	176901000	591521000	1.32548	1.74149	1.55442	2.15109	2.6239	1.93827	0.00153668	2.5119e-05
O76003	GLRX3_HUMAN	GLRX3	Glutaredoxin-3	62081300	22869700	125246000	25713600	-1.44072	-2.28416	-1.21177	-1.87456	-0.617701	-1.20623	0.0243962	0.000233027
O76021	RL1D1_HUMAN	RSL1D1	Ribosomal L1 domain-containing protein 1	198877000	113069000	83985300	73310500	-0.814673	-0.196117	-0.585725	0.213488	-0.207725	-0.233844	0.267534	0.111481
O76024	WFS1_HUMAN	WFS1	Wolframin	23955400	16912900	8087270	11914500	-0.502227	0.558994	-0.273279	0.968599	-0.609338	0.918734	0.103453	0.00141239
O76031	CLPX_HUMAN	CLPX	ATP-dependent clpX-like chaperone, mitochondrial	16799700	13177700	8816970	11830800	-0.350337	0.424193	-0.121389	0.833798	0.587457	0.598503	0.000627566	0.00121583
O76062	ERG24_HUMAN	TM7SF2	Delta(14)-sterol reductase TM7SF2	11535700	34800000	5516010	58699000	1.59298	3.41164	1.82193	3.82124	3.78582	2.69541	0.0796806	0.00352681
O76071	CIAO1_HUMAN	CIAO1	Probable cytosolic iron-sulfur protein assembly protein CIAO1	20970600	12313300	10643700	6387700	-0.768151	-0.736631	-0.539202	-0.327026	0.32218	-0.6675	0.491309	0.000527374
O76094	SRP72_HUMAN	SRP72	Signal recognition particle subunit SRP72	64147100	99709300	31809500	41241100	0.636344	0.374625	0.865292	0.78423	1.12925	0.551778	0.000168553	0.000481654
O94760	DDAH1_HUMAN	DDAH1	N(G),N(G)-dimethylarginine dimethylaminohydrolase 1	102214000	18309700	311946000	52683400	-2.48091	-2.56588	-2.25196	-2.15627	-1.84463	-1.40253	3.59234e-06	4.01428e-05
O94776	MTA2_HUMAN	MTA2	Metastasis-associated protein MTA2	62303700	44525600	46300100	33556400	-0.484683	-0.464427	-0.255734	-0.0548224	0.273985	-0.989646	0.430516	0.0190896
O94813	SLIT2_HUMAN	SLIT2	Slit homolog 2 protein	1598990	3468360	328469	855534	1.11709	1.38107	1.34604	1.79067	1.58078	0.671105	0.0565563	0.000637383
O94817	ATG12_HUMAN	ATG12	Ubiquitin-like protein ATG12	7843920	10536500	3629340	3148250	0.425749	-0.205157	0.654697	0.204448	6.62415	0.559162	0.00473682	0.01089
O94822	LTN1_HUMAN	LTN1	E3 ubiquitin-protein ligase listerin	3005020	3494710	1998670	3555700	0.217798	0.831093	0.446746	1.2407	0.607106	0.503843	0.00281853	0.0042338
O94826	TOM70_HUMAN	TOMM70	Mitochondrial import receptor subunit TOM70	32138200	59354500	63407600	42166000	0.885068	-0.588576	1.11402	-0.178971	1.05575	0.386	0.00270867	0.158316
O94830	DDHD2_HUMAN	DDHD2	Triacylglycerol hydrolase DDHD2	1122260	576449	929913	535213	-0.961142	-0.796983	-0.732194	-0.387378	-1.46685	-0.891004	1.45422e-05	0.0156815
O94832	MYO1D_HUMAN	MYO1D	Unconventional myosin-Id	3416130	2636970	2657030	3652910	-0.373482	0.459232	-0.144533	0.868837	-0.219357	0.674931	0.41586	9.15762e-06
O94874	UFL1_HUMAN	UFL1	E3 UFM1-protein ligase 1	32710700	44732000	24930800	27697300	0.451545	0.151816	0.680493	0.561421	0.0319468	0.22565	0.75208	0.000638605
O94880	PHF14_HUMAN	PHF14	PHD finger protein 14	640564	3955970	2984100	2498440	2.62662	-0.256268	2.85557	0.153337	-0.795994	-0.230631	0.0105483	0.103336
O94888	UBXN7_HUMAN	UBXN7	UBX domain-containing protein 7	33774700	8759360	38485400	12960700	-1.94705	-1.57017	-1.7181	-1.16056	-1.77313	-0.821787	2.79563e-05	0.000355897
O94901	SUN1_HUMAN	SUN1	SUN domain-containing protein 1	13510000	16373700	20277800	34496100	0.277353	0.766532	0.506301	1.17614	0.534969	1.20708	0.0769349	1.9477e-06
O94903	PLPHP_HUMAN	PLPBP	Pyridoxal phosphate homeostasis protein	22002700	11528800	41660800	11566200	-0.932438	-1.84878	-0.70349	-1.43917	0.44288	-0.673354	0.192239	0.0356886
O94905	ERLN2_HUMAN	ERLIN2	Erlin-2	29271100	55535100	38019100	135489000	0.923923	1.83338	1.15287	2.24298	1.90298	1.88456	3.29369e-05	4.14819e-08
O94906	PRP6_HUMAN	PRPF6	Pre-mRNA-processing factor 6	35351300	52588000	44922300	61430500	0.57297	0.451523	0.801919	0.861128	7.58453	0.356707	0.00748901	0.00526868
O94915	FRYL_HUMAN	FRYL	Protein furry homolog-like	6002740	5733600	4735650	8106010	-0.0661799	0.775429	0.162768	1.18503	-0.243408	0.32032	0.0992639	0.00198059
O94919	ENDD1_HUMAN	ENDOD1	Endonuclease domain-containing 1 protein	13294200	30856200	5699830	25855300	1.21476	2.18147	1.44371	2.59107	0.857727	1.97573	0.000210636	3.26998e-05
O94925	GLSK_HUMAN	GLS	Glutaminase kidney isoform, mitochondrial	53639900	29170800	126766000	108630000	-0.878782	-0.222745	-0.649833	0.18686	0.0285348	0.872114	0.922252	0.0052481
O94973	AP2A2_HUMAN	AP2A2	AP-2 complex subunit alpha-2	17957100	17428900	13206500	9367230	-0.0430729	-0.495554	0.185875	-0.0859488	-0.583483	-0.816461	0.1325	0.000112675
O94979	SC31A_HUMAN	SEC31A	Protein transport protein Sec31A	75374200	95066900	44545900	50229000	0.334872	0.173228	0.563821	0.582833	0.242401	0.947319	0.00345873	0.000247349
O94992	HEXI1_HUMAN	HEXIM1	Protein HEXIM1	52425500	19349200	49398400	8846780	-1.43799	-2.48124	-1.20905	-2.07163	1.57949	-0.614678	0.0311332	0.0223909
O95070	YIF1A_HUMAN	YIF1A	Protein YIF1A	31291600	39068000	22153300	43495600	0.320212	0.973348	0.54916	1.38295	2.44443	1.7437	0.00115426	0.000163799
O95071	UBR5_HUMAN	UBR5	E3 ubiquitin-protein ligase UBR5	6164250	8564770	4900270	7646050	0.474489	0.641853	0.703437	1.05146	0.674322	0.729909	0.00194858	0.00134506
O95104	SCAF4_HUMAN	SCAF4	SR-related and CTD-associated factor 4	2466440	576289	2414210	306722	-2.09757	-2.97655	-1.86862	-2.56694	-1.14812	0.042466	0.000612704	0.863064
O95139	NDUB6_HUMAN	NDUFB6	NADH dehydrogenase [ubiquinone] 1 beta subcomplex subunit 6	11406900	9860000	13041300	17337300	-0.210247	0.410792	0.0187011	0.820397	2.88807	1.50532	0.0225603	0.00677307
O95140	MFN2_HUMAN	MFN2	Mitofusin-2	41216800	41449000	84657500	114754000	0.00810479	0.438835	0.237053	0.84844	0.404231	1.22698	0.0147774	4.99998e-06
O95155	UBE4B_HUMAN	UBE4B	Ubiquitin conjugation factor E4 B	10483100	3917560	12994800	8435810	-1.42004	-0.623336	-1.19109	-0.213731	-0.910948	-0.708534	0.000846433	3.3255e-05
O95159	ZFPL1_HUMAN	ZFPL1	Zinc finger protein-like 1	6867620	5874200	7558010	2529870	-0.225418	-1.57894	0.00353049	-1.16934	2.92205	0.843544	5.79357e-05	0.00171154
O95163	ELP1_HUMAN	ELP1	Elongator complex protein 1	58030700	57976600	43535200	64503600	-0.0013456	0.567197	0.227603	0.976802	0.33655	0.254058	0.204454	0.0449679
O95167	NDUA3_HUMAN	NDUFA3	NADH dehydrogenase [ubiquinone] 1 alpha subcomplex subunit 3	8948140	7549320	4854920	4778700	-0.245241	-0.0228293	-0.0162928	0.386776	NA
O95168	NDUB4_HUMAN	NDUFB4	NADH dehydrogenase [ubiquinone] 1 beta subcomplex subunit 4	13282500	25555000	14737900	50242600	0.944079	1.76938	1.17303	2.17899	0.20055	1.36109	0.404992	0.00677441
O95169	NDUB8_HUMAN	NDUFB8	NADH dehydrogenase [ubiquinone] 1 beta subcomplex subunit 8, mitochondrial	14833100	8183840	12403300	34577800	-0.85797	1.47912	-0.629022	1.88873	NA
O95182	NDUA7_HUMAN	NDUFA7	NADH dehydrogenase [ubiquinone] 1 alpha subcomplex subunit 7	10898300	7277950	11742300	13844100	-0.582499	0.237556	-0.353551	0.647161	-0.875461	-0.00136657	0.00037564	0.99499
O95197	RTN3_HUMAN	RTN3	Reticulon-3	146200000	310059000	168712000	532030000	1.0846	1.65695	1.31355	2.06655	0.404158	1.70634	0.142946	8.9288e-06
O95202	LETM1_HUMAN	LETM1	Mitochondrial proton/calcium exchanger protein	68599500	104502000	217926000	254302000	0.607261	0.222704	0.836209	0.632309	0.135982	0.778829	0.275404	1.69841e-05
O95208	EPN2_HUMAN	EPN2	Epsin-2	2359110	909273	4198580	1106210	-1.37546	-1.92428	-1.14651	-1.51467	NA
O95210	STBD1_HUMAN	STBD1	Starch-binding domain-containing protein 1	1034820	1206080	539738	917538	0.220946	0.765509	0.449894	1.17511	-0.91889	0.24959	0.139932	0.397593
O95218	ZRAB2_HUMAN	ZRANB2	Zinc finger Ran-binding domain-containing protein 2	31490900	8101580	45262000	6147270	-1.95866	-2.88028	-1.72971	-2.47068	-1.33772	-1.3918	0.0022767	7.6873e-05
O95219	SNX4_HUMAN	SNX4	Sorting nexin-4	7012820	8314460	5571260	8845840	0.245628	0.666996	0.474576	1.0766	0.145738	0.312269	0.265929	0.304374
O95232	LC7L3_HUMAN	LUC7L3	Luc7-like protein 3	51027800	38377800	58289900	20664900	-0.411011	-1.49606	-0.182063	-1.08646	0.349901	-0.768327	0.202884	0.00012292
O95239	KIF4A_HUMAN	KIF4A	Chromosome-associated kinesin KIF4A	5074400	3229300	4512440	3852810	-0.652016	-0.227997	-0.423067	0.181608	-0.3874	-0.818589	0.0205908	0.0048366
O95248	MTMR5_HUMAN	SBF1	Myotubularin-related protein 5	1653430	1505540	127243	540561	-0.135181	2.08687	0.0937674	2.49648	1.59949	0.629543	0.0621435	0.0100751
O95251	KAT7_HUMAN	KAT7	Histone acetyltransferase KAT7	955606	254064	896335	108744	-1.91122	-3.0431	-1.68228	-2.6335	NA
O95292	VAPB_HUMAN	VAPB	Vesicle-associated membrane protein-associated protein B/C	125706000	61799000	358304000	149098000	-1.0244	-1.26492	-0.79545	-0.855318	-0.465695	-0.166379	0.00124016	0.0256878
O95294	RASL1_HUMAN	RASAL1	RasGAP-activating-like protein 1	765502	2508680	6717120	4508590	1.71245	-0.575166	1.9414	-0.165561	0.627843	0.318828	0.121384	0.195543
O95295	SNAPN_HUMAN	SNAPIN	SNARE-associated protein Snapin	11773400	4075840	11710000	6495800	-1.53036	-0.850162	-1.30141	-0.440557	2.82798	0.493242	0.0108838	0.00032299
O95298	NDUC2_HUMAN	NDUFC2	NADH dehydrogenase [ubiquinone] 1 subunit C2	8398800	32026700	19294700	44052700	1.93102	1.19103	2.15997	1.60063	0.554212	1.07638	0.130059	0.091761
O95299	NDUAA_HUMAN	NDUFA10	NADH dehydrogenase [ubiquinone] 1 alpha subcomplex subunit 10, mitochondrial	53106700	55286600	25536700	71530600	0.058036	1.48599	0.286984	1.89559	2.95135	0.451222	0.00085181	0.0308285
O95302	FKBP9_HUMAN	FKBP9	Peptidyl-prolyl cis-trans isomerase FKBP9	40778400	34134700	22287800	26832800	-0.256566	0.267743	-0.0276178	0.677348	-0.278032	0.800129	0.166159	0.0200395
O95336	6PGL_HUMAN	PGLS	6-phosphogluconolactonase	90474300	27300200	206180000	34672200	-1.7286	-2.57205	-1.49965	-2.16245	-0.507081	-1.47383	0.0450688	8.58582e-06
O95347	SMC2_HUMAN	SMC2	Structural maintenance of chromosomes protein 2	62265600	53515900	52083400	39819300	-0.218468	-0.387356	0.0104806	0.0222492	0.460285	-0.286559	0.0167973	0.0110398
O95352	ATG7_HUMAN	ATG7	Ubiquitin-like modifier-activating enzyme ATG7	15167500	22447500	6409350	12918500	0.565571	1.01119	0.79452	1.42079	1.05225	1.46406	0.00120871	0.000343391
O95363	SYFM_HUMAN	FARS2	Phenylalanine--tRNA ligase, mitochondrial	7475660	6889260	10544800	16800000	-0.117852	0.67193	0.111096	1.08153	0.342193	0.552558	0.0498991	0.00526847
O95372	LYPA2_HUMAN	LYPLA2	Acyl-protein thioesterase 2	29707000	11415500	57582000	34566000	-1.37981	-0.736264	-1.15086	-0.326659	-0.541424	-0.246136	0.00257607	0.0658677
O95373	IPO7_HUMAN	IPO7	Importin-7	115221000	87872700	66943600	43851900	-0.390917	-0.610307	-0.161968	-0.200702	0.4205	0.0741571	0.0146231	0.241664
O95391	SLU7_HUMAN	SLU7	Pre-mRNA-splicing factor SLU7	608654	926891	1307460	1376300	0.606777	0.0740282	0.835726	0.483633	-0.894303	-1.18067	0.0300049	0.00024144
O95394	AGM1_HUMAN	PGM3	Phosphoacetylglucosamine mutase	25890700	12545200	18609100	6556590	-1.0453	-1.50499	-0.81635	-1.09539	0.899223	-1.50488	0.00730637	6.96622e-05
O95396	MOCS3_HUMAN	MOCS3	Adenylyltransferase and sulfurtransferase MOCS3	1414450	710603	724531	354649	-0.993125	-1.03066	-0.764177	-0.621051	0.171442	0.232454	0.595067	0.114817
O95400	CD2B2_HUMAN	CD2BP2	CD2 antigen cytoplasmic tail-binding protein 2	9860660	15095600	17230000	5064770	0.614372	-1.76635	0.84332	-1.35675	-0.928725	-1.43177	0.0242787	7.45639e-06
O95406	CNIH1_HUMAN	CNIH1	Protein cornichon homolog 1	2784950	1356660	1537080	1273440	-1.03759	-0.271461	-0.808644	0.138144	NA
O95415	BRI3_HUMAN	BRI3	Membrane protein BRI3	2293580	1468480	2040100	1810060	-0.643278	-0.172602	-0.414329	0.237003	NA
O95425	SVIL_HUMAN	SVIL	Supervillin	32107100	10643600	34340200	9560800	-1.59291	-1.8447	-1.36396	-1.43509	-1.54599	-1.45353	1.75006e-05	4.64384e-05
O95429	BAG4_HUMAN	BAG4	BAG family molecular chaperone regulator 4	6496720	2069460	5043570	911134	-1.65046	-2.46871	-1.42151	-2.05911	2.82897	-0.778815	0.0396797	0.00057728
O95433	AHSA1_HUMAN	AHSA1	Activator of 90 kDa heat shock protein ATPase homolog 1	139601000	86923000	69436500	27123500	-0.683499	-1.35615	-0.454551	-0.946546	-0.540138	-0.769337	0.0323437	9.37631e-05
O95453	PARN_HUMAN	PARN	Poly(A)-specific ribonuclease PARN	42321700	24766100	25456800	16364800	-0.773031	-0.637455	-0.544083	-0.22785	-0.292182	0.0110582	0.0206738	0.908375
O95456	PSMG1_HUMAN	PSMG1	Proteasome assembly chaperone 1	9365060	8863950	33013400	11288400	-0.0793385	-1.54821	0.14961	-1.13861	0.371537	-1.63749	0.363384	0.000230894
O95470	SGPL1_HUMAN	SGPL1	Sphingosine-1-phosphate lyase 1	19538900	29923800	17059500	46516200	0.614944	1.44716	0.843892	1.85676	1.93735	1.3858	4.87127e-05	0.000467937
O95471	CLD7_HUMAN	CLDN7	Claudin-7	41439900	32343200	36760900	20544200	-0.357558	-0.839441	-0.12861	-0.429836	-0.830434	-0.219802	0.0117566	0.0817221
O95478	NSA2_HUMAN	NSA2	Ribosome biogenesis protein NSA2 homolog	19338500	11750800	11243300	8146490	-0.718717	-0.464815	-0.489769	-0.05521	-0.367626	-0.669987	0.0681012	8.37227e-06
O95486	SC24A_HUMAN	SEC24A	Protein transport protein Sec24A	3233330	5088510	3144470	5343740	0.654223	0.765033	0.883171	1.17464	1.5431	0.776382	0.000171357	0.00253619
O95487	SC24B_HUMAN	SEC24B	Protein transport protein Sec24B	13941900	19039400	8268230	12012400	0.449561	0.538874	0.678509	0.948479	0.627102	0.583207	0.000234438	0.0157723
O95562	SFT2B_HUMAN	SFT2D2	Vesicle transport protein SFT2B	4497710	5841730	3281420	3691580	0.377205	0.169918	0.606153	0.579523	7.28475	-0.288418	1.35625e-05	0.352854
O95571	ETHE1_HUMAN	ETHE1	Persulfide dioxygenase ETHE1, mitochondrial	28981200	14564100	38638900	35404600	-0.992701	-0.126117	-0.763752	0.283488	-1.08912	0.293592	0.000515637	0.0577023
O95573	ACSL3_HUMAN	ACSL3	Fatty acid CoA ligase Acsl3	67319800	108854000	16497400	46529400	0.693292	1.4959	0.92224	1.90551	0.173892	1.04275	0.0430747	0.000174051
O95602	RPA1_HUMAN	POLR1A	DNA-directed RNA polymerase I subunit RPA1	31938000	34105500	33212100	20093700	0.0947304	-0.724966	0.323679	-0.315361	0.420509	-0.17973	0.0843945	0.114423
O95674	CDS2_HUMAN	CDS2	Phosphatidate cytidylyltransferase 2	7935420	17792600	3315970	14206700	1.1649	2.09907	1.39385	2.50867	-0.427887	-0.110005	0.0022312	0.616048
O95707	RPP29_HUMAN	POP4	Ribonuclease P protein subunit p29	2395300	2532220	6083570	3395850	0.0801964	-0.841145	0.309145	-0.43154	0.588457	-0.0797293	0.0749291	0.737983
O95714	HERC2_HUMAN	HERC2	E3 ubiquitin-protein ligase HERC2	2288360	2040180	958574	989839	-0.165618	0.0463041	0.0633307	0.455909	0.662738	0.284902	0.000572797	0.0656382
O95716	RAB3D_HUMAN	RAB3D	Ras-related protein Rab-3D	43980900	91463500	78712100	65429300	1.05632	-0.266649	1.28527	0.142956	1.12738	1.58479	0.0110642	2.92736e-06
O95721	SNP29_HUMAN	SNAP29	Synaptosomal-associated protein 29	1217920	4350590	13734100	6695610	1.83679	-1.03647	2.06574	-0.62687	0.774273	-0.411796	0.271702	0.0580506
O95747	OXSR1_HUMAN	OXSR1	Serine/threonine-protein kinase OSR1	94998600	78963800	71906900	54625800	-0.266715	-0.396548	-0.0377665	0.0130573	-0.788025	0.0185645	0.0094179	0.914078
O95749	GGPPS_HUMAN	GGPS1	Geranylgeranyl pyrophosphate synthase	3817990	2378480	10055000	5199520	-0.682773	-0.951463	-0.453825	-0.541858	-0.258829	-0.620078	0.743034	0.0158057
O95757	HS74L_HUMAN	HSPA4L	Heat shock 70 kDa protein 4L	10562500	10044200	32573100	21402000	-0.0725887	-0.605935	0.15636	-0.19633	-0.352093	-0.562803	0.0333331	0.000846146
O95758	PTBP3_HUMAN	PTBP3	Polypyrimidine tract-binding protein 3	114686000	172474000	169175000	118236000	0.58869	-0.516847	0.817638	-0.107242	-0.694429	-0.0854321	0.00385644	0.00273121
O95777	LSM8_HUMAN	LSM8	U6 snRNA-associated Sm-like protein LSm8	48912100	15572100	59926100	16496000	-1.65123	-1.86107	-1.42228	-1.45146	-2.0339	-0.793178	2.17359e-06	0.000605762
O95782	AP2A1_HUMAN	AP2A1	AP-2 complex subunit alpha-1	110734000	104094000	59926900	40192800	-0.0892113	-0.576267	0.139737	-0.166662	0.188043	0.0570867	0.359362	0.790325
O95793	STAU1_HUMAN	STAU1	Double-stranded RNA-binding protein Staufen homolog 1	51905500	17027000	81857100	16223000	-1.60806	-2.33507	-1.37911	-1.92546	-1.63862	-1.28212	0.000144074	0.000366724
O95810	CAVN2_HUMAN	CAVIN2	Caveolae-associated protein 2	67487100	7947840	83520700	7253670	-3.08598	-3.52535	-2.85703	-3.11575	-2.70865	-1.60196	0.000152289	3.28349e-05
O95816	BAG2_HUMAN	BAG2	BAG family molecular chaperone regulator 2	24691500	17979200	117257000	34180600	-0.457686	-1.77842	-0.228737	-1.36882	0.271236	-0.490023	0.479271	3.88913e-05
O95817	BAG3_HUMAN	BAG3	BAG family molecular chaperone regulator 3	35696900	2107010	27391100	1638340	-4.08253	-4.0634	-3.85358	-3.6538	-2.41764	-1.84025	7.9864e-05	0.000231343
O95819	M4K4_HUMAN	MAP4K4	Mitogen-activated protein kinase kinase kinase kinase 4	19613200	15808300	12082400	10869900	-0.311143	-0.152568	-0.0821944	0.257037	0.963407	-1.59427	0.0028196	0.000840711
O95831	AIFM1_HUMAN	AIFM1	Apoptosis-inducing factor 1, mitochondrial	42715400	47485600	136067000	146132000	0.152734	0.102955	0.381682	0.51256	-0.00679138	0.709934	0.975238	5.84383e-05
O95832	CLD1_HUMAN	CLDN1	Claudin-1	26969900	50056100	264361000	389483000	0.892196	0.559051	1.12114	0.968656	-0.345709	0.582129	0.239658	0.00734676
O95858	TSN15_HUMAN	TSPAN15	Tetraspanin-15	8983990	2638490	5292310	2464100	-1.76764	-1.10284	-1.5387	-0.693232	-0.237801	0.170872	0.742069	0.100068
O95861	BPNT1_HUMAN	BPNT1	3'(2'),5'-bisphosphate nucleotidase 1	9319930	3898340	74986000	21427500	-1.25746	-1.80716	-1.02851	-1.39755	-0.883883	-0.887294	0.00668642	0.0136448
O95864	FADS2_HUMAN	FADS2	Acyl-CoA 6-desaturase	17037600	13154000	14447500	102957000	-0.373221	2.83315	-0.144272	3.24276	0.0440114	2.26606	0.876787	3.21524e-06
O95865	DDAH2_HUMAN	DDAH2	Putative hydrolase DDAH2	12902200	3509080	26947000	6658190	-1.87845	-2.01692	-1.6495	-1.60732	-1.43525	-0.524073	0.00689258	0.0210824
O95881	TXD12_HUMAN	TXNDC12	Thioredoxin domain-containing protein 12	69292400	105282000	181345000	246894000	0.60349	0.445155	0.832438	0.85476	2.0965	1.30997	0.00218182	0.0107956
O95905	ECD_HUMAN	ECD	Protein ecdysoneless homolog	1252650	1271950	1349350	919202	0.0220586	-0.553811	0.251007	-0.144206	1.62882	-1.57492	0.00913125	0.000266275
O95983	MBD3_HUMAN	MBD3	Methyl-CpG-binding domain protein 3	11929000	7144610	18921200	8413540	-0.739546	-1.16922	-0.510598	-0.759614	0.270002	-0.15542	0.346225	0.300364
O95997;Q9NZH5	PTTG1_HUMAN;PTTG2_HUMAN	PTTG1;PTTG2	Securin	494228	150763	456389	94584.2	-1.71289	-2.27059	-1.48395	-1.86099	NA
O95999	BCL10_HUMAN	BCL10	B-cell lymphoma/leukemia 10	11904400	12442700	23808700	10360200	0.0638047	-1.20044	0.292753	-0.790832	2.88486	-0.429717	0.00037233	0.0517042
O96000	NDUBA_HUMAN	NDUFB10	NADH dehydrogenase [ubiquinone] 1 beta subcomplex subunit 10	22797000	72705500	47901800	168857000	1.67322	1.81765	1.90217	2.22726	2.56471	2.66261	0.00117104	1.95138e-05
O96005	CLPT1_HUMAN	CLPTM1	Putative lipid scramblase CLPTM1	37792100	40256100	13949400	26408400	0.0911227	0.920794	0.320071	1.3304	0.838201	1.25972	0.00302498	7.05869e-06
O96008	TOM40_HUMAN	TOMM40	Mitochondrial import receptor subunit TOM40 homolog	95294700	169016000	58681500	207896000	0.826692	1.82488	1.05564	2.23449	0.699289	1.99628	0.00112544	2.97626e-06
O96011	PX11B_HUMAN	PEX11B	Peroxisomal membrane protein 11B	13233900	26960600	8525720	55436400	1.02661	2.70094	1.25556	3.11054	1.86302	2.59181	2.66163e-06	3.03826e-07
O96013	PAK4_HUMAN	PAK4	Serine/threonine-protein kinase PAK 4	37953600	35496400	24798500	11181800	-0.096564	-1.1491	0.132384	-0.739495	1.61725	-0.825738	0.0110405	0.00763511
O96019	ACL6A_HUMAN	ACTL6A	Actin-like protein 6A	113158000	61863300	182763000	40446900	-0.871183	-2.17587	-0.642235	-1.76627	-0.110411	-0.774538	0.452217	6.78789e-06
P00156	CYB_HUMAN	MT-CYB	Cytochrome b	22597700	37879200	12404200	112804000	0.74523	3.18492	0.974178	3.59452	NA
P00167	CYB5_HUMAN	CYB5A	Cytochrome b5	94264200	78590200	95233800	100437000	-0.262361	0.0767452	-0.0334122	0.48635	0.864062	1.09529	0.000984028	0.00140442
P00338	LDHA_HUMAN	LDHA	L-lactate dehydrogenase A chain	2356440000	1795930000	819631000	407802000	-0.391878	-1.00711	-0.16293	-0.597501	-0.812011	-0.674861	0.00134222	0.00480996
P00367	DHE3_HUMAN	GLUD1	Glutamate dehydrogenase 1, mitochondrial	181681000	250440000	115823000	217884000	0.463057	0.911638	0.692006	1.32124	0.890044	1.93627	0.0027206	0.000106588
P00374	DYR_HUMAN	DHFR	Dihydrofolate reductase	41809800	8015220	13863000	8024890	-2.38303	-0.788686	-2.15408	-0.379081	-1.57256	0.0763217	0.00363845	0.619755
P00387	NB5R3_HUMAN	CYB5R3	NADH-cytochrome b5 reductase 3	119317000	212699000	88746400	215216000	0.834014	1.27802	1.06296	1.68763	0.786913	1.71629	0.00496526	2.29781e-05
P00390	GSHR_HUMAN	GSR	Glutathione reductase, mitochondrial	36625000	32615500	28516400	25895700	-0.167271	-0.139079	0.0616773	0.270526	-2.455	-0.582157	3.47917e-07	0.00854577
P00395	COX1_HUMAN	MT-CO1	Cytochrome c oxidase subunit 1	14614100	4366320	16068500	37755300	-1.74287	1.23244	-1.51392	1.64205	NA
P00403	COX2_HUMAN	MT-CO2	Cytochrome c oxidase subunit 2	112842000	109254000	196190000	448534000	-0.046618	1.19297	0.18233	1.60257	1.28759	0.949989	0.000108692	0.000367105
P00414	COX3_HUMAN	MT-CO3	Cytochrome c oxidase subunit 3	12330200	7784420	8789610	13908400	-0.663535	0.662085	-0.434586	1.07169	NA
P00491	PNPH_HUMAN	PNP	Purine nucleoside phosphorylase	166660000	80088700	387323000	78069500	-1.05724	-2.31071	-0.828289	-1.9011	-0.196461	-1.08485	0.0624412	1.7516e-06
P00492	HPRT_HUMAN	HPRT1	Hypoxanthine-guanine phosphoribosyltransferase	224254000	20197100	179993000	42961000	-3.47291	-2.06684	-3.24397	-1.65724	-2.32201	-1.36573	2.40879e-05	2.11192e-06
P00505	AATM_HUMAN	GOT2	Aspartate aminotransferase, mitochondrial	76645300	186968000	173153000	247758000	1.28652	0.516884	1.51547	0.926489	-0.267556	0.706867	0.115954	7.47432e-05
P00533	EGFR_HUMAN	EGFR	Epidermal growth factor receptor	35091900	8793620	13110700	9411100	-1.99661	-0.478309	-1.76766	-0.0687044	-2.6739	-0.0492702	1.55323e-07	0.621191
P00558	PGK1_HUMAN	PGK1	Phosphoglycerate kinase 1	524538000	179131000	722303000	319373000	-1.55003	-1.17736	-1.32108	-0.767757	-2.38595	-0.351201	0.000146917	0.0497395
P00568	KAD1_HUMAN	AK1	Adenylate kinase isoenzyme 1	78942400	47855200	45084200	30100800	-0.722125	-0.58282	-0.493176	-0.173215	1.97535	-0.213808	1.10913e-05	0.0268808
P00749	UROK_HUMAN	PLAU	Urokinase-type plasminogen activator	1696720	26600900	24172000	15518200	3.97065	-0.639376	4.1996	-0.229771	2.12034	-0.335696	0.000251104	0.00350459
P00918	CAH2_HUMAN	CA2	Carbonic anhydrase 2	15091800	5504210	69645300	6816230	-1.45516	-3.35298	-1.22621	-2.94338	-2.65663	-1.7046	3.26769e-05	0.00165854
P00966	ASSY_HUMAN	ASS1	Argininosuccinate synthase	209433000	117100000	10690600	24816500	-0.838748	1.21496	-0.609799	1.62456	0.227393	1.50666	0.0983662	0.00532942
P01024	CO3_HUMAN	C3	Complement C3	10151500	29795400	7892160	74602300	1.5534	3.24073	1.78235	3.65033	-0.963625	3.89692	0.000922902	1.03003e-06
P01034	CYTC_HUMAN	CST3	Cystatin-C	6233050	3796380	6673250	8568750	-0.715314	0.360695	-0.486366	0.7703	0.51691	1.76967	0.0798642	0.0014764
P01111	RASN_HUMAN	NRAS	GTPase NRas	29622500	42280900	70012200	42160300	0.513313	-0.731721	0.742261	-0.322116	6.48888	1.01012	0.0534314	0.00334432
P01130	LDLR_HUMAN	LDLR	Low-density lipoprotein receptor	8813310	44553900	22788800	35089100	2.3378	0.622698	2.56674	1.0323	1.17492	1.16941	0.000756176	0.00035554
P01889	HLAB_HUMAN	HLA-B	HLA class I histocompatibility antigen, B alpha chain	30670000	17443800	66508100	58763100	-0.814114	-0.17862	-0.585165	0.230985	-1.20146	0.642149	0.00326197	0.289328
P02511	CRYAB_HUMAN	CRYAB	Alpha-crystallin B chain	10253300	17241400	347523000	285916000	0.749789	-0.281517	0.978737	0.128088	-0.682989	-0.171937	0.188846	0.222081
P02538	K2C6A_HUMAN	KRT6A	Keratin, type II cytoskeletal 6A	23805800	62716200	23173700	31142200	1.39753	0.426382	1.62647	0.835987	-0.244228	0.0813317	0.142134	0.796942
P02545	LMNA_HUMAN	LMNA	Prelamin-A/C	382932000	439482000	842222000	488693000	0.198716	-0.785272	0.427664	-0.375667	-0.00484812	-0.054342	0.984837	0.702794
P02768	ALBU_HUMAN	ALB	Albumin	100144000	1715090000	132642000	1136740000	4.09814	3.09929	4.32708	3.5089	2.46691	2.85193	0.00402885	0.000398021
P02786	TFR1_HUMAN	TFRC	Transferrin receptor protein 1	65663100	180196000	176394000	249800000	1.45641	0.501972	1.68536	0.911577	0.805889	1.07534	0.00172283	0.00235078
P02795	MT2_HUMAN	MT2A	Metallothionein-2	64993000	4557170	287261000	38563000	-3.83407	-2.89707	-3.60513	-2.48747	-7.00891	-1.58347	7.8482e-05	0.0063226
P03891	NU2M_HUMAN	MT-ND2	NADH-ubiquinone oxidoreductase chain 2	11137700	25768700	18843800	39587500	1.21017	1.07096	1.43912	1.48056	NA
P03905	NU4M_HUMAN	MT-ND4	NADH-ubiquinone oxidoreductase chain 4	28972600	34552000	37036400	100019000	0.25408	1.43326	0.483028	1.84286	NA
P03915	NU5M_HUMAN	MT-ND5	NADH-ubiquinone oxidoreductase chain 5	4933160	3671440	4016510	11032500	-0.426166	1.45775	-0.197218	1.86735	0.425017	2.87705	0.337581	0.000152209
P04040	CATA_HUMAN	CAT	Catalase	40305400	38199600	13842200	54965700	-0.0774156	1.98946	0.151533	2.39906	-0.430349	2.1732	0.0159522	7.2806e-05
P04062	GBA1_HUMAN	GBA1	Lysosomal acid glucosylceramidase	45285100	23716300	45516600	72648300	-0.933157	0.674536	-0.704209	1.08414	2.20636	1.38527	0.0233397	4.88539e-05
P04075	ALDOA_HUMAN	ALDOA	Fructose-bisphosphate aldolase A	1115700000	320022000	2371580000	708723000	-1.80171	-1.74255	-1.57276	-1.33295	-0.540693	-0.758311	0.00135808	0.00189517
P04080	CYTB_HUMAN	CSTB	Cystatin-B	119881000	33467100	282335000	172770000	-1.84079	-0.708555	-1.61184	-0.29895	-1.42123	0.299857	0.00217846	0.0964494
P04083	ANXA1_HUMAN	ANXA1	Annexin A1	720606000	547169000	1301730000	514308000	-0.397224	-1.33973	-0.168276	-0.930121	0.655651	-0.536055	0.0311614	0.00258795
P04114	APOB_HUMAN	APOB	Apolipoprotein B-100	1468440	365880	4854980	1770180	-2.00484	-1.45557	-1.77589	-1.04596	NA
P04156	PRIO_HUMAN	PRNP	Major prion protein	39549500	27441500	20911100	12984700	-0.5273	-0.687456	-0.298352	-0.277851	NA
P04179	SODM_HUMAN	SOD2	Superoxide dismutase [Mn], mitochondrial	26685700	38901000	112443000	437810000	0.54374	1.96111	0.772689	2.37072	-0.929829	3.58811	0.00556883	6.85086e-05
P04181	OAT_HUMAN	OAT	Ornithine aminotransferase, mitochondrial	65418000	77833300	51966300	131397000	0.2507	1.33828	0.479648	1.74789	1.883	1.87395	6.12551e-06	8.72957e-06
P04183	KITH_HUMAN	TK1	Thymidine kinase, cytosolic	61477000	38175600	17995000	22711100	-0.687396	0.335801	-0.458448	0.745406	0.170215	0.443277	0.0792651	0.003949
P04216	THY1_HUMAN	THY1	Thy-1 membrane glycoprotein	234429000	29191900	14226800	45688800	-3.00551	1.68323	-2.77656	2.09283	-1.85009	0.778924	0.00758924	0.0316171
P04233	HG2A_HUMAN	CD74	HLA class II histocompatibility antigen gamma chain	7059760	4465220	28716600	52738200	-0.660888	0.876963	-0.43194	1.28657	0.877294	1.03846	0.46283	0.00142316
P04264	K2C1_HUMAN	KRT1	Keratin, type II cytoskeletal 1	432909000	434924000	186871000	495809000	0.00669953	1.40774	0.235648	1.81735	-0.0982715	3.10801	0.803889	0.0914933
P04350	TBB4A_HUMAN	TUBB4A	Tubulin beta-4A chain	1101890000	2235790000	2163880000	2232460000	1.0208	0.0450138	1.24975	0.454619	NA
P04406	G3P_HUMAN	GAPDH	Glyceraldehyde-3-phosphate dehydrogenase	2347110000	2205580000	1161640000	1287680000	-0.0897274	0.148611	0.139221	0.558216	-3.20533	-0.582241	4.97678e-06	0.000709902
P04439	HLAA_HUMAN	HLA-A	HLA class I histocompatibility antigen, A alpha chain	200427000	213210000	350502000	362031000	0.0891982	0.0466906	0.318147	0.456296	0.560677	1.22282	0.205063	0.00135824
P04632	CPNS1_HUMAN	CAPNS1	Calpain small subunit 1	322427000	127350000	275063000	46544100	-1.34017	-2.56309	-1.11123	-2.15349	-1.69516	-1.39938	9.68231e-06	0.00065703
P04792	HSPB1_HUMAN	HSPB1	Heat shock protein beta-1	707084000	492408000	1141280000	487569000	-0.522027	-1.22697	-0.293079	-0.817369	-0.709011	-0.57094	0.02988	0.00244062
P04818	TYSY_HUMAN	TYMS	Thymidylate synthase	13608200	5090130	25506500	12760100	-1.4187	-0.999225	-1.18975	-0.58962	-1.12165	-0.481277	0.0117658	0.164813
P04843	RPN1_HUMAN	RPN1	Dolichyl-diphosphooligosaccharide--protein glycosyltransferase subunit 1	194858000	349255000	227852000	670674000	0.841858	1.55751	1.07081	1.96712	0.429163	1.77746	0.00746562	3.80197e-05
P04844	RPN2_HUMAN	RPN2	Dolichyl-diphosphooligosaccharide--protein glycosyltransferase subunit 2	150640000	223795000	178783000	501147000	0.571073	1.48702	0.800021	1.89663	-0.0782028	1.4787	0.515426	5.36178e-06
P04899	GNAI2_HUMAN	GNAI2	Guanine nucleotide-binding protein G(i) subunit alpha-2	42078500	70344800	52093300	52793000	0.741361	0.0192488	0.970309	0.428854	1.28136	0.459863	0.00684728	0.000871638
P05023	AT1A1_HUMAN	ATP1A1	Sodium/potassium-transporting ATPase subunit alpha-1	260653000	199788000	147537000	252695000	-0.383661	0.77632	-0.154712	1.18593	0.114292	1.3098	0.0144436	1.00179e-05
P05026	AT1B1_HUMAN	ATP1B1	Sodium/potassium-transporting ATPase subunit beta-1	54182800	116755000	64906000	158460000	1.10758	1.28769	1.33653	1.6973	1.47607	1.8829	0.00450492	1.53746e-05
P05067	A4_HUMAN	APP	Amyloid-beta precursor protein	8521610	10244400	26930200	38477800	0.265638	0.514801	0.494586	0.924406	0.581138	1.60746	0.103824	2.84936e-05
P05091	ALDH2_HUMAN	ALDH2	Aldehyde dehydrogenase, mitochondrial	13671400	33845600	47463300	107668000	1.30781	1.18171	1.53676	1.59131	2.37864	2.20279	0.000512465	0.000634103
P05114	HMGN1_HUMAN	HMGN1	Non-histone chromosomal protein HMG-14	59181200	23160900	66183100	18291300	-1.35345	-1.85531	-1.1245	-1.4457	-1.4223	-0.474781	7.92537e-05	0.000244861
P05141	ADT2_HUMAN	SLC25A5	ADP/ATP translocase 2	483974000	1925920000	836483000	2679500000	1.99255	1.67956	2.22149	2.08916	0.222106	2.00334	0.0743428	9.75165e-05
P05161	ISG15_HUMAN	ISG15	Ubiquitin-like protein ISG15	58191400	14185800	264080000	94118000	-2.03636	-1.48843	-1.80741	-1.07883	0.791375	0.0465868	0.0137387	0.699249
P05165	PCCA_HUMAN	PCCA	Propionyl-CoA carboxylase alpha chain, mitochondrial	3601200	5612800	2642530	10101100	0.640243	1.93452	0.869191	2.34413	1.49685	2.52672	0.000403756	0.000141251
P05166	PCCB_HUMAN	PCCB	Propionyl-CoA carboxylase beta chain, mitochondrial	3223750	5468640	5439330	13348700	0.762442	1.2952	0.991391	1.7048	0.243954	1.07676	0.0812493	3.94138e-05
P05198	IF2A_HUMAN	EIF2S1	Eukaryotic translation initiation factor 2 subunit 1	176336000	110825000	156144000	49897300	-0.670044	-1.64584	-0.441095	-1.23624	3.66545	-1.32806	6.58942e-07	0.000108198
P05204;Q15651	HMGN2_HUMAN;HMGN3_HUMAN	HMGN2;HMGN3	Non-histone chromosomal protein HMG-17	28720900	167110000	722486000	162264000	2.54063	-2.15463	2.76957	-1.74502	NA
P05362	ICAM1_HUMAN	ICAM1	Intercellular adhesion molecule 1	13355000	16377600	153820000	346570000	0.294344	1.1719	0.523292	1.58151	0.427762	1.45671	0.297726	9.24208e-06
P05387	RLA2_HUMAN	RPLP2	Large ribosomal subunit protein P2	1286900000	310648000	2011080000	795899000	-2.05055	-1.33731	-1.8216	-0.927708	-2.9556	-0.811952	3.23585e-06	0.000347236
P05388	RLA0_HUMAN	RPLP0	Large ribosomal subunit protein uL10	231624000	366170000	596659000	359819000	0.660729	-0.729635	0.889677	-0.32003	0.985299	0.68867	0.0937255	0.0130097
P05455	LA_HUMAN	SSB	Lupus La protein	212499000	167533000	448902000	105374000	-0.343011	-2.09088	-0.114062	-1.68128	0.127122	-1.10885	0.380399	0.000779855
P05556	ITB1_HUMAN	ITGB1	Integrin beta-1	148295000	170289000	170436000	141921000	0.199515	-0.264142	0.428464	0.145463	-0.830429	-0.239988	0.00459477	0.045528
P05783	K1C18_HUMAN	KRT18	Keratin, type I cytoskeletal 18	1990260000	3273130000	2393910000	3036590000	0.717714	0.343083	0.946662	0.752688	-1.43287	-1.01346	0.013334	0.00226588
P05787	K2C8_HUMAN	KRT8	Keratin, type II cytoskeletal 8	1524060000	3263100000	2574390000	2833600000	1.09832	0.138405	1.32727	0.54801	-0.15743	-0.0140952	0.653994	0.938459
P06396	GELS_HUMAN	GSN	Gelsolin	91802500	38552900	137535000	52951000	-1.25169	-1.37707	-1.02275	-0.967464	0.302406	0.0538488	0.0748405	0.537961
P06400	RB_HUMAN	RB1	Retinoblastoma-associated protein	4805420	2651100	19178200	6199110	-0.858071	-1.62933	-0.629123	-1.21973	-0.10134	0.0603	0.159009	0.308902
P06454	PTMA_HUMAN	PTMA	Prothymosin alpha	637193000	19411900	332599000	18812500	-5.03672	-4.14402	-4.80777	-3.73442	-4.50215	-2.55353	7.01188e-06	0.000117103
P06493	CDK1_HUMAN	CDK1	Cyclin-dependent kinase 1	559295000	464666000	444886000	703559000	-0.267415	0.661236	-0.038467	1.07084	-0.781155	-0.281745	0.000568938	0.0242345
P06576	ATPB_HUMAN	ATP5F1B	ATP synthase subunit beta, mitochondrial	406550000	952765000	581162000	1226340000	1.22869	1.07735	1.45764	1.48695	1.81652	0.990498	0.330366	0.0688785
P06703	S10A6_HUMAN	S100A6	Protein S100-A6	2808800000	1083470000	1848480000	493953000	-1.37429	-1.90389	-1.14535	-1.49429	-3.52629	-1.71942	6.77216e-06	3.41194e-05
P06730	IF4E_HUMAN	EIF4E	Eukaryotic translation initiation factor 4E	40282200	11189400	21318800	12817100	-1.84801	-0.734056	-1.61906	-0.324451	-2.04146	-0.351062	0.00199342	0.0282337
P06733	ENOA_HUMAN	ENO1	Alpha-enolase	1092400000	241482000	3627390000	1603110000	-2.17751	-1.17806	-1.94857	-0.768453	-0.890197	-1.28157	0.0169644	6.92644e-06
P06737	PYGL_HUMAN	PYGL	Glycogen phosphorylase, liver form	108979000	60823600	249227000	54260700	-0.841347	-2.19948	-0.612399	-1.78988	-0.931924	-2.07359	0.0153083	3.13649e-05
P06744	G6PI_HUMAN	GPI	Glucose-6-phosphate isomerase	252786000	99991400	148731000	67036700	-1.33804	-1.14968	-1.10909	-0.740077	-3.21359	-0.872568	5.60196e-05	0.00489145
P06746	DPOLB_HUMAN	POLB	DNA polymerase beta	391034	724974	778667	811299	0.890635	0.0592272	1.11958	0.468832	1.64055	-0.18401	0.000392382	0.000653503
P06748	NPM_HUMAN	NPM1	Nucleophosmin	2322320000	1203160000	3895110000	1637740000	-0.948738	-1.24996	-0.71979	-0.840353	-0.121452	-1.83639	0.871024	0.000301364
P06753	TPM3_HUMAN	TPM3	Tropomyosin alpha-3 chain	140196000	165695000	931251000	151492000	0.241085	-2.61993	0.470033	-2.21032	NA
P06756	ITAV_HUMAN	ITGAV	Integrin alpha-V	9483800	5826700	105723000	90566500	-0.702786	-0.22324	-0.473838	0.186365	0.106552	0.918622	0.788112	0.00221357
P06865	HEXA_HUMAN	HEXA	Beta-hexosaminidase subunit alpha	26110100	25498400	43741100	61163300	-0.0342013	0.483677	0.194747	0.893282	1.71062	1.51386	0.0184833	0.000308196
P07099	HYEP_HUMAN	EPHX1	Epoxide hydrolase 1	36308500	54842500	74280400	427105000	0.594987	2.52354	0.823935	2.93314	0.932205	3.72	0.035392	2.40404e-06
P07108	ACBP_HUMAN	DBI	Acyl-CoA-binding protein	387766000	13882600	383732000	85480300	-4.80384	-2.16644	-4.57489	-1.75683	-1.56794	-0.682127	0.0101007	0.0754163
P07195	LDHB_HUMAN	LDHB	L-lactate dehydrogenase B chain	1473560000	1162600000	1626090000	350044000	-0.341951	-2.2158	-0.113003	-1.80619	-2.00053	-1.58838	9.35659e-05	0.00107949
P07199	CENPB_HUMAN	CENPB	Major centromere autoantigen B	6779010	5457390	1582920	3300870	-0.312863	1.06026	-0.0839151	1.46986	0.198501	0.745888	0.69098	0.0539457
P07203	GPX1_HUMAN	GPX1	Glutathione peroxidase 1	32391000	116036000	11141600	214990000	1.84091	4.27024	2.06986	4.67985	1.46327	4.69093	0.0023929	9.78922e-06
P07205	PGK2_HUMAN	PGK2	Phosphoglycerate kinase 2	5774600	1090580	1920280	2166110	-2.40463	0.17379	-2.17568	0.583395	-7.61291	2.6407	0.00121628	0.184057
P07237	PDIA1_HUMAN	P4HB	Protein disulfide-isomerase	433172000	699493000	339305000	889992000	0.69137	1.39121	0.920318	1.80081	0.29257	1.64738	0.468604	3.11834e-06
P07305	H10_HUMAN	H1-0	Histone H1.0	363029000	647626000	29112900	231405000	0.835076	2.99069	1.06402	3.40029	1.58954	2.9659	0.0039254	2.06012e-05
P07339	CATD_HUMAN	CTSD	Cathepsin D	209450000	124754000	159737000	192488000	-0.74752	0.26907	-0.518571	0.678675	0.0919437	1.73275	0.74079	6.31452e-05
P07355	ANXA2_HUMAN	ANXA2	Annexin A2	2450330000	1427430000	1868830000	425329000	-0.779556	-2.13548	-0.550608	-1.72588	-2.28923	-2.18818	3.59913e-05	9.04633e-05
P07384	CAN1_HUMAN	CAPN1	Calpain-1 catalytic subunit	276822000	184896000	115055000	57329000	-0.582245	-1.00499	-0.353296	-0.595382	-0.475771	-0.275302	0.00228382	0.0210322
P07602	SAP_HUMAN	PSAP	Prosaposin	41805400	31828000	52447700	56637800	-0.393393	0.110886	-0.164444	0.520491	-0.903774	1.46448	5.23948e-06	0.000636415
P07686	HEXB_HUMAN	HEXB	Beta-hexosaminidase subunit beta	37882500	38361900	52491600	107595000	0.0181426	1.03545	0.247091	1.44506	2.21984	2.25542	0.00031215	1.07685e-06
P07737	PROF1_HUMAN	PFN1	Profilin-1	2290010000	451205000	7057470000	1022340000	-2.3435	-2.78728	-2.11455	-2.37767	-0.972843	-1.76315	0.00196101	0.00162273
P07741	APT_HUMAN	APRT	Adenine phosphoribosyltransferase	93852600	66862700	176647000	145149000	-0.489195	-0.283335	-0.260247	0.12627	0.47486	0.548579	0.173955	0.0760261
P07814	SYEP_HUMAN	EPRS1	Bifunctional glutamate/proline--tRNA ligase	67848800	48296800	148536000	75219700	-0.490396	-0.98163	-0.261447	-0.572025	-1.51305	-1.04793	0.000221735	0.000500591
P07858	CATB_HUMAN	CTSB	Cathepsin B	43191100	24461500	31489800	47438200	-0.820221	0.591165	-0.591273	1.00077	-0.309169	1.16338	0.110295	0.0085865
P07900	HS90A_HUMAN	HSP90AA1	Heat shock protein HSP 90-alpha	2614150000	2288190000	2702960000	973685000	-0.192135	-1.47301	0.0368132	-1.06341	1.0742	2.57938	0.152455	0.00573704
P07910	HNRPC_HUMAN	HNRNPC	Heterogeneous nuclear ribonucleoproteins C1/C2	954296000	735798000	868007000	579500000	-0.375127	-0.582898	-0.146179	-0.173293	-1.38639	-1.1067	0.00453312	0.000376184
P07919	QCR6_HUMAN	UQCRH	Cytochrome b-c1 complex subunit 6, mitochondrial	5036130	6959270	8873110	25792500	0.46662	1.53944	0.695569	1.94904	NA
P07942	LAMB1_HUMAN	LAMB1	Laminin subunit beta-1	16178400	25501500	30604500	42035500	0.656513	0.457864	0.885461	0.867469	1.75872	1.23902	0.0285909	0.000186357
P07947	YES_HUMAN	YES1	Tyrosine-protein kinase Yes	125655000	61050700	114565000	120784000	-1.04139	0.076263	-0.81244	0.485868	-0.5901	-0.137628	0.14184	0.0947771
P07948	LYN_HUMAN	LYN	Tyrosine-protein kinase Lyn	153980000	167223000	128991000	291520000	0.11903	1.17632	0.347979	1.58593	0.0165504	2.35841	0.874413	5.12975e-06
P07951	TPM2_HUMAN	TPM2	Tropomyosin beta chain	136288000	36509300	190459000	28629400	-1.90032	-2.73391	-1.67137	-2.32431	-2.19603	-2.01396	4.67378e-06	0.00132674
P07954	FUMH_HUMAN	FH	Fumarate hydratase, mitochondrial	122432000	164819000	252722000	173307000	0.428902	-0.544221	0.65785	-0.134616	0.566914	0.164424	0.226732	0.0489018
P07992	ERCC1_HUMAN	ERCC1	DNA excision repair protein ERCC-1	144316	340797	405398	153290	1.23968	-1.40308	1.46863	-0.99347	NA
P07996	TSP1_HUMAN	THBS1	Thrombospondin-1	43951000	9601310	11553900	2856750	-2.19459	-2.01593	-1.96564	-1.60633	-2.23773	-1.32541	0.000891168	9.55553e-05
P08133	ANXA6_HUMAN	ANXA6	Annexin A6	44839800	15732100	10102000	2825330	-1.51107	-1.83815	-1.28212	-1.42854	-2.14068	0.0221726	0.00734558	0.965615
P08195	4F2_HUMAN	SLC3A2	Amino acid transporter heavy chain SLC3A2	141866000	146512000	149431000	170571000	0.04649	0.190893	0.275438	0.600498	0.77602	0.791412	0.00351209	7.63877e-05
P08236	BGLR_HUMAN	GUSB	Beta-glucuronidase	1613700	5700640	1211950	7337090	1.82075	2.59788	2.0497	3.00748	-0.344704	1.71096	0.346789	0.00710858
P08237	PFKAM_HUMAN	PFKM	ATP-dependent 6-phosphofructokinase, muscle type	56380100	50166400	19979800	35871500	-0.168465	0.844296	0.0604837	1.2539	-0.150622	0.587388	0.417242	0.00141825
P08240	SRPRA_HUMAN	SRPRA	Signal recognition particle receptor subunit alpha	18396100	35568000	36321100	77663100	0.95118	1.09642	1.18013	1.50603	0.98248	1.17448	0.00193541	6.10721e-05
P08243	ASNS_HUMAN	ASNS	Asparagine synthetase [glutamine-hydrolyzing]	72237300	88665600	248125000	157519000	0.295631	-0.655541	0.524579	-0.245936	1.31138	-0.379198	0.0121085	0.086796
P08397	HEM3_HUMAN	HMBS	Porphobilinogen deaminase	13568900	1695090	35015700	6353040	-3.00087	-2.46248	-2.77192	-2.05288	-2.08588	-1.40811	0.000187226	0.000626804
P08559	ODPA_HUMAN	PDHA1	Pyruvate dehydrogenase E1 component subunit alpha, somatic form, mitochondrial	86748200	140460000	104281000	221080000	0.695254	1.08409	0.924202	1.4937	1.44242	1.18364	0.00202263	3.401e-06
P08572	CO4A2_HUMAN	COL4A2	Collagen alpha-2(IV) chain	3315100	2029450	7344290	5282180	-0.707964	-0.47549	-0.479015	-0.0658846	-0.656428	0.547245	0.00247117	0.0223666
P08574	CY1_HUMAN	CYC1	Cytochrome c1, heme protein, mitochondrial	88115700	262358000	159188000	464573000	1.57407	1.54517	1.80301	1.95478	0.0777499	1.63002	0.820065	0.00141061
P08579	RU2B_HUMAN	SNRPB2	U2 small nuclear ribonucleoprotein B''	107911000	35270700	102488000	30748500	-1.6133	-1.73687	-1.38435	-1.32726	-1.15918	-1.04212	0.00247299	0.00073629
P08581	MET_HUMAN	MET	Hepatocyte growth factor receptor	8716200	3454800	9132050	4407220	-1.3351	-1.05107	-1.10615	-0.641465	-0.066701	-0.721565	0.679864	0.013163
P08621	RU17_HUMAN	SNRNP70	U1 small nuclear ribonucleoprotein 70 kDa	204215000	101702000	213414000	58133700	-1.00574	-1.87621	-0.776792	-1.4666	-0.726046	-0.757433	0.00253778	0.0098079
P08670	VIME_HUMAN	VIM	Vimentin	384253000	433798000	92241200	75522700	0.174967	-0.288501	0.403915	0.121104	-0.566006	0.319878	0.0108749	0.313649
P08708	RS17_HUMAN	RPS17	Small ribosomal subunit protein eS17	442833000	148666000	424119000	150813000	-1.57469	-1.49171	-1.34574	-1.0821	-0.0164278	-0.728557	0.904376	0.000588712
P08727	K1C19_HUMAN	KRT19	Keratin, type I cytoskeletal 19	1342420000	1645220000	431868000	478947000	0.293444	0.149276	0.522393	0.558881	-0.557717	-0.0491194	0.0165682	0.675426
P08729	K2C7_HUMAN	KRT7	Keratin, type II cytoskeletal 7	2197890000	2337330000	2135940000	2157750000	0.0887423	0.0146566	0.317691	0.424262	-1.12463	-0.420015	0.00654723	0.0325082
P08754	GNAI3_HUMAN	GNAI3	Guanine nucleotide-binding protein G(i) subunit alpha-3	58410100	67526800	57422200	43933800	0.209242	-0.386277	0.438191	0.0233277	0.938357	-0.144449	0.226744	0.779226
P09001	RM03_HUMAN	MRPL3	Large ribosomal subunit protein uL3m	12584600	13501200	12772000	21745100	0.101428	0.767706	0.330377	1.17731	-0.166132	0.465614	0.110595	3.92717e-05
P09012	SNRPA_HUMAN	SNRPA	U1 small nuclear ribonucleoprotein A	107837000	50180800	126476000	32281400	-1.10364	-1.97009	-0.874697	-1.56048	-1.31798	-1.01277	7.97462e-05	4.04868e-05
P09104	ENOG_HUMAN	ENO2	Gamma-enolase	30969000	8603010	3469910	15367400	-1.84791	2.1469	-1.61896	2.55651	-1.85852	1.18835	0.000660123	0.00209207
P09110	THIK_HUMAN	ACAA1	3-ketoacyl-CoA thiolase, peroxisomal	45485900	52118300	41759400	62953300	0.196371	0.592181	0.425319	1.00179	0.474857	1.06952	0.046514	4.66436e-05
P09132	SRP19_HUMAN	SRP19	Signal recognition particle 19 kDa protein	30777700	21953400	16556900	4413530	-0.487441	-1.90743	-0.258493	-1.49782	-0.0551063	0.178582	0.834691	0.399061
P09211	GSTP1_HUMAN	GSTP1	Glutathione S-transferase P	1634000000	495073000	2287880000	572465000	-1.72269	-1.99875	-1.49375	-1.58915	-1.62319	-0.457395	1.41036e-05	0.0243908
P09382	LEG1_HUMAN	LGALS1	Galectin-1	1111770000	912347000	766526000	459839000	-0.285204	-0.737206	-0.0562555	-0.327601	0.294484	0.198403	0.000671918	0.236289
P09417	DHPR_HUMAN	QDPR	Dihydropteridine reductase	104690000	25249800	127655000	19087600	-2.05178	-2.74154	-1.82283	-2.33194	-1.56051	-1.22144	0.000317024	0.000397315
P09455	RET1_HUMAN	RBP1	Retinol-binding protein 1	130341000	70670600	83219100	18799900	-0.883109	-2.14619	-0.654161	-1.73658	-0.40298	-1.14268	0.00090585	0.00112539
P09467	F16P1_HUMAN	FBP1	Fructose-1,6-bisphosphatase 1	61130800	4394450	4386400	3034400	-3.79814	-0.531626	-3.5692	-0.122021	-3.7251	0.430487	1.6204e-05	0.0433285
P09486	SPRC_HUMAN	SPARC	SPARC	34369600	60181800	4928770	26909100	0.808194	2.44879	1.03714	2.8584	-1.36837	1.33127	0.0204981	0.00945559
P09493	TPM1_HUMAN	TPM1	Tropomyosin alpha-1 chain	47774100	14601000	95166800	18182800	-1.71016	-2.38788	-1.48121	-1.97828	-1.81637	-0.734089	0.00177679	0.0146468
P09497	CLCB_HUMAN	CLTB	Clathrin light chain B	50482300	14781100	128522000	24782900	-1.77202	-2.3746	-1.54308	-1.96499	-0.308095	-1.61273	0.427595	0.000412648
P09525	ANXA4_HUMAN	ANXA4	Annexin A4	100293000	45770200	96129400	31908000	-1.13174	-1.59106	-0.902792	-1.18145	0.339491	-0.781993	0.134402	0.00127729
P09543	CN37_HUMAN	CNP	2',3'-cyclic-nucleotide 3'-phosphodiesterase	114150000	85141300	49953500	39799300	-0.423	-0.327843	-0.194052	0.0817623	1.1821	0.574194	0.000315911	0.000425851
P09603	CSF1_HUMAN	CSF1	Macrophage colony-stimulating factor 1	584733	55940.2	549702	814283	-3.38582	0.566881	-3.15687	0.976486	NA
P09622	DLDH_HUMAN	DLD	Dihydrolipoyl dehydrogenase, mitochondrial	113339000	93025400	110503000	142180000	-0.284948	0.363633	-0.0559995	0.773238	1.41698	1.21063	0.0198369	0.00107012
P09661	RU2A_HUMAN	SNRPA1	U2 small nuclear ribonucleoprotein A'	98363500	47747100	93957100	52547500	-1.04271	-0.83838	-0.813762	-0.428775	-1.18351	-1.33299	0.000736724	0.000496244
P09758	TACD2_HUMAN	TACSTD2	Tumor-associated calcium signal transducer 2	103608000	47922400	79521300	87132000	-1.11236	0.131861	-0.883415	0.541466	-1.16992	-0.113891	0.00979385	0.646848
P09874	PARP1_HUMAN	PARP1	Poly [ADP-ribose] polymerase 1	69278200	62721800	319137000	142652000	-0.143434	-1.16168	0.0855138	-0.752071	-0.189648	-0.689661	0.0283911	4.91907e-05
P09960	LKHA4_HUMAN	LTA4H	Leukotriene A-4 hydrolase	106428000	60183300	92130700	31985300	-0.822443	-1.52627	-0.593494	-1.11667	-0.326872	-0.571391	0.0495831	4.14939e-05
P09972	ALDOC_HUMAN	ALDOC	Fructose-bisphosphate aldolase C	199709000	28762900	160977000	54753700	-2.79562	-1.55583	-2.56667	-1.14622	NA
P0C870	JMJD7_HUMAN	JMJD7	Bifunctional peptidase and (3S)-lysyl hydroxylase JMJD7	1873650	1154460	884154	266233	-0.698633	-1.73161	-0.469685	-1.322	NA
P0DJD0;P0DJD1	RGPD1_HUMAN;RGPD2_HUMAN	RGPD1;RGPD2	RANBP2-like and GRIP domain-containing protein 1	1056340	798291	1244920	372858	-0.404088	-1.73935	-0.175139	-1.32975	NA
P0DMV8;P0DMV9	HS71A_HUMAN;HS71B_HUMAN	HSPA1A;HSPA1B	Heat shock 70 kDa protein 1A	365423000	355396000	263161000	163654000	-0.04014	-0.685297	0.188808	-0.275692	NA
P0DP23;P0DP24;P0DP25	CALM1_HUMAN;CALM2_HUMAN;CALM3_HUMAN	CALM1;CALM2;CALM3	Calmodulin-1	1220250000	93659300	1381750000	237486000	-3.70361	-2.54058	-3.47466	-2.13098	NA
P0DPB6	RPAC2_HUMAN	POLR1D	DNA-directed RNA polymerases I and III subunit RPAC2	3678070	5516900	5760230	5931800	0.584909	0.0423435	0.813857	0.451949	-0.0926392	0.440999	0.430356	0.00249264
P0DPI2	GAL3A_HUMAN	GATD3	Glutamine amidotransferase-like class 1 domain-containing protein 3, mitochondrial	48389200	23601000	48040000	37056800	-1.03584	-0.374498	-0.806889	0.0351072	-0.864512	0.376886	0.00325157	0.00531123
P10155	RO60_HUMAN	RO60	RNA-binding protein RO60	25076900	17036200	27593500	19161200	-0.557755	-0.526141	-0.328807	-0.116536	-0.920812	-0.185831	0.000314612	0.015198
P10253	LYAG_HUMAN	GAA	Lysosomal alpha-glucosidase	38388000	14908300	37171800	70726400	-1.36454	0.92804	-1.13559	1.33765	-0.653249	1.9826	0.000615046	3.7363e-06
P10301	RRAS_HUMAN	RRAS	Ras-related protein R-Ras	48729000	52525800	71474200	42035200	0.108246	-0.765825	0.337194	-0.35622	-0.189125	0.196668	0.688697	0.0632469
P10321	HLAC_HUMAN	HLA-C	HLA class I histocompatibility antigen, C alpha chain	3737470	2943710	3034840	2679380	-0.344426	-0.179721	-0.115478	0.229884	0.511861	0.219089	0.133952	0.0998566
P10515	ODP2_HUMAN	DLAT	Dihydrolipoyllysine-residue acetyltransferase component of pyruvate dehydrogenase complex, mitochondrial	75080300	117103000	117516000	182089000	0.641272	0.631787	0.87022	1.04139	1.07347	1.7728	0.215173	7.16926e-06
P10588	NR2F6_HUMAN	NR2F6	Nuclear receptor subfamily 2 group F member 6	26444900	19911400	13952100	23865000	-0.409395	0.774414	-0.180447	1.18402	-0.348132	0.504294	0.236933	0.164463
P10599	THIO_HUMAN	TXN	Thioredoxin	1163430000	125556000	5627170000	683269000	-3.21198	-3.04188	-2.98303	-2.63228	-1.79921	-1.5824	4.44249e-05	3.16193e-07
P10606	COX5B_HUMAN	COX5B	Cytochrome c oxidase subunit 5B, mitochondrial	131650000	36174600	199569000	228781000	-1.86366	0.19708	-1.63471	0.606685	-1.43543	0.637774	0.00120889	0.000577841
P10619	PPGB_HUMAN	CTSA	Lysosomal protective protein	14182800	14550000	16033800	41241700	0.0368768	1.36299	0.265825	1.77259	1.79453	1.78182	0.00126667	0.000923006
P10620	MGST1_HUMAN	MGST1	Microsomal glutathione S-transferase 1	179320000	571325000	311304000	971294000	1.67178	1.64158	1.90072	2.05119	2.71095	2.18384	0.000259988	8.80978e-05
P10644	KAP0_HUMAN	PRKAR1A	cAMP-dependent protein kinase type I-alpha regulatory subunit	119580000	72422600	45944500	32519800	-0.723464	-0.498574	-0.494516	-0.0889688	-0.171344	-0.283278	0.412341	0.0625417
P10768	ESTD_HUMAN	ESD	S-formylglutathione hydrolase	38686700	9222660	123230000	35060700	-2.06858	-1.81343	-1.83963	-1.40382	0.782804	-1.72034	0.150284	0.000486933
P10809	CH60_HUMAN	HSPD1	60 kDa heat shock protein, mitochondrial	707467000	1093480000	1836280000	3398890000	0.628192	0.888278	0.85714	1.29788	-0.982164	1.37387	0.00455261	1.1652e-05
P11021	BIP_HUMAN	HSPA5	Endoplasmic reticulum chaperone BiP	433919000	932798000	1012640000	2123830000	1.10414	1.06855	1.33309	1.47815	-2.32924	0.36962	0.000325353	0.0443561
P11047	LAMC1_HUMAN	LAMC1	Laminin subunit gamma-1	74597300	2097010000	120087000	397223000	4.81307	1.72587	5.04201	2.13547	NA
P11117	PPAL_HUMAN	ACP2	Lysosomal acid phosphatase	3220420	6121290	4693370	9673420	0.926587	1.0434	1.15554	1.45301	1.26668	1.37851	0.0146546	0.000111254
P11142	HSP7C_HUMAN	HSPA8	Heat shock cognate 71 kDa protein	950398000	564670000	2457500000	555061000	-0.751124	-2.14647	-0.522175	-1.73687	0.0452594	-2.15094	0.94103	0.00820049
P11166	GTR1_HUMAN	SLC2A1	Solute carrier family 2, facilitated glucose transporter member 1	84035000	103242000	20929900	34901400	0.296968	0.737719	0.525916	1.14732	0.035544	0.293498	0.758529	0.43959
P11172	UMPS_HUMAN	UMPS	Uridine 5'-monophosphate synthase	67304300	59011100	43417900	31431600	-0.189712	-0.466074	0.039236	-0.0564692	2.61309	-0.285999	8.67799e-05	0.0133605
P11177	ODPB_HUMAN	PDHB	Pyruvate dehydrogenase E1 component subunit beta, mitochondrial	41209000	72885300	48368500	126991000	0.822668	1.39259	1.05162	1.80219	0.582807	1.8645	0.0413557	0.000153745
P11182	ODB2_HUMAN	DBT	Lipoamide acyltransferase component of branched-chain alpha-keto acid dehydrogenase complex, mitochondrial	27451400	29576500	12784900	60471900	0.107572	2.24182	0.33652	2.65143	0.888622	1.57811	0.0150106	4.07009e-06
P11216	PYGB_HUMAN	PYGB	Glycogen phosphorylase, brain form	148289000	138743000	58158100	67771700	-0.0959966	0.220703	0.132952	0.630308	1.48563	0.204807	0.0185006	0.457642
P11233	RALA_HUMAN	RALA	Ras-related protein Ral-A	7801120	16577100	3437990	11944800	1.08744	1.79675	1.31639	2.20635	-1.23118	-0.247025	0.0133229	0.342451
P11234	RALB_HUMAN	RALB	Ras-related protein Ral-B	44895300	89108100	31855800	42590500	0.988992	0.418976	1.21794	0.828581	-0.602072	0.416578	0.320184	0.0210576
P11279	LAMP1_HUMAN	LAMP1	Lysosome-associated membrane glycoprotein 1	44108800	76652900	68636800	49435500	0.797274	-0.473435	1.02622	-0.0638299	-0.950083	-0.0343989	0.00750412	0.840909
P11310	ACADM_HUMAN	ACADM	Medium-chain specific acyl-CoA dehydrogenase, mitochondrial	32661400	27492800	48664000	158199000	-0.248533	1.70081	-0.0195845	2.11042	-0.326943	1.62875	0.105275	0.000225844
P11387	TOP1_HUMAN	TOP1	DNA topoisomerase 1	163656000	188731000	155877000	113362000	0.205665	-0.459471	0.434613	-0.0498659	0.662416	0.161069	0.00124549	0.164157
P11388	TOP2A_HUMAN	TOP2A	DNA topoisomerase 2-alpha	76286300	99736500	43616000	70595000	0.386698	0.694709	0.615646	1.10431	0.2572	0.304061	0.180814	0.0199366
P11413	G6PD_HUMAN	G6PD	Glucose-6-phosphate 1-dehydrogenase	99899300	70735600	109771000	266899000	-0.498038	1.2818	-0.26909	1.6914	0.721874	1.11924	0.000137719	0.000775416
P11441	UBL4A_HUMAN	UBL4A	Ubiquitin-like protein 4A	17903000	3991170	16338800	3059130	-2.16532	-2.41711	-1.93637	-2.0075	-1.51224	-1.03111	0.000353096	0.000108072
P11474	ERR1_HUMAN	ESRRA	Steroid hormone receptor ERR1	673540	1126130	743476	980126	0.741538	0.398681	0.970486	0.808286	NA
P11586	C1TC_HUMAN	MTHFD1	C-1-tetrahydrofolate synthase, cytoplasmic	209076000	167195000	82267400	65059100	-0.322496	-0.33857	-0.0935474	0.071035	-0.595771	-0.317931	0.000274643	0.000211171
P11717	MPRI_HUMAN	IGF2R	Cation-independent mannose-6-phosphate receptor	8889500	14819600	47975200	52034800	0.737332	0.117188	0.966281	0.526793	0.285222	0.79978	0.230229	2.52688e-05
P11766	ADHX_HUMAN	ADH5	Alcohol dehydrogenase class-3	125218000	31432300	69475200	28490200	-1.99412	-1.28603	-1.76517	-0.876427	0.367842	-0.184085	0.285898	0.033712
P11802	CDK4_HUMAN	CDK4	Cyclin-dependent kinase 4	13101800	5080760	15497600	11028400	-1.36665	-0.490821	-1.1377	-0.0812163	-0.989038	-0.788335	0.000144661	0.0111383
P11908	PRPS2_HUMAN	PRPS2	Ribose-phosphate pyrophosphokinase 2	62025500	21640200	36702400	17224500	-1.51915	-1.09141	-1.2902	-0.681807	-1.33774	-0.0670719	0.000106639	0.453374
P11940	PABP1_HUMAN	PABPC1	Polyadenylate-binding protein 1	265935000	137951000	336760000	79295700	-0.946918	-2.08641	-0.717969	-1.6768	NA
P12004	PCNA_HUMAN	PCNA	Proliferating cell nuclear antigen	450680000	116539000	335432000	66506700	-1.95129	-2.33445	-1.72234	-1.92484	1.21932	-1.1058	0.229024	0.000305476
P12081	HARS1_HUMAN	HARS1	Histidine--tRNA ligase, cytoplasmic	68507800	14601200	58235000	17549100	-2.23018	-1.73049	-2.00123	-1.32088	-1.67697	-1.99715	0.0080512	6.5805e-09
P12235	ADT1_HUMAN	SLC25A4	ADP/ATP translocase 1	43656600	197294000	55060700	251937000	2.17608	2.19397	2.40502	2.60357	0.205053	2.10299	0.0155259	1.93526e-05
P12236	ADT3_HUMAN	SLC25A6	ADP/ATP translocase 3	151462000	244082000	65101400	145242000	0.68841	1.1577	0.917358	1.5673	-0.261724	1.76653	0.0480529	1.35446e-05
P12268	IMDH2_HUMAN	IMPDH2	Inosine-5'-monophosphate dehydrogenase 2	128232000	87260100	277127000	167881000	-0.555362	-0.723108	-0.326414	-0.313503	-1.20439	-0.0425992	1.78902e-05	0.706163
P12270	TPR_HUMAN	TPR	Nucleoprotein TPR	51525400	24220200	84726500	28065000	-1.08907	-1.59404	-0.860125	-1.18444	-0.391196	-0.431193	0.00112622	0.000135384
P12429	ANXA3_HUMAN	ANXA3	Annexin A3	186544000	130192000	401392000	149028000	-0.518875	-1.42943	-0.289927	-1.01982	-0.811985	-0.887555	0.00104102	0.00144456
P12814	ACTN1_HUMAN	ACTN1	Alpha-actinin-1	404005000	156243000	413136000	50570600	-1.37058	-3.03025	-1.14163	-2.62064	-2.69779	-1.85526	0.00143892	6.74538e-05
P12830	CADH1_HUMAN	CDH1	Cadherin-1	51466600	27233100	18082200	11853500	-0.918275	-0.609257	-0.689327	-0.199652	0.46703	1.89432	0.0376165	5.57687e-05
P12931	SRC_HUMAN	SRC	Proto-oncogene tyrosine-protein kinase Src	9183520	3416360	9339660	5309250	-1.42659	-0.814862	-1.19764	-0.405257	-1.18852	-0.887895	0.00116096	0.0045966
P12955	PEPD_HUMAN	PEPD	Xaa-Pro dipeptidase	10800200	4540910	13380100	3016840	-1.25	-2.14898	-1.02106	-1.73937	-3.5532	-1.48573	1.46252e-05	6.19268e-06
P12956	XRCC6_HUMAN	XRCC6	X-ray repair cross-complementing protein 6	606693000	610431000	400670000	314318000	0.00886156	-0.35019	0.23781	0.0594154	-0.125483	-0.165023	0.0531529	0.0198669
P13010	XRCC5_HUMAN	XRCC5	X-ray repair cross-complementing protein 5	271348000	243238000	150525000	129354000	-0.157776	-0.218678	0.0711727	0.190927	0.0823231	-0.0460439	0.682031	0.354303
P13051	UNG_HUMAN	UNG	Uracil-DNA glycosylase	26383200	8470140	15158200	6337680	-1.63916	-1.25807	-1.41021	-0.848467	-0.784634	-0.542415	0.0157404	0.0204881
P13073	COX41_HUMAN	COX4I1	Cytochrome c oxidase subunit 4 isoform 1, mitochondrial	135293000	126264000	248230000	356196000	-0.0996438	0.520994	0.129304	0.930599	0.172696	1.11509	0.450457	0.000568761
P13473	LAMP2_HUMAN	LAMP2	Lysosome-associated membrane glycoprotein 2	34877500	70113500	50500100	68768800	1.0074	0.445468	1.23634	0.855073	-1.61957	1.13341	0.00132844	0.00614758
P13489	RINI_HUMAN	RNH1	Ribonuclease inhibitor	100588000	56062000	107250000	35591000	-0.843363	-1.59139	-0.614415	-1.18179	-1.06634	-0.902612	0.0096426	0.00321223
P13498	CY24A_HUMAN	CYBA	Cytochrome b-245 light chain	22672100	26372800	14280000	28419600	0.218133	0.99289	0.447081	1.4025	-1.06842	-2.41306	0.097649	0.00162943
P13639	EF2_HUMAN	EEF2	Elongation factor 2	529197000	461262000	792399000	412032000	-0.198218	-0.943471	0.0307299	-0.533866	3.49486	-0.811954	0.0020353	0.00438315
P13647	K2C5_HUMAN	KRT5	Keratin, type II cytoskeletal 5	296813000	735916000	26688400	43149500	1.30999	0.693131	1.53894	1.10274	2.46913	0.595784	0.000566612	0.213837
P13667	PDIA4_HUMAN	PDIA4	Protein disulfide-isomerase A4	310321000	432454000	201616000	531225000	0.478785	1.39771	0.707734	1.80732	1.29676	1.83979	0.0059575	7.19496e-05
P13674	P4HA1_HUMAN	P4HA1	Prolyl 4-hydroxylase subunit alpha-1	26714600	64475300	44282200	234602000	1.27112	2.40542	1.50007	2.81502	2.17566	2.7154	0.025092	0.000118159
P13693	TCTP_HUMAN	TPT1	Translationally-controlled tumor protein	294941000	179001000	518776000	115414000	-0.720459	-2.16829	-0.49151	-1.75869	-1.14967	-1.02394	0.00458307	0.00173758
P13797	PLST_HUMAN	PLS3	Plastin-3	54336700	17143400	190038000	20214800	-1.66427	-3.2328	-1.43533	-2.8232	-1.88373	-2.62713	0.000273632	5.92989e-08
P13798	ACPH_HUMAN	APEH	Acylamino-acid-releasing enzyme	45162300	11076400	106586000	33987200	-2.02763	-1.64895	-1.79868	-1.23935	1.10935	-0.693054	0.0760375	0.00370501
P13804	ETFA_HUMAN	ETFA	Electron transfer flavoprotein subunit alpha, mitochondrial	53332100	117661000	124678000	141330000	1.14156	0.180861	1.37051	0.590466	0.969488	0.753592	0.0101309	3.16704e-05
P13807	GYS1_HUMAN	GYS1	Glycogen [starch] synthase, muscle	40730000	16242800	8678460	9299230	-1.32629	0.0996722	-1.09734	0.509277	-1.01648	-0.221698	0.00025247	0.0872389
P13929	ENOB_HUMAN	ENO3	Beta-enolase	1255030000	155234000	2286670000	1023050000	-3.01521	-1.16037	-2.78626	-0.750767	-3.41828	-1.05667	0.0482688	0.000249633
P13984	T2FB_HUMAN	GTF2F2	General transcription factor IIF subunit 2	2609460	6082700	13331600	6241900	1.22096	-1.09479	1.44991	-0.685188	-0.257006	-1.73272	0.536148	0.000103188
P13987	CD59_HUMAN	CD59	CD59 glycoprotein	192167000	141450000	122108000	141238000	-0.442068	0.209971	-0.21312	0.619576	0.994763	0.665523	0.00225436	0.0126386
P13995	MTDC_HUMAN	MTHFD2	Bifunctional methylenetetrahydrofolate dehydrogenase/cyclohydrolase, mitochondrial	55719200	77331500	84947200	87094400	0.472882	0.0360136	0.70183	0.445619	1.03896	0.375242	0.0193851	0.0701075
P14174	MIF_HUMAN	MIF	Macrophage migration inhibitory factor	47720200	159944000	1465760000	388367000	1.74489	-1.91616	1.97384	-1.50655	-2.90841	-1.64905	0.00975307	0.0021635
P14209	CD99_HUMAN	CD99	CD99 antigen	17934300	3458230	5973090	4319580	-2.37462	-0.467586	-2.14567	-0.0579814	-1.33615	-1.37725	0.0522797	0.484578
P14314	GLU2B_HUMAN	PRKCSH	Glucosidase 2 subunit beta	370334000	732208000	573603000	985684000	0.983427	0.781073	1.21237	1.19068	1.27701	2.07711	0.000185714	7.33788e-06
P14324	FPPS_HUMAN	FDPS	Farnesyl pyrophosphate synthase	110951000	88069300	188706000	79933200	-0.333212	-1.23927	-0.104263	-0.829669	-0.442602	-0.823535	0.0156446	0.00586503
P14406	CX7A2_HUMAN	COX7A2	Cytochrome c oxidase subunit 7A2, mitochondrial	7480240	27650400	76137200	141457000	1.88614	0.89369	2.11509	1.3033	0.429831	0.748807	0.874426	0.0113251
P14550	AK1A1_HUMAN	AKR1A1	Aldo-keto reductase family 1 member A1	376960000	91578400	313460000	252442000	-2.04133	-0.312329	-1.81238	0.0972756	0.105702	0.41352	0.450578	0.0100106
P14618	KPYM_HUMAN	PKM	Pyruvate kinase PKM	2623740000	1893300000	2094310000	960449000	-0.470722	-1.12469	-0.241773	-0.715089	-0.395864	-0.148421	0.0770475	0.146781
P14625	ENPL_HUMAN	HSP90B1	Endoplasmin	1840010000	2607750000	1935510000	4462390000	0.503092	1.2051	0.73204	1.61471	-0.987917	1.46782	0.0657266	0.00670544
P14635	CCNB1_HUMAN	CCNB1	G2/mitotic-specific cyclin-B1	25445000	15812800	14550700	4727080	-0.686289	-1.62207	-0.457341	-1.21246	0.397384	0.447651	0.0492078	0.184807
P14649	MYL6B_HUMAN	MYL6B	Myosin light chain 6B	364545000	356403000	1025860000	353420000	-0.0325874	-1.53738	0.196361	-1.12777	-0.112599	-0.273697	0.892089	0.258438
P14678	RSMB_HUMAN	SNRPB	Small nuclear ribonucleoprotein-associated proteins B and B'	226056000	154152000	279262000	124131000	-0.552327	-1.16976	-0.323378	-0.760151	-1.26801	0.678918	0.0121056	0.029562
P14735	IDE_HUMAN	IDE	Insulin-degrading enzyme	60590800	20101300	81098600	20144800	-1.59181	-2.00927	-1.36286	-1.59966	-0.0499163	-0.472325	0.345616	0.000525639
P14854	CX6B1_HUMAN	COX6B1	Cytochrome c oxidase subunit 6B1	82757300	28003800	164649000	83838800	-1.56326	-0.973704	-1.33432	-0.564099	-0.435299	-1.04148	0.50423	0.0238657
P14859	PO2F1_HUMAN	POU2F1	POU domain, class 2, transcription factor 1	3459170	1181700	2899690	914135	-1.54956	-1.66542	-1.32061	-1.25581	-0.812779	-0.597857	0.214338	0.000667412
P14866	HNRPL_HUMAN	HNRNPL	Heterogeneous nuclear ribonucleoprotein L	141602000	201978000	191304000	126023000	0.512357	-0.60218	0.741305	-0.192575	-0.887365	-0.341644	0.0122742	0.103187
P14868	SYDC_HUMAN	DARS1	Aspartate--tRNA ligase, cytoplasmic	280601000	198736000	298316000	291291000	-0.497667	-0.0343802	-0.268719	0.375225	-0.922653	0.388639	0.000907917	0.00264841
P14923	PLAK_HUMAN	JUP	Junction plakoglobin	86375600	71152600	31254000	19538000	-0.279707	-0.677758	-0.050759	-0.268153	0.305876	-0.724064	0.0855441	0.0139678
P14927	QCR7_HUMAN	UQCRB	Cytochrome b-c1 complex subunit 7	77516500	106781000	98977100	313158000	0.46208	1.66172	0.691028	2.07133	0.842107	2.5354	0.000814403	0.00017194
P15121	ALDR_HUMAN	AKR1B1	Aldo-keto reductase family 1 member B1	387975000	99807600	318996000	325010000	-1.95874	0.0269458	-1.72979	0.436551	-1.42046	1.16557	7.46915e-05	0.000286813
P15151	PVR_HUMAN	PVR	Poliovirus receptor	2811450	15000300	23843600	13619200	2.41561	-0.80796	2.64455	-0.398355	1.89621	0.24305	0.00069639	0.0234775
P15170	ERF3A_HUMAN	GSPT1	Eukaryotic peptide chain release factor GTP-binding subunit ERF3A	101732000	33342900	71727700	17330900	-1.60932	-2.04918	-1.38037	-1.63958	-1.24519	-0.810173	1.56541e-05	0.00193273
P15289	ARSA_HUMAN	ARSA	Arylsulfatase A	12775700	7137870	5054420	26060000	-0.839837	2.36622	-0.610888	2.77582	-0.173802	2.68335	0.699444	0.000260765
P15291	B4GT1_HUMAN	B4GALT1	Beta-1,4-galactosyltransferase 1	9660620	30671900	14047800	12857900	1.66673	-0.127689	1.89568	0.281916	1.47588	0.547403	0.00051198	0.000577688
P15311	EZRI_HUMAN	EZR	Ezrin	271841000	76904900	530465000	126531000	-1.82162	-2.06777	-1.59267	-1.65816	-1.30126	-1.03936	0.00212407	0.00853778
P15374	UCHL3_HUMAN	UCHL3	Ubiquitin carboxyl-terminal hydrolase isozyme L3	50940500	15937900	178707000	17817300	-1.67635	-3.32625	-1.4474	-2.91664	-1.00035	-1.70938	0.0926011	0.00916092
P15408	FOSL2_HUMAN	FOSL2	Fos-related antigen 2	7450910	5273470	11394400	1683880	-0.498664	-2.75846	-0.269716	-2.34886	-1.46142	-1.38725	2.81702e-05	0.00180869
P15529	MCP_HUMAN	CD46	Membrane cofactor protein	3545550	9201520	11470900	19028600	1.37586	0.730191	1.60481	1.1398	NA
P15531	NDKA_HUMAN	NME1	Nucleoside diphosphate kinase A	693269000	263632000	1503300000	254777000	-1.39489	-2.56083	-1.16594	-2.15122	-1.65357	-1.23163	0.00188698	2.83719e-05
P15586	GNS_HUMAN	GNS	N-acetylglucosamine-6-sulfatase	19338300	9796610	67143700	53244800	-0.981106	-0.334611	-0.752158	0.0749936	0.57879	0.634982	0.390852	0.00272661
P15880	RS2_HUMAN	RPS2	Small ribosomal subunit protein uS5	538066000	301869000	557827000	364235000	-0.833861	-0.614948	-0.604912	-0.205343	1.04949	-0.789176	0.0905848	0.000185607
P15924	DESP_HUMAN	DSP	Desmoplakin	275524000	172406000	230781000	112757000	-0.676368	-1.03331	-0.44742	-0.623702	-0.130952	-1.30488	0.314273	1.37247e-05
P15927	RFA2_HUMAN	RPA2	Replication protein A 32 kDa subunit	38304200	30406500	68593200	40269800	-0.333123	-0.768367	-0.104175	-0.358762	-0.0831571	-0.171109	0.408053	0.0331302
P15954	COX7C_HUMAN	COX7C	Cytochrome c oxidase subunit 7C, mitochondrial	46366600	7479770	54346300	101352000	-2.63202	0.899121	-2.40307	1.30873	-0.788208	1.5655	0.0609144	9.16413e-06
P16070	CD44_HUMAN	CD44	CD44 antigen	182160000	129709000	58576200	18442300	-0.489928	-1.6673	-0.260979	-1.25769	-0.846903	-0.734217	0.00037454	0.0247291
P16104	H2AX_HUMAN	H2AX	Histone H2AX	10902300000	17445700000	10859800000	9317270000	0.678239	-0.221018	0.907187	0.188587	2.19209	-0.181239	0.00747573	0.16802
P16144	ITB4_HUMAN	ITGB4	Integrin beta-4	32734900	13493800	23274000	7501320	-1.27853	-1.6335	-1.04958	-1.2239	-0.665408	-1.01101	2.8114e-05	0.000133221
P16220	CREB1_HUMAN	CREB1	Cyclic AMP-responsive element-binding protein 1	11904900	20345700	24882900	13594000	0.773168	-0.872185	1.00212	-0.46258	1.19043	0.0569563	0.0366655	0.521087
P16278	BGAL_HUMAN	GLB1	Beta-galactosidase	13098600	7929550	23536800	60730400	-0.724102	1.3675	-0.495153	1.77711	-0.453647	2.14128	0.316389	9.7516e-05
P16333	NCK1_HUMAN	NCK1	SH2/SH3 adapter protein NCK1	8102820	4355160	6819880	3699520	-0.895698	-0.882408	-0.66675	-0.472803	-0.491005	0.0318092	0.0274508	0.765368
P16383	GCFC2_HUMAN	GCFC2	Intron Large complex component GCFC2	5264390	1583480	5777470	351676	-1.73317	-4.03812	-1.50422	-3.62851	0.253988	-0.847838	0.150731	0.00222322
P16401	H15_HUMAN	H1-5	Histone H1.5	561870000	1216200000	1867230000	715071000	1.11407	-1.38474	1.34302	-0.975136	0.242807	0.0619629	0.395638	0.667376
P16403	H12_HUMAN	H1-2	Histone H1.2	2332850000	1459610000	1416300000	616891000	-0.676511	-1.19904	-0.447562	-0.789434	-1.69235	-0.72432	0.000648305	0.100683
P16422	EPCAM_HUMAN	EPCAM	Epithelial cell adhesion molecule	126184000	121111000	278959000	201178000	-0.0591991	-0.471581	0.169749	-0.0619755	-1.12988	0.128067	0.00201429	0.396792
P16435	NCPR_HUMAN	POR	NADPH--cytochrome P450 reductase	52947300	109013000	33293200	105405000	1.04187	1.66264	1.27082	2.07225	2.47954	2.32312	7.12816e-05	0.000410749
P16615	AT2A2_HUMAN	ATP2A2	Sarcoplasmic/endoplasmic reticulum calcium ATPase 2	124613000	180705000	173832000	384574000	0.536182	1.14557	0.76513	1.55517	0.826638	1.66498	0.00359391	1.8958e-05
P16949	STMN1_HUMAN	STMN1	Stathmin	303823000	26373600	665329000	70462900	-3.52606	-3.23913	-3.29712	-2.82953	-2.00054	-1.49692	0.00014999	4.3723e-05
P16989	YBOX3_HUMAN	YBX3	Y-box-binding protein 3	446496000	112646000	576707000	51020300	-1.98685	-3.4987	-1.7579	-3.08909	-2.15172	-2.68818	0.00137215	0.000661702
P17096	HMGA1_HUMAN	HMGA1	High mobility group protein HMG-I/HMG-Y	914177000	789584000	1171370000	195220000	-0.211381	-2.58502	0.0175676	-2.17542	-0.111455	-1.37325	0.292006	1.97464e-05
P17174	AATC_HUMAN	GOT1	Aspartate aminotransferase, cytoplasmic	85295600	17847700	53029200	13329400	-2.25673	-1.99218	-2.02778	-1.58257	-1.10838	-0.824393	0.0044538	0.00016483
P17301	ITA2_HUMAN	ITGA2	Integrin alpha-2	118524000	87019400	139459000	35010300	-0.44577	-1.99399	-0.216822	-1.58438	-0.0976093	-0.854624	0.546716	0.000118212
P17480	UBF1_HUMAN	UBTF	Nucleolar transcription factor 1	207318000	97475500	111721000	67920800	-1.08873	-0.717975	-0.859786	-0.30837	-0.0673315	0.117234	0.84293	0.566951
P17568	NDUB7_HUMAN	NDUFB7	NADH dehydrogenase [ubiquinone] 1 beta subcomplex subunit 7	1736760	1716460	1043110	3340080	-0.0169622	1.67899	0.211986	2.0886	0.464181	1.72581	8.34357e-06	7.00554e-05
P17612	KAPCA_HUMAN	PRKACA	cAMP-dependent protein kinase catalytic subunit alpha	75696600	54774800	26645500	17061700	-0.466716	-0.643131	-0.237768	-0.233525	NA
P17655	CAN2_HUMAN	CAPN2	Calpain-2 catalytic subunit	32296100	19932100	85211200	31053500	-0.696266	-1.45629	-0.467318	-1.04668	0.135637	-1.30952	0.663557	2.04135e-06
P17706	PTN2_HUMAN	PTPN2	Tyrosine-protein phosphatase non-receptor type 2	7006550	3731450	6723020	2162750	-0.908968	-1.63624	-0.68002	-1.22664	-0.958034	-0.500691	0.116815	0.171822
P17812	PYRG1_HUMAN	CTPS1	CTP synthase 1	99754600	83738100	138205000	105300000	-0.252499	-0.392304	-0.0235509	0.0173006	0.797973	-0.363031	0.00810871	0.0805186
P17844	DDX5_HUMAN	DDX5	Probable ATP-dependent RNA helicase DDX5	448644000	528448000	432918000	284567000	0.23619	-0.605325	0.465139	-0.19572	5.69551	-1.47032	0.0223071	0.05659
P17858	PFKAL_HUMAN	PFKL	ATP-dependent 6-phosphofructokinase, liver type	65544900	23157900	28159200	32319400	-1.50098	0.198794	-1.27203	0.608399	0.283241	0.729325	0.0844318	0.00422621
P17931	LEG3_HUMAN	LGALS3	Galectin-3	48964500	103683000	78780500	52827100	1.08237	-0.57656	1.31132	-0.166955	2.46891	0.382222	0.000373212	0.0250741
P17980	PRS6A_HUMAN	PSMC3	26S proteasome regulatory subunit 6A	92013400	97262000	108038000	67392400	0.0800323	-0.680881	0.308981	-0.271276	1.02042	0.0935026	0.00217728	0.00837982
P17987	TCPA_HUMAN	TCP1	T-complex protein 1 subunit alpha	157076000	171245000	251376000	132910000	0.124599	-0.919397	0.353547	-0.509792	2.02813	-0.598156	2.81113e-05	0.00325108
P18031	PTN1_HUMAN	PTPN1	Tyrosine-protein phosphatase non-receptor type 1	35698200	50784400	82258700	82186800	0.508534	-0.00126157	0.737482	0.408343	0.513625	0.119269	0.0861207	0.138981
P18074	ERCC2_HUMAN	ERCC2	General transcription and DNA repair factor IIH helicase subunit XPD	2768660	5168330	5249410	7488830	0.90051	0.512585	1.12946	0.92219	0.545723	0.240647	0.0745249	0.0186095
P18084	ITB5_HUMAN	ITGB5	Integrin beta-5	25252500	7583580	5512880	5826060	-1.73548	0.0797144	-1.50653	0.489319	-0.585383	0.618529	0.0756208	0.000215569
P18085	ARF4_HUMAN	ARF4	ADP-ribosylation factor 4	246682000	259693000	465346000	632678000	0.0741547	0.443168	0.303103	0.852773	0.860386	1.58972	0.15504	5.0204e-06
P18124	RL7_HUMAN	RPL7	Large ribosomal subunit protein uL30	394601000	371967000	479277000	362015000	-0.08522	-0.40481	0.143728	0.00479477	-1.46569	-0.837664	0.000312652	0.00435536
P18206	VINC_HUMAN	VCL	Vinculin	241548000	49114200	475777000	63708800	-2.2981	-2.90072	-2.06915	-2.49112	-2.02165	-1.77871	0.00287001	1.57952e-05
P18564	ITB6_HUMAN	ITGB6	Integrin beta-6	26893900	3601390	50120500	29726500	-2.90065	-0.753651	-2.6717	-0.344046	-0.155033	-0.469306	0.419951	0.178761
P18583	SON_HUMAN	SON	Protein SON	50963200	32494900	33672600	21125500	-0.649243	-0.67259	-0.420294	-0.262985	0.177636	-0.0193411	0.0676714	0.653658
P18615	NELFE_HUMAN	NELFE	Negative elongation factor E	7842220	3848730	14479900	2314840	-1.02688	-2.64507	-0.797931	-2.23546	0.39305	-0.841607	0.00247821	0.00254923
P18669	PGAM1_HUMAN	PGAM1	Phosphoglycerate mutase 1	646098000	124808000	824135000	142588000	-2.37204	-2.53103	-2.14309	-2.12142	-3.66951	-1.62398	6.72039e-05	5.35059e-05
P18754	RCC1_HUMAN	RCC1	Regulator of chromosome condensation	78016900	65257100	110452000	81843300	-0.257652	-0.432483	-0.0287035	-0.0228783	-0.594713	0.150672	0.00373567	0.00593213
P18827	SDC1_HUMAN	SDC1	Syndecan-1	466202	133270	640363	30504700	-1.8066	5.574	-1.57765	5.9836	-1.97828	0.598614	0.00660831	0.136864
P18858	DNLI1_HUMAN	LIG1	DNA ligase 1	15170800	8655350	7414180	5274710	-0.809633	-0.491195	-0.580685	-0.0815904	-0.40297	-0.888352	0.219206	0.00491961
P18859	ATP5J_HUMAN	ATP5PF	ATP synthase-coupling factor 6, mitochondrial	62304700	20568300	170939000	176410000	-1.59892	0.0454508	-1.36997	0.455056	-1.22893	1.11751	0.00624936	0.00254044
P18887	XRCC1_HUMAN	XRCC1	DNA repair protein XRCC1	1674070	2746790	881110	2394070	0.714387	1.44207	0.943335	1.85168	-0.72415	-1.08455	0.000575032	0.000341584
P19012	K1C15_HUMAN	KRT15	Keratin, type I cytoskeletal 15	1381090000	1326280000	301407000	385068000	-0.058422	0.3534	0.170526	0.763005	0.837356	-0.451501	0.0467409	0.555487
P19174	PLCG1_HUMAN	PLCG1	1-phosphatidylinositol 4,5-bisphosphate phosphodiesterase gamma-1	3464630	6971500	8135420	5642370	1.00877	-0.527916	1.23772	-0.118311	-0.231675	-0.742526	0.337922	0.00328471
P19338	NUCL_HUMAN	NCL	Nucleolin	1404240000	995476000	1126220000	352333000	-0.496331	-1.67648	-0.267383	-1.26687	0.71633	-0.77461	0.00111579	0.00104535
P19367	HXK1_HUMAN	HK1	Hexokinase-1	51564400	89130000	38353700	183501000	0.789536	2.25835	1.01848	2.66796	1.82211	2.05824	5.08687e-05	1.20749e-05
P19387	RPB3_HUMAN	POLR2C	DNA-directed RNA polymerase II subunit RPB3	33336000	41353200	30966000	29348800	0.310918	-0.0773835	0.539866	0.332221	-0.488834	-0.429557	0.435414	0.25727
P19388	RPAB1_HUMAN	POLR2E	DNA-directed RNA polymerases I, II, and III subunit RPABC1	33436300	26136200	26844900	23128100	-0.355366	-0.215001	-0.126417	0.194604	2.27141	0.450576	2.21679e-05	0.000506649
P19404	NDUV2_HUMAN	NDUFV2	NADH dehydrogenase [ubiquinone] flavoprotein 2, mitochondrial	47538900	36207500	47858600	60304200	-0.39282	0.33348	-0.163872	0.743085	-0.54968	0.740636	0.0509825	0.00131933
P19447	ERCC3_HUMAN	ERCC3	General transcription and DNA repair factor IIH helicase/translocase subunit XPB	4299430	7752570	3241630	7471500	0.850529	1.20468	1.07948	1.61428	0.849351	0.315702	0.000871572	0.00678516
P19525	E2AK2_HUMAN	EIF2AK2	Interferon-induced, double-stranded RNA-activated protein kinase	48144800	64829100	55752400	76299200	0.429262	0.452634	0.65821	0.862239	0.770296	0.739739	0.0179527	0.00472238
P19623	SPEE_HUMAN	SRM	Spermidine synthase	85149200	32166900	121662000	38314600	-1.40442	-1.66691	-1.17547	-1.25731	-0.228537	-1.18333	0.070185	0.000272644
P19784	CSK22_HUMAN	CSNK2A2	Casein kinase II subunit alpha'	69544500	81794300	203653000	184439000	0.234064	-0.142969	0.463012	0.266636	-0.301902	-0.271518	0.0838691	0.0640151
P19838	NFKB1_HUMAN	NFKB1	Nuclear factor NF-kappa-B p105 subunit	20822200	6185580	32889400	18337000	-1.75114	-0.842865	-1.52219	-0.43326	-0.427239	-0.0355235	0.217604	0.766809
P20020	AT2B1_HUMAN	ATP2B1	Plasma membrane calcium-transporting ATPase 1	16089400	9226720	3887110	4063750	-0.802221	0.0641137	-0.573272	0.473719	0.415254	0.165854	0.16256	0.176409
P20042	IF2B_HUMAN	EIF2S2	Eukaryotic translation initiation factor 2 subunit 2	441712000	192576000	448975000	102155000	-1.19768	-2.13588	-0.96873	-1.72627	-1.41562	-1.63476	0.000762925	6.75119e-05
P20073	ANXA7_HUMAN	ANXA7	Annexin A7	143724000	102641000	196584000	180429000	-0.485694	-0.123715	-0.256746	0.28589	-0.853962	0.347512	0.00549165	0.000701056
P20226	TBP_HUMAN	TBP	TATA-box-binding protein	2990000	6028680	4866220	7363410	1.0117	0.597572	1.24064	1.00718	NA
P20290	BTF3_HUMAN	BTF3	Transcription factor BTF3	94940300	6570360	113984000	5498070	-3.85298	-4.37376	-3.62403	-3.96416	-3.24897	-1.81022	0.000444653	5.91786e-07
P20337	RAB3B_HUMAN	RAB3B	Ras-related protein Rab-3B	16543300	7796110	34042500	5271140	-1.08542	-2.69115	-0.856472	-2.28155	-0.745623	-0.816196	0.00729853	0.000350732
P20338	RAB4A_HUMAN	RAB4A	Ras-related protein Rab-4A	24939000	17745400	45658800	35987400	-0.490959	-0.343401	-0.26201	0.0662039	-0.53354	-0.0358038	0.393788	0.794927
P20339	RAB5A_HUMAN	RAB5A	Ras-related protein Rab-5A	266978000	337744000	383755000	294509000	0.339209	-0.381874	0.568158	0.0277312	0.0208933	0.375771	0.869388	0.0215883
P20340	RAB6A_HUMAN	RAB6A	Ras-related protein Rab-6A	100473000	286593000	197809000	191476000	1.5122	-0.0469445	1.74114	0.362661	0.0130956	0.715175	0.850368	0.000753366
P20585	MSH3_HUMAN	MSH3	DNA mismatch repair protein Msh3	25380900	28993500	9187490	13710400	0.191986	0.577528	0.420935	0.987133	-0.287641	-0.0967468	0.276414	0.757437
P20618	PSB1_HUMAN	PSMB1	Proteasome subunit beta type-1	36317300	20621400	66971800	24191100	-0.816515	-1.46908	-0.587566	-1.05947	-1.91975	-1.13351	0.000486401	0.00053413
P20645	MPRD_HUMAN	M6PR	Cation-dependent mannose-6-phosphate receptor	38605500	51173200	40496600	49964500	0.406582	0.303103	0.63553	0.712708	-0.166217	1.06603	0.414456	0.00331565
P20648	ATP4A_HUMAN	ATP4A	Potassium-transporting ATPase alpha chain 1	45815600	28598300	368668	1119890	-0.67991	1.60296	-0.450961	2.01257	NA
P20674	COX5A_HUMAN	COX5A	Cytochrome c oxidase subunit 5A, mitochondrial	92691100	60826700	266044000	370298000	-0.607726	0.477022	-0.378778	0.886627	-0.917765	1.1641	0.00112462	0.00148426
P20700	LMNB1_HUMAN	LMNB1	Lamin-B1	198417000	142555000	133727000	93996300	-0.477017	-0.508615	-0.248069	-0.0990099	-1.54532	-0.0363485	0.00186354	0.709009
P20810	ICAL_HUMAN	CAST	Calpastatin	171844000	17314200	96016900	8651450	-3.31107	-3.47227	-3.08212	-3.06267	-2.57022	-1.9016	6.76297e-05	0.000428433
P20839	IMDH1_HUMAN	IMPDH1	Inosine-5'-monophosphate dehydrogenase 1	19189800	8662740	36317100	13097400	-1.14744	-1.47137	-0.918496	-1.06176	-1.33549	-0.286336	0.0104946	0.130688
P20936	RASA1_HUMAN	RASA1	Ras GTPase-activating protein 1	22178600	13078500	12831100	7823400	-0.761971	-0.713777	-0.533023	-0.304172	-0.766102	-0.682601	0.00409367	0.000538192
P21127	CD11B_HUMAN	CDK11B	Cyclin-dependent kinase 11B	13134700	34569600	20548700	39898200	1.39612	0.957277	1.62507	1.36688	0.576953	-0.295084	0.0521328	0.223176
P21281	VATB2_HUMAN	ATP6V1B2	V-type proton ATPase subunit B, brain isoform	88356700	58786200	23081000	16834900	-0.587862	-0.455251	-0.358914	-0.0456456	-0.280162	-0.333173	0.0350504	0.00288141
P21283	VATC1_HUMAN	ATP6V1C1	V-type proton ATPase subunit C 1	53069500	54520900	22931800	21828900	0.0389264	-0.0711102	0.267875	0.338495	1.41586	-0.564217	3.84943e-05	0.00100812
P21291	CSRP1_HUMAN	CSRP1	Cysteine and glycine-rich protein 1	319627000	34955900	59671700	17432900	-3.19278	-1.77523	-2.96383	-1.36563	-1.3876	-1.05907	0.0177905	0.0107403
P21333	FLNA_HUMAN	FLNA	Filamin-A	385329000	264713000	1068120000	190486000	-0.541662	-2.48732	-0.312713	-2.07771	-0.467965	-1.61157	0.0431964	0.00104094
P21399	ACOHC_HUMAN	ACO1	Cytoplasmic aconitate hydratase	114747000	51473800	85040500	47213900	-1.15655	-0.848938	-0.927598	-0.439333	-1.17358	-0.0237773	0.000303944	0.483735
P21796	VDAC1_HUMAN	VDAC1	Non-selective voltage-gated ion channel VDAC1	345067000	827533000	317919000	945160000	1.26194	1.5719	1.49089	1.9815	0.246576	2.13579	0.0375725	1.31724e-05
P21912	SDHB_HUMAN	SDHB	Succinate dehydrogenase [ubiquinone] iron-sulfur subunit, mitochondrial	22854100	65931500	28626600	137851000	1.52851	2.26768	1.75746	2.67729	1.32035	2.91538	0.00408207	1.67882e-05
P21926	CD9_HUMAN	CD9	CD9 antigen	250731000	284651000	107983000	128979000	0.183054	0.256332	0.412002	0.665937	-1.24461	1.08064	0.00794236	0.00089578
P21964	COMT_HUMAN	COMT	Catechol O-methyltransferase	71354100	72372000	180792000	171703000	0.0204353	-0.0744156	0.249384	0.335189	-0.171173	0.649309	0.435998	0.00256273
P21980	TGM2_HUMAN	TGM2	Protein-glutamine gamma-glutamyltransferase 2	1054490000	501038000	701221000	302066000	-1.07355	-1.21501	-0.844605	-0.8054	-0.999398	-0.528421	1.51294e-05	5.13271e-06
P22033	MUTA_HUMAN	MMUT	Methylmalonyl-CoA mutase, mitochondrial	6669460	13086700	20209900	41670000	0.972459	1.04395	1.20141	1.45355	1.18491	1.53036	0.000267629	7.44825e-05
P22059	OSBP1_HUMAN	OSBP	Oxysterol-binding protein 1	63134700	38716500	74160600	36881700	-0.705485	-1.00775	-0.476536	-0.598143	-0.897912	-1.02542	0.00238942	0.000856306
P22061	PIMT_HUMAN	PCMT1	Protein-L-isoaspartate(D-aspartate) O-methyltransferase	102392000	59235300	84249300	32087800	-0.789574	-1.39264	-0.560626	-0.983035	0.114148	-0.781694	0.760116	0.00167315
P22102	PUR2_HUMAN	GART	Trifunctional purine biosynthetic protein adenosine-3	177698000	87721800	180806000	85530600	-1.01842	-1.07993	-0.789472	-0.670325	-0.830826	-0.853161	0.000134879	1.11556e-05
P22223	CADH3_HUMAN	CDH3	Cadherin-3	14831700	5839220	3244220	2937820	-1.34484	-0.143126	-1.11589	0.266479	NA
P22234	PUR6_HUMAN	PAICS	Bifunctional phosphoribosylaminoimidazole carboxylase/phosphoribosylaminoimidazole succinocarboxamide synthetase	338718000	95374500	358062000	92290000	-1.82841	-1.95596	-1.59946	-1.54636	-0.810189	-1.09104	0.208106	0.00419561
P22307	SCP2_HUMAN	SCP2	Sterol carrier protein 2	106330000	179109000	99054600	238176000	0.752289	1.26573	0.981237	1.67534	2.26762	1.79682	0.000126166	0.000155172
P22314	UBA1_HUMAN	UBA1	Ubiquitin-like modifier-activating enzyme 1	303464000	197044000	281663000	113039000	-0.623008	-1.31715	-0.394059	-0.907544	-1.0499	-0.200855	5.52023e-05	0.0133457
P22392	NDKB_HUMAN	NME2	Nucleoside diphosphate kinase B	1624180000	238496000	738553000	197567000	-2.76767	-1.90236	-2.53873	-1.49275	NA
P22570	ADRO_HUMAN	FDXR	NADPH:adrenodoxin oxidoreductase, mitochondrial	25931300	19220900	5526410	7793420	-0.432019	0.495914	-0.20307	0.905519	1.54179	0.692973	0.00304967	0.00965377
P22670	RFX1_HUMAN	RFX1	MHC class II regulatory factor RFX1	2818360	1610470	1936320	808955	-0.807374	-1.25919	-0.578426	-0.849581	0.923487	-0.433498	0.191807	0.240759
P22681	CBL_HUMAN	CBL	E3 ubiquitin-protein ligase CBL	12356500	9498640	16123700	5067140	-0.379477	-1.66994	-0.150529	-1.26033	-0.357919	-1.41365	0.290742	0.000279776
P22695	QCR2_HUMAN	UQCRC2	Cytochrome b-c1 complex subunit 2, mitochondrial	98619200	156708000	128926000	419163000	0.668138	1.70097	0.897087	2.11057	0.737556	2.16123	0.0172167	5.70191e-06
P23193	TCEA1_HUMAN	TCEA1	Transcription elongation factor A protein 1	55418400	24559300	82788200	20154700	-1.1741	-2.03831	-0.945147	-1.6287	0.187247	-0.478424	0.475167	0.0342186
P23229	ITA6_HUMAN	ITGA6	Integrin alpha-6	36345700	25439600	27577000	12290500	-0.514709	-1.16592	-0.28576	-0.756317	0.0318857	-0.0814576	0.887614	0.341488
P23246	SFPQ_HUMAN	SFPQ	Splicing factor, proline- and glutamine-rich	340365000	175633000	380228000	165659000	-0.954519	-1.19865	-0.72557	-0.789043	1.23467	-1.33429	0.0179301	0.00255686
P23258	TBG1_HUMAN	TUBG1	Tubulin gamma-1 chain	16373000	23792000	9455430	8608210	0.539158	-0.13543	0.768106	0.274175	-0.661769	1.41021	0.485739	0.44075
P23284	PPIB_HUMAN	PPIB	Peptidyl-prolyl cis-trans isomerase B	805330000	737149000	666490000	1199040000	-0.127624	0.847225	0.101325	1.25683	-0.47264	1.55625	0.0332995	1.69295e-05
P23297	S10A1_HUMAN	S100A1	Protein S100-A1	32906200	5033400	42411300	5474770	-2.70875	-2.95358	-2.47981	-2.54397	NA
P23368	MAOM_HUMAN	ME2	NAD-dependent malic enzyme, mitochondrial	29519800	47048200	55423800	37986900	0.672457	-0.545004	0.901405	-0.135399	1.47696	0.381634	6.07416e-05	0.000151145
P23381	SYWC_HUMAN	WARS1	Tryptophan--tRNA ligase, cytoplasmic	126944000	70365000	265155000	86232000	-0.851262	-1.62054	-0.622314	-1.21094	-0.877473	-0.840762	0.00137104	1.02197e-05
P23396	RS3_HUMAN	RPS3	Small ribosomal subunit protein uS3	427076000	297970000	602131000	423523000	-0.519326	-0.507637	-0.290377	-0.0980321	NA
P23497	SP100_HUMAN	SP100	Nuclear autoantigen Sp-100	386598000	82176100	384413000	59204500	-2.23404	-2.69888	-2.0051	-2.28927	-1.33534	-0.782419	0.00323857	0.0248606
P23526	SAHH_HUMAN	AHCY	Adenosylhomocysteinase	583657000	196430000	619510000	211068000	-1.57111	-1.55342	-1.34216	-1.14381	2.38807	-0.752099	0.000210102	0.00412135
P23528	COF1_HUMAN	CFL1	Cofilin-1	2316920000	1517900000	1763530000	488912000	-0.610131	-1.85082	-0.381183	-1.44121	-0.328054	-0.819022	0.000841948	0.00134949
P23588	IF4B_HUMAN	EIF4B	Eukaryotic translation initiation factor 4B	82549900	21078400	179335000	18954600	-1.9695	-3.24204	-1.74055	-2.83243	-2.50593	-2.52328	4.04983e-05	0.000289002
P23634	AT2B4_HUMAN	ATP2B4	Plasma membrane calcium-transporting ATPase 4	69763000	41974800	9758270	8777730	-0.732939	-0.152778	-0.50399	0.256827	-0.378793	0.391354	0.013025	0.114634
P23786	CPT2_HUMAN	CPT2	Carnitine O-palmitoyltransferase 2, mitochondrial	11114900	16197600	18091700	53665900	0.543285	1.56868	0.772233	1.97828	0.912905	2.48793	0.0185228	1.51072e-05
P23919	KTHY_HUMAN	DTYMK	Thymidylate kinase	195936000	247058000	48919100	42404900	0.334467	-0.206167	0.563416	0.203438	2.87771	0.443252	1.91022e-05	0.0527758
P23921	RIR1_HUMAN	RRM1	Ribonucleoside-diphosphate reductase large subunit	20054000	5565630	12096600	6107640	-1.84927	-0.985915	-1.62032	-0.57631	-1.55108	-0.195064	0.000201287	0.0114773
P24311	COX7B_HUMAN	COX7B	Cytochrome c oxidase subunit 7B, mitochondrial	33595300	7175140	32353000	29872500	-2.22718	-0.115082	-1.99823	0.294523	NA
P24390	ERD21_HUMAN	KDELR1	ER lumen protein-retaining receptor 1	11392300	37107300	11817500	36381600	1.70364	1.62228	1.93259	2.03189	NA
P24534	EF1B_HUMAN	EEF1B2	Elongation factor 1-beta	680633000	296835000	638494000	81207100	-1.19722	-2.975	-0.968268	-2.56539	-1.44774	-1.67974	0.00323505	0.0141648
P24539	AT5F1_HUMAN	ATP5PB	ATP synthase F(0) complex subunit B1, mitochondrial	45157400	114836000	90123300	250046000	1.34654	1.47222	1.57549	1.88183	0.9352	1.65823	0.00616953	0.000171525
P24666	PPAC_HUMAN	ACP1	Low molecular weight phosphotyrosine protein phosphatase	165120000	70179100	186958000	76548900	-1.2344	-1.28826	-1.00545	-0.878656	-1.52621	-1.54266	0.0142854	0.0222957
P24752	THIL_HUMAN	ACAT1	Acetyl-CoA acetyltransferase, mitochondrial	167137000	125233000	67384200	130963000	-0.416416	0.958677	-0.187468	1.36828	0.0200201	1.55998	0.863529	1.96502e-05
P24844	MYL9_HUMAN	MYL9	Myosin regulatory light polypeptide 9	308702000	174947000	589427000	212375000	-0.819297	-1.4727	-0.590349	-1.06309	1.12819	2.20767	0.526084	0.296573
P24928	RPB1_HUMAN	POLR2A	DNA-directed RNA polymerase II subunit RPB1	9728680	9169880	9777470	7101620	-0.0853412	-0.461313	0.143607	-0.051708	0.0941232	-0.0287675	0.429163	0.12544
P24941	CDK2_HUMAN	CDK2	Cyclin-dependent kinase 2	26780700	25748600	20973600	33326300	-0.0566997	0.668087	0.172249	1.07769	-0.296336	0.0351282	0.0417133	0.384878
P25205	MCM3_HUMAN	MCM3	DNA replication licensing factor MCM3	76064200	30020800	54314100	62940300	-1.34126	0.212657	-1.11231	0.622262	-1.57717	0.32041	2.79222e-06	0.00209839
P25208	NFYB_HUMAN	NFYB	Nuclear transcription factor Y subunit beta	27920900	12098000	20315000	3898700	-1.20658	-2.38148	-0.977629	-1.97188	-0.0429545	-0.934379	0.886393	0.0412989
P25325	THTM_HUMAN	MPST	3-mercaptopyruvate sulfurtransferase	16706500	4774740	18012700	8394190	-1.80692	-1.10155	-1.57797	-0.691946	0.700787	0.309	0.173169	0.0103943
P25440	BRD2_HUMAN	BRD2	Bromodomain-containing protein 2	916809	362334	733385	185707	-1.3393	-1.98154	-1.11035	-1.57194	-0.283233	-0.387493	0.195654	0.0270329
P25445	TNR6_HUMAN	FAS	Tumor necrosis factor receptor superfamily member 6	10175200	13190600	11491200	21084300	0.374453	0.87564	0.603401	1.28524	0.891896	1.35869	0.00202481	0.000230983
P25490	TYY1_HUMAN	YY1	Transcriptional repressor protein YY1	30899200	28974700	17821500	15832700	-0.0927758	-0.170711	0.136173	0.238894	0.423383	-0.409433	0.0780714	0.159694
P25685	DNJB1_HUMAN	DNAJB1	DnaJ homolog subfamily B member 1	134749000	116763000	96496000	24568400	-0.206691	-1.97367	0.0222569	-1.56406	NA
P25705	ATPA_HUMAN	ATP5F1A	ATP synthase subunit alpha, mitochondrial	311773000	733134000	434420000	967191000	1.23358	1.15471	1.46253	1.56432	2.35682	1.61201	0.000408035	0.000650278
P25786	PSA1_HUMAN	PSMA1	Proteasome subunit alpha type-1	41816900	29903400	124398000	35553500	-0.483777	-1.8069	-0.254828	-1.39729	-0.602967	-1.17794	0.0127439	0.0058329
P25787	PSA2_HUMAN	PSMA2	Proteasome subunit alpha type-2	20208800	23916500	75191800	19679700	0.243023	-1.93387	0.471971	-1.52426	-2.103	-1.23548	0.000226459	0.00335091
P25788	PSA3_HUMAN	PSMA3	Proteasome subunit alpha type-3	45931100	41675100	109737000	28043500	-0.140286	-1.96831	0.0886626	-1.55871	-1.82484	-1.1844	0.000464556	0.0050895
P25789	PSA4_HUMAN	PSMA4	Proteasome subunit alpha type-4	60639700	41399800	116645000	26679000	-0.550639	-2.12835	-0.32169	-1.71874	-2.34006	-1.82894	3.70133e-05	0.0011723
P26006	ITA3_HUMAN	ITGA3	Integrin alpha-3	51908200	89211400	54658300	26720600	0.781266	-1.03249	1.01021	-0.622883	-0.260983	-0.0561152	0.224847	0.744147
P26038	MOES_HUMAN	MSN	Moesin	602873000	191101000	1887830000	342059000	-1.65752	-2.46441	-1.42857	-2.05481	-1.74674	-2.01702	0.000179201	7.84667e-06
P26196	DDX6_HUMAN	DDX6	Probable ATP-dependent RNA helicase DDX6	82607000	46411200	50901600	40144800	-0.831791	-0.342498	-0.602843	0.0671071	-1.5722	-1.06813	0.00123623	0.004918
P26232	CTNA2_HUMAN	CTNNA2	Catenin alpha-2	47118000	18331000	25300800	9443210	-1.36199	-1.42183	-1.13304	-1.01223	NA
P26358	DNMT1_HUMAN	DNMT1	DNA (cytosine-5)-methyltransferase 1	63231600	39857600	33488100	35244800	-0.665791	0.0737619	-0.436843	0.483367	-0.99073	-0.850012	0.00196069	5.14759e-06
P26373	RL13_HUMAN	RPL13	Large ribosomal subunit protein eL13	128736000	260644000	585983000	212917000	1.01767	-1.46057	1.24661	-1.05096	-0.166634	-1.37156	0.169512	0.000429893
P26440	IVD_HUMAN	IVD	Isovaleryl-CoA dehydrogenase, mitochondrial	69494100	58803700	17371500	35632200	-0.240984	1.03646	-0.0120352	1.44606	1.25603	1.06872	0.000380682	0.000617834
P26583	HMGB2_HUMAN	HMGB2	High mobility group protein B2	216356000	82201600	213429000	65322900	-1.39617	-1.7081	-1.16722	-1.29849	0.963734	-0.617411	0.0251312	0.031035
P26599	PTBP1_HUMAN	PTBP1	Polypyrimidine tract-binding protein 1	502867000	274566000	395231000	148703000	-0.873024	-1.41026	-0.644076	-1.00066	1.33842	-0.428846	1.47651e-05	0.000182604
P26639	SYTC_HUMAN	TARS1	Threonine--tRNA ligase 1, cytoplasmic	95146500	25138200	172059000	69969500	-1.92027	-1.29811	-1.69132	-0.8885	0.633044	-0.957	0.221219	3.96613e-05
P26640	SYVC_HUMAN	VARS1	Valine--tRNA ligase	33694200	27929600	31345900	20413700	-0.270705	-0.618739	-0.041757	-0.209134	1.8163	-0.588264	0.00057871	0.0102596
P26641	EF1G_HUMAN	EEF1G	Elongation factor 1-gamma	334921000	499500000	850441000	271063000	0.576664	-1.64958	0.805612	-1.23998	3.33136	0.0805934	0.0164455	0.701316
P26885	FKBP2_HUMAN	FKBP2	Peptidyl-prolyl cis-trans isomerase FKBP2	155149000	138258000	184506000	433879000	-0.166291	1.23363	0.0626569	1.64323	NA
P27144	KAD4_HUMAN	AK4	Adenylate kinase 4, mitochondrial	31413500	125178000	74642600	104620000	1.99452	0.487088	2.22347	0.896693	3.00129	0.738851	0.00120086	7.31096e-05
P27348	1433T_HUMAN	YWHAQ	14-3-3 protein theta	1212420000	463117000	815655000	143481000	-1.38844	-2.5071	-1.15949	-2.09749	-1.75147	-0.714045	2.281e-05	0.00379244
P27361	MK03_HUMAN	MAPK3	Mitogen-activated protein kinase 3	89368400	35368000	46100300	45037900	-1.33732	-0.0336366	-1.10837	0.375968	-1.36024	-0.61939	0.00200992	0.00161745
P27448	MARK3_HUMAN	MARK3	MAP/microtubule affinity-regulating kinase 3	4726670	6674610	3926060	4492890	0.497859	0.194562	0.726808	0.604167	2.08059	-0.956813	0.00700363	0.0158385
P27482	CALL3_HUMAN	CALML3	Calmodulin-like protein 3	1536900000	93921900	1441980000	354020000	-4.03242	-2.02615	-3.80347	-1.61654	-6.39261	-1.4919	0.000244227	0.00451276
P27635	RL10_HUMAN	RPL10	Large ribosomal subunit protein uL16	380050000	183738000	261607000	216670000	-1.04854	-0.271902	-0.819591	0.137703	-0.446152	0.00047244	0.00456768	0.990946
P27694	RFA1_HUMAN	RPA1	Replication protein A 70 kDa DNA-binding subunit	38752100	46434700	81725000	53438000	0.260929	-0.612911	0.489877	-0.203306	-0.0641638	0.052653	0.719161	0.412666
P27695	APEX1_HUMAN	APEX1	DNA repair nuclease/redox regulator APEX1	257525000	71620000	379159000	82967300	-1.84628	-2.19219	-1.61733	-1.78258	-1.95406	-0.939951	0.000231832	0.0046088
P27707	DCK_HUMAN	DCK	Deoxycytidine kinase	19235800	11045500	4798920	2798740	-0.800335	-0.777932	-0.571387	-0.368327	0.838757	0.644811	0.000197842	0.00549838
P27708	PYR1_HUMAN	CAD	Multifunctional protein CAD	96578200	92945000	102104000	91711900	-0.0553203	-0.154859	0.173628	0.254746	1.00754	0.210151	0.0143219	0.0823707
P27797	CALR_HUMAN	CALR	Calreticulin	832038000	1490020000	723040000	1937610000	0.84061	1.42213	1.06956	1.83174	0.685458	1.74665	0.161971	0.000167647
P27816	MAP4_HUMAN	MAP4	Microtubule-associated protein 4	121857000	21494100	142582000	13985100	-2.50318	-3.34983	-2.27423	-2.94022	-2.55813	-1.56626	2.22598e-05	1.46394e-05
P27824	CALX_HUMAN	CANX	Calnexin	699048000	887038000	448277000	1005750000	0.343604	1.16581	0.572553	1.57541	-0.693469	0.996927	0.0283808	0.00489722
P28066	PSA5_HUMAN	PSMA5	Proteasome subunit alpha type-5	63329000	76179600	166506000	78886000	0.266538	-1.07773	0.495487	-0.668128	-1.34293	-0.52933	0.00065444	0.00734153
P28070	PSB4_HUMAN	PSMB4	Proteasome subunit beta type-4	38459300	28041500	109778000	28131700	-0.455769	-1.96432	-0.226821	-1.55472	-2.48849	-1.49279	3.77827e-07	0.000115938
P28072	PSB6_HUMAN	PSMB6	Proteasome subunit beta type-6	22020100	21971800	83479500	27498300	-0.00316796	-1.60208	0.22578	-1.19247	-2.62146	-1.65639	3.98388e-05	0.000267969
P28074	PSB5_HUMAN	PSMB5	Proteasome subunit beta type-5	8977230	7824530	32447400	9315530	-0.198266	-1.80039	0.0306821	-1.39079	-2.15304	-1.47728	1.09815e-05	0.00260936
P28288	ABCD3_HUMAN	ABCD3	ATP-binding cassette sub-family D member 3	60124500	118229000	51083300	157485000	0.975559	1.62429	1.20451	2.0339	2.07007	1.91699	0.000290112	2.57752e-05
P28290	ITPI2_HUMAN	ITPRID2	Protein ITPRID2	777329	1086210	3279760	2367900	0.482706	-0.469982	0.711654	-0.0603771	-0.502268	-0.162874	0.000184857	0.0867963
P28331	NDUS1_HUMAN	NDUFS1	NADH-ubiquinone oxidoreductase 75 kDa subunit, mitochondrial	44656300	67184500	45375600	111252000	0.589265	1.29384	0.818213	1.70345	0.733384	1.51685	0.0249038	0.000206077
P28340	DPOD1_HUMAN	POLD1	DNA polymerase delta catalytic subunit	124879000	142359000	46637200	69981200	0.189003	0.585486	0.417951	0.995091	0.180941	0.34424	0.0871472	0.00244295
P28370	SMCA1_HUMAN	SMARCA1	Probable global transcription activator SNF2L1	2388860	2355220	1947000	1409470	-0.0204605	-0.4661	0.208488	-0.0564951	-0.114672	0.416331	0.18532	0.0312784
P28482	MK01_HUMAN	MAPK1	Mitogen-activated protein kinase 1	130679000	38395400	98235500	35920700	-1.76702	-1.45143	-1.53807	-1.04182	NA
P28676	GRAN_HUMAN	GCA	Grancalcin	35659900	13364700	42234200	57246000	-1.41588	0.438763	-1.18693	0.848368	1.11822	0.69363	0.0106037	0.0016735
P28715	ERCC5_HUMAN	ERCC5	DNA excision repair protein ERCC-5	215830	632105	388582	589767	1.55027	0.601926	1.77922	1.01153	-0.818166	-0.522198	0.00947218	0.0247417
P28838	AMPL_HUMAN	LAP3	Cytosol aminopeptidase	52168900	61567400	36279800	56135100	0.238977	0.629737	0.467925	1.03934	-2.10541	-0.788528	2.08339e-05	0.000184651
P29034	S10A2_HUMAN	S100A2	Protein S100-A2	96084000	2523000	125596000	2428230	-5.25108	-5.69274	-5.02214	-5.28314	-2.52896	-4.45943	0.000390868	0.000607183
P29083	T2EA_HUMAN	GTF2E1	General transcription factor IIE subunit 1	2296270	1551510	3929080	1346920	-0.565619	-1.54453	-0.336671	-1.13492	0.422762	-0.640639	0.248544	0.00185589
P29084	T2EB_HUMAN	GTF2E2	Transcription initiation factor IIE subunit beta	4873690	3770550	8108520	2165500	-0.37024	-1.90474	-0.141291	-1.49513	1.82924	-0.770824	0.000420271	0.000662284
P29144	TPP2_HUMAN	TPP2	Tripeptidyl-peptidase 2	48004300	10830300	26491800	3723920	-2.14809	-2.83065	-1.91914	-2.42105	-0.236512	-1.12096	0.22323	6.02842e-06
P29317	EPHA2_HUMAN	EPHA2	Ephrin type-A receptor 2	10761900	21470100	64687500	46555300	0.996396	-0.474542	1.22534	-0.0649365	0.61335	-0.159751	0.00135443	0.172115
P29350	PTN6_HUMAN	PTPN6	Tyrosine-protein phosphatase non-receptor type 6	19623500	17459700	7921090	11515400	-0.168554	0.539794	0.0603947	0.949399	0.385022	0.395665	0.351685	0.00580594
P29353	SHC1_HUMAN	SHC1	SHC-transforming protein 1	9029700	1271460	9987020	1954590	-2.82819	-2.35319	-2.59924	-1.94358	-2.09825	-0.852218	0.000274044	0.00432955
P29372	3MG_HUMAN	MPG	DNA-3-methyladenine glycosylase	8907640	2483620	1523210	3621110	-1.8426	1.24932	-1.61365	1.65892	-1.03859	0.823544	0.0998684	0.0034741
P29401	TKT_HUMAN	TKT	Transketolase	234939000	64291800	311712000	156124000	-1.86958	-0.997521	-1.64063	-0.587916	-3.05266	-1.01039	0.000248451	0.0191105
P29558	RBMS1_HUMAN	RBMS1	RNA-binding motif, single-stranded-interacting protein 1	54334200	25244700	52892000	6742170	-1.10588	-2.97176	-0.876932	-2.56216	-0.669904	-1.10729	0.0150426	4.03234e-06
P29590	PML_HUMAN	PML	Protein PML	69665300	66265500	94450800	34633900	-0.0721823	-1.44738	0.156766	-1.03777	0.951486	-0.14771	0.00352289	0.443948
P29692	EF1D_HUMAN	EEF1D	Elongation factor 1-delta	583119000	387568000	967761000	131356000	-0.589341	-2.88117	-0.360393	-2.47156	-0.510873	-1.73588	0.0702009	7.31987e-09
P29966	MARCS_HUMAN	MARCKS	Myristoylated alanine-rich C-kinase substrate	375264000	41599500	244143000	36561300	-3.17327	-2.73934	-2.94432	-2.32973	-3.83916	-1.87967	2.39008e-05	0.000174537
P29992	GNA11_HUMAN	GNA11	Guanine nucleotide-binding protein subunit alpha-11	10383000	10713700	4842260	7532490	0.0452335	0.637446	0.274182	1.04705	1.41429	0.353313	0.000450064	0.0687833
P30038	AL4A1_HUMAN	ALDH4A1	Delta-1-pyrroline-5-carboxylate dehydrogenase, mitochondrial	22153600	23332800	32867300	22330300	0.0748183	-0.55765	0.303767	-0.148045	0.838727	0.355864	0.136168	0.000808701
P30041	PRDX6_HUMAN	PRDX6	Peroxiredoxin-6	816413000	181074000	1629970000	385158000	-2.17272	-2.08132	-1.94377	-1.67172	-2.46978	-1.68201	0.000110541	2.10356e-05
P30043	BLVRB_HUMAN	BLVRB	Flavin reductase (NADPH)	38967100	35591700	33611900	28295700	-0.130716	-0.248389	0.0982326	0.161216	0.367105	0.126425	0.0150236	0.13981
P30044	PRDX5_HUMAN	PRDX5	Peroxiredoxin-5, mitochondrial	578708000	397543000	220695000	277175000	-0.541725	0.328743	-0.312776	0.738348	0.202249	0.66831	0.339978	0.000694602
P30046	DOPD_HUMAN	DDT	D-dopachrome decarboxylase	28811900	13269700	89550200	24031500	-1.11853	-1.89777	-0.889581	-1.48816	NA
P30048	PRDX3_HUMAN	PRDX3	Thioredoxin-dependent peroxide reductase, mitochondrial	161453000	282892000	229155000	418810000	0.809137	0.869972	1.03809	1.27958	0.759389	1.41021	0.00141644	1.05872e-05
P30049	ATPD_HUMAN	ATP5F1D	ATP synthase subunit delta, mitochondrial	37732900	155498000	201518000	240408000	2.043	0.254576	2.27195	0.664181	5.81998	1.20812	0.0553158	7.31162e-05
P30050	RL12_HUMAN	RPL12	Large ribosomal subunit protein uL11	546041000	382782000	936862000	291471000	-0.512486	-1.68448	-0.283538	-1.27488	NA
P30084	ECHM_HUMAN	ECHS1	Enoyl-CoA hydratase, mitochondrial	79595700	69456400	86176400	61974200	-0.196583	-0.475625	0.0323655	-0.0660201	1.37033	1.30782	0.00140333	2.7611e-05
P30085	KCY_HUMAN	CMPK1	UMP-CMP kinase	25225500	50204100	101698000	54064100	0.992922	-0.911548	1.22187	-0.501943	-0.187855	0.705681	0.554429	0.0264259
P30086	PEBP1_HUMAN	PEBP1	Phosphatidylethanolamine-binding protein 1	269167000	24941200	844331000	107334000	-3.4319	-2.9757	-3.20295	-2.5661	-2.77244	-1.32195	5.85003e-05	8.71533e-05
P30101	PDIA3_HUMAN	PDIA3	Protein disulfide-isomerase A3	1418330000	1724890000	381180000	992264000	0.282311	1.38025	0.511259	1.78986	-0.277027	1.92898	0.0337031	3.77763e-05
P30153	2AAA_HUMAN	PPP2R1A	Serine/threonine-protein phosphatase 2A 65 kDa regulatory subunit A alpha isoform	332593000	251618000	223743000	130095000	-0.402523	-0.782277	-0.173574	-0.372672	-0.634688	-0.412308	0.00296471	0.395909
P30154	2AAB_HUMAN	PPP2R1B	Serine/threonine-protein phosphatase 2A 65 kDa regulatory subunit A beta isoform	71714200	85525600	76131100	43482600	0.254098	-0.808048	0.483046	-0.398443	1.88375	0.396316	0.00480883	0.00684231
P30405	PPIF_HUMAN	PPIF	Peptidyl-prolyl cis-trans isomerase F, mitochondrial	82422700	53135900	169351000	91121300	-0.633355	-0.894156	-0.404406	-0.484551	1.11283	0.201332	0.0741435	0.146428
P30419	NMT1_HUMAN	NMT1	Glycylpeptide N-tetradecanoyltransferase 1	76582000	50696200	63260400	46405400	-0.595128	-0.44701	-0.366179	-0.037405	-0.0774131	-0.472257	0.807859	0.172939
P30519	HMOX2_HUMAN	HMOX2	Heme oxygenase 2	29306100	57694400	41854900	19860700	0.97723	-1.07548	1.20618	-0.665875	1.55821	-0.0484138	0.000152856	0.128623
P30520	PURA2_HUMAN	ADSS2	Adenylosuccinate synthetase isozyme 2	70051100	30975200	102610000	27581000	-1.17729	-1.89542	-0.948346	-1.48582	-0.576989	-1.28087	0.000117255	6.46526e-05
P30530	UFO_HUMAN	AXL	Tyrosine-protein kinase receptor UFO	2635740	737855	5188210	622211	-1.8368	-3.05976	-1.60785	-2.65016	-2.20777	-2.1846	0.00905261	0.00321403
P30533	AMRP_HUMAN	LRPAP1	Alpha-2-macroglobulin receptor-associated protein	11335200	25103700	19761200	58663500	1.14709	1.56979	1.37604	1.9794	0.234669	1.9689	0.260752	3.60046e-06
P30536	TSPO_HUMAN	TSPO	Translocator protein	164436000	182239000	75187300	252685000	0.148306	1.74878	0.377254	2.15838	0.749258	0.872911	0.401895	0.0222462
P30566	PUR8_HUMAN	ADSL	Adenylosuccinate lyase	17051100	8917370	28886400	8863260	-0.935175	-1.70448	-0.706226	-1.29488	-1.03562	-1.64234	0.0013783	6.88768e-06
P30622	CLIP1_HUMAN	CLIP1	CAP-Gly domain-containing linker protein 1	54330400	21411900	229326000	31622500	-1.34335	-2.85838	-1.1144	-2.44877	-1.11149	-1.84831	4.76566e-05	1.53936e-06
P30626	SORCN_HUMAN	SRI	Sorcin	208053000	25600000	102854000	60513400	-3.02274	-0.765271	-2.79379	-0.355666	-0.235059	-0.290236	0.143347	0.0936586
P30740	ILEU_HUMAN	SERPINB1	Leukocyte elastase inhibitor	14911800	61119100	57151300	35385200	2.03517	-0.69164	2.26412	-0.282035	2.36317	-0.684299	5.33052e-06	2.75546e-05
P30837	AL1B1_HUMAN	ALDH1B1	Aldehyde dehydrogenase X, mitochondrial	44134600	57476500	38493500	37575500	0.381062	-0.0348226	0.61001	0.374782	2.86827	0.51582	0.00605934	0.181801
P31040	SDHA_HUMAN	SDHA	Succinate dehydrogenase [ubiquinone] flavoprotein subunit, mitochondrial	84101800	143221000	79737600	261976000	0.768034	1.7161	0.996983	2.12571	0.830914	2.09631	0.0112063	0.000866
P31146	COR1A_HUMAN	CORO1A	Coronin-1A	43279300	14425400	17529100	2964360	-1.58507	-2.56396	-1.35612	-2.15435	-0.725731	-1.71046	0.0729512	7.90902e-05
P31150	GDIA_HUMAN	GDI1	Rab GDP dissociation inhibitor alpha	31932500	35892500	59536800	21322200	0.168657	-1.48143	0.397605	-1.07182	0.288672	-1.09391	0.323638	0.0010169
P31153	METK2_HUMAN	MAT2A	S-adenosylmethionine synthase isoform type-2	131066000	37474100	200526000	42633200	-1.80633	-2.23374	-1.57738	-1.82414	-1.22358	-1.2863	0.000134881	0.00208256
P31321	KAP1_HUMAN	PRKAR1B	cAMP-dependent protein kinase type I-beta regulatory subunit	16833100	3495440	6117340	3037740	-2.26775	-1.00991	-2.03881	-0.600301	1.18567	-2.06776	0.321335	0.00123844
P31350	RIR2_HUMAN	RRM2	Ribonucleoside-diphosphate reductase subunit M2	31397700	32010000	45270000	12499800	0.0278638	-1.85665	0.256812	-1.44705	-1.04006	-2.46818	0.000365821	0.000123235
P31431	SDC4_HUMAN	SDC4	Syndecan-4	3884300	4552320	10564300	6027420	0.228947	-0.809585	0.457896	-0.39998	-0.103241	0.211333	0.669146	0.147106
P31483	TIA1_HUMAN	TIA1	Cytotoxic granule associated RNA binding protein TIA1	24080400	24096000	37633300	26127100	0.000934318	-0.526463	0.229883	-0.116858	1.23719	0.126742	0.000276541	0.418327
P31689	DNJA1_HUMAN	DNAJA1	DnaJ homolog subfamily A member 1	105461000	113208000	72862300	64719200	0.102266	-0.170979	0.331215	0.238626	1.78349	0.139395	0.00231977	0.617807
P31749	AKT1_HUMAN	AKT1	RAC-alpha serine/threonine-protein kinase	2797960	4369310	5610450	5947610	0.64303	0.0841936	0.871978	0.493799	0.366336	0.38868	0.127357	0.0183683
P31751	AKT2_HUMAN	AKT2	RAC-beta serine/threonine-protein kinase	3104530	3973970	2092240	2048040	0.356206	-0.0308045	0.585154	0.378801	1.1326	0.345569	0.000749362	0.0435249
P31930	QCR1_HUMAN	UQCRC1	Cytochrome b-c1 complex subunit 1, mitochondrial	93074300	146483000	115128000	390440000	0.654278	1.76186	0.883227	2.17147	0.0398164	1.82173	0.77395	0.000112941
P31937	3HIDH_HUMAN	HIBADH	3-hydroxyisobutyrate dehydrogenase, mitochondrial	11765500	16095100	20320000	37000400	0.452059	0.86464	0.681007	1.27425	0.458675	1.4237	0.0263552	0.000212092
P31939	PUR9_HUMAN	ATIC	Bifunctional purine biosynthesis protein ATIC	124251000	61143800	229870000	102225000	-1.02298	-1.16907	-0.794031	-0.759465	-0.894098	-0.236081	0.000547712	0.0327114
P31942	HNRH3_HUMAN	HNRNPH3	Heterogeneous nuclear ribonucleoprotein H3	147565000	188893000	139794000	122526000	0.356219	-0.190215	0.585167	0.21939	1.43138	0.370749	0.00112586	0.109418
P31946	1433B_HUMAN	YWHAB	14-3-3 protein beta/alpha	628945000	139059000	851799000	128798000	-2.17724	-2.7254	-1.94829	-2.3158	-2.03695	-1.71326	3.47933e-05	0.0020606
P31947	1433S_HUMAN	SFN	14-3-3 protein sigma	227761000	69831700	333684000	44003600	-1.70557	-2.92279	-1.47662	-2.51318	-1.22592	-1.17055	0.000351773	0.000275986
P31948	STIP1_HUMAN	STIP1	Stress-induced-phosphoprotein 1	242200000	118883000	779080000	125468000	-1.02666	-2.63445	-0.797708	-2.22485	-1.97877	-1.02412	6.32971e-05	5.133e-05
P31949	S10AB_HUMAN	S100A11	Protein S100-A11	1494740000	342151000	2000440000	597166000	-2.12719	-1.74411	-1.89824	-1.33451	1.62152	1.60442	0.0399514	0.00228568
P32004	L1CAM_HUMAN	L1CAM	Neural cell adhesion molecule L1	13050300	13561000	24318700	45311700	0.0553806	0.897818	0.284329	1.30742	0.992817	1.76024	0.00147223	4.22609e-06
P32119	PRDX2_HUMAN	PRDX2	Peroxiredoxin-2	1117430000	341158000	2137880000	511419000	-1.71167	-2.0636	-1.48272	-1.654	1.15342	-0.957599	0.00284789	2.7983e-05
P32321	DCTD_HUMAN	DCTD	Deoxycytidylate deaminase	17509100	4918450	23471100	9092510	-1.83183	-1.36813	-1.60288	-0.95853	-1.72397	-1.35703	0.00835093	0.000148435
P32322	P5CR1_HUMAN	PYCR1	Pyrroline-5-carboxylate reductase 1, mitochondrial	37346200	47926600	81225500	252912000	0.359865	1.63863	0.588813	2.04824	0.749992	2.49956	0.000374134	1.00413e-08
P32455	GBP1_HUMAN	GBP1	Guanylate-binding protein 1	2050110	2820000	19924600	21164000	0.459994	0.0870616	0.688942	0.496667	-1.77809	-0.978402	0.00033887	0.000584464
P32780	TF2H1_HUMAN	GTF2H1	General transcription factor IIH subunit 1	1598520	1237910	1426210	1220130	-0.36883	-0.225152	-0.139882	0.184453	0.149854	0.0136416	0.166751	0.92066
P32969	RL9_HUMAN	RPL9	Large ribosomal subunit protein uL6	213335000	168533000	222263000	173667000	-0.34009	-0.355944	-0.111141	0.0536608	-0.0567048	-0.0713736	0.781752	0.552372
P33121	ACSL1_HUMAN	ACSL1	Long-chain-fatty-acid--CoA ligase 1	18687300	29146200	13137600	50085400	0.64125	1.93069	0.870198	2.34029	0.612738	1.69772	0.0743883	1.47833e-05
P33176	KINH_HUMAN	KIF5B	Kinesin-1 heavy chain	90387000	55544100	69476800	34427000	-0.702482	-1.01299	-0.473533	-0.603386	-0.345804	-0.847645	0.0643282	0.000415633
P33240	CSTF2_HUMAN	CSTF2	Cleavage stimulation factor subunit 2	24201100	4683470	39523700	14001200	-2.36942	-1.49717	-2.14047	-1.08756	-2.91395	-2.03739	0.00605215	0.000226157
P33316	DUT_HUMAN	DUT	Deoxyuridine 5'-triphosphate nucleotidohydrolase, mitochondrial	128903000	63624300	15785700	11949000	-1.01864	-0.401728	-0.789688	0.00787665	-0.57938	-0.14483	0.287428	0.793906
P33527	MRP1_HUMAN	ABCC1	Multidrug resistance-associated protein 1	57144800	40711800	25139900	39855700	-0.489175	0.664807	-0.260227	1.07441	-0.231036	0.755822	0.0204435	0.000215355
P33947	ERD22_HUMAN	KDELR2	ER lumen protein-retaining receptor 2	16476800	13511400	12033200	28141200	-0.286259	1.22566	-0.0573106	1.63527	NA
P33981	TTK_HUMAN	TTK	Dual specificity protein kinase TTK	721495	705077	1206600	1133940	-0.0332086	-0.0896032	0.19574	0.320002	-0.476016	-0.381008	0.00178772	0.00180563
P33991	MCM4_HUMAN	MCM4	DNA replication licensing factor MCM4	110869000	42261800	80545300	74064900	-1.39143	-0.12101	-1.16248	0.288595	-1.72171	-0.968641	0.000186964	4.67286e-05
P33992	MCM5_HUMAN	MCM5	DNA replication licensing factor MCM5	73335900	28558200	55018400	53453000	-1.36061	-0.0416433	-1.13167	0.367962	-1.30683	0.0139532	0.153621	0.831035
P33993	MCM7_HUMAN	MCM7	DNA replication licensing factor MCM7	136579000	83461900	145623000	196160000	-0.710546	0.429793	-0.481598	0.839398	-0.563583	0.317633	0.0223696	0.0325479
P34896	GLYC_HUMAN	SHMT1	Serine hydroxymethyltransferase, cytosolic	40152600	20184300	51495600	23353700	-0.99226	-1.1408	-0.763312	-0.731193	0.575439	-0.628682	0.00238644	0.00150918
P34897	GLYM_HUMAN	SHMT2	Serine hydroxymethyltransferase, mitochondrial	121774000	212420000	196640000	320194000	0.802713	0.703389	1.03166	1.11299	1.21284	0.986117	0.00219361	0.00141787
P34913	HYES_HUMAN	EPHX2	Bifunctional epoxide hydrolase 2	12804300	5199520	2259110	3493940	-1.30018	0.6291	-1.07123	1.03871	0.784363	1.06591	0.0290321	0.00152743
P34932	HSP74_HUMAN	HSPA4	Heat shock 70 kDa protein 4	120148000	54125900	259118000	73351800	-1.15042	-1.8207	-0.921473	-1.4111	-1.17504	-1.08102	0.000189035	0.000139442
P34949	MPI_HUMAN	MPI	Mannose-6-phosphate isomerase	24832600	9371610	8413090	5504090	-1.40587	-0.612132	-1.17692	-0.202527	-0.0619006	0.365801	0.679616	0.0290897
P35080	PROF2_HUMAN	PFN2	Profilin-2	157232000	61274700	199100000	98282000	-1.35953	-1.01849	-1.13058	-0.608889	-1.53176	0.0140143	0.000666449	0.938673
P35221	CTNA1_HUMAN	CTNNA1	Catenin alpha-1	100601000	50913100	76055400	27073500	-0.982536	-1.49017	-0.753588	-1.08056	0.606598	-0.29096	0.00137713	0.0224529
P35222	CTNB1_HUMAN	CTNNB1	Catenin beta-1	119418000	84479900	62666200	46001400	-0.49934	-0.44601	-0.270392	-0.0364047	-0.0499123	0.296456	0.124547	0.0241077
P35232	PHB1_HUMAN	PHB1	Prohibitin 1	380318000	873246000	186116000	436089000	1.19918	1.22842	1.42813	1.63803	3.9199	1.08897	0.00232156	0.00881068
P35241	RADI_HUMAN	RDX	Radixin	477828000	85677500	466009000	86398500	-2.4795	-2.43128	-2.25055	-2.02167	-2.23717	-1.89354	0.000407297	0.000139525
P35244	RFA3_HUMAN	RPA3	Replication protein A 14 kDa subunit	33336800	30866100	60013700	47845700	-0.111092	-0.326903	0.117856	0.0827024	0.61746	0.0616917	0.020665	0.47336
P35249	RFC4_HUMAN	RFC4	Replication factor C subunit 4	38344900	40967800	38902500	49186600	0.0954557	0.338402	0.324404	0.748007	0.488213	0.249153	0.0131297	0.0044231
P35250	RFC2_HUMAN	RFC2	Replication factor C subunit 2	44137800	66596900	55045700	75236200	0.59344	0.450797	0.822389	0.860402	0.836916	0.59236	0.000510305	0.00097931
P35251	RFC1_HUMAN	RFC1	Replication factor C subunit 1	14746000	20790000	17830800	19852600	0.495566	0.154957	0.724514	0.564562	-0.43601	0.106275	0.0194802	0.305835
P35269	T2FA_HUMAN	GTF2F1	General transcription factor IIF subunit 1	8643160	3195250	19033700	2395800	-1.43563	-2.98998	-1.20668	-2.58037	-1.86037	-1.75604	6.87102e-05	1.6357e-05
P35270	SPRE_HUMAN	SPR	Sepiapterin reductase	45796900	32042600	29087300	10917600	-0.515259	-1.41373	-0.28631	-1.00413	0.98116	-0.247734	0.0229629	0.0674507
P35520	CBS_HUMAN	CBS	Cystathionine beta-synthase	37574900	17229400	74017900	15161800	-1.1249	-2.28743	-0.895948	-1.87783	0.0284967	-1.37575	0.817484	0.00174494
P35573	GDE_HUMAN	AGL	Glycogen debranching enzyme	28109300	17520300	19622900	17264000	-0.68202	-0.184771	-0.453072	0.224834	-0.401058	-0.161077	0.174415	0.00957453
P35579	MYH9_HUMAN	MYH9	Myosin-9	488138000	256325000	414395000	217898000	-0.929315	-0.927354	-0.700367	-0.517749	-0.407784	-0.444291	0.0149593	0.00890386
P35580	MYH10_HUMAN	MYH10	Myosin-10	60961200	47528500	124588000	101428000	-0.359098	-0.296709	-0.13015	0.112896	-0.377253	0.0681006	0.265513	0.773987
P35606	COPB2_HUMAN	COPB2	Coatomer subunit beta'	76627100	121987000	99202400	122403000	0.670801	0.303192	0.899749	0.712797	0.168527	0.388466	0.735443	0.022947
P35610	SOAT1_HUMAN	SOAT1	Sterol O-acyltransferase 1	5016680	10650900	21926700	41496000	1.08617	0.920284	1.31512	1.32989	0.475858	0.524178	0.206008	0.0370338
P35611	ADDA_HUMAN	ADD1	Alpha-adducin	56821300	24510700	18761900	12449200	-1.21302	-0.591753	-0.984072	-0.182148	-1.16329	-0.632982	0.00134834	0.0100457
P35613	BASI_HUMAN	BSG	Basigin	281304000	120790000	230793000	209562000	-1.21963	-0.139222	-0.990681	0.270383	-1.37857	0.758853	0.0020801	0.0597537
P35658	NU214_HUMAN	NUP214	Nuclear pore complex protein Nup214	19260500	14240000	38907900	13084000	-0.435696	-1.57226	-0.206748	-1.16265	-0.13643	-0.710095	0.471819	0.000194497
P35659	DEK_HUMAN	DEK	Protein DEK	87943800	121678000	184671000	127818000	0.468415	-0.530866	0.697363	-0.121261	1.10502	0.75617	0.0046372	0.000292708
P35813	PPM1A_HUMAN	PPM1A	Protein phosphatase 1A	25162600	4346730	12076800	5497250	-2.53328	-1.13546	-2.30433	-0.725851	-1.39656	-0.490944	4.55157e-05	0.0130268
P35914	HMGCL_HUMAN	HMGCL	Hydroxymethylglutaryl-CoA lyase, mitochondrial	11648900	7673380	60341300	69785000	-0.60226	0.209771	-0.373311	0.619376	0.331453	1.62625	0.0580806	1.45176e-05
P36404	ARL2_HUMAN	ARL2	ADP-ribosylation factor-like protein 2	57790500	32600600	33013400	33202900	-0.825934	0.00825753	-0.596986	0.417863	1.57876	0.114378	0.000370872	0.110675
P36405	ARL3_HUMAN	ARL3	ADP-ribosylation factor-like protein 3	93843400	14488300	27696500	11629900	-2.69537	-1.25186	-2.46642	-0.84226	-0.848497	-0.800555	0.0392827	0.00815946
P36507	MP2K2_HUMAN	MAP2K2	Dual specificity mitogen-activated protein kinase kinase 2	51344200	29930700	52486300	35498300	-0.778575	-0.564191	-0.549627	-0.154586	0.464172	-1.03233	0.293257	0.00222888
P36542	ATPG_HUMAN	ATP5F1C	ATP synthase subunit gamma, mitochondrial	97905100	192489000	109359000	279315000	0.97532	1.35282	1.20427	1.76243	1.46429	1.59548	0.000100917	0.000117044
P36543	VATE1_HUMAN	ATP6V1E1	V-type proton ATPase subunit E 1	5477770	13428400	9027960	6441350	1.29363	-0.487037	1.52258	-0.0774319	2.55426	0.560817	0.000954638	0.017449
P36551	HEM6_HUMAN	CPOX	Oxygen-dependent coproporphyrinogen-III oxidase, mitochondrial	31879900	39067300	20292600	14831600	0.293314	-0.452279	0.522263	-0.0426745	-1.393	-0.507131	0.00275106	0.064379
P36578	RL4_HUMAN	RPL4	Large ribosomal subunit protein uL4	545111000	397622000	567668000	379800000	-0.455152	-0.579808	-0.226204	-0.170203	1.404	-0.813121	0.0827843	0.0038574
P36639	8ODP_HUMAN	NUDT1	Oxidized purine nucleoside triphosphate hydrolase	1925940	660716	3205420	452650	-1.54346	-2.82405	-1.31451	-2.41444	-1.44394	-0.886361	0.0718611	0.089959
P36776	LONM_HUMAN	LONP1	Lon protease homolog, mitochondrial	34372800	60523300	29775500	81420300	0.816223	1.45126	1.04517	1.86087	1.06546	1.62	0.00179739	9.53092e-06
P36871	PGM1_HUMAN	PGM1	Phosphoglucomutase-1	87135500	21364900	60331200	26249600	-2.02802	-1.20061	-1.79907	-0.791004	-1.89528	-0.87924	0.000235175	0.00213573
P36873	PP1G_HUMAN	PPP1CC	Serine/threonine-protein phosphatase PP1-gamma catalytic subunit	34425300	19858700	69103700	31670100	-0.793698	-1.12564	-0.56475	-0.716037	0.287247	-1.06176	0.699611	0.00101862
P36915	GNL1_HUMAN	GNL1	Guanine nucleotide-binding protein-like 1	9927050	7059030	8709720	7777220	-0.491895	-0.163372	-0.262947	0.246233	0.244115	-0.0647579	0.118966	0.433884
P36952	SPB5_HUMAN	SERPINB5	Serpin B5	106054000	53510500	41748600	8270360	-0.986905	-2.33571	-0.757957	-1.9261	-0.478455	-1.59557	0.00291763	9.1304e-06
P36954	RPB9_HUMAN	POLR2I	DNA-directed RNA polymerase II subunit RPB9	12139600	2758200	9300280	3460450	-2.13792	-1.42631	-1.90897	-1.01671	NA
P36957	ODO2_HUMAN	DLST	Dihydrolipoyllysine-residue succinyltransferase component of 2-oxoglutarate dehydrogenase complex, mitochondrial	145080000	221804000	150511000	292264000	0.612437	0.957403	0.841385	1.36701	0.898506	2.30894	8.90341e-05	2.92246e-06
P36969	GPX4_HUMAN	GPX4	Phospholipid hydroperoxide glutathione peroxidase GPX4	27586900	29630900	2856420	37334300	0.103119	3.70822	0.332067	4.11783	0.153653	2.69131	0.64885	3.14824e-06
P37108	SRP14_HUMAN	SRP14	Signal recognition particle 14 kDa protein	122392000	81466900	48701100	29625800	-0.587223	-0.7171	-0.358275	-0.307495	0.931994	0.402638	0.0015245	0.00318504
P37198	NUP62_HUMAN	NUP62	Nuclear pore glycoprotein p62	30478700	26945600	47049100	36949700	-0.177752	-0.348604	0.0511967	0.0610005	NA
P37235	HPCL1_HUMAN	HPCAL1	Hippocalcin-like protein 1	68686200	45422200	33091100	14927200	-0.596623	-1.1485	-0.367674	-0.738895	-1.00981	-0.648537	0.00935907	0.0504441
P37268	FDFT_HUMAN	FDFT1	Squalene synthase	12698500	29152700	7925130	28637600	1.19897	1.8534	1.42792	2.26301	1.23276	1.93316	8.52352e-05	6.18808e-08
P37802	TAGL2_HUMAN	TAGLN2	Transgelin-2	1194440000	483387000	895042000	160917000	-1.30508	-2.47564	-1.07614	-2.06603	-0.883578	-0.786158	0.000308249	0.000249343
P37837	TALDO_HUMAN	TALDO1	Transaldolase	145024000	108209000	369230000	119650000	-0.422471	-1.6257	-0.193523	-1.21609	0.020921	-1.31277	0.841408	4.62881e-06
P38117	ETFB_HUMAN	ETFB	Electron transfer flavoprotein subunit beta	85567600	109683000	144040000	114788000	0.358203	-0.327498	0.587152	0.0821073	0.613321	0.511335	0.00998778	0.000527116
P38159	RBMX_HUMAN	RBMX	RNA-binding motif protein, X chromosome	49351300	134800000	254602000	90082400	1.44966	-1.49893	1.67861	-1.08932	NA
P38432	COIL_HUMAN	COIL	Coilin	8648600	8757710	12763200	12224700	0.0180871	-0.062191	0.247035	0.347414	0.0747887	-0.427422	0.864157	0.160812
P38606	VATA_HUMAN	ATP6V1A	V-type proton ATPase catalytic subunit A	175823000	214122000	168658000	121990000	0.284309	-0.467338	0.513258	-0.0577329	1.36986	-0.35809	0.0124486	0.344491
P38646	GRP75_HUMAN	HSPA9	Stress-70 protein, mitochondrial	348201000	468112000	586373000	581253000	0.426933	-0.0126524	0.655882	0.396953	NA
P39023	RL3_HUMAN	RPL3	Large ribosomal subunit protein uL3	275089000	180315000	279363000	192747000	-0.609379	-0.535433	-0.380431	-0.125828	3.05948	0.406609	0.00302964	0.0492866
P39210	MPV17_HUMAN	MPV17	Mitochondrial inner membrane protein Mpv17	644689	1450660	767851	2262820	1.17003	1.55922	1.39898	1.96883	NA
P39656	OST48_HUMAN	DDOST	Dolichyl-diphosphooligosaccharide--protein glycosyltransferase 48 kDa subunit	174057000	251039000	212854000	604957000	0.528352	1.50697	0.7573	1.91657	0.854226	2.13416	0.00244477	4.09284e-06
P39687	AN32A_HUMAN	ANP32A	Acidic leucine-rich nuclear phosphoprotein 32 family member A	370437000	163314000	529370000	95207300	-1.18158	-2.47513	-0.952631	-2.06553	-0.945097	-0.967213	0.00212777	0.00320253
P39748	FEN1_HUMAN	FEN1	Flap endonuclease 1	134353000	170930000	73895100	63296400	0.347377	-0.223355	0.576325	0.18625	1.48638	0.211048	0.0102792	0.0960723
P39880	CUX1_HUMAN	CUX1	Homeobox protein cut-like 1	1726630	820699	1716870	895192	-1.07303	-0.939512	-0.844086	-0.529907	-0.724762	-0.510868	0.01358	0.00549544
P40121	CAPG_HUMAN	CAPG	Macrophage-capping protein	141170000	69580400	50714200	4408940	-1.02068	-3.52389	-0.791732	-3.11428	0.439993	-1.38851	0.0219477	0.0063689
P40222	TXLNA_HUMAN	TXLNA	Alpha-taxilin	16448200	3747280	29955200	6063100	-2.13401	-2.30468	-1.90507	-1.89507	-2.3599	-1.30586	0.000103564	6.28594e-05
P40227	TCPZ_HUMAN	CCT6A	T-complex protein 1 subunit zeta	182818000	192060000	274884000	145345000	0.071149	-0.919341	0.300097	-0.509736	6.88875	-0.748751	0.0521786	0.00112748
P40261	NNMT_HUMAN	NNMT	Nicotinamide N-methyltransferase	13250000	8471790	160857000	70614000	-0.645254	-1.18775	-0.416305	-0.778148	-1.62034	-1.39765	0.00461815	0.000586006
P40429	RL13A_HUMAN	RPL13A	Large ribosomal subunit protein uL13	339283000	237431000	401945000	239366000	-0.514981	-0.74778	-0.286033	-0.338175	2.61269	-0.266385	0.0234154	0.0547576
P40616	ARL1_HUMAN	ARL1	ADP-ribosylation factor-like protein 1	158805000	126070000	128007000	254166000	-0.333031	0.989548	-0.104083	1.39915	1.19447	1.92212	0.00581253	2.19834e-05
P40692	MLH1_HUMAN	MLH1	DNA mismatch repair protein Mlh1	12667000	17154700	28914800	29265100	0.437529	0.0173731	0.666477	0.426978	-0.37268	-0.435632	0.0725088	0.0390852
P40818	UBP8_HUMAN	USP8	Ubiquitin carboxyl-terminal hydrolase 8	44786200	19684200	10558500	3174450	-1.18602	-1.73383	-0.957068	-1.32422	-1.04678	-0.490896	0.00284435	0.0163236
P40855	PEX19_HUMAN	PEX19	Peroxisomal biogenesis factor 19	6100880	1699090	20041200	3842110	-1.84426	-2.383	-1.61531	-1.97339	-2.34292	-1.07806	8.58795e-05	1.71161e-05
P40925	MDHC_HUMAN	MDH1	Malate dehydrogenase, cytoplasmic	400466000	98777500	540571000	128431000	-2.01943	-2.07349	-1.79048	-1.66389	-1.38092	-1.25846	0.00190642	0.000235398
P40926	MDHM_HUMAN	MDH2	Malate dehydrogenase, mitochondrial	400975000	823849000	1963800000	1597990000	1.03887	-0.29739	1.26782	0.112215	1.63407	0.875402	0.000782442	9.52006e-05
P40937	RFC5_HUMAN	RFC5	Replication factor C subunit 5	29279700	41875300	29139600	51719300	0.516199	0.827722	0.745147	1.23733	1.28005	0.703455	0.00586414	0.0148006
P40938	RFC3_HUMAN	RFC3	Replication factor C subunit 3	41186100	41116000	30302700	36388400	-0.0024576	0.264032	0.226491	0.673637	1.17977	0.920069	0.00536457	0.00116392
P40939	ECHA_HUMAN	HADHA	Trifunctional enzyme subunit alpha, mitochondrial	183908000	183232000	126966000	265927000	-0.00531276	1.06659	0.223636	1.47619	0.348416	1.57775	0.113831	0.00035322
P41091	IF2G_HUMAN	EIF2S3	Eukaryotic translation initiation factor 2 subunit 3	164550000	98463400	155126000	54391200	-0.740867	-1.512	-0.511918	-1.10239	-1.60875	-1.32625	1.55523e-05	1.61955e-06
P41208	CETN2_HUMAN	CETN2	Centrin-2	24218700	13484900	7072890	8715320	-0.844777	0.301254	-0.615828	0.710859	-0.555936	-0.0754811	0.436223	0.504204
P41214	EIF2D_HUMAN	EIF2D	Eukaryotic translation initiation factor 2D	1368790	1816540	673632	867067	0.408292	0.364183	0.63724	0.773788	-0.201827	-0.0350686	0.534064	0.565324
P41223	BUD31_HUMAN	BUD31	Protein BUD31 homolog	22220800	17822700	19338400	13521900	-0.318195	-0.516171	-0.0892465	-0.106566	-0.896883	-0.389624	0.00150066	0.0343168
P41227	NAA10_HUMAN	NAA10	N-alpha-acetyltransferase 10	37846300	13674900	32887500	7855250	-1.46862	-2.06581	-1.23967	-1.65621	-1.82931	-1.90476	1.66945e-05	2.64788e-06
P41236	IPP2_HUMAN	PPP1R2	Protein phosphatase inhibitor 2	23087500	3532860	37456400	4614660	-2.7082	-3.02092	-2.47926	-2.61131	-2.01371	-1.71642	0.0569091	0.000739539
P41240	CSK_HUMAN	CSK	Tyrosine-protein kinase CSK	3932900	3597440	2757150	3051570	-0.128623	0.146374	0.100325	0.555979	-0.372181	-0.583372	0.0382312	0.00391308
P41250	GARS_HUMAN	GARS1	Glycine--tRNA ligase	64673200	44699100	150508000	88151800	-0.532922	-0.771778	-0.303974	-0.362173	-0.679399	-0.0141719	0.00129826	0.848208
P41252	SYIC_HUMAN	IARS1	Isoleucine--tRNA ligase, cytoplasmic	62687500	47868000	88169200	94919100	-0.389116	0.106424	-0.160168	0.516029	-0.711376	0.0224163	0.000510348	0.791148
P41567	EIF1_HUMAN	EIF1	Eukaryotic translation initiation factor 1	190732000	52676800	83107000	11311800	-1.85631	-2.87714	-1.62736	-2.46754	NA
P41743	KPCI_HUMAN	PRKCI	Protein kinase C iota type	57203100	26509000	38058000	18972000	-1.10961	-1.00433	-0.880663	-0.594723	-0.114382	-0.302103	0.692022	0.312992
P42126	ECI1_HUMAN	ECI1	Enoyl-CoA delta isomerase 1, mitochondrial	112835000	112131000	50027600	101855000	-0.00902946	1.02572	0.219919	1.43533	0.253248	1.39562	0.123318	0.000252331
P42166	LAP2A_HUMAN	TMPO	Lamina-associated polypeptide 2, isoform alpha	180027000	90005400	191320000	42582200	-1.00013	-2.16767	-0.771182	-1.75806	1.00243	0.374751	0.0222333	0.0815935
P42167	LAP2B_HUMAN	TMPO	Lamina-associated polypeptide 2, isoforms beta/gamma	89717900	91714400	118097000	58348100	0.0317524	-1.01721	0.260701	-0.60761	0.776671	0.234426	0.0874468	0.21861
P42224	STAT1_HUMAN	STAT1	Signal transducer and activator of transcription 1-alpha/beta	27972700	22972100	58908400	58239800	-0.284137	-0.016468	-0.0551884	0.393137	0.595103	0.796784	0.0662552	0.00745598
P42226	STAT6_HUMAN	STAT6	Signal transducer and activator of transcription 6	9594210	4647800	3041660	5572780	-1.04562	0.873538	-0.816668	1.28314	0.802918	0.291554	0.00323153	0.00299446
P42285	MTREX_HUMAN	MTREX	Exosome RNA helicase MTR4	104156000	77004600	81369300	32682700	-0.435729	-1.31596	-0.206781	-0.906352	-0.045946	-1.70913	0.917517	0.001086
P42336	PK3CA_HUMAN	PIK3CA	Phosphatidylinositol 4,5-bisphosphate 3-kinase catalytic subunit alpha isoform	4564290	4310950	5520210	5185730	-0.0823846	-0.0901761	0.146564	0.319429	0.578699	0.161234	0.175778	0.29045
P42338	PK3CB_HUMAN	PIK3CB	Phosphatidylinositol 4,5-bisphosphate 3-kinase catalytic subunit beta isoform	257770	123730	71951.5	196568	-1.05889	1.44993	-0.829941	1.85954	1.3018	-0.39118	0.0328049	0.00185519
P42345	MTOR_HUMAN	MTOR	Serine/threonine-protein kinase mTOR	8519740	10792800	8538330	14161000	0.341188	0.729897	0.570136	1.1395	1.00231	0.631572	7.48232e-06	0.0004652
P42566	EPS15_HUMAN	EPS15	Epidermal growth factor receptor substrate 15	30901500	7800350	30698700	2391400	-1.98607	-3.68225	-1.75712	-3.27265	-1.11687	-2.54907	0.00010404	2.38512e-06
P42574	CASP3_HUMAN	CASP3	Caspase-3	11325300	4120840	20027700	5355100	-1.45854	-1.90301	-1.22959	-1.49341	-1.26318	-1.66979	0.0128444	0.000919018
P42677	RS27_HUMAN	RPS27	Small ribosomal subunit protein eS27	284333000	113150000	182930000	96733200	-1.32934	-0.919209	-1.1004	-0.509604	NA
P42695	CNDD3_HUMAN	NCAPD3	Condensin-2 complex subunit D3	6109000	6271580	2717740	3374600	0.0378927	0.312309	0.266841	0.721914	0.508686	0.432559	0.0460292	0.0967383
P42696	RBM34_HUMAN	RBM34	RNA-binding protein 34	15699000	13458700	24673600	19802300	-0.222134	-0.3173	0.00681472	0.0923048	0.939888	0.0841677	0.00189811	0.771532
P42704	LPPRC_HUMAN	LRPPRC	Leucine-rich PPR motif-containing protein, mitochondrial	150271000	188944000	210547000	312188000	0.330392	0.568273	0.55934	0.977878	0.642856	1.0283	0.000587324	0.000382612
P42765	THIM_HUMAN	ACAA2	3-ketoacyl-CoA thiolase, mitochondrial	110481000	99727000	51333600	58666900	-0.147742	0.192643	0.0812061	0.602248	0.203636	0.678692	0.138911	0.00604088
P42766	RL35_HUMAN	RPL35	Large ribosomal subunit protein uL29	242639000	261167000	548645000	338114000	0.106161	-0.698363	0.335109	-0.288758	-0.699164	-0.716571	0.108788	0.0814858
P42785	PCP_HUMAN	PRCP	Lysosomal Pro-X carboxypeptidase	11599000	5444690	6449520	8194110	-1.09108	0.345395	-0.86213	0.755	2.06075	1.73683	0.00347073	0.00181164
P42858	HD_HUMAN	HTT	Huntingtin	8176450	5633710	8068810	10333000	-0.537389	0.356831	-0.308441	0.766436	-0.0839599	0.266755	0.542786	0.0179356
P42892	ECE1_HUMAN	ECE1	Endothelin-converting enzyme 1	40098600	16702100	75652700	67190500	-1.26352	-0.171134	-1.03457	0.238471	-1.42278	0.757246	0.00334091	0.00255425
P43007	SATT_HUMAN	SLC1A4	Neutral amino acid transporter A	2784680	1742350	3368980	4561950	-0.676477	0.437339	-0.447529	0.846944	-0.53616	0.879619	0.00159825	0.00107777
P43034	LIS1_HUMAN	PAFAH1B1	Platelet-activating factor acetylhydrolase IB subunit beta	48403000	19297900	121604000	31010500	-1.32665	-1.97136	-1.0977	-1.56176	0.0302645	-1.06672	0.928194	0.00869991
P43121	MUC18_HUMAN	MCAM	Cell surface glycoprotein MUC18	34737200	19989800	101968000	63928900	-0.797217	-0.673576	-0.568269	-0.263971	-1.18043	0.163289	0.000471798	0.0244107
P43243	MATR3_HUMAN	MATR3	Matrin-3	158644000	143910000	126021000	76508800	-0.140626	-0.719967	0.0883222	-0.310362	-1.47355	-1.01136	0.00149323	0.000562175
P43246	MSH2_HUMAN	MSH2	DNA mismatch repair protein Msh2	32204000	41147400	22728500	26357300	0.353561	0.2137	0.58251	0.623305	-0.215336	0.411506	0.0671661	0.00239445
P43304	GPDM_HUMAN	GPD2	Glycerol-3-phosphate dehydrogenase, mitochondrial	39912800	66773600	47278200	179347000	0.742426	1.92351	0.971375	2.33311	0.830315	2.4352	0.00062167	7.22752e-06
P43307	SSRA_HUMAN	SSR1	Translocon-associated protein subunit alpha	66844200	146191000	240004000	538323000	1.12898	1.16541	1.35793	1.57502	-0.999047	1.38085	0.00845766	3.50298e-05
P43378	PTN9_HUMAN	PTPN9	Tyrosine-protein phosphatase non-receptor type 9	7714340	7019220	3629850	4607190	-0.136232	0.343977	0.0927163	0.753582	2.87244	0.415277	0.204167	0.140799
P43487	RANG_HUMAN	RANBP1	Ran-specific GTPase-activating protein	174732000	57964400	455602000	81281800	-1.5919	-2.48677	-1.36296	-2.07716	-1.59228	-1.5934	0.000113132	6.87838e-07
P43490	NAMPT_HUMAN	NAMPT	Nicotinamide phosphoribosyltransferase	65699700	37994300	80982600	68439900	-0.790104	-0.242774	-0.561155	0.166831	-2.1768	0.12107	4.13445e-06	0.0285203
P43686	PRS6B_HUMAN	PSMC4	26S proteasome regulatory subunit 6B	109121000	82218400	121866000	62175100	-0.408396	-0.970887	-0.179447	-0.561282	NA
P43897	EFTS_HUMAN	TSFM	Elongation factor Ts, mitochondrial	71976700	76700500	45204300	90004400	0.091706	0.993536	0.320654	1.40314	0.889376	1.71792	0.0883047	4.82317e-05
P45880	VDAC2_HUMAN	VDAC2	Non-selective voltage-gated ion channel VDAC2	281757000	776910000	655710000	1395320000	1.4633	1.08947	1.69224	1.49907	1.03019	1.43403	0.000342867	6.7875e-05
P45973	CBX5_HUMAN	CBX5	Chromobox protein homolog 5	77368100	34919000	139931000	41108100	-1.14773	-1.76722	-0.918778	-1.35762	-0.171806	-0.374793	0.119744	0.043992
P45974	UBP5_HUMAN	USP5	Ubiquitin carboxyl-terminal hydrolase 5	157287000	62479500	76534800	42675400	-1.33194	-0.842711	-1.103	-0.433106	-1.2255	-0.411555	0.00450016	0.0716562
P45983	MK08_HUMAN	MAPK8	Mitogen-activated protein kinase 8	7799330	7593100	3017290	6878890	-0.0386612	1.18892	0.190287	1.59853	NA
P45985	MP2K4_HUMAN	MAP2K4	Dual specificity mitogen-activated protein kinase kinase 4	5309810	3990880	1662530	3947770	-0.411953	1.24766	-0.183005	1.65726	0.4138	0.0805427	0.0634883	0.237411
P46013	KI67_HUMAN	MKI67	Proliferation marker protein Ki-67	22127000	11645700	52595500	4445930	-0.926011	-3.56438	-0.697062	-3.15478	-0.521094	-1.61292	0.00409112	0.000144523
P46020	KPB1_HUMAN	PHKA1	Phosphorylase b kinase regulatory subunit alpha, skeletal muscle isoform	973095	1189020	872603	622531	0.28912	-0.48718	0.518069	-0.0775747	0.258747	-0.449366	0.163747	0.0179991
P46060	RAGP1_HUMAN	RANGAP1	Ran GTPase-activating protein 1	117881000	110622000	175410000	97084400	-0.0916929	-0.85342	0.137255	-0.443815	0.95538	-0.186663	2.34489e-05	0.00848946
P46063	RECQ1_HUMAN	RECQL	ATP-dependent DNA helicase Q1	146423000	224648000	44248000	91288900	0.617524	1.04483	0.846472	1.45443	1.56876	1.38882	0.000367821	4.26432e-07
P46087	NOP2_HUMAN	NOP2	28S rRNA (cytosine(4447)-C(5))-methyltransferase	98130100	95340900	57391000	35445200	-0.0416005	-0.695234	0.187348	-0.285629	0.0898946	-0.494756	0.099652	0.000574761
P46100	ATRX_HUMAN	ATRX	Transcriptional regulator ATRX	2121420	2246670	2694010	3277370	0.082758	0.282783	0.311706	0.692388	-1.21941	-0.070217	0.000421253	0.38597
P46108	CRK_HUMAN	CRK	Adapter molecule crk	16820600	7390120	46722900	7568480	-1.18656	-2.62605	-0.957611	-2.21645	-0.562297	-1.47081	0.0101227	7.55659e-05
P46109	CRKL_HUMAN	CRKL	Crk-like protein	23942600	10584900	69861200	27548100	-1.17757	-1.34254	-0.948624	-0.932934	0.391553	-0.504543	0.0084826	0.000433304
P46199	IF2M_HUMAN	MTIF2	Translation initiation factor IF-2, mitochondrial	17304200	24586400	15369000	35506800	0.506738	1.20807	0.735687	1.61768	0.862964	1.50517	0.000111675	1.21525e-05
P46379	BAG6_HUMAN	BAG6	Large proline-rich protein BAG6	22190300	21252600	43796900	31177700	-0.0622898	-0.490314	0.166658	-0.0807092	-1.72949	-0.426905	2.17057e-05	0.14816
P46459	NSF_HUMAN	NSF	Vesicle-fusing ATPase	60775300	98410900	80910200	82336000	0.695333	0.0252018	0.924281	0.434807	0.93876	0.0986918	0.00444546	0.340453
P46734	MP2K3_HUMAN	MAP2K3	Dual specificity mitogen-activated protein kinase kinase 3	42905700	31898100	32120500	45606800	-0.427699	0.505755	-0.198751	0.91536	0.154834	0.950963	0.117638	6.88439e-05
P46736	BRCC3_HUMAN	BRCC3	Lys-63-specific deubiquitinase BRCC36	22116700	10940900	20053600	18290600	-1.0154	-0.132759	-0.786456	0.276846	-1.24727	-0.204469	0.00116617	0.575975
P46776	RL27A_HUMAN	RPL27A	Large ribosomal subunit protein uL15	479957000	309231000	581302000	281652000	-0.63422	-1.04537	-0.405272	-0.635769	0.956534	-0.84377	0.0141338	0.014975
P46777	RL5_HUMAN	RPL5	Large ribosomal subunit protein uL18	358655000	158993000	383306000	121451000	-1.17363	-1.65812	-0.944685	-1.24852	-0.816147	-0.820946	0.000269531	0.00121685
P46778	RL21_HUMAN	RPL21	Large ribosomal subunit protein eL21	183760000	128584000	283026000	188174000	-0.515112	-0.588867	-0.286163	-0.179262	0.0260426	-0.169726	0.971529	0.744154
P46779	RL28_HUMAN	RPL28	Large ribosomal subunit protein eL28	195171000	141355000	230423000	150528000	-0.465416	-0.614253	-0.236467	-0.204648	NA
P46821	MAP1B_HUMAN	MAP1B	Microtubule-associated protein 1B	115295000	106926000	19789100	11290800	-0.108717	-0.809558	0.120231	-0.399953	-0.448432	-0.729369	0.0150136	0.00686982
P46926	GNPI1_HUMAN	GNPDA1	Glucosamine-6-phosphate deaminase 1	74306600	10715700	105140000	15354900	-2.79376	-2.77554	-2.56482	-2.36594	-1.71123	-1.83325	1.30792e-05	7.71298e-06
P46934	NEDD4_HUMAN	NEDD4	E3 ubiquitin-protein ligase NEDD4	19199500	17382400	2066340	3197990	-0.143441	0.630088	0.0855069	1.03969	-1.32996	-0.195604	0.0066883	0.326905
P46939	UTRN_HUMAN	UTRN	Utrophin	14445600	3958640	3471100	2107140	-1.86755	-0.720107	-1.63861	-0.310502	-0.989283	0.354804	8.978e-06	0.000913611
P46940	IQGA1_HUMAN	IQGAP1	Ras GTPase-activating-like protein IQGAP1	403716000	319252000	193357000	134833000	-0.338645	-0.520093	-0.109697	-0.110488	0.131956	0.178655	0.57847	0.586212
P46976	GLYG_HUMAN	GYG1	Glycogenin-1	23318600	10049100	39510200	12601000	-1.21441	-1.64869	-0.985467	-1.23908	-1.15034	-0.508061	0.124963	0.00871687
P46977	STT3A_HUMAN	STT3A	Dolichyl-diphosphooligosaccharide--protein glycosyltransferase subunit STT3A	82154800	86802200	101900000	285072000	0.0793867	1.48417	0.308335	1.89378	1.45272	1.70975	0.00142798	3.84016e-05
P47755	CAZA2_HUMAN	CAPZA2	F-actin-capping protein subunit alpha-2	161040000	79057800	188381000	70114000	-1.02644	-1.42588	-0.797491	-1.01627	-1.64788	-0.692254	1.89621e-06	0.000664621
P47756	CAPZB_HUMAN	CAPZB	F-actin-capping protein subunit beta	125839000	59687200	199602000	64628700	-1.07609	-1.62688	-0.847137	-1.21727	-0.318196	-1.09566	0.00460296	0.000958153
P47813	IF1AX_HUMAN	EIF1AX	Eukaryotic translation initiation factor 1A, X-chromosomal	61651200	39807800	34843000	11902000	-0.631078	-1.54966	-0.40213	-1.14006	NA
P47895	AL1A3_HUMAN	ALDH1A3	Retinaldehyde dehydrogenase 3	906373000	343293000	71833300	89235800	-1.40066	0.31297	-1.17172	0.722575	-1.07345	-1.21721	0.067862	0.243215
P47897	SYQ_HUMAN	QARS1	Glutamine--tRNA ligase	53844100	45272800	54819000	47612300	-0.250144	-0.203342	-0.0211954	0.206263	-0.12413	0.212147	0.399244	0.0202265
P47914	RL29_HUMAN	RPL29	Large ribosomal subunit protein eL29	195626000	167476000	616510000	123943000	-0.224144	-2.31445	0.00480456	-1.90484	2.63049	-0.931702	0.000302171	0.00287811
P47985	UCRI_HUMAN	UQCRFS1	Cytochrome b-c1 complex subunit Rieske, mitochondrial	94999900	120358000	62452200	276120000	0.341334	2.14447	0.570282	2.55408	-0.314796	2.29254	0.0267041	7.00937e-06
P48047	ATPO_HUMAN	ATP5PO	ATP synthase subunit O, mitochondrial	69931800	195351000	125740000	251196000	1.48205	0.99837	1.711	1.40797	1.49114	1.2165	0.00648902	0.00369612
P48059	LIMS1_HUMAN	LIMS1	LIM and senescent cell antigen-like-containing domain protein 1	36954100	12618300	42355600	17966400	-1.55022	-1.23725	-1.32127	-0.827646	0.031106	-0.725547	0.905501	0.0159015
P48147	PPCE_HUMAN	PREP	Prolyl endopeptidase	54617500	20131900	36657600	11736300	-1.43988	-1.64313	-1.21093	-1.23353	-1.19412	-0.887542	0.00364237	0.000428314
P48163	MAOX_HUMAN	ME1	NADP-dependent malic enzyme	19952700	5156050	33333100	7813190	-1.95225	-2.09297	-1.7233	-1.68337	-0.61762	-1.56203	0.000339451	5.73413e-05
P48426	PI42A_HUMAN	PIP4K2A	Phosphatidylinositol 5-phosphate 4-kinase type-2 alpha	9743810	9489220	17885600	10803300	-0.0381965	-0.727326	0.190752	-0.317721	0.616588	0.663478	0.061705	0.00999201
P48444	COPD_HUMAN	ARCN1	Coatomer subunit delta	66214700	81090800	124638000	67564200	0.292387	-0.883413	0.521335	-0.473808	0.433402	-0.554801	0.0200286	0.00032146
P48449	LSS_HUMAN	LSS	Lanosterol synthase	4888940	3285840	2175250	7385780	-0.573259	1.76357	-0.344311	2.17317	0.811999	1.74066	0.0152621	2.26525e-05
P48506	GSH1_HUMAN	GCLC	Glutamate--cysteine ligase catalytic subunit	1409900	2269550	9825250	6186030	0.686813	-0.66748	0.915762	-0.257875	-0.373883	-0.519053	0.102662	8.30412e-05
P48507	GSH0_HUMAN	GCLM	Glutamate--cysteine ligase regulatory subunit	98142700	61252600	42663700	40817800	-0.68011	-0.0638107	-0.451162	0.345794	-0.0744823	0.573663	0.570131	0.00477685
P48509	CD151_HUMAN	CD151	CD151 antigen	109436000	42658400	68464100	43799500	-1.35919	-0.644433	-1.13024	-0.234828	-1.34572	0.334939	0.000313719	0.349516
P48556	PSMD8_HUMAN	PSMD8	26S proteasome non-ATPase regulatory subunit 8	88206600	65760700	60502400	73385100	-0.423661	0.278495	-0.194713	0.6881	3.71703	0.949877	0.0028868	0.000845285
P48634	PRC2A_HUMAN	PRRC2A	Protein PRRC2A	11875500	1907840	23732800	1778850	-2.63798	-3.73787	-2.40903	-3.32826	-1.97633	-1.71485	4.1844e-05	3.94587e-06
P48637	GSHB_HUMAN	GSS	Glutathione synthetase	18334800	3119730	28076400	7286060	-2.55509	-1.94615	-2.32614	-1.53654	-3.21265	-1.30118	2.59011e-05	4.80309e-05
P48643	TCPE_HUMAN	CCT5	T-complex protein 1 subunit epsilon	148040000	176945000	315596000	147579000	0.257314	-1.09659	0.486262	-0.686986	0.31243	-0.721553	0.156853	0.00255318
P48651	PTSS1_HUMAN	PTDSS1	Phosphatidylserine synthase 1	27634200	72180500	36852200	113792000	1.38515	1.62658	1.6141	2.03618	1.01288	0.965552	0.000573951	0.0012682
P48729	KC1A_HUMAN	CSNK1A1	Casein kinase I isoform alpha	15174100	35661100	17904400	25710900	1.23274	0.522066	1.46169	0.931671	2.82572	1.66518	0.000550324	0.00065704
P48730	KC1D_HUMAN	CSNK1D	Casein kinase I isoform delta	8780800	13903700	9493470	12122100	0.663045	0.352632	0.891993	0.762237	NA
P48735	IDHP_HUMAN	IDH2	Isocitrate dehydrogenase [NADP], mitochondrial	65965700	130462000	192608000	340413000	0.983842	0.821619	1.21279	1.23122	1.33768	1.40405	0.000300899	2.96876e-05
P48739	PIPNB_HUMAN	PITPNB	Phosphatidylinositol transfer protein beta isoform	52283300	8704720	64487500	16603300	-2.58648	-1.95755	-2.35753	-1.54794	-1.17532	-0.476245	0.00411835	0.0855044
P48741	HSP77_HUMAN	HSPA7	Putative heat shock 70 kDa protein 7	219357000	1853280000	3339610000	2588920000	3.07873	-0.367329	3.30768	0.0422758	NA
P48960	AGRE5_HUMAN	ADGRE5	Adhesion G protein-coupled receptor E5	10360300	5755500	10774400	13299400	-0.848053	0.303754	-0.619104	0.713359	NA
P49005	DPOD2_HUMAN	POLD2	DNA polymerase delta subunit 2	20187900	17836100	7304630	4534250	-0.178691	-0.687947	0.0502577	-0.278342	NA
P49006	MRP_HUMAN	MARCKSL1	MARCKS-related protein	37275800	11214400	187754000	62958600	-1.73289	-1.57637	-1.50394	-1.16676	-2.13712	-0.419646	9.93447e-06	0.000941064
P49023	PAXI_HUMAN	PXN	Paxillin	18900900	5568070	47377000	3191810	-1.76321	-3.89174	-1.53426	-3.48214	-0.755996	-1.86617	0.00400091	5.84404e-06
P49189	AL9A1_HUMAN	ALDH9A1	4-trimethylaminobutyraldehyde dehydrogenase	92255600	46258100	96137300	69485300	-0.99593	-0.468388	-0.766982	-0.0587835	-0.929388	0.45048	0.000137955	0.00453621
P49247	RPIA_HUMAN	RPIA	Ribose-5-phosphate isomerase	31163300	11627700	99423000	20519400	-1.42228	-2.27659	-1.19333	-1.86699	-0.0231969	-1.29209	0.952701	3.91708e-05
P49257	LMAN1_HUMAN	LMAN1	Protein ERGIC-53	114537000	235023000	87932100	245212000	1.03699	1.47957	1.26594	1.88917	0.686697	1.94685	0.00204027	0.000112412
P49321	NASP_HUMAN	NASP	Nuclear autoantigenic sperm protein	275102000	68180800	211889000	36474400	-2.01253	-2.53835	-1.78358	-2.12875	-1.97855	-1.65991	0.000375487	9.55719e-06
P49327	FAS_HUMAN	FASN	Fatty acid synthase	299932000	201452000	183030000	217604000	-0.574199	0.249625	-0.345251	0.65923	1.43185	0.390364	0.000296619	0.0132838
P49354	FNTA_HUMAN	FNTA	Protein farnesyltransferase/geranylgeranyltransferase type-1 subunit alpha	12273800	4058790	17155600	9613250	-1.59646	-0.835583	-1.36751	-0.425978	-0.8246	-0.066821	0.00306307	0.279217
P49366	DHYS_HUMAN	DHPS	Deoxyhypusine synthase	19319000	2220220	28427100	2707510	-3.12125	-3.39223	-2.8923	-2.98262	-0.875093	-0.604672	0.0519223	0.119016
P49368	TCPG_HUMAN	CCT3	T-complex protein 1 subunit gamma	211301000	264220000	329002000	210067000	0.32244	-0.647247	0.551388	-0.237642	-0.365146	-0.654075	0.0204642	0.00196614
P49406	RM19_HUMAN	MRPL19	Large ribosomal subunit protein bL19m	4020630	19758500	7204190	39449000	2.29698	2.45308	2.52593	2.86269	2.43175	0.979798	0.000106656	7.7881e-05
P49411	EFTU_HUMAN	TUFM	Elongation factor Tu, mitochondrial	355292000	425385000	529770000	735015000	0.259764	0.472408	0.488712	0.882013	-0.448854	0.497484	0.00805763	0.002939
P49419	AL7A1_HUMAN	ALDH7A1	Alpha-aminoadipic semialdehyde dehydrogenase	91675500	80761100	74071400	86025200	-0.182876	0.215843	0.0460727	0.625448	-0.0662349	0.55377	0.546178	0.00932278
P49458	SRP09_HUMAN	SRP9	Signal recognition particle 9 kDa protein	83299900	79404200	68060100	34819700	-0.0690994	-0.966905	0.159849	-0.5573	0.562475	-0.143037	0.0207205	0.159178
P49459	UBE2A_HUMAN	UBE2A	Ubiquitin-conjugating enzyme E2 A	26299600	11508000	66730500	3400470	-1.1924	-4.29454	-0.963455	-3.88494	-0.319439	-2.1754	0.481983	0.00411616
P49585	PCY1A_HUMAN	PCYT1A	Choline-phosphate cytidylyltransferase A	29718400	24149500	30061000	10029400	-0.299363	-1.58366	-0.0704148	-1.17405	-0.616782	-0.341786	0.0971025	0.280188
P49588	SYAC_HUMAN	AARS1	Alanine--tRNA ligase, cytoplasmic	72893600	76091000	193382000	81074900	0.0619337	-1.25413	0.290882	-0.844521	-0.41847	-0.27439	0.00513791	0.0152144
P49589	SYCC_HUMAN	CARS1	Cysteine--tRNA ligase, cytoplasmic	54502400	20329000	90601400	29518000	-1.42278	-1.61794	-1.19383	-1.20833	-0.775762	-1.00566	0.00396256	2.16598e-06
P49590	SYHM_HUMAN	HARS2	Histidine--tRNA ligase, mitochondrial	2053930	5305940	5685460	9191990	1.36922	0.6931	1.59817	1.10271	1.07068	1.32868	0.000226317	4.01986e-05
P49591	SYSC_HUMAN	SARS1	Serine--tRNA ligase, cytoplasmic	145527000	53294200	288062000	110248000	-1.44924	-1.38563	-1.22029	-0.976022	-1.07848	-0.586686	0.00456006	0.0105694
P49643	PRI2_HUMAN	PRIM2	DNA primase large subunit	2844220	1827400	1616930	870756	-0.638241	-0.892917	-0.409292	-0.483312	-0.853806	-0.775634	0.00938374	0.000457776
P49720	PSB3_HUMAN	PSMB3	Proteasome subunit beta type-3	39979600	32032700	101775000	23530900	-0.319719	-2.11275	-0.0907703	-1.70315	-2.38825	-1.51428	0.000156101	0.000136723
P49721	PSB2_HUMAN	PSMB2	Proteasome subunit beta type-2	14328300	32059800	79712200	39343400	1.1619	-1.01868	1.39085	-0.609074	-2.03114	-1.4704	0.00195267	0.000410271
P49736	MCM2_HUMAN	MCM2	DNA replication licensing factor MCM2	69182600	28268600	60402200	51038700	-1.29121	-0.24301	-1.06226	0.166595	-0.769027	-0.0692932	0.00280162	0.318208
P49748	ACADV_HUMAN	ACADVL	Very long-chain specific acyl-CoA dehydrogenase, mitochondrial	91348900	111537000	97247800	188622000	0.288063	0.95576	0.517011	1.36537	0.901441	1.38559	0.00102942	5.83472e-05
P49750	YLPM1_HUMAN	YLPM1	YLP motif-containing protein 1	13827200	3767430	9474530	1916990	-1.87586	-2.30521	-1.64691	-1.89561	-1.42825	-0.938152	0.000202735	0.000255367
P49753;Q86TX2	ACOT1_HUMAN;ACOT2_HUMAN	ACOT1;ACOT2	Acyl-coenzyme A thioesterase 2, mitochondrial	9797450	5434850	7795620	15597300	-0.850166	1.00056	-0.621218	1.41017	NA
P49755	TMEDA_HUMAN	TMED10	Transmembrane emp24 domain-containing protein 10	363297000	436534000	185140000	671363000	0.264945	1.85848	0.493893	2.26808	-0.220786	1.91162	0.0812548	1.68004e-05
P49756	RBM25_HUMAN	RBM25	RNA-binding protein 25	73563900	52043300	41711200	18849600	-0.499286	-1.1459	-0.270337	-0.736296	0.50376	-0.788281	0.211034	0.0376114
P49757	NUMB_HUMAN	NUMB	Protein numb homolog	6927670	3087890	6054820	1287940	-1.16575	-2.23302	-0.936801	-1.82341	-0.361409	-1.16627	0.0166407	0.000566419
P49770	EI2BB_HUMAN	EIF2B2	Translation initiation factor eIF2B subunit beta	5407190	3634780	5743410	5127270	-0.573011	-0.163717	-0.344063	0.245888	2.53552	0.291003	0.000686435	0.115976
P49773	HINT1_HUMAN	HINT1	Adenosine 5'-monophosphoramidase HINT1	369314000	90815400	356487000	48374800	-2.02384	-2.88152	-1.79489	-2.47192	2.89078	-0.368204	0.000142189	0.0581134
P49790	NU153_HUMAN	NUP153	Nuclear pore complex protein Nup153	23601500	15857900	48329400	14257800	-0.573677	-1.76115	-0.344729	-1.35154	-0.0292672	-0.71454	0.683626	8.18738e-06
P49792	RBP2_HUMAN	RANBP2	E3 SUMO-protein ligase RanBP2	145166000	114951000	150516000	88843400	-0.336685	-0.76058	-0.107736	-0.350975	-0.186238	-0.535377	0.293146	0.016018
P49815	TSC2_HUMAN	TSC2	Tuberin	494710	445594	697852	270958	-0.150853	-1.36485	0.0780951	-0.955247	0.608808	0.458518	0.00227792	0.0152873
P49821	NDUV1_HUMAN	NDUFV1	NADH dehydrogenase [ubiquinone] flavoprotein 1, mitochondrial	27610800	34673600	31418900	48950400	0.328605	0.639688	0.557553	1.04929	-0.0785622	0.615764	0.340718	0.00112486
P49840	GSK3A_HUMAN	GSK3A	Glycogen synthase kinase-3 alpha	4671270	7791210	5165600	1784150	0.738033	-1.5337	0.966981	-1.12409	-0.280798	-0.444291	0.0231058	0.0250124
P49841	GSK3B_HUMAN	GSK3B	Glycogen synthase kinase-3 beta	8399310	8530540	3934930	4450560	0.0223663	0.177649	0.251315	0.587254	0.592381	0.472764	0.147526	0.244404
P49848	TAF6_HUMAN	TAF6	Transcription initiation factor TFIID subunit 6	1220590	20788800	12378000	6533880	4.09016	-0.921766	4.3191	-0.512161	0.218136	-0.194655	0.186419	0.221348
P49902	5NTC_HUMAN	NT5C2	Cytosolic purine 5'-nucleotidase	114332000	51844200	103575000	54284400	-1.14097	-0.932066	-0.912026	-0.522461	-0.00317354	-0.313866	0.984663	0.0313438
P49903	SPS1_HUMAN	SEPHS1	Selenide, water dikinase 1	68768800	22401900	37164000	10008200	-1.61813	-1.89272	-1.38918	-1.48312	-0.786968	-1.24914	0.000688172	0.00215097
P49914	MTHFS_HUMAN	MTHFS	5-formyltetrahydrofolate cyclo-ligase	3280470	2852010	4085120	1604350	-0.201923	-1.34839	0.0270248	-0.938785	0.0645482	0.08829	0.656858	0.566738
P49915	GUAA_HUMAN	GMPS	GMP synthase [glutamine-hydrolyzing]	94286300	50442900	157515000	93828100	-0.902397	-0.747397	-0.673449	-0.337792	-0.44163	-0.942504	0.0182159	0.00154974
P49916	DNLI3_HUMAN	LIG3	DNA ligase 3	5052680	5420030	3561380	4206280	0.101252	0.240109	0.3302	0.649714	0.792543	-0.0246608	0.00176694	0.602458
P49959	MRE11_HUMAN	MRE11	Double-strand break repair protein MRE11	24397600	20859700	29812300	23316100	-0.226021	-0.354581	0.00292749	0.0550238	0.724588	0.409269	0.0123072	0.00607484
P50148	GNAQ_HUMAN	GNAQ	Guanine nucleotide-binding protein G(q) subunit alpha	14353700	24269900	9486590	13779900	0.757745	0.538604	0.986694	0.948209	-0.0113696	-0.327082	0.939398	0.2712
P50213	IDH3A_HUMAN	IDH3A	Isocitrate dehydrogenase [NAD] subunit alpha, mitochondrial	68648300	119124000	35041300	84999400	0.795168	1.2784	1.02412	1.688	1.86624	1.3518	0.000342393	0.00102165
P50336	PPOX_HUMAN	PPOX	Protoporphyrinogen oxidase	2472150	5678530	3549920	11092500	1.19975	1.64373	1.4287	2.05333	1.47394	1.34644	0.108891	0.00258018
P50395	GDIB_HUMAN	GDI2	Rab GDP dissociation inhibitor beta	686892000	282797000	328686000	59653800	-1.28032	-2.46202	-1.05137	-2.05242	-0.695146	-1.88845	0.0906463	0.000534305
P50402	EMD_HUMAN	EMD	Emerin	30942100	53963700	102350000	79140700	0.802418	-0.371019	1.03137	0.0385856	2.86758	0.919919	0.000104561	0.0111503
P50416	CPT1A_HUMAN	CPT1A	Carnitine O-palmitoyltransferase 1, liver isoform	28139800	72169800	27713900	97889600	1.35878	1.82055	1.58773	2.23015	1.15721	1.68907	0.000686143	3.08761e-08
P50454	SERPH_HUMAN	SERPINH1	Serpin H1	369187000	343808000	305485000	592331000	-0.102749	0.955302	0.1262	1.36491	0.0228919	1.44323	0.792213	9.14232e-05
P50502	F10A1_HUMAN	ST13	Hsc70-interacting protein	80901200	37055500	248189000	43493000	-1.12647	-2.51258	-0.897525	-2.10298	-6.46982	-4.52904	0.0140129	0.0360926
P50542	PEX5_HUMAN	PEX5	Peroxisomal targeting signal 1 receptor	18508300	12771100	6867590	4846410	-0.53529	-0.502887	-0.306341	-0.0932824	0.102671	0.301657	0.443858	0.0803872
P50552	VASP_HUMAN	VASP	Vasodilator-stimulated phosphoprotein	33349300	6776370	87124300	5132960	-2.29907	-4.08521	-2.07012	-3.67561	0.212018	-1.79794	0.204434	6.61415e-05
P50570	DYN2_HUMAN	DNM2	Dynamin-2	99519200	113264000	73211500	82221100	0.186643	0.167438	0.415591	0.577043	0.600289	0.685133	0.0101248	1.39067e-06
P50579	MAP2_HUMAN	METAP2	Methionine aminopeptidase 2	33332200	16011100	43325100	4802610	-1.05784	-3.17331	-0.828896	-2.76371	-2.52436	-2.67101	7.04522e-05	8.75882e-06
P50583	AP4A_HUMAN	NUDT2	Bis(5'-nucleosyl)-tetraphosphatase [asymmetrical]	13192000	5896740	6485320	4486820	-1.16167	-0.531484	-0.932725	-0.121879	-1.02597	0.434539	0.0110205	0.00899142
P50613	CDK7_HUMAN	CDK7	Cyclin-dependent kinase 7	15963300	15806500	15622200	9839080	-0.014241	-0.667002	0.214707	-0.257397	-0.438639	-0.492034	0.00932719	0.00532366
P50748	KNTC1_HUMAN	KNTC1	Kinetochore-associated protein 1	4334880	5951590	6526260	6873240	0.457283	0.0747339	0.686231	0.484339	0.612472	0.062432	0.000539123	0.152289
P50750	CDK9_HUMAN	CDK9	Cyclin-dependent kinase 9	40297200	61720000	31457300	59454800	0.615058	0.918398	0.844007	1.328	0.498919	0.00923618	0.0113047	0.924873
P50851	LRBA_HUMAN	LRBA	Lipopolysaccharide-responsive and beige-like anchor protein	20417000	14628500	18018500	22273000	-0.480989	0.305817	-0.252041	0.715422	-0.104728	0.264012	0.22941	0.0427187
P50895	BCAM_HUMAN	BCAM	Basal cell adhesion molecule	79283000	29523500	22183000	10778400	-1.42515	-1.04131	-1.1962	-0.631706	-0.0228273	0.232785	0.917895	0.266993
P50897	PPT1_HUMAN	PPT1	Palmitoyl-protein thioesterase 1	4790280	2885960	6112470	6191940	-0.731059	0.018636	-0.50211	0.428241	2.01151	1.23023	0.00238934	0.000378049
P50914	RL14_HUMAN	RPL14	Large ribosomal subunit protein eL14	60292500	413687000	524840000	401629000	2.77849	-0.386014	3.00744	0.0235908	0.132918	-1.02909	0.559499	0.00135897
P50990	TCPQ_HUMAN	CCT8	T-complex protein 1 subunit theta	216457000	262199000	436130000	229982000	0.276582	-0.923237	0.50553	-0.513632	2.36086	-0.534605	0.000325749	0.000283457
P50991	TCPD_HUMAN	CCT4	T-complex protein 1 subunit delta	242022000	270800000	391346000	224045000	0.16209	-0.804656	0.391038	-0.395051	2.8907	0.347669	0.00296687	0.0258521
P50995	ANX11_HUMAN	ANXA11	Annexin A11	132646000	127741000	147309000	144914000	-0.0543595	-0.0236486	0.174589	0.385956	0.420325	0.166564	0.0186279	0.0382148
P51003	PAPOA_HUMAN	PAPOLA	Poly(A) polymerase alpha	27723400	18787000	9279560	6149590	-0.561369	-0.593566	-0.332421	-0.183961	0.738375	-0.233097	0.0790338	0.397559
P51114	FXR1_HUMAN	FXR1	RNA-binding protein FXR1	131893000	83049000	162460000	81835400	-0.667333	-0.989288	-0.438385	-0.579683	-0.669081	-1.46824	0.0443335	4.89667e-05
P51116	FXR2_HUMAN	FXR2	RNA-binding protein FXR2	119999000	55956400	109166000	78702800	-1.10065	-0.472037	-0.871699	-0.0624317	1.15512	0.451782	0.000287135	0.00879935
P51148	RAB5C_HUMAN	RAB5C	Ras-related protein Rab-5C	147152000	134454000	218924000	119734000	-0.130194	-0.870597	0.0987538	-0.460992	1.74136	0.442335	1.61286e-05	0.000589899
P51151	RAB9A_HUMAN	RAB9A	Ras-related protein Rab-9A	3567720	3963050	2657220	2338680	0.151609	-0.184223	0.380557	0.225382	-0.285085	1.06097	0.322902	0.0411282
P51153	RAB13_HUMAN	RAB13	Ras-related protein Rab-13	102338000	76770700	65073500	96797900	-0.414714	0.572906	-0.185766	0.982511	1.1354	1.48716	0.00920006	0.000158447
P51159	RB27A_HUMAN	RAB27A	Ras-related protein Rab-27A	43071.3	30409900	21191300	44642300	9.4636	1.07494	9.69255	1.48454	0.918741	1.88034	0.0045519	6.07412e-05
P51398	RT29_HUMAN	DAP3	Small ribosomal subunit protein mS29	29047300	37973400	32050200	69464000	0.386585	1.11593	0.615533	1.52554	0.671188	1.10391	0.00453968	2.33636e-05
P51531	SMCA2_HUMAN	SMARCA2	Probable global transcription activator SNF2L2	24049900	34533600	26728600	50811700	0.52197	0.926776	0.750918	1.33638	-0.353489	-0.267177	0.0703685	0.0409214
P51532	SMCA4_HUMAN	SMARCA4	Transcription activator BRG1	32133800	23986800	29308200	15702200	-0.421851	-0.900338	-0.192903	-0.490733	-0.391937	-0.230823	0.17195	0.401642
P51553	IDH3G_HUMAN	IDH3G	Isocitrate dehydrogenase [NAD] subunit gamma, mitochondrial	15426300	20969600	6656090	17773600	0.442907	1.41699	0.671856	1.82659	0.712872	1.26402	9.99498e-05	0.00211758
P51570	GALK1_HUMAN	GALK1	Galactokinase	23690500	44083000	15563400	29347800	0.895914	0.915095	1.12486	1.3247	-0.367906	0.441112	0.0328768	0.0110621
P51571	SSRD_HUMAN	SSR4	Translocon-associated protein subunit delta	136446000	154201000	226968000	540560000	0.176482	1.25197	0.40543	1.66157	2.79655	2.68482	0.00767336	3.99822e-05
P51572	BAP31_HUMAN	BCAP31	B-cell receptor-associated protein 31	76019500	167319000	240226000	308501000	1.13816	0.360883	1.36711	0.770488	2.34585	1.10342	0.00107667	5.0961e-06
P51580	TPMT_HUMAN	TPMT	Thiopurine S-methyltransferase	5194500	6736380	23706800	12489400	0.374989	-0.924597	0.603937	-0.514992	-0.747117	-0.862803	0.0021378	5.88011e-06
P51608	MECP2_HUMAN	MECP2	Methyl-CpG-binding protein 2	6923310	7822940	5246490	6610590	0.176249	0.333426	0.405197	0.743031	0.0442206	0.917259	0.916959	5.04123e-05
P51610	HCFC1_HUMAN	HCFC1	Host cell factor 1	40232400	28372700	49727100	24833800	-0.503854	-1.00173	-0.274906	-0.592122	-0.3108	-1.13674	0.154874	0.000666147
P51617	IRAK1_HUMAN	IRAK1	Interleukin-1 receptor-associated kinase 1	4944640	3059530	4098160	2731550	-0.692555	-0.585256	-0.463607	-0.175651	-0.961074	-1.19749	0.0442541	0.00323789
P51636	CAV2_HUMAN	CAV2	Caveolin-2	2010810	3594690	9851850	5455270	0.838091	-0.852744	1.06704	-0.443139	-0.773883	0.0400866	0.318033	0.925841
P51648	AL3A2_HUMAN	ALDH3A2	Aldehyde dehydrogenase family 3 member A2	13078700	10809600	9528280	21188400	-0.274906	1.15299	-0.0459577	1.56259	1.2554	2.04429	0.00427749	6.53702e-05
P51649	SSDH_HUMAN	ALDH5A1	Succinate-semialdehyde dehydrogenase, mitochondrial	17449400	10961800	4046550	5543440	-0.670693	0.454089	-0.441744	0.863694	0.704966	1.31833	0.0188241	0.000371913
P51659	DHB4_HUMAN	HSD17B4	Peroxisomal multifunctional enzyme type 2	57887300	131179000	57193800	117922000	1.18022	1.0439	1.40917	1.45351	1.40068	1.72286	0.000164276	1.77605e-05
P51692	STA5B_HUMAN	STAT5B	Signal transducer and activator of transcription 5B	2973870	3414700	12336700	6457260	0.199417	-0.933963	0.428366	-0.524358	1.92458	-0.0160409	0.0340654	0.898616
P51784	UBP11_HUMAN	USP11	Ubiquitin carboxyl-terminal hydrolase 11	43189500	36198900	37591100	41435600	-0.254735	0.14048	-0.0257864	0.550085	0.782348	0.115645	0.000290005	0.164896
P51790	CLCN3_HUMAN	CLCN3	H(+)/Cl(-) exchange transporter 3	793805	883264	983632	3630490	0.15406	1.88397	0.383008	2.29358	0.334623	0.901965	0.427615	0.00175522
P51809	VAMP7_HUMAN	VAMP7	Vesicle-associated membrane protein 7	5263240	12649000	13393900	9891210	1.265	-0.437357	1.49395	-0.0277522	0.143233	0.129181	0.349953	0.183905
P51812	KS6A3_HUMAN	RPS6KA3	Ribosomal protein S6 kinase alpha-3	92554800	39087200	9535270	20625000	-1.24361	1.11305	-1.01466	1.52265	0.875123	1.02574	0.0148551	0.0032765
P51858	HDGF_HUMAN	HDGF	Hepatoma-derived growth factor	463041000	66097500	784430000	130014000	-2.80847	-2.59298	-2.57952	-2.18337	-2.40689	-1.27593	0.000527081	0.00939078
P51946	CCNH_HUMAN	CCNH	Cyclin-H	4610400	3915110	5648910	2155160	-0.235839	-1.39018	-0.00689076	-0.980573	0.442117	-0.721843	0.0489523	0.000741513
P51965	UB2E1_HUMAN	UBE2E1	Ubiquitin-conjugating enzyme E2 E1	18040700	3772260	17075100	1544880	-2.25775	-3.46633	-2.02881	-3.05672	-2.05311	-2.9707	0.000234417	0.00011325
P51970	NDUA8_HUMAN	NDUFA8	NADH dehydrogenase [ubiquinone] 1 alpha subcomplex subunit 8	40605000	39347500	31031500	38990300	-0.0453854	0.329382	0.183563	0.738987	NA
P51991	ROA3_HUMAN	HNRNPA3	Heterogeneous nuclear ribonucleoprotein A3	621194000	724995000	542337000	379508000	0.222927	-0.515059	0.451875	-0.105454	-0.0539709	-0.20713	0.883	0.0304009
P52209	6PGD_HUMAN	PGD	6-phosphogluconate dehydrogenase, decarboxylating	83022000	55330700	176030000	85633900	-0.585414	-1.03957	-0.356465	-0.629962	-0.136485	-0.900147	0.145218	8.206e-06
P52272	HNRPM_HUMAN	HNRNPM	Heterogeneous nuclear ribonucleoprotein M	388148000	478163000	441606000	322291000	0.300896	-0.454396	0.529844	-0.0447909	-0.198204	-0.499366	0.0274339	0.000282548
P52292	IMA1_HUMAN	KPNA2	Importin subunit alpha-1	96354100	68593000	93319300	62132300	-0.490285	-0.586832	-0.261336	-0.177227	-0.391458	-0.330052	0.135892	0.0673918
P52294	IMA5_HUMAN	KPNA1	Importin subunit alpha-5	88050500	64429700	38368600	31016900	-0.450605	-0.306872	-0.221657	0.102733	-1.02115	-0.115669	0.00246288	0.482646
P52298	NCBP2_HUMAN	NCBP2	Nuclear cap-binding protein subunit 2	24966500	25113900	29291200	12300500	0.0084925	-1.25175	0.237441	-0.842145	0.402027	-0.280211	0.204467	0.148466
P52306	GDS1_HUMAN	RAP1GDS1	Rap1 GTPase-GDP dissociation stimulator 1	70662900	45086500	69635400	26402700	-0.648257	-1.39914	-0.419309	-0.98953	-0.37653	-0.923352	0.00657253	3.4293e-05
P52434	RPAB3_HUMAN	POLR2H	DNA-directed RNA polymerases I, II, and III subunit RPABC3	30169800	45954300	47215400	52704900	0.607095	0.15868	0.836043	0.568285	1.58103	0.218796	0.000557531	0.275403
P52565	GDIR1_HUMAN	ARHGDIA	Rho GDP-dissociation inhibitor 1	520074000	83170900	497096000	82377500	-2.64457	-2.5932	-2.41562	-2.1836	-3.57603	-2.38894	3.33111e-05	0.000652447
P52566	GDIR2_HUMAN	ARHGDIB	Rho GDP-dissociation inhibitor 2	59356100	13581900	629359000	100901000	-2.12771	-2.64094	-1.89876	-2.23134	-3.1778	-1.72511	0.000946132	4.41552e-05
P52594	AGFG1_HUMAN	AGFG1	Arf-GAP domain and FG repeat-containing protein 1	140255000	70464700	95028400	22479500	-0.99308	-2.07975	-0.764131	-1.67014	-0.983472	-1.42825	0.00206406	0.00157735
P52597	HNRPF_HUMAN	HNRNPF	Heterogeneous nuclear ribonucleoprotein F	256662000	278322000	280740000	172186000	0.116885	-0.705267	0.345834	-0.295662	-0.761679	-0.0592199	8.96042e-05	0.392916
P52630	STAT2_HUMAN	STAT2	Signal transducer and activator of transcription 2	4805120	4885530	1913840	3282180	0.0239426	0.778184	0.252891	1.18779	0.289467	0.447034	0.363322	0.00637692
P52655	TF2AA_HUMAN	GTF2A1	Transcription initiation factor IIA subunit 1	6594030	7754740	20386300	8311010	0.233918	-1.2945	0.462866	-0.884899	-1.39362	-0.204401	0.000130778	0.351782
P52701	MSH6_HUMAN	MSH6	DNA mismatch repair protein Msh6	93810300	114412000	60295700	100812000	0.28642	0.74154	0.515368	1.15115	1.11082	0.651515	0.000525971	0.000295273
P52732	KIF11_HUMAN	KIF11	Kinesin-like protein KIF11	12058900	22718000	12574500	15016900	0.913738	0.256086	1.14269	0.665691	0.423888	0.156879	0.000347369	0.0194451
P52735	VAV2_HUMAN	VAV2	Guanine nucleotide exchange factor VAV2	6794060	4628530	5229820	6439250	-0.55372	0.300131	-0.324772	0.709736	0.116918	0.322789	0.382595	0.0122522
P52758	RIDA_HUMAN	RIDA	2-iminobutanoate/2-iminopropanoate deaminase	39141200	18352800	29373500	7109120	-1.09269	-2.04677	-0.863739	-1.63717	0.673055	-1.03572	0.0950258	0.000531804
P52788	SPSY_HUMAN	SMS	Spermine synthase	128337000	28346600	49117500	12283300	-2.17869	-1.99954	-1.94974	-1.58993	-1.75781	-0.745653	0.00075659	0.000163035
P52789	HXK2_HUMAN	HK2	Hexokinase-2	26461400	34800000	33913800	60514500	0.395198	0.835408	0.624146	1.24501	0.470632	0.827481	0.0261797	0.00235746
P52815	RM12_HUMAN	MRPL12	Large ribosomal subunit protein bL12m	121189000	142834000	172708000	121051000	0.237081	-0.51272	0.466029	-0.103115	0.747578	1.1706	0.00903403	0.00117572
P52888	THOP1_HUMAN	THOP1	Thimet oligopeptidase	20357700	5571730	28641200	4213430	-1.86938	-2.76502	-1.64043	-2.35542	-1.83731	-1.81881	0.000962129	0.00100701
P52907	CAZA1_HUMAN	CAPZA1	F-actin-capping protein subunit alpha-1	227530000	107057000	311844000	107928000	-1.08768	-1.53076	-0.858729	-1.12115	-1.23897	-0.300723	0.00519054	0.00230805
P52926	HMGA2_HUMAN	HMGA2	High mobility group protein HMGI-C	7299010	6717100	231520000	54295700	-0.119862	-2.09223	0.109086	-1.68262	-0.501574	-0.95711	0.134216	1.92821e-05
P52943	CRIP2_HUMAN	CRIP2	Cysteine-rich protein 2	28961900	5413030	27483400	12218200	-2.41965	-1.16953	-2.1907	-0.759924	0.614599	0.430472	0.0442894	0.0284021
P52948	NUP98_HUMAN	NUP98	Nuclear pore complex protein Nup98-Nup96	21628500	19973400	22596500	21861800	-0.114854	-0.0476871	0.114095	0.361918	0.201367	0.653876	0.0742544	2.86397e-06
P53004	BIEA_HUMAN	BLVRA	Biliverdin reductase A	50819300	46587700	23009900	14622300	-0.125427	-0.654084	0.103521	-0.244479	0.0321375	-0.836197	0.465449	0.000113464
P53007	TXTP_HUMAN	SLC25A1	Tricarboxylate transport protein, mitochondrial	78004400	157299000	39034100	222796000	1.01188	2.51292	1.24083	2.92252	3.01196	2.6098	0.000100602	3.14957e-05
P53041	PPP5_HUMAN	PPP5C	Serine/threonine-protein phosphatase 5	20458800	6036560	18729200	1093090	-1.76092	-4.09881	-1.53197	-3.6892	-1.36087	-1.98543	0.00314333	0.00240434
P53350	PLK1_HUMAN	PLK1	Serine/threonine-protein kinase PLK1	6735210	4848340	9783130	6583650	-0.474232	-0.571408	-0.245284	-0.161803	0.56377	0.17612	0.0243772	0.140381
P53365	ARFP2_HUMAN	ARFIP2	Arfaptin-2	3027150	3461990	5839390	4746180	0.193641	-0.299051	0.42259	0.110554	1.89515	0.953203	0.000585731	0.00210751
P53367	ARFP1_HUMAN	ARFIP1	Arfaptin-1	101345000	46674500	76525700	50824000	-1.11857	-0.590434	-0.88962	-0.180829	0.586438	0.257828	0.0118864	0.130445
P53384	NUBP1_HUMAN	NUBP1	Cytosolic Fe-S cluster assembly factor NUBP1	22645100	6715510	8874400	4390550	-1.75363	-1.01525	-1.52468	-0.605643	-1.57401	-0.56688	0.00110585	0.0243089
P53396	ACLY_HUMAN	ACLY	ATP-citrate synthase	236946000	208671000	137966000	128851000	-0.183328	-0.098609	0.0456201	0.310996	0.93745	0.274499	0.000188565	0.00378632
P53582	MAP11_HUMAN	METAP1	Methionine aminopeptidase 1	33023100	12193900	22001700	6878610	-1.43732	-1.67743	-1.20837	-1.26782	-0.286015	-0.53405	0.147081	0.0375371
P53597	SUCA_HUMAN	SUCLG1	Succinate--CoA ligase [ADP/GDP-forming] subunit alpha, mitochondrial	72122700	82217100	101532000	100731000	0.188985	-0.0114268	0.417933	0.398178	2.03629	0.783612	4.45292e-06	1.61836e-05
P53602	MVD1_HUMAN	MVD	Diphosphomevalonate decarboxylase	25700300	15254700	50112500	52329300	-0.752531	0.0624484	-0.523583	0.472053	0.806229	1.02192	0.0223536	3.50542e-05
P53611	PGTB2_HUMAN	RABGGTB	Geranylgeranyl transferase type-2 subunit beta	18928300	14801200	18188700	7259520	-0.354831	-1.3251	-0.125882	-0.915491	1.00252	-0.385197	0.0439853	0.0256426
P53618	COPB_HUMAN	COPB1	Coatomer subunit beta	134033000	162057000	173694000	198029000	0.273913	0.189164	0.502861	0.598769	0.622445	1.45322	0.200462	0.000456574
P53621	COPA_HUMAN	COPA	Coatomer subunit alpha	78639500	126693000	86542100	136103000	0.688011	0.653225	0.916959	1.06283	-0.493408	-0.208736	0.393228	0.1576
P53634	CATC_HUMAN	CTSC	Dipeptidyl peptidase 1	12205600	8294040	29460500	78227000	-0.557396	1.40888	-0.328448	1.81849	-1.34361	2.43586	0.0102193	4.28354e-05
P53680	AP2S1_HUMAN	AP2S1	AP-2 complex subunit sigma	17486100	66076600	31268300	26552600	1.91793	-0.235848	2.14688	0.173757	1.22889	0.367117	0.00210859	0.0175357
P53701	CCHL_HUMAN	HCCS	Holocytochrome c-type synthase	15755600	23227000	26125800	24511300	0.559938	-0.0920282	0.788886	0.317577	0.409343	0.204114	0.00603369	0.213875
P53985	MOT1_HUMAN	SLC16A1	Monocarboxylate transporter 1	105586000	45853400	46161900	33856300	-1.20332	-0.447278	-0.97437	-0.0376733	-1.0634	-0.517978	0.00126769	0.00200209
P53990	IST1_HUMAN	IST1	IST1 homolog	3004810	3051780	2122620	2005350	0.0223772	-0.0819921	0.251326	0.327613	0.58384	0.562035	0.435218	0.000683558
P53992	SC24C_HUMAN	SEC24C	Protein transport protein Sec24C	27418700	35555700	48133800	39081200	0.374921	-0.300576	0.603869	0.109029	1.09249	0.457949	0.000583012	0.00346928
P53999	TCP4_HUMAN	SUB1	Activated RNA polymerase II transcriptional coactivator p15	178344000	53199400	299548000	96796500	-1.74518	-1.62976	-1.51623	-1.22016	-1.79628	-0.274496	0.000378816	0.106741
P54098	DPOG1_HUMAN	POLG	DNA polymerase subunit gamma-1	5880710	8401480	4655410	13438100	0.514653	1.52935	0.743601	1.93895	0.361447	0.844743	0.203576	0.000394883
P54105	ICLN_HUMAN	CLNS1A	Methylosome subunit pICln	4758800	8032420	11137500	6418630	0.755237	-0.795088	0.984185	-0.385483	0.816649	-0.0873689	0.00321147	0.0995933
P54136	SYRC_HUMAN	RARS1	Arginine--tRNA ligase, cytoplasmic	78681400	102987000	189980000	131488000	0.388368	-0.530916	0.617316	-0.121311	0.0500878	-0.432241	0.587173	7.60484e-05
P54198	HIRA_HUMAN	HIRA	Protein HIRA	2579000	1550490	395153	946569	-0.734088	1.2603	-0.505139	1.6699	-0.213887	0.417191	0.477891	0.00869717
P54577	SYYC_HUMAN	YARS1	Tyrosine--tRNA ligase, cytoplasmic	74991700	67032300	371004000	223222000	-0.161874	-0.732956	0.0670738	-0.323351	0.615234	-0.125443	0.0367172	0.0233156
P54578	UBP14_HUMAN	USP14	Ubiquitin carboxyl-terminal hydrolase 14	112032000	102692000	234614000	108012000	-0.125587	-1.1191	0.103361	-0.709492	-0.411572	-0.686608	0.0280743	0.00154761
P54619	AAKG1_HUMAN	PRKAG1	5'-AMP-activated protein kinase subunit gamma-1	17559400	37415800	16516900	48266300	1.0914	1.54707	1.32035	1.95668	NA
P54652	HSP72_HUMAN	HSPA2	Heat shock-related 70 kDa protein 2	876999000	806567000	2555050000	835839000	-0.120781	-1.61205	0.108168	-1.20245	-0.527486	0.421444	0.202523	0.13234
P54709	AT1B3_HUMAN	ATP1B3	Sodium/potassium-transporting ATPase subunit beta-3	149571000	136581000	127370000	186479000	-0.131074	0.549988	0.0978746	0.959593	-0.656592	0.828635	0.114702	0.00140196
P54725	RD23A_HUMAN	RAD23A	UV excision repair protein RAD23 homolog A	76340900	14771600	105015000	17650600	-2.36963	-2.57281	-2.14068	-2.1632	-0.499486	-1.35388	0.475332	9.80682e-05
P54727	RD23B_HUMAN	RAD23B	UV excision repair protein RAD23 homolog B	33862100	14433200	99140300	37017400	-1.23028	-1.42127	-1.00133	-1.01166	0.52413	-0.708316	0.689096	0.000303583
P54753	EPHB3_HUMAN	EPHB3	Ephrin type-B receptor 3	1722200	2091500	909851	1175360	0.280285	0.3694	0.509234	0.779006	NA
P54760	EPHB4_HUMAN	EPHB4	Ephrin type-B receptor 4	1636990	732193	985747	773762	-1.16075	-0.349328	-0.931801	0.0602775	-2.16005	-0.154986	0.000395041	0.493155
P54819	KAD2_HUMAN	AK2	Adenylate kinase 2, mitochondrial	110885000	41717900	428695000	184066000	-1.41033	-1.21973	-1.18138	-0.810123	0.218678	-0.453322	0.124761	0.000167032
P54886	P5CS_HUMAN	ALDH18A1	Delta-1-pyrroline-5-carboxylate synthase	68579400	110695000	49135900	109662000	0.690743	1.15821	0.919691	1.56782	0.226959	0.92699	0.436684	0.000127516
P54920	SNAA_HUMAN	NAPA	Alpha-soluble NSF attachment protein	17235500	33324800	20959500	19470800	0.951213	-0.106292	1.18016	0.303313	1.05756	0.670451	0.00103836	0.000413991
P55010	IF5_HUMAN	EIF5	Eukaryotic translation initiation factor 5	160623000	267264000	81643200	30072200	0.734587	-1.4409	0.963535	-1.0313	-0.055362	-0.673204	0.718705	0.000316636
P55011	S12A2_HUMAN	SLC12A2	Solute carrier family 12 member 2	10978000	6278140	1498730	8916230	-0.806206	2.57269	-0.577258	2.9823	-1.34496	1.4432	6.87468e-05	0.00018541
P55036	PSMD4_HUMAN	PSMD4	26S proteasome non-ATPase regulatory subunit 4	49964100	30764500	74328600	24830500	-0.699625	-1.5818	-0.470677	-1.1722	0.0636434	-0.492973	0.624195	0.0156627
P55039	DRG2_HUMAN	DRG2	Developmentally-regulated GTP-binding protein 2	28518500	11886500	16395800	10491500	-1.26257	-0.644105	-1.03363	-0.2345	0.860058	-0.272932	0.0297228	0.000612823
P55060	XPO2_HUMAN	CSE1L	Exportin-2	150777000	122149000	307984000	171165000	-0.303774	-0.847468	-0.074826	-0.437863	1.27803	-0.428283	0.0139007	0.00109393
P55061	BI1_HUMAN	TMBIM6	Bax inhibitor 1	7878090	23310400	21147600	62030500	1.56506	1.55248	1.794	1.96209	NA
P55081	MFAP1_HUMAN	MFAP1	Microfibrillar-associated protein 1	17388800	14617900	16449900	5433340	-0.250422	-1.59817	-0.021474	-1.18856	0.557054	-0.173074	0.0689513	0.107616
P55084	ECHB_HUMAN	HADHB	Trifunctional enzyme subunit beta, mitochondrial	144718000	143919000	80030600	202156000	-0.00798731	1.33685	0.220961	1.74645	0.491214	1.49711	0.00667574	2.27975e-06
P55145	MANF_HUMAN	MANF	Mesencephalic astrocyte-derived neurotrophic factor	83834700	135718000	165540000	344371000	0.694993	1.05678	0.923941	1.46639	0.414605	1.82616	0.018324	3.48526e-06
P55196	AFAD_HUMAN	AFDN	Afadin	14307100	6947150	15573500	6174140	-1.04224	-1.33478	-0.81329	-0.925178	-0.736793	-0.697074	7.94982e-05	5.30132e-05
P55209	NP1L1_HUMAN	NAP1L1	Nucleosome assembly protein 1-like 1	461186000	177264000	286232000	63081300	-1.37945	-2.1819	-1.1505	-1.7723	-1.39949	-1.19684	0.00134906	0.00061785
P55212	CASP6_HUMAN	CASP6	Caspase-6	14310700	10137300	17139900	7947680	-0.497421	-1.10875	-0.268472	-0.699148	-1.13443	-0.69343	6.88972e-05	0.00217801
P55263	ADK_HUMAN	ADK	Adenosine kinase	124691000	35498500	160896000	47769700	-1.81253	-1.75196	-1.58358	-1.34236	-0.713276	0.237568	0.00784176	0.0689338
P55265	DSRAD_HUMAN	ADAR	Double-stranded RNA-specific adenosine deaminase	56295900	44229600	52115800	36466000	-0.348018	-0.515169	-0.119069	-0.105564	-0.018944	-0.0405523	0.917606	0.807641
P55268	LAMB2_HUMAN	LAMB2	Laminin subunit beta-2	6706350	11052600	5184050	19035900	0.720786	1.87657	0.949734	2.28618	0.429591	2.4373	0.0548942	2.57749e-05
P55327	TPD52_HUMAN	TPD52	Tumor protein D52	213787000	115510000	139326000	31708000	-0.888156	-2.13555	-0.659208	-1.72594	1.3606	-0.576911	0.00943377	0.190197
P55347	PKNX1_HUMAN	PKNOX1	Homeobox protein PKNOX1	173979	291695	199703	332702	0.745547	0.736375	0.974496	1.14598	NA
P55735	SEC13_HUMAN	SEC13	Protein SEC13 homolog	76963800	68307100	52269800	44022700	-0.172144	-0.24773	0.0568038	0.161875	-0.552202	0.0803712	0.0148526	0.355238
P55786	PSA_HUMAN	NPEPPS	Puromycin-sensitive aminopeptidase	163597000	92735600	98396200	32272400	-0.818951	-1.6083	-0.590003	-1.1987	1.25517	-0.958809	0.000457696	0.000432982
P55795	HNRH2_HUMAN	HNRNPH2	Heterogeneous nuclear ribonucleoprotein H2	448402000	370369000	239917000	243546000	-0.275829	0.0216589	-0.046881	0.431264	1.70484	1.2052	0.00239353	0.00295133
P55809	SCOT1_HUMAN	OXCT1	Succinyl-CoA:3-ketoacid coenzyme A transferase 1, mitochondrial	31082200	44024200	32182700	41072600	0.502208	0.351891	0.731156	0.761496	1.15147	1.18716	0.000220966	1.37659e-06
P55854	SUMO3_HUMAN	SUMO3	Small ubiquitin-related modifier 3	19242900	288355000	541607000	143155000	3.90545	-1.91967	4.1344	-1.51006	NA
P55884	EIF3B_HUMAN	EIF3B	Eukaryotic translation initiation factor 3 subunit B	55218000	35794000	113586000	47518900	-0.625421	-1.25721	-0.396473	-0.847607	2.38808	-0.755925	0.000318837	0.00295853
P55957	BID_HUMAN	BID	BH3-interacting domain death agonist	123359000	25750600	86926700	130886000	-2.26019	0.59044	-2.03124	1.00004	-1.40005	0.0877014	0.0175488	0.408458
P56134	ATPK_HUMAN	ATP5MF	ATP synthase subunit f, mitochondrial	58292900	237133000	107116000	511479000	2.0243	2.2555	2.25325	2.66511	2.82771	1.9493	0.00083238	0.000292091
P56182	RRP1_HUMAN	RRP1	Ribosomal RNA processing protein 1 homolog A	22336900	17337000	34702900	25693400	-0.365575	-0.433658	-0.136626	-0.0240534	1.53923	0.183341	0.000263939	0.0443495
P56192	SYMC_HUMAN	MARS1	Methionine--tRNA ligase, cytoplasmic	61332400	61877600	103574000	87377700	0.0127678	-0.245325	0.241716	0.16428	0.0751834	-0.231619	0.110084	0.00132591
P56211	ARP19_HUMAN	ARPP19	cAMP-regulated phosphoprotein 19	112968000	7986570	32893900	5824050	-3.82219	-2.49773	-3.59325	-2.08812	-3.25894	-1.57515	9.8753e-05	0.000260588
P56385	ATP5I_HUMAN	ATP5ME	ATP synthase subunit e, mitochondrial	78996800	90678000	127898000	142227000	0.198958	0.153202	0.427907	0.562807	1.05568	1.19005	0.000940811	0.0007405
P56537	IF6_HUMAN	EIF6	Eukaryotic translation initiation factor 6	130034000	68720100	283295000	59075400	-0.920085	-2.26168	-0.691137	-1.85207	-0.686619	-1.18386	0.123102	0.00085443
P56556	NDUA6_HUMAN	NDUFA6	NADH dehydrogenase [ubiquinone] 1 alpha subcomplex subunit 6	30379200	65044300	19671300	63705300	1.09834	1.69532	1.32729	2.10493	0.91457	1.67325	0.00198819	4.09759e-05
P56937	DHB7_HUMAN	HSD17B7	3-keto-steroid reductase/17-beta-hydroxysteroid dehydrogenase 7	1621060	7726740	2163360	11590800	2.25292	2.42163	2.48187	2.83124	2.04369	1.88272	0.000888211	0.000138118
P56945	BCAR1_HUMAN	BCAR1	Breast cancer anti-estrogen resistance protein 1	2340440	2189410	5804100	2281910	-0.0962376	-1.34683	0.132711	-0.937225	-0.466339	-1.31525	0.219553	9.21739e-05
P57088	TMM33_HUMAN	TMEM33	Transmembrane protein 33	36163600	171868000	142166000	348677000	2.24869	1.29431	2.47764	1.70392	2.15817	1.46803	0.000375485	4.02612e-05
P57105	SYJ2B_HUMAN	SYNJ2BP	Synaptojanin-2-binding protein	19105400	36722300	22118600	38392900	0.942676	0.795579	1.17162	1.20518	2.08163	1.25301	0.0012559	4.11061e-05
P57678	GEMI4_HUMAN	GEMIN4	Gem-associated protein 4	9694420	9522490	5396220	4047060	-0.0258157	-0.415075	0.203133	-0.00546992	0.610622	-0.0558957	0.000568815	0.591787
P57735	RAB25_HUMAN	RAB25	Ras-related protein Rab-25	57432300	57783000	37605200	39652200	0.00878277	0.0764687	0.237731	0.486074	0.66418	1.25307	0.0837703	4.00153e-05
P57737	CORO7_HUMAN	CORO7	Coronin-7	25212300	15564100	15771700	11335600	-0.695906	-0.476477	-0.466957	-0.0668724	-1.02497	-1.01383	0.00124574	0.00023771
P57740	NU107_HUMAN	NUP107	Nuclear pore complex protein Nup107	25265900	22744000	25227200	23856500	-0.151706	-0.0805977	0.0772428	0.329007	-0.0164931	0.182956	0.922261	0.432884
P57764	GSDMD_HUMAN	GSDMD	Gasdermin-D	31762500	20077000	30208200	15672900	-0.661781	-0.946668	-0.432832	-0.537063	-0.0327214	-0.411188	0.881444	0.155815
P57772	SELB_HUMAN	EEFSEC	Selenocysteine-specific elongation factor	2390400	5589450	3335270	8240520	1.22545	1.30493	1.4544	1.71454	0.773168	0.571814	0.101575	0.0187882
P58107	EPIPL_HUMAN	EPPK1	Epiplakin	160111000	100097000	36504600	52334800	-0.677674	0.519692	-0.448725	0.929297	0.230873	0.0877756	0.264108	0.660862
P58511	SIM11_HUMAN	SMIM11	Small integral membrane protein 11	5752410	10019000	4025010	9710420	0.8005	1.27054	1.02945	1.68015	NA
P58546	MTPN_HUMAN	MTPN	Myotrophin	479602000	100393000	363763000	56166400	-2.25618	-2.69522	-2.02723	-2.28561	-2.04715	-1.26657	5.59949e-05	0.00124867
P60033	CD81_HUMAN	CD81	CD81 antigen	18620700	6346660	14105600	7254600	-1.55284	-0.9593	-1.32389	-0.549695	-2.25178	-0.00272512	0.000240821	0.977975
P60059	SC61G_HUMAN	SEC61G	Protein transport protein Sec61 subunit gamma	8692610	196452000	236916000	499849000	4.49824	1.07712	4.72719	1.48672	NA
P60174	TPIS_HUMAN	TPI1	Triosephosphate isomerase	358107000	180967000	255226000	179033000	-0.984664	-0.51155	-0.755716	-0.101945	-4.54188	-1.28557	1.67445e-05	0.00141355
P60468	SC61B_HUMAN	SEC61B	Protein transport protein Sec61 subunit beta	10455700	80520400	118574000	312561000	2.94506	1.39835	3.17401	1.80796	1.22916	1.39045	0.0309184	0.000198503
P60510	PP4C_HUMAN	PPP4C	Serine/threonine-protein phosphatase 4 catalytic subunit	27468000	12489100	32058800	11258100	-1.13708	-1.50976	-0.908134	-1.10015	-1.22549	0.0984972	4.83108e-05	0.300683
P60520	GBRL2_HUMAN	GABARAPL2	Gamma-aminobutyric acid receptor-associated protein-like 2	171522000	54276200	146026000	38548400	-1.66	-1.92148	-1.43105	-1.51188	0.988567	-1.15677	0.00263216	5.41445e-05
P60602	ROMO1_HUMAN	ROMO1	Reactive oxygen species modulator 1	12984300	13991700	12094000	18331700	0.107803	0.600049	0.336751	1.00965	-0.42118	0.484501	0.0234104	0.0779096
P60900	PSA6_HUMAN	PSMA6	Proteasome subunit alpha type-6	40569700	59954000	173005000	48360600	0.563453	-1.83891	0.792402	-1.4293	-2.24544	-1.58951	1.28945e-05	0.00309328
P60903	S10AA_HUMAN	S100A10	Protein S100-A10	1231820000	321811000	991310000	220801000	-1.93651	-2.16659	-1.70756	-1.75698	-1.38641	0.379902	0.0175084	0.000402908
P60953	CDC42_HUMAN	CDC42	Cell division control protein 42 homolog	189234000	99253600	223293000	109423000	-0.93098	-1.02902	-0.702032	-0.619417	1.64268	0.710647	6.79209e-05	0.000933997
P60981	DEST_HUMAN	DSTN	Destrin	336459000	140957000	124617000	42531200	-1.25518	-1.55091	-1.02623	-1.1413	0.385836	-0.179531	0.175491	0.0821226
P61006	RAB8A_HUMAN	RAB8A	Ras-related protein Rab-8A	20928100	23684900	24527900	11468600	0.178526	-1.09673	0.407475	-0.687129	0.216541	-0.593123	0.498477	0.00247931
P61009	SPCS3_HUMAN	SPCS3	Signal peptidase complex subunit 3	69214300	81611500	42884100	127403000	0.237702	1.57088	0.466651	1.98049	0.791875	1.55014	0.0265981	5.92064e-06
P61011	SRP54_HUMAN	SRP54	Signal recognition particle subunit SRP54	72105100	93886400	44916600	35632400	0.380815	-0.334059	0.609763	0.0755459	0.687439	0.197747	0.00932807	0.225107
P61019	RAB2A_HUMAN	RAB2A	Ras-related protein Rab-2A	150552000	189532000	244424000	316514000	0.33218	0.372883	0.561128	0.782488	0.220591	1.01704	0.0406254	4.0594e-05
P61020	RAB5B_HUMAN	RAB5B	Ras-related protein Rab-5B	15075000	17130700	22063400	25722500	0.184426	0.221376	0.413374	0.630981	1.28375	1.21231	0.000946933	2.14527e-05
P61024	CKS1_HUMAN	CKS1B	Cyclin-dependent kinases regulatory subunit 1	16380700	4302130	21899200	2894060	-1.92887	-2.91971	-1.69993	-2.51011	-1.78926	-1.75917	2.93975e-05	0.000125067
P61026	RAB10_HUMAN	RAB10	Ras-related protein Rab-10	609141000	1148240000	1129590000	923148000	0.914576	-0.291165	1.14352	0.11844	-0.368077	0.556343	0.229805	0.00919877
P61077	UB2D3_HUMAN	UBE2D3	Ubiquitin-conjugating enzyme E2 D3	178646000	126044000	274498000	94890500	-0.503176	-1.53246	-0.274228	-1.12286	NA
P61081	UBC12_HUMAN	UBE2M	NEDD8-conjugating enzyme Ubc12	106195000	64383600	93039300	25217000	-0.721951	-1.88344	-0.493002	-1.47384	-0.00293228	-1.07801	0.984606	3.84461e-05
P61086	UBE2K_HUMAN	UBE2K	Ubiquitin-conjugating enzyme E2 K	131357000	26969600	198306000	31523600	-2.28409	-2.65322	-2.05514	-2.24362	-0.317791	-1.32357	0.653632	0.0014854
P61106	RAB14_HUMAN	RAB14	Ras-related protein Rab-14	891393000	1112280000	927812000	707281000	0.319386	-0.391549	0.548335	0.018056	0.0101539	0.578749	0.852647	0.0049243
P61158	ARP3_HUMAN	ACTR3	Actin-related protein 3	120055000	88044900	127734000	75839800	-0.447384	-0.752116	-0.218436	-0.342511	-0.175745	-0.281087	0.13973	0.0154019
P61163	ACTZ_HUMAN	ACTR1A	Alpha-centractin	48989000	51216700	53543800	43886100	0.0641565	-0.286955	0.293105	0.12265	-0.85083	-0.442366	0.0917474	0.127008
P61201	CSN2_HUMAN	COPS2	COP9 signalosome complex subunit 2	61997100	54120300	34218700	16613300	-0.196031	-1.04245	0.0329174	-0.632841	0.517789	-0.208374	0.00365829	0.000221488
P61221	ABCE1_HUMAN	ABCE1	ATP-binding cassette sub-family E member 1	70211600	31721300	70415600	47427400	-1.14626	-0.570174	-0.917309	-0.160569	-0.121556	-0.379864	0.447423	0.0156758
P61224	RAP1B_HUMAN	RAP1B	Ras-related protein Rap-1b	53928800	57969800	91139700	26415100	0.104246	-1.78672	0.333194	-1.37711	NA
P61225	RAP2B_HUMAN	RAP2B	Ras-related protein Rap-2b	21433600	35630700	40433500	29528700	0.733247	-0.453433	0.962195	-0.0438282	0.18451	0.351707	0.323071	0.00117347
P61247	RS3A_HUMAN	RPS3A	Small ribosomal subunit protein eS1	340662000	255243000	563994000	299895000	-0.41647	-0.911222	-0.187521	-0.501617	2.99334	-1.86176	0.00131062	0.000497732
P61254	RL26_HUMAN	RPL26	Large ribosomal subunit protein uL24	209427000	123259000	306108000	110509000	-0.764754	-1.46988	-0.535806	-1.06027	NA
P61289	PSME3_HUMAN	PSME3	Proteasome activator complex subunit 3	81562700	45426400	212977000	39901900	-0.844379	-2.41617	-0.61543	-2.00656	-0.258562	-1.34593	0.158491	0.000318039
P61421	VA0D1_HUMAN	ATP6V0D1	V-type proton ATPase subunit d 1	30981200	33713500	13939900	33863800	0.121933	1.28052	0.350882	1.69013	3.66387	1.51442	0.00116952	4.80286e-05
P61457	PHS_HUMAN	PCBD1	Pterin-4-alpha-carbinolamine dehydratase	161723000	7598710	155297000	15616400	-4.41163	-3.3139	-4.18268	-2.90429	0.0213741	-2.19161	0.976068	3.39469e-05
P61513	RL37A_HUMAN	RPL37A	Large ribosomal subunit protein eL43	12410000	41023900	55656300	30920400	1.72496	-0.847986	1.95391	-0.438381	1.83371	1.9957	0.00246089	0.00108932
P61586	RHOA_HUMAN	RHOA	Transforming protein RhoA	262491000	235226000	497720000	225844000	-0.15822	-1.14001	0.0707279	-0.730403	3.59704	0.161725	0.000348779	0.401991
P61601	NCALD_HUMAN	NCALD	Neurocalcin-delta	39624200	54103000	28895500	14944100	0.449327	-0.951269	0.678275	-0.541664	NA
P61604	CH10_HUMAN	HSPE1	10 kDa heat shock protein, mitochondrial	652342000	726432000	2064740000	2299800000	0.155199	0.155548	0.384148	0.565153	0.161712	0.824461	0.494121	3.18835e-05
P61619	S61A1_HUMAN	SEC61A1	Protein transport protein Sec61 subunit alpha isoform 1	101979000	188850000	138766000	404336000	0.888969	1.5429	1.11792	1.95251	0.928264	1.49155	0.0959443	0.0203879
P61758	PFD3_HUMAN	VBP1	Prefoldin subunit 3	78519600	17704300	142982000	32998000	-2.14895	-2.11538	-1.92	-1.70578	-0.415778	-0.635738	0.360303	0.00158159
P61769	B2MG_HUMAN	B2M	Beta-2-microglobulin	54511700	78136200	79489300	109845000	0.519425	0.466637	0.748374	0.876242	-0.564854	0.771089	0.0165679	0.000145134
P61803	DAD1_HUMAN	DAD1	Dolichyl-diphosphooligosaccharide--protein glycosyltransferase subunit DAD1	117808000	32846000	149016000	436459000	-1.84265	1.55038	-1.6137	1.95998	-0.53318	1.64617	0.260477	0.000181105
P61916	NPC2_HUMAN	NPC2	NPC intracellular cholesterol transporter 2	19716900	7798600	10163500	14494200	-1.33815	0.512078	-1.1092	0.921683	-1.5641	1.48834	0.0663888	0.00474902
P61923	COPZ1_HUMAN	COPZ1	Coatomer subunit zeta-1	42856400	43637900	63001700	50169800	0.026071	-0.328572	0.255019	0.0810334	-0.881121	-0.732076	0.00663006	0.00219714
P61956	SUMO2_HUMAN	SUMO2	Small ubiquitin-related modifier 2	100721000	34590100	122318000	15550500	-1.54193	-2.9756	-1.31299	-2.566	-0.801305	-1.20994	0.150154	0.000612941
P61960	UFM1_HUMAN	UFM1	Ubiquitin-fold modifier 1	50754000	6964640	122284000	9798900	-2.8654	-3.64147	-2.63645	-3.23187	NA
P61964	WDR5_HUMAN	WDR5	WD repeat-containing protein 5	33046600	44939400	132713000	68859500	0.443479	-0.946582	0.672427	-0.536977	1.64826	0.112092	0.00359807	0.409843
P61966	AP1S1_HUMAN	AP1S1	AP-1 complex subunit sigma-1A	9931050	3128710	9926680	6586680	-1.66638	-0.59176	-1.43743	-0.182155	-1.7709	-0.0630031	0.00017239	0.593047
P61970	NTF2_HUMAN	NUTF2	Nuclear transport factor 2	218405000	5350320	131650000	22320500	-5.35124	-2.56027	-5.12229	-2.15066	-2.42011	-1.25709	0.00271219	3.11498e-05
P62070	RRAS2_HUMAN	RRAS2	Ras-related protein R-Ras2	29269200	19858500	43546700	25244000	-0.559627	-0.786623	-0.330678	-0.377018	-0.479458	0.128404	0.000750228	0.236937
P62072	TIM10_HUMAN	TIMM10	Mitochondrial import inner membrane translocase subunit Tim10	13091300	17233600	32157700	33382400	0.396616	0.0539235	0.625564	0.463528	1.20817	0.944978	0.00547393	0.0177147
P62136	PP1A_HUMAN	PPP1CA	Serine/threonine-protein phosphatase PP1-alpha catalytic subunit	116529000	90303800	160528000	71403500	-0.36783	-1.16876	-0.138882	-0.759153	-0.845185	-0.683391	0.00132498	0.0135761
P62140	PP1B_HUMAN	PPP1CB	Serine/threonine-protein phosphatase PP1-beta catalytic subunit	7984870	49480200	106601000	54230600	2.63151	-0.975042	2.86046	-0.565437	0.673971	-0.956493	0.1111	0.000111954
P62191	PRS4_HUMAN	PSMC1	26S proteasome regulatory subunit 4	126826000	133007000	178265000	102870000	0.0686516	-0.793201	0.2976	-0.383596	-0.133241	-0.017955	0.419671	0.788262
P62256	UBE2H_HUMAN	UBE2H	Ubiquitin-conjugating enzyme E2 H	25932800	8171980	90008100	8992550	-1.66602	-3.32325	-1.43707	-2.91365	-1.7572	-2.27046	0.00025909	3.28077e-06
P62266	RS23_HUMAN	RPS23	Small ribosomal subunit protein uS12	13026300	97828200	151185000	111977000	2.90882	-0.433113	3.13777	-0.0235076	1.34052	-0.36274	0.0115756	0.222829
P62304	RUXE_HUMAN	SNRPE	Small nuclear ribonucleoprotein E	103566000	40425900	71137100	24847200	-1.3572	-1.51752	-1.12825	-1.10791	-0.911461	-0.172175	0.00311149	0.0643297
P62306	RUXF_HUMAN	SNRPF	Small nuclear ribonucleoprotein F	140516000	63808700	101520000	44018900	-1.13891	-1.20557	-0.909961	-0.795964	NA
P62310	LSM3_HUMAN	LSM3	U6 snRNA-associated Sm-like protein LSm3	55878300	29252000	91757100	32260900	-0.933753	-1.50803	-0.704805	-1.09843	-2.74049	-0.0998431	0.188243	0.389632
P62316	SMD2_HUMAN	SNRPD2	Small nuclear ribonucleoprotein Sm D2	286690000	133283000	255364000	100211000	-1.105	-1.34951	-0.87605	-0.939909	-0.739302	-0.128991	0.00201602	0.034959
P62328	TYB4_HUMAN	TMSB4X	Thymosin beta-4	14296800	476636	27549300	2844820	-4.90666	-3.27561	-4.67771	-2.866	NA
P62330	ARF6_HUMAN	ARF6	ADP-ribosylation factor 6	26378100	70248600	25109600	40174300	1.41313	0.678034	1.64208	1.08764	0.929437	1.24882	0.00398564	0.000733963
P62333	PRS10_HUMAN	PSMC6	26S proteasome regulatory subunit 10B	90939600	87873800	94749400	71544000	-0.0494756	-0.405286	0.179473	0.00431898	1.82958	-0.0554787	0.000138522	0.28265
P62341	SELT_HUMAN	SELENOT	Thioredoxin reductase-like selenoprotein T	60531400	120709000	20620300	119129000	0.995778	2.53039	1.22473	2.93999	NA
P62487	RPB7_HUMAN	POLR2G	DNA-directed RNA polymerase II subunit RPB7	7394640	1928310	2540510	1004880	-1.93914	-1.33809	-1.71019	-0.92849	-0.810658	-0.561587	0.00089478	0.00730942
P62495	ERF1_HUMAN	ETF1	Eukaryotic peptide chain release factor subunit 1	57058800	41290000	68251400	23070300	-0.466657	-1.56482	-0.237709	-1.15522	0.415323	-1.20062	0.00720095	0.000266579
P62633	CNBP_HUMAN	CNBP	CCHC-type zinc finger nucleic acid binding protein	60549500	32739500	169205000	19830900	-0.887083	-3.09295	-0.658134	-2.68335	-2.35627	-1.90394	9.23445e-05	0.000503188
P62714	PP2AB_HUMAN	PPP2CB	Serine/threonine-protein phosphatase 2A catalytic subunit beta isoform	125565000	46230000	101364000	42549700	-1.44153	-1.25232	-1.21258	-0.842719	NA
P62750	RL23A_HUMAN	RPL23A	Large ribosomal subunit protein uL23	372032000	236119000	582297000	194550000	-0.655913	-1.58161	-0.426964	-1.17201	-0.0349417	-0.441275	0.800485	0.0144386
P62820	RAB1A_HUMAN	RAB1A	Ras-related protein Rab-1A	683659000	615275000	633458000	392939000	-0.152046	-0.688944	0.0769028	-0.279339	0.0871457	0.443154	0.255319	0.013749
P62826	RAN_HUMAN	RAN	GTP-binding nuclear protein Ran	438447000	210222000	910543000	474023000	-1.06049	-0.94177	-0.83154	-0.532165	0.583206	-0.248284	0.00330531	0.00261559
P62834	RAP1A_HUMAN	RAP1A	Ras-related protein Rap-1A	105036000	264290000	309251000	221752000	1.33124	-0.479831	1.56019	-0.0702261	-0.332083	1.034	0.289864	0.00132483
P62847	RS24_HUMAN	RPS24	Small ribosomal subunit protein eS24	17314300	43443200	107227000	56833000	1.32717	-0.915867	1.55611	-0.506262	0.97865	-0.233813	0.00337682	0.0260042
P62857	RS28_HUMAN	RPS28	Small ribosomal subunit protein eS28	621685000	201053000	1026090000	156950000	-1.62861	-2.70878	-1.39966	-2.29918	-0.128636	-2.02191	0.377551	6.84387e-05
P62861	RS30_HUMAN	FAU	Ubiquitin-like FUBI-ribosomal protein eS30 fusion protein	193947000	124778000	593761000	62133000	-0.636299	-3.25645	-0.407351	-2.84685	0.397644	-2.62848	0.0282377	3.10851e-05
P62873	GBB1_HUMAN	GNB1	Guanine nucleotide-binding protein G(I)/G(S)/G(T) subunit beta-1	75521000	157629000	127992000	145469000	1.06158	0.184658	1.29053	0.594263	1.24985	0.161408	0.000211013	0.0384005
P62879	GBB2_HUMAN	GNB2	Guanine nucleotide-binding protein G(I)/G(S)/G(T) subunit beta-2	78280200	86040300	66975700	33383700	0.136365	-1.00449	0.365313	-0.594889	1.16666	-0.108521	0.000489238	0.248741
P62888	RL30_HUMAN	RPL30	Large ribosomal subunit protein eL30	395026000	318017000	476045000	250138000	-0.312844	-0.928374	-0.0838954	-0.518769	1.34743	-0.142577	0.000304822	0.201321
P62891;Q59GN2	R39L5_HUMAN;RL39_HUMAN	RPL39;RPL39P5	Large ribosomal subunit protein eL39	162027000	71039200	180343000	43380800	-1.18955	-2.05561	-0.960599	-1.64601	NA
P62899	RL31_HUMAN	RPL31	Large ribosomal subunit protein eL31	479450000	422076000	633093000	289764000	-0.183878	-1.12754	0.0450707	-0.717934	-0.951755	-0.892035	0.000383553	0.000674901
P62906	RL10A_HUMAN	RPL10A	Large ribosomal subunit protein uL1	405622000	323865000	647006000	250150000	-0.324743	-1.37099	-0.095795	-0.961381	-0.540906	-1.1022	0.0169001	9.05118e-05
P62913	RL11_HUMAN	RPL11	Large ribosomal subunit protein uL5	509158000	293952000	530192000	364188000	-0.792533	-0.541832	-0.563585	-0.132227	-1.01546	-0.297889	3.4193e-05	0.00243177
P62937	PPIA_HUMAN	PPIA	Peptidyl-prolyl cis-trans isomerase A	4149450000	548706000	6463080000	888056000	-2.91881	-2.8635	-2.68987	-2.45389	-2.58773	-2.31158	0.000133303	3.95582e-05
P62942	FKB1A_HUMAN	FKBP1A	Peptidyl-prolyl cis-trans isomerase FKBP1A	76688400	4371180	53272800	10618700	-4.13291	-2.32679	-3.90397	-1.91719	-3.00739	-0.79906	0.000232278	0.000355555
P62979	RS27A_HUMAN	RPS27A	Ubiquitin-ribosomal protein eS31 fusion protein	1247870000	989299000	1452100000	938277000	-0.334989	-0.630055	-0.106041	-0.22045	1.74635	1.10004	3.55078e-05	0.00774517
P62987	RL40_HUMAN	UBA52	Ubiquitin-ribosomal protein eL40 fusion protein	988553	2415430	9854090	1727710	1.28889	-2.51186	1.51784	-2.10226	NA
P62993	GRB2_HUMAN	GRB2	Growth factor receptor-bound protein 2	13220800	8306940	26302500	9558850	-0.67042	-1.46029	-0.441472	-1.05069	1.29042	-0.0608548	0.0159986	0.672658
P63000	RAC1_HUMAN	RAC1	Ras-related C3 botulinum toxin substrate 1	151608000	157377000	380688000	203244000	0.0538788	-0.905396	0.282827	-0.495791	1.49646	1.29155	0.000210036	0.000508873
P63027	VAMP2_HUMAN	VAMP2	Vesicle-associated membrane protein 2	65440900	81812300	176596000	95687600	0.322125	-0.884049	0.551073	-0.474444	0.539655	-1.28168	0.0270008	8.41733e-06
P63092;Q5JWF2	GNAS1_HUMAN;GNAS2_HUMAN	GNAS	Guanine nucleotide-binding protein G(s) subunit alpha isoforms short	157184000	159071000	136974000	139250000	0.0172165	0.0237753	0.246165	0.43338	NA
P63098	CANB1_HUMAN	PPP3R1	Calcineurin subunit B type 1	59487800	6794730	61469200	11692700	-3.13011	-2.39426	-2.90116	-1.98465	-3.03359	-1.26163	0.00154335	0.00752778
P63104	1433Z_HUMAN	YWHAZ	14-3-3 protein zeta/delta	6498740000	1238730000	3550340000	596258000	-2.3913	-2.57395	-2.16235	-2.16434	-1.98611	-1.33824	0.000120724	2.80189e-05
P63151	2ABA_HUMAN	PPP2R2A	Serine/threonine-protein phosphatase 2A 55 kDa regulatory subunit B alpha isoform	35355000	25133700	19069900	6452870	-0.492291	-1.56328	-0.263343	-1.15368	1.26794	-0.170147	0.0769553	0.33539
P63165	SUMO1_HUMAN	SUMO1	Small ubiquitin-related modifier 1	53526100	25951300	108971000	38486400	-1.04444	-1.50152	-0.815487	-1.09192	NA
P63172	DYLT1_HUMAN	DYNLT1	Dynein light chain Tctex-type 1	9257700	5954840	12900200	21042900	-0.636591	0.70594	-0.407643	1.11555	0.75814	0.753904	0.0515211	0.0173838
P63173	RL38_HUMAN	RPL38	Large ribosomal subunit protein eL38	107764000	117033000	135065000	111043000	0.11904	-0.282535	0.347988	0.12707	2.31449	-0.165842	0.000144135	0.628041
P63208	SKP1_HUMAN	SKP1	S-phase kinase-associated protein 1	201919000	45088000	289214000	85629700	-2.16296	-1.75595	-1.93401	-1.34635	-2.25895	-1.23236	0.00137069	0.00665552
P63220	RS21_HUMAN	RPS21	Small ribosomal subunit protein eS21	183409000	59469100	370230000	61649300	-1.62485	-2.58627	-1.3959	-2.17666	-2.77307	-1.64229	0.0327671	0.014509
P63267	ACTH_HUMAN	ACTG2	Actin, gamma-enteric smooth muscle	14459500000	7678880000	13983100000	5897170000	-0.91305	-1.24559	-0.684102	-0.835985	NA
P63272	SPT4H_HUMAN	SUPT4H1	Transcription elongation factor SPT4	39072700	22748900	28415500	8607910	-0.780364	-1.72294	-0.551416	-1.31334	NA
P63279	UBC9_HUMAN	UBE2I	SUMO-conjugating enzyme UBC9	129961000	35079000	58415600	17876900	-1.8894	-1.70826	-1.66045	-1.29865	-1.80926	-1.07024	0.00027151	0.000185052
P67775	PP2AA_HUMAN	PPP2CA	Serine/threonine-protein phosphatase 2A catalytic subunit alpha isoform	64113900	15634300	72078100	13188500	-2.03592	-2.45028	-1.80697	-2.04068	-0.0817323	-0.361659	0.586395	0.111263
P67809	YBOX1_HUMAN	YBX1	Y-box-binding protein 1	464279000	200762000	755577000	88280600	-1.20951	-3.09741	-0.980557	-2.68781	-1.88711	-1.87738	0.000173839	0.000231555
P67812	SC11A_HUMAN	SEC11A	Signal peptidase complex catalytic subunit SEC11A	101395000	153208000	67811000	199816000	0.595505	1.55908	0.824453	1.96869	3.26136	1.76438	0.000635386	1.94666e-05
P67870	CSK2B_HUMAN	CSNK2B	Casein kinase II subunit beta	45396600	68797000	128828000	76606700	0.599761	-0.749904	0.82871	-0.340299	-0.520781	0.191285	0.000938743	0.291525
P67936	TPM4_HUMAN	TPM4	Tropomyosin alpha-4 chain	766724000	299627000	1819850000	312253000	-1.35554	-2.54303	-1.12659	-2.13343	-1.94962	-1.02037	1.19624e-05	0.00100262
P68036	UB2L3_HUMAN	UBE2L3	Ubiquitin-conjugating enzyme E2 L3	166083000	58578800	401903000	62353500	-1.50345	-2.6883	-1.27451	-2.2787	1.60431	-1.72489	0.000770618	0.00154177
P68104	EF1A1_HUMAN	EEF1A1	Elongation factor 1-alpha 1	1217630000	364592000	1085220000	185362000	-1.73972	-2.54957	-1.51077	-2.13997	NA
P68366	TBA4A_HUMAN	TUBA4A	Tubulin alpha-4A chain	1869530000	1726020000	2245290000	1607110000	-0.115226	-0.482433	0.113722	-0.0728281	-1.72889	-0.0310097	1.89713e-06	0.680521
P68400	CSK21_HUMAN	CSNK2A1	Casein kinase II subunit alpha	89944900	68942600	94759400	58970900	-0.383646	-0.684266	-0.154697	-0.274661	-1.27557	0.121053	0.000896217	0.498767
P78316	NOP14_HUMAN	NOP14	Nucleolar protein 14	16745900	9555680	20285700	12373500	-0.809377	-0.713209	-0.580429	-0.303604	-0.134326	-0.627082	0.0823748	0.00013666
P78318	IGBP1_HUMAN	IGBP1	Immunoglobulin-binding protein 1	56430400	27625800	71850400	15308700	-1.03046	-2.23064	-0.801508	-1.82104	-1.6536	-0.909133	0.000431268	0.00110831
P78332	RBM6_HUMAN	RBM6	RNA-binding protein 6	4817620	1781860	2940090	3681790	-1.43494	0.324547	-1.20599	0.734152	-0.613656	-0.577922	0.104616	0.205705
P78344	IF4G2_HUMAN	EIF4G2	Eukaryotic translation initiation factor 4 gamma 2	49780800	64897500	55098700	49845700	0.382573	-0.144549	0.611522	0.265056	0.395472	-0.0675493	0.257083	0.0630955
P78346	RPP30_HUMAN	RPP30	Ribonuclease P protein subunit p30	4108740	5962490	21902900	13624000	0.537219	-0.684972	0.766167	-0.275367	1.12606	-0.0348933	0.00288707	0.87809
P78347	GTF2I_HUMAN	GTF2I	General transcription factor II-I	156498000	119314000	109786000	80030400	-0.391381	-0.456074	-0.162433	-0.0464691	-0.150936	0.282908	0.269789	0.00345047
P78356	PI42B_HUMAN	PIP4K2B	Phosphatidylinositol 5-phosphate 4-kinase type-2 beta	466249	998020	257412	611599	1.09797	1.24851	1.32692	1.65811	1.31354	0.808344	0.0748272	0.0125797
P78362	SRPK2_HUMAN	SRPK2	SRSF protein kinase 2	9685550	4548710	5044980	1852720	-1.09038	-1.4452	-0.861428	-1.0356	-1.14499	-0.935178	4.5746e-05	0.00104963
P78371	TCPB_HUMAN	CCT2	T-complex protein 1 subunit beta	225375000	237627000	334676000	166469000	0.0763713	-1.00751	0.30532	-0.597907	1.49959	-0.338491	0.000658575	0.0650156
P78382	S35A1_HUMAN	SLC35A1	CMP-sialic acid transporter	4592240	2058560	318508	2445770	-1.15756	2.94089	-0.928614	3.35049	-0.530096	2.2922	0.0187844	1.58795e-05
P78406	RAE1L_HUMAN	RAE1	mRNA export factor RAE1	41178900	20002100	42904100	17793500	-1.04175	-1.26977	-0.812805	-0.86016	1.33995	0.637416	0.00201434	0.0302756
P78417	GSTO1_HUMAN	GSTO1	Glutathione S-transferase omega-1	189064000	42236400	148181000	30223500	-2.16232	-2.29362	-1.93337	-1.88401	-2.12962	-1.88536	0.000600514	2.06812e-05
P78527	PRKDC_HUMAN	PRKDC	DNA-dependent protein kinase catalytic subunit	202908000	191731000	142867000	253306000	-0.0817421	0.826209	0.147206	1.23581	0.377734	0.881116	0.011802	3.719e-05
P78536	ADA17_HUMAN	ADAM17	Disintegrin and metalloproteinase domain-containing protein 17	9156800	8407540	6328250	7009850	-0.12316	0.147577	0.105789	0.557182	-0.112037	0.548304	0.278663	2.04697e-05
P80188	NGAL_HUMAN	LCN2	Neutrophil gelatinase-associated lipocalin	9075730	6371020	31000100	950669000	-0.510489	4.9386	-0.281541	5.3482	-1.83871	5.45197	0.0490693	2.41048e-05
P80217	IN35_HUMAN	IFI35	Interferon-induced 35 kDa protein	22243800	5050110	19078100	8624130	-2.13902	-1.14547	-1.91007	-0.735862	-0.342511	-0.511088	0.0503324	0.000424025
P80303	NUCB2_HUMAN	NUCB2	Nucleobindin-2	13979100	22098800	12283800	24958900	0.660697	1.0228	0.889645	1.4324	-0.0813098	1.61911	0.724044	0.000159847
P80404	GABT_HUMAN	ABAT	4-aminobutyrate aminotransferase, mitochondrial	3111340	1351620	693033	4738640	-1.20285	2.77348	-0.973898	3.18308	0.474813	2.80287	0.0838301	0.000310332
P80723	BASP1_HUMAN	BASP1	Brain acid soluble protein 1	30417400	3376720	5661490	21565500	-3.1712	1.92947	-2.94225	2.33908	-2.47132	3.6597	5.42657e-05	0.0073921
P82094	TMF1_HUMAN	TMF1	TATA element modulatory factor	1434570	1560110	1951370	566729	0.121029	-1.78376	0.349978	-1.37415	0.194743	-0.236184	0.360484	0.0543517
P82650	RT22_HUMAN	MRPS22	Small ribosomal subunit protein mS22	20228100	28511100	23209500	44085000	0.495163	0.925572	0.724111	1.33518	0.0708225	1.10782	0.379397	2.53712e-05
P82664	RT10_HUMAN	MRPS10	Small ribosomal subunit protein uS10m	15962700	13998300	16049100	29069200	-0.189453	0.856999	0.0394953	1.2666	-0.374304	1.26335	0.159993	6.02744e-05
P82673	RT35_HUMAN	MRPS35	Small ribosomal subunit protein mS35	22309200	27422200	26856700	48579100	0.297706	0.855054	0.526654	1.26466	-0.0327863	1.02273	0.878453	2.43105e-05
P82675	RT05_HUMAN	MRPS5	Small ribosomal subunit protein uS5m	6513250	13443300	11847600	23893700	1.04544	1.01204	1.27439	1.42164	0.605418	1.40672	0.0864312	1.08029e-05
P82909	KGD4_HUMAN	KGD4	Alpha-ketoglutarate dehydrogenase component 4	24044800	18171400	10552900	13163800	-0.404055	0.318936	-0.175107	0.728542	0.710445	1.1214	0.00203449	7.40493e-06
P82912	RT11_HUMAN	MRPS11	Small ribosomal subunit protein uS11m	525047	5328720	4632900	7299910	3.34327	0.655963	3.57222	1.06557	0.764664	1.57654	0.0222115	0.000288378
P82914	RT15_HUMAN	MRPS15	Small ribosomal subunit protein uS15m	6255840	7368320	4511710	15095600	0.236132	1.74238	0.46508	2.15199	1.1183	0.994348	0.00494142	0.000122185
P82930	RT34_HUMAN	MRPS34	Small ribosomal subunit protein mS34	28424900	43419200	21754200	56469900	0.611178	1.37619	0.840126	1.78579	1.82241	1.72842	7.96108e-05	0.0128977
P82932	RT06_HUMAN	MRPS6	Small ribosomal subunit protein bS6m	9421080	11618200	11760900	19384400	0.302422	0.720898	0.531371	1.1305	0.409348	1.5222	0.430124	0.000772156
P82933	RT09_HUMAN	MRPS9	Small ribosomal subunit protein uS9m	14374400	13939800	20355100	27930300	-0.0442919	0.456441	0.184656	0.866046	0.846898	1.32845	0.000453065	4.57619e-06
P82979	SARNP_HUMAN	SARNP	SAP domain-containing ribonucleoprotein	83781300	48324700	84938500	25932900	-0.793867	-1.71164	-0.564919	-1.30203	0.46104	-0.65052	0.0960025	0.000473109
P83111	LACTB_HUMAN	LACTB	Serine beta-lactamase-like protein LACTB, mitochondrial	5472860	2586690	10979300	13241500	-1.08119	0.27028	-0.852239	0.679885	-0.761798	1.13981	0.045755	0.000692938
P83436	COG7_HUMAN	COG7	Conserved oligomeric Golgi complex subunit 7	7404820	8912240	7635560	13080800	0.267323	0.776645	0.496272	1.18625	1.32144	0.85961	0.000463112	9.8986e-05
P83881	RL36A_HUMAN	RPL36A	Large ribosomal subunit protein eL42	117848000	76608800	187201000	55705800	-0.621345	-1.74869	-0.392397	-1.33908	NA
P83916	CBX1_HUMAN	CBX1	Chromobox protein homolog 1	154813000	45561800	184532000	30835500	-1.76463	-2.58121	-1.53568	-2.1716	-2.23918	-1.7726	0.000241766	4.62962e-06
P84022	SMAD3_HUMAN	SMAD3	Mothers against decapentaplegic homolog 3	84405300	161093000	55852500	68785400	0.932488	0.300481	1.16144	0.710086	3.98397	0.784994	0.000662829	0.00520448
P84077	ARF1_HUMAN	ARF1	ADP-ribosylation factor 1	523354000	244150000	502673000	457335000	-1.10002	-0.136369	-0.871071	0.273236	NA
P84085	ARF5_HUMAN	ARF5	ADP-ribosylation factor 5	118264000	39110200	49270400	57170000	-1.59639	0.214537	-1.36745	0.624142	-0.299984	0.380431	0.55492	0.000391013
P84090	ERH_HUMAN	ERH	Enhancer of rudimentary homolog	26925000	33565300	126935000	50597800	0.318024	-1.32694	0.546973	-0.917338	-0.474076	-0.740405	0.0852186	0.0370271
P84095	RHOG_HUMAN	RHOG	Rho-related GTP-binding protein RhoG	21702400	18095400	14806300	12326900	-0.262232	-0.264401	-0.0332833	0.145204	1.59183	0.765573	0.0393677	0.00358756
P84098	RL19_HUMAN	RPL19	Large ribosomal subunit protein eL19	228019000	168705000	340020000	120453000	-0.434651	-1.49715	-0.205703	-1.08754	1.53612	-0.848095	0.000173924	0.000165256
P84157	MXRA7_HUMAN	MXRA7	Matrix-remodeling-associated protein 7	18132400	10874400	20843900	28386800	-0.737634	0.445595	-0.508686	0.8552	-0.833703	1.13999	0.000669969	9.37507e-05
P85037	FOXK1_HUMAN	FOXK1	Forkhead box protein K1	1733330	1662620	728825	1295100	-0.0600879	0.829419	0.16886	1.23902	1.41508	0.412271	0.000125514	0.0302844
P98175	RBM10_HUMAN	RBM10	RNA-binding protein 10	19470700	40177500	40422000	14488400	1.04508	-1.48024	1.27403	-1.07064	-0.0351801	-0.215933	0.934335	0.606395
P98194	AT2C1_HUMAN	ATP2C1	Calcium-transporting ATPase type 2C member 1	5225210	7139240	7050610	7490610	0.450281	0.0873351	0.67923	0.49694	0.0635725	0.783179	0.547342	0.00296476
P99999	CYC_HUMAN	CYCS	Cytochrome c	118920000	118412000	293288000	205467000	-0.00617608	-0.513411	0.222772	-0.103806	2.25691	0.429426	0.000320709	0.057111
Q00059	TFAM_HUMAN	TFAM	Transcription factor A, mitochondrial	62951100	127321000	151591000	151325000	1.01617	-0.00253375	1.24512	0.407071	2.30414	1.22298	0.00313367	0.000820293
Q00325	S25A3_HUMAN	SLC25A3	Solute carrier family 25 member 3	345831000	1137980000	441648000	1786890000	1.71834	2.01648	1.94728	2.42609	1.4604	2.07624	4.41577e-05	2.30084e-05
Q00341	VIGLN_HUMAN	HDLBP	Vigilin	137052000	84658200	58894900	29562300	-0.695002	-0.994384	-0.466053	-0.584779	-1.43173	-0.814036	0.000433054	0.00454065
Q00403	TF2B_HUMAN	GTF2B	Transcription initiation factor IIB	9271590	10434600	14843300	6555970	0.170487	-1.17893	0.399435	-0.769326	1.4563	-0.163138	0.0765145	0.330711
Q00534	CDK6_HUMAN	CDK6	Cyclin-dependent kinase 6	28295000	7938610	21138400	4005770	-1.83359	-2.39971	-1.60464	-1.99011	-2.02813	-2.73031	0.000232686	8.72971e-05
Q00535	CDK5_HUMAN	CDK5	Cyclin-dependent kinase 5	49645100	42245300	15865900	18919000	-0.23286	0.253906	-0.00391217	0.663511	-0.0373537	-0.687995	0.917914	0.00234862
Q00577	PURA_HUMAN	PURA	Transcriptional activator protein Pur-alpha	25938500	27867100	8976160	9531040	0.103468	0.0865353	0.332416	0.49614	1.01837	0.784947	0.112033	0.0105206
Q00610	CLH1_HUMAN	CLTC	Clathrin heavy chain 1	277450000	242059000	304969000	272359000	-0.196869	-0.163153	0.0320793	0.246452	NA
Q00613	HSF1_HUMAN	HSF1	Heat shock factor protein 1	6825680	2054690	8547320	36897100	-1.73205	2.10996	-1.5031	2.51957	1.12966	0.0356504	0.00537178	0.872688
Q00653	NFKB2_HUMAN	NFKB2	Nuclear factor NF-kappa-B p100 subunit	14007900	13061000	16995400	10148100	-0.100975	-0.743935	0.127973	-0.33433	0.849037	0.0971596	0.030959	0.553457
Q00688	FKBP3_HUMAN	FKBP3	Peptidyl-prolyl cis-trans isomerase FKBP3	101060000	25641100	132526000	28806100	-1.97868	-2.20183	-1.74973	-1.79222	-1.558	-1.05298	0.0024698	0.00551821
Q00765	REEP5_HUMAN	REEP5	Receptor expression-enhancing protein 5	241351000	199210000	122391000	68212500	-0.276843	-0.843389	-0.0478944	-0.433784	0.642418	-0.209112	0.132186	0.388568
Q00796	DHSO_HUMAN	SORD	Sorbitol dehydrogenase	91095300	25379800	78318100	16936400	-1.8437	-2.20922	-1.61475	-1.79961	-1.1347	-1.35082	0.000722893	2.00892e-05
Q00839	HNRPU_HUMAN	HNRNPU	Heterogeneous nuclear ribonucleoprotein U	728783000	642350000	604775000	540788000	-0.18213	-0.161335	0.0468186	0.24827	2.01747	-0.0312105	0.0327756	0.884432
Q01082	SPTB2_HUMAN	SPTBN1	Spectrin beta chain, non-erythrocytic 1	198811000	90035800	108090000	31875200	-1.14283	-1.76173	-0.913879	-1.35212	-1.72495	-1.14495	2.56358e-05	2.02341e-05
Q01085	TIAR_HUMAN	TIAL1	Nucleolysin TIAR	43125500	23516100	46716800	17131500	-0.874892	-1.44729	-0.645944	-1.03768	-0.0417196	-0.472603	0.889624	0.0160811
Q01105	SET_HUMAN	SET	Protein SET	354303000	53008600	1495230000	182822000	-2.74069	-3.03186	-2.51174	-2.62225	-2.14943	-2.43052	0.000190782	1.05155e-05
Q01130	SRSF2_HUMAN	SRSF2	Serine/arginine-rich splicing factor 2	403936000	129337000	339226000	96717300	-1.64299	-1.8104	-1.41404	-1.4008	-1.54151	-0.692355	5.61906e-05	0.000934049
Q01433	AMPD2_HUMAN	AMPD2	AMP deaminase 2	50663300	53657200	31606600	14078600	0.0828307	-1.16672	0.311779	-0.757117	0.541016	-0.188376	0.00238015	0.0308522
Q01469	FABP5_HUMAN	FABP5	Fatty acid-binding protein 5	346875000	34898800	875796000	49591100	-3.31317	-4.14244	-3.08422	-3.73284	-0.578456	-2.43007	0.000898495	6.2609e-06
Q01518	CAP1_HUMAN	CAP1	Adenylyl cyclase-associated protein 1	488058000	259493000	605631000	89605100	-0.911357	-2.75679	-0.682409	-2.34718	-0.754733	-1.89373	0.00310663	0.000264258
Q01581	HMCS1_HUMAN	HMGCS1	Hydroxymethylglutaryl-CoA synthase, cytoplasmic	20367500	9643180	27976200	24549800	-1.07869	-0.188489	-0.84974	0.221116	-0.0342702	0.519895	0.861855	0.00634815
Q01628	IFM3_HUMAN	IFITM3	Interferon-induced transmembrane protein 3	3038660	6064070	33560200	124448000	0.996851	1.89072	1.2258	2.30032	NA
Q01650	LAT1_HUMAN	SLC7A5	Large neutral amino acids transporter small subunit 1	94589900	52567600	62388000	49519500	-0.847512	-0.333272	-0.618564	0.0763332	-0.684656	0.0243382	0.00124426	0.594433
Q01658	NC2B_HUMAN	DR1	Protein Dr1	52387700	20760500	60775200	18048100	-1.33539	-1.75164	-1.10644	-1.34203	0.0183592	-0.740417	0.958577	5.71499e-05
Q01780	EXOSX_HUMAN	EXOSC10	Exosome complex component 10	12357300	11083100	10643200	14747800	-0.157002	0.470568	0.0719462	0.880173	1.11903	-0.252282	6.28877e-05	0.0150723
Q01804	OTUD4_HUMAN	OTUD4	OTU domain-containing protein 4	1909000	1041930	3203860	1768430	-0.873559	-0.857342	-0.64461	-0.447737	-1.30705	-0.975812	4.0247e-06	0.000281011
Q01813	PFKAP_HUMAN	PFKP	ATP-dependent 6-phosphofructokinase, platelet type	373261000	223121000	152511000	158054000	-0.742358	0.0515042	-0.51341	0.461109	-0.817243	0.268222	0.00262076	0.00310302
Q01831	XPC_HUMAN	XPC	DNA repair protein complementing XP-C cells	27434800	33538000	9605380	27636800	0.28979	1.52468	0.518738	1.93428	0.402115	1.33146	0.378608	0.0287033
Q01844	EWS_HUMAN	EWSR1	RNA-binding protein EWS	80433100	55223900	141481000	35632500	-0.542497	-1.98934	-0.313548	-1.57974	-0.145208	-0.702823	0.602333	0.000318045
Q01968	OCRL_HUMAN	OCRL	Inositol polyphosphate 5-phosphatase OCRL	7118330	12396400	8242410	7055810	0.80031	-0.224255	1.02926	0.18535	0.603657	-0.362723	0.00702641	0.00930343
Q01970	PLCB3_HUMAN	PLCB3	1-phosphatidylinositol 4,5-bisphosphate phosphodiesterase beta-3	56728200	13946100	42993500	7645490	-2.0242	-2.49144	-1.79526	-2.08183	-0.446973	-1.29168	0.00910606	1.99155e-05
Q02127	PYRD_HUMAN	DHODH	Dihydroorotate dehydrogenase (quinone), mitochondrial	3285430	3594790	4746610	5019600	0.129825	0.0806749	0.358774	0.49028	-0.240859	1.09103	0.130724	0.00184062
Q02218	ODO1_HUMAN	OGDH	2-oxoglutarate dehydrogenase complex component E1	23038700	89068000	46987200	80559700	1.95085	0.777791	2.1798	1.1874	1.73708	1.64636	0.000126504	6.51301e-06
Q02241	KIF23_HUMAN	KIF23	Kinesin-like protein KIF23	16624400	15003400	14828100	12165800	-0.148013	-0.285503	0.0809355	0.124102	0.370735	0.235124	0.0173183	0.00081779
Q02252	MMSA_HUMAN	ALDH6A1	Methylmalonate-semialdehyde/malonate-semialdehyde dehydrogenase [acylating], mitochondrial	63383200	84184000	33087100	140683000	0.409446	2.08811	0.638394	2.49771	1.62579	2.27141	2.70406e-05	2.93097e-05
Q02539	H11_HUMAN	H1-1	Histone H1.1	32771600	1443950000	1470150000	649348000	5.46143	-1.1789	5.69038	-0.769295	-1.46461	0.0467752	0.0129364	0.557772
Q02543	RL18A_HUMAN	RPL18A	Large ribosomal subunit protein eL20	184653000	84517800	145223000	112926000	-1.12749	-0.362892	-0.898541	0.0467127	1.16245	0.345765	5.73796e-05	0.00930162
Q02750	MP2K1_HUMAN	MAP2K1	Dual specificity mitogen-activated protein kinase kinase 1	87172600	45286100	118378000	26899300	-0.944806	-2.13776	-0.715858	-1.72816	-0.116383	-0.78126	0.759556	0.00598601
Q02790	FKBP4_HUMAN	FKBP4	Peptidyl-prolyl cis-trans isomerase FKBP4	254392000	191010000	138382000	44684500	-0.413405	-1.63081	-0.184457	-1.2212	0.663993	-0.709247	0.0385161	3.74012e-05
Q02809	PLOD1_HUMAN	PLOD1	Procollagen-lysine,2-oxoglutarate 5-dioxygenase 1	17399600	33030700	55716200	181864000	0.924753	1.70669	1.1537	2.1163	0.127163	1.82114	0.348766	0.000950162
Q02818	NUCB1_HUMAN	NUCB1	Nucleobindin-1	51767800	43818500	41127400	71744800	-0.240515	0.802774	-0.0115666	1.21238	-0.269051	1.85309	0.000204154	1.27071e-05
Q02878	RL6_HUMAN	RPL6	Large ribosomal subunit protein eL6	233808000	237993000	390999000	291882000	0.0255948	-0.42178	0.254543	-0.0121747	1.86034	-0.501154	5.59907e-05	0.0149184
Q02880	TOP2B_HUMAN	TOP2B	DNA topoisomerase 2-beta	66655100	70822600	36571900	54600800	0.0874945	0.578187	0.316443	0.987792	-0.100407	0.108475	0.213871	0.0237354
Q02952	AKA12_HUMAN	AKAP12	A-kinase anchor protein 12	585050000	113433000	323908000	15215100	-2.36672	-4.41201	-2.13777	-4.0024	-2.59029	-2.95209	2.24813e-05	4.90344e-05
Q02978	M2OM_HUMAN	SLC25A11	Mitochondrial 2-oxoglutarate/malate carrier protein	30520800	72260800	74227400	270504000	1.24342	1.86563	1.47237	2.27523	0.577229	1.93651	0.015265	1.27225e-06
Q03001	DYST_HUMAN	DST	Dystonin	3206650	3394150	8462940	3946050	0.0819834	-1.10075	0.310932	-0.691145	-1.49695	-1.2723	4.68915e-05	1.56721e-06
Q03135	CAV1_HUMAN	CAV1	Caveolin-1	433245000	124036000	263679000	118038000	-1.80442	-1.15953	-1.57548	-0.749926	-2.00754	-0.869215	0.000184216	6.44622e-05
Q03164	KMT2A_HUMAN	KMT2A	Histone-lysine N-methyltransferase 2A	603086	240460	561567	576279	-1.32657	0.0373093	-1.09762	0.446914	-1.43624	-0.51435	9.63689e-05	0.000183975
Q03169	TNAP2_HUMAN	TNFAIP2	Tumor necrosis factor alpha-induced protein 2	56418900	55993400	15079000	45727100	-0.0109218	1.60051	0.218027	2.01011	-0.29653	1.55589	0.00331925	0.000125422
Q03252	LMNB2_HUMAN	LMNB2	Lamin-B2	212119000	177008000	267566000	198620000	-0.261059	-0.429884	-0.032111	-0.0202789	0.785607	0.66231	0.0319922	0.00347989
Q03426	KIME_HUMAN	MVK	Mevalonate kinase	13359100	16075400	8524330	25806500	0.267032	1.59808	0.49598	2.00768	0.794228	1.78592	0.00869978	5.88843e-05
Q03518	TAP1_HUMAN	TAP1	Antigen peptide transporter 1	412872	1486170	1915780	4437060	1.84783	1.21167	2.07678	1.62128	1.25604	1.98226	0.00365006	2.11632e-05
Q03701	CEBPZ_HUMAN	CEBPZ	CCAAT/enhancer-binding protein zeta	32681300	31628300	25450300	36315100	-0.0472494	0.512887	0.181699	0.922492	0.503961	0.0779765	0.0341239	0.509774
Q04206	TF65_HUMAN	RELA	Transcription factor p65	74874900	38990100	39983300	22376500	-0.941374	-0.837413	-0.712426	-0.427808	-0.67247	-0.411968	0.00537047	0.000842766
Q04323	UBXN1_HUMAN	UBXN1	UBX domain-containing protein 1	20097700	17261000	42483500	18004900	-0.219514	-1.23851	0.00943396	-0.828908	-0.147506	-1.12976	0.600254	0.000637374
Q04446	GLGB_HUMAN	GBE1	1,4-alpha-glucan-branching enzyme	17007300	9080490	5832720	6204540	-0.905312	0.0891554	-0.676364	0.49876	0.506344	0.244207	0.30697	0.342014
Q04637	IF4G1_HUMAN	EIF4G1	Eukaryotic translation initiation factor 4 gamma 1	166505000	164461000	183117000	81113800	-0.01782	-1.17475	0.211128	-0.765141	-0.163778	-0.836697	0.174196	0.000129633
Q04721	NOTC2_HUMAN	NOTCH2	Neurogenic locus notch homolog protein 2	1934110	1069600	2940200	905825	-0.854598	-1.69861	-0.62565	-1.28901	0.464726	-0.160833	0.289617	0.11646
Q04760	LGUL_HUMAN	GLO1	Lactoylglutathione lyase	64433600	28656100	186147000	65465400	-1.16897	-1.50764	-0.940023	-1.09803	-2.38952	-1.10676	5.83377e-05	0.000609442
Q04837	SSBP_HUMAN	SSBP1	Single-stranded DNA-binding protein, mitochondrial	183672000	238238000	203348000	91602700	0.375272	-1.15049	0.60422	-0.740884	-0.164593	0.833729	0.105556	0.0246512
Q04917	1433F_HUMAN	YWHAH	14-3-3 protein eta	928746000	471782000	983375000	179873000	-0.977164	-2.45076	-0.748215	-2.04116	-0.325438	-0.996197	0.094595	5.94766e-05
Q04941	PLP2_HUMAN	PLP2	Proteolipid protein 2	132463000	72459000	62751400	40026600	-0.870353	-0.648689	-0.641404	-0.239084	-1.35358	0.0200124	3.99789e-05	0.932668
Q05048	CSTF1_HUMAN	CSTF1	Cleavage stimulation factor subunit 1	14764800	11226700	14127000	8191440	-0.395228	-0.786266	-0.16628	-0.376661	0.0776272	0.344505	0.867838	0.0905213
Q05086	UBE3A_HUMAN	UBE3A	Ubiquitin-protein ligase E3A	36941800	32390400	11421500	6213500	-0.189688	-0.878274	0.0392604	-0.468669	0.144709	-0.169423	0.314686	0.0139489
Q05209	PTN12_HUMAN	PTPN12	Tyrosine-protein phosphatase non-receptor type 12	10757900	5350050	9297910	7840880	-1.00777	-0.245891	-0.778824	0.163714	-1.52719	-1.24174	0.000576898	5.14353e-05
Q05397	FAK1_HUMAN	PTK2	Focal adhesion kinase 1	41163700	20169000	55708500	16111000	-1.02923	-1.78985	-0.800285	-1.38025	-0.277775	-0.831242	0.12979	0.000961145
Q05519	SRS11_HUMAN	SRSF11	Serine/arginine-rich splicing factor 11	31285800	28908300	53695900	20534200	-0.114024	-1.38678	0.114924	-0.977178	-0.115378	-0.572303	0.615832	0.00449794
Q05639	EF1A2_HUMAN	EEF1A2	Elongation factor 1-alpha 2	2022550000	2577440000	4834330000	2212950000	0.349763	-1.12735	0.578712	-0.71774	4.99841	-2.07173	0.0353863	0.0407269
Q05655	KPCD_HUMAN	PRKCD	Protein kinase C delta type	14901200	13033100	3143270	3532200	-0.193248	0.168301	0.0357001	0.577906	-0.0440818	-0.386199	0.708052	0.0049858
Q05682	CALD1_HUMAN	CALD1	Caldesmon	62775800	10123700	190646000	3759610	-2.63247	-5.66417	-2.40352	-5.25456	-2.63461	-3.73161	1.42524e-05	2.15826e-05
Q05D32	CTSL2_HUMAN	CTDSPL2	CTD small phosphatase-like protein 2	49660600	28112900	7604400	5067890	-0.820869	-0.585449	-0.591921	-0.175844	-0.0330088	-0.0583816	0.922204	0.90794
Q06124	PTN11_HUMAN	PTPN11	Tyrosine-protein phosphatase non-receptor type 11	18568400	8887490	28700400	8731230	-1.063	-1.71681	-0.834053	-1.30721	0.323215	-1.19422	0.0890294	0.000361721
Q06136	KDSR_HUMAN	KDSR	3-ketodihydrosphingosine reductase	17294200	17558300	14838400	22749400	0.0218649	0.616493	0.250813	1.0261	0.119893	1.08865	0.532505	3.24059e-06
Q06203	PUR1_HUMAN	PPAT	Amidophosphoribosyltransferase	31848000	14046800	18284100	7176780	-1.18096	-1.34918	-0.952013	-0.939576	-0.920312	-0.896273	0.000419385	2.76952e-06
Q06210	GFPT1_HUMAN	GFPT1	Glutamine--fructose-6-phosphate aminotransferase [isomerizing] 1	95918300	83445700	60693700	80218400	-0.200968	0.402386	0.0279799	0.811991	-3.40241	-2.1377	0.00117481	0.0261516
Q06265	EXOS9_HUMAN	EXOSC9	Exosome complex component RRP45	14561600	9667860	16807500	5684800	-0.5909	-1.56392	-0.361952	-1.15432	-0.636644	-1.03652	0.00966572	0.000115634
Q06323	PSME1_HUMAN	PSME1	Proteasome activator complex subunit 1	514615000	100711000	690558000	167220000	-2.35327	-2.04602	-2.12432	-1.63641	1.34396	0.161397	0.116785	0.455272
Q06330	SUH_HUMAN	RBPJ	Recombining binding protein suppressor of hairless	16617500	24138300	12577700	6756020	0.538621	-0.896623	0.767569	-0.487018	1.13471	0.558407	5.42679e-05	0.00374433
Q06481	APLP2_HUMAN	APLP2	Amyloid beta precursor like protein 2	12952300	17170800	26328400	55457900	0.406749	1.07477	0.635697	1.48438	-0.510017	1.36738	0.097403	0.000190994
Q06546	GABPA_HUMAN	GABPA	GA-binding protein alpha chain	5393220	2855140	6146290	1194340	-0.917585	-2.3635	-0.688637	-1.9539	-0.0909513	-0.518095	0.443444	0.00223278
Q06587	RING1_HUMAN	RING1	E3 ubiquitin-protein ligase RING1	5340920	7373520	5974180	2294850	0.465265	-1.38034	0.694214	-0.970736	-1.13595	-0.106334	0.000378941	0.507854
Q06787	FMR1_HUMAN	FMR1	Fragile X messenger ribonucleoprotein 1	6043610	11410100	21427800	4879930	0.916829	-2.13455	1.14578	-1.72495	-0.0543207	-0.699587	0.764722	0.00510058
Q06830	PRDX1_HUMAN	PRDX1	Peroxiredoxin-1	986196000	327565000	1900470000	444163000	-1.59009	-2.0972	-1.36114	-1.68759	-1.03698	-1.08548	0.00031242	0.00179046
Q07020	RL18_HUMAN	RPL18	Large ribosomal subunit protein eL18	335823000	488684000	596432000	518040000	0.541201	-0.203294	0.770149	0.206311	0.638828	-0.0568942	0.00885961	0.330161
Q07021	C1QBP_HUMAN	C1QBP	Complement component 1 Q subcomponent-binding protein, mitochondrial	194094000	389148000	691293000	717371000	1.00356	0.0534221	1.23251	0.463027	0.86696	1.36467	0.00118968	3.85238e-05
Q07065	CKAP4_HUMAN	CKAP4	Cytoskeleton-associated protein 4	56074500	78055500	201978000	313391000	0.477155	0.633766	0.706104	1.04337	0.621931	1.59282	0.000738527	2.36971e-05
Q07157	ZO1_HUMAN	TJP1	Tight junction protein 1	95899400	11271300	20714400	3083160	-3.08887	-2.74815	-2.85992	-2.33855	-3.19909	-1.93051	5.68919e-05	0.00124563
Q07617	SPAG1_HUMAN	SPAG1	Sperm-associated antigen 1	7626980	5004160	13810100	5243810	-0.607984	-1.39704	-0.379036	-0.987431	0.211323	-0.660208	0.278981	0.000748405
Q07666	KHDR1_HUMAN	KHDRBS1	KH domain-containing, RNA-binding, signal transduction-associated protein 1	130017000	99563400	196967000	79761700	-0.385013	-1.30419	-0.156065	-0.894581	-1.61504	-1.2771	0.0103888	0.0432173
Q07812	BAX_HUMAN	BAX	Apoptosis regulator BAX	42999900	17706400	46467900	58863400	-1.28006	0.341136	-1.05111	0.750741	-0.289017	1.31865	0.416901	0.000184868
Q07817	B2CL1_HUMAN	BCL2L1	Bcl-2-like protein 1	13891900	21588200	26669500	17826200	0.635999	-0.581192	0.864947	-0.171587	1.24052	0.485534	0.0232165	0.00586497
Q07866	KLC1_HUMAN	KLC1	Kinesin light chain 1	45697800	27184700	24843300	10965100	-0.74933	-1.17994	-0.520381	-0.770333	-0.514787	-0.898543	0.0180051	0.000125407
Q07955	SRSF1_HUMAN	SRSF1	Serine/arginine-rich splicing factor 1	218745000	233614000	346755000	138332000	0.0948767	-1.32578	0.323825	-0.916177	0.678768	-0.434489	0.0307478	0.0180545
Q07960	RHG01_HUMAN	ARHGAP1	Rho GTPase-activating protein 1	56142500	32395900	48731300	51070100	-0.793282	0.0676302	-0.564334	0.477235	-0.375306	0.0947579	0.0200994	0.467983
Q08170	SRSF4_HUMAN	SRSF4	Serine/arginine-rich splicing factor 4	13912900	31674800	66351500	53799700	1.18691	-0.302531	1.41586	0.107074	1.18539	0.559575	0.0218576	0.0605217
Q08209	PP2BA_HUMAN	PPP3CA	Protein phosphatase 3 catalytic subunit alpha	67328300	33380100	104106000	44316600	-1.01222	-1.23213	-0.783276	-0.822529	-2.75583	-1.92963	1.86646e-06	8.89753e-07
Q08211	DHX9_HUMAN	DHX9	ATP-dependent RNA helicase A	266898000	289564000	238434000	287830000	0.117594	0.271627	0.346542	0.681232	0.366761	0.424774	0.0464075	0.000371413
Q08257	QOR_HUMAN	CRYZ	Quinone oxidoreductase	63757300	88975000	118542000	96508000	0.480809	-0.296678	0.709758	0.112927	2.25868	0.646064	5.75272e-05	2.03466e-05
Q08357	S20A2_HUMAN	SLC20A2	Sodium-dependent phosphate transporter 2	773055	2224510	10047600	5452470	1.52484	-0.881869	1.75379	-0.472264	0.274443	-1.06018	0.242671	0.00618517
Q08378	GOGA3_HUMAN	GOLGA3	Golgin subfamily A member 3	12133200	6876560	33519000	7344140	-0.819201	-2.19031	-0.590253	-1.78071	-0.290265	-0.829146	0.00100306	5.20536e-05
Q08379	GOGA2_HUMAN	GOLGA2	Golgin subfamily A member 2	13473900	15962200	20805900	15724000	0.244492	-0.404024	0.47344	0.00558058	0.579382	0.579665	0.0360852	0.000238048
Q08380	LG3BP_HUMAN	LGALS3BP	Galectin-3-binding protein	79725000	98953200	41476800	169076000	0.311714	2.0273	0.540662	2.4369	0.530588	2.6533	0.338185	1.27964e-05
Q08426	ECHP_HUMAN	EHHADH	Peroxisomal bifunctional enzyme	7000960	8550390	8601990	25891800	0.288437	1.58975	0.517386	1.99936	1.1949	1.71152	0.00295511	3.20695e-06
Q08431	MFGM_HUMAN	MFGE8	Lactadherin	13678200	66281800	27660600	181737000	2.27673	2.71595	2.50568	3.12555	2.44389	3.86649	0.00170214	6.21393e-06
Q08722	CD47_HUMAN	CD47	Leukocyte surface antigen CD47	91194400	69681900	266104000	370357000	-0.388161	0.476926	-0.159213	0.886531	-0.530446	1.34016	0.00288914	0.000254545
Q08945	SSRP1_HUMAN	SSRP1	FACT complex subunit SSRP1	99728000	127061000	120396000	79592100	0.349451	-0.59709	0.578399	-0.187485	2.10316	0.169074	1.34181e-05	0.00167277
Q08AM6	VAC14_HUMAN	VAC14	Protein VAC14 homolog	3145870	10918800	6307120	9324680	1.79528	0.564073	2.02423	0.973678	0.425943	0.138609	0.00936222	0.0643038
Q08J23	NSUN2_HUMAN	NSUN2	RNA cytosine C(5)-methyltransferase NSUN2	126926000	113912000	115900000	98506400	-0.156068	-0.234591	0.0728804	0.175014	0.423803	-0.427474	0.0315545	0.0119432
Q09028	RBBP4_HUMAN	RBBP4	Histone-binding protein RBBP4	42262100	13805900	92082300	17201600	-1.61408	-2.42038	-1.38513	-2.01078	-1.10945	-1.25209	5.08922e-05	0.000527923
Q09161	NCBP1_HUMAN	NCBP1	Nuclear cap-binding protein subunit 1	22301100	32984100	38013400	34224200	0.564656	-0.151491	0.793604	0.258114	0.306658	0.315633	0.0682106	0.00590148
Q09666	AHNK_HUMAN	AHNAK	Neuroblast differentiation-associated protein AHNAK	2386970000	309468000	866065000	44851900	-2.94732	-4.27123	-2.71837	-3.86163	-1.64481	-2.88586	0.000210592	1.4449e-05
Q0VDF9	HSP7E_HUMAN	HSPA14	Heat shock 70 kDa protein 14	26708200	31219600	33823800	17233700	0.225169	-0.972806	0.454118	-0.563201	0.45604	-0.243013	0.00765864	0.00786104
Q10469	MGAT2_HUMAN	MGAT2	Alpha-1,6-mannosyl-glycoprotein 2-beta-N-acetylglucosaminyltransferase	18676400	12276300	15038900	15599900	-0.605341	0.0528377	-0.376392	0.462443	1.31537	1.19641	0.00390494	0.000133614
Q10471	GALT2_HUMAN	GALNT2	Polypeptide N-acetylgalactosaminyltransferase 2	15127500	10322800	19909400	34993800	-0.551339	0.81365	-0.322391	1.22325	0.286795	1.58235	0.252083	0.000123687
Q10567	AP1B1_HUMAN	AP1B1	AP-1 complex subunit beta-1	66086500	58334600	60012800	37466600	-0.180004	-0.679665	0.0489446	-0.27006	-0.284062	-0.12139	0.0682737	0.520007
Q10570	CPSF1_HUMAN	CPSF1	Cleavage and polyadenylation specificity factor subunit 1	30323900	34241100	26709700	19948500	0.175274	-0.421084	0.404222	-0.0114785	0.684051	0.0819372	0.0842357	0.768404
Q10713	MPPA_HUMAN	PMPCA	Mitochondrial-processing peptidase subunit alpha	27780600	34148000	99441600	115947000	0.297723	0.221544	0.526672	0.631149	0.526828	0.764029	0.0802879	9.90874e-06
Q12765	SCRN1_HUMAN	SCRN1	Secernin-1	22993300	11068900	31202100	17555800	-1.0547	-0.829695	-0.825753	-0.42009	0.201925	-0.50663	0.340359	0.000141964
Q12768	WASC5_HUMAN	WASHC5	WASH complex subunit 5	29856100	49400700	32159500	56506100	0.726506	0.813162	0.955454	1.22277	0.604945	0.525182	0.00609551	0.00110106
Q12769	NU160_HUMAN	NUP160	Nuclear pore complex protein Nup160	26015400	26982600	14068500	30336600	0.0526635	1.10859	0.281612	1.5182	0.136642	0.916888	0.365883	0.000826978
Q12774	ARHG5_HUMAN	ARHGEF5	Rho guanine nucleotide exchange factor 5	9328670	7636900	2387210	2554280	-0.288684	0.0975912	-0.059736	0.507196	-0.735477	-0.683759	0.00198021	0.0992809
Q12788	TBL3_HUMAN	TBL3	Transducin beta-like protein 3	102411000	109962000	75523000	101306000	0.102634	0.423732	0.331583	0.833337	0.656185	0.549005	0.00281171	0.00371856
Q12789	TF3C1_HUMAN	GTF3C1	General transcription factor 3C polypeptide 1	8991920	6319570	7461020	7059130	-0.508803	-0.0798825	-0.279854	0.329723	0.125525	-0.0753409	0.16832	0.364538
Q12792	TWF1_HUMAN	TWF1	Twinfilin-1	69591700	121988000	54683500	19700600	0.809752	-1.47287	1.0387	-1.06326	0.40597	-0.663341	0.00136937	0.000666311
Q12797	ASPH_HUMAN	ASPH	Aspartyl/asparaginyl beta-hydroxylase	160126000	297255000	250444000	616166000	0.892493	1.29883	1.12144	1.70844	1.21103	1.90726	1.01121e-05	2.18059e-05
Q12800	TFCP2_HUMAN	TFCP2	Alpha-globin transcription factor CP2	4238910	5570730	16860800	15481700	0.394173	-0.123109	0.623121	0.286496	0.630676	0.533221	0.499603	0.0333998
Q12802	AKP13_HUMAN	AKAP13	A-kinase anchor protein 13	35276800	33563300	48767400	10785100	-0.0718351	-2.17688	0.157113	-1.76727	-0.853989	-1.17672	0.000294483	5.96221e-05
Q12830	BPTF_HUMAN	BPTF	Nucleosome-remodeling factor subunit BPTF	864617	1575860	715010	3165450	0.866006	2.14638	1.09495	2.55598	0.0239572	0.374488	0.800346	0.0333744
Q12846	STX4_HUMAN	STX4	Syntaxin-4	22775800	22076500	45365200	25742300	-0.0449903	-0.817445	0.183958	-0.40784	0.996527	-0.248786	0.00257029	0.0234064
Q12849	GRSF1_HUMAN	GRSF1	G-rich sequence factor 1	32508800	29283400	29787500	15215600	-0.150747	-0.969156	0.0782011	-0.559551	0.319603	-0.13753	0.0612538	0.0337422
Q12874	SF3A3_HUMAN	SF3A3	Splicing factor 3A subunit 3	32883500	29410700	47042000	22515500	-0.161023	-1.06303	0.0679256	-0.653426	1.69696	-0.38286	0.0762984	0.0160633
Q12888	TP53B_HUMAN	TP53BP1	TP53-binding protein 1	46426300	19028800	11052900	3977660	-1.28676	-1.47443	-1.05781	-1.06483	-1.40217	-0.723534	1.1476e-05	0.000132185
Q12893	TM115_HUMAN	TMEM115	Transmembrane protein 115	680973	440781	1013800	1255040	-0.627536	0.30796	-0.398587	0.717565	-1.21623	0.105239	0.000896724	0.603834
Q12894	IFRD2_HUMAN	IFRD2	Interferon-related developmental regulator 2	522606	357129	241181	426342	-0.549278	0.821895	-0.32033	1.2315	0.06644	-0.152859	0.92617	0.423761
Q12904	AIMP1_HUMAN	AIMP1	Aminoacyl tRNA synthase complex-interacting multifunctional protein 1	38906100	43435800	103352000	63493100	0.158888	-0.702895	0.387837	-0.29329	-0.309308	-0.28588	0.243963	0.00474207
Q12906	ILF3_HUMAN	ILF3	Interleukin enhancer-binding factor 3	348808000	273040000	292926000	156113000	-0.353321	-0.907946	-0.124372	-0.498341	0.892314	0.254475	0.0781575	0.0223669
Q12907	LMAN2_HUMAN	LMAN2	Vesicular integral-membrane protein VIP36	141320000	205948000	262509000	604559000	0.543314	1.20352	0.772263	1.61312	0.63206	2.10434	0.000337527	9.05535e-06
Q12929	EPS8_HUMAN	EPS8	Epidermal growth factor receptor kinase substrate 8	17846600	23013700	5985780	4434580	0.366844	-0.432742	0.595792	-0.0231368	1.91094	0.236482	0.00045376	0.0141829
Q12931	TRAP1_HUMAN	TRAP1	Heat shock protein 75 kDa, mitochondrial	2063130000	2614330000	1865100000	1602580000	0.341607	-0.218857	0.570555	0.190748	0.708625	0.844272	0.0217473	0.0179117
Q12955	ANK3_HUMAN	ANK3	Ankyrin-3	5368510	1902300	4736220	1474300	-1.49678	-1.68371	-1.26783	-1.2741	-1.33251	-0.873341	0.000771625	9.14788e-05
Q12959	DLG1_HUMAN	DLG1	Disks large homolog 1	33659500	11295200	18874200	4283060	-1.5753	-2.1397	-1.34636	-1.7301	-0.832702	-0.856834	0.00882447	0.0572646
Q12965	MYO1E_HUMAN	MYO1E	Unconventional myosin-Ie	51542100	47063800	10590000	8278910	-0.131134	-0.35519	0.0978148	0.0544152	1.17324	-0.778308	0.00037165	9.59856e-05
Q12974	TP4A2_HUMAN	PTP4A2	Protein tyrosine phosphatase type IVA 2	1602870	753233	1243740	440781	-1.08949	-1.49655	-0.860541	-1.08695	3.2294	-0.691106	0.148456	0.0139881
Q12979	ABR_HUMAN	ABR	Active breakpoint cluster region-related protein	4307890	7333530	19355600	12987800	0.767526	-0.575594	0.996475	-0.165989	1.31884	-0.655927	0.00954841	4.98719e-05
Q12981	SEC20_HUMAN	BNIP1	Vesicle transport protein SEC20	9015270	9478020	12217900	9012730	0.072215	-0.43896	0.301163	-0.0293553	1.57769	0.790481	1.32695e-05	0.000132353
Q12996	CSTF3_HUMAN	CSTF3	Cleavage stimulation factor subunit 3	21449200	13393800	17230700	5471580	-0.679359	-1.65495	-0.45041	-1.24535	0.119027	-0.454199	0.206381	0.000152663
Q13011	ECH1_HUMAN	ECH1	Delta(3,5)-Delta(2,4)-dienoyl-CoA isomerase, mitochondrial	74410800	94605600	101255000	206564000	0.346414	1.0286	0.575362	1.4382	0.918402	2.01575	0.00746955	1.01751e-06
Q13017	RHG05_HUMAN	ARHGAP5	Rho GTPase-activating protein 5	10049500	7077700	6148610	3178890	-0.505771	-0.951737	-0.276823	-0.542132	-0.681205	0.312865	0.0375892	0.391278
Q13033	STRN3_HUMAN	STRN3	Striatin-3	15019000	7342890	15357900	8443860	-1.03237	-0.863006	-0.803421	-0.453401	-1.49713	-1.32164	0.000517698	0.00250768
Q13042	CDC16_HUMAN	CDC16	Cell division cycle protein 16 homolog	10872500	7904170	8447210	4223430	-0.459998	-1.00006	-0.23105	-0.590455	-0.311542	-0.0593957	0.103155	0.603812
Q13043	STK4_HUMAN	STK4	Serine/threonine-protein kinase 4	2318280	1150550	3017540	1200020	-1.01073	-1.33031	-0.781783	-0.920709	-1.23487	-0.522401	0.000276266	0.00375188
Q13045	FLII_HUMAN	FLII	Protein flightless-1 homolog	48376500	38004300	35137600	19224100	-0.348144	-0.8701	-0.119195	-0.460495	0.235646	-0.34743	0.0245135	0.00363133
Q13057	COASY_HUMAN	COASY	Bifunctional coenzyme A synthase	21777200	17308800	16775500	21989800	-0.331313	0.390479	-0.102364	0.800084	-0.545727	-0.241812	0.282378	0.568573
Q13084	RM28_HUMAN	MRPL28	Large ribosomal subunit protein bL28m	20077100	21036500	19277600	32492000	0.0673438	0.753159	0.296292	1.16276	-0.356958	1.08787	0.00517206	0.00369757
Q13085	ACACA_HUMAN	ACACA	Acetyl-CoA carboxylase 1	40584800	35501100	17575000	21169900	-0.193076	0.26849	0.0358725	0.678095	0.144984	0.303221	0.0980971	0.0635766
Q13098	CSN1_HUMAN	GPS1	COP9 signalosome complex subunit 1	52161600	50986900	30786900	17244700	-0.0328615	-0.836164	0.196087	-0.426559	-0.00155141	-0.582273	0.994433	6.49752e-06
Q13111	CAF1A_HUMAN	CHAF1A	Chromatin assembly factor 1 subunit A	8952500	6756650	7026580	2053050	-0.405982	-1.77505	-0.177034	-1.36545	-0.422543	-1.59973	0.0865605	0.000347905
Q13123	RED_HUMAN	IK	Protein Red	14306400	14866900	15632400	6567240	0.0554432	-1.25118	0.284391	-0.841575	0.997303	-0.333479	0.0103555	0.0259145
Q13131	AAPK1_HUMAN	PRKAA1	5'-AMP-activated protein kinase catalytic subunit alpha-1	6796380	6640300	11023000	7292110	-0.0335181	-0.596109	0.19543	-0.186504	0.307842	0.0614374	0.0530681	0.118059
Q13136	LIPA1_HUMAN	PPFIA1	Liprin-alpha-1	9972990	9689920	6830200	4302420	-0.0415413	-0.666779	0.187407	-0.257174	0.20064	-0.811765	0.146496	0.000361504
Q13137	CACO2_HUMAN	CALCOCO2	Calcium-binding and coiled-coil domain-containing protein 2	2371950	2990760	780810	1541850	0.334439	0.981619	0.563387	1.39122	0.160183	0.824773	0.303306	0.0189145
Q13144	EI2BE_HUMAN	EIF2B5	Translation initiation factor eIF2B subunit epsilon	37490000	57997200	69990800	57597300	0.629477	-0.281164	0.858426	0.128441	0.930494	-0.202908	0.0182336	0.0753635
Q13148	TADBP_HUMAN	TARDBP	TAR DNA-binding protein 43	73357400	117543000	85019800	105520000	0.680174	0.311646	0.909123	0.721251	6.0114	2.01364	5.68139e-05	0.000111398
Q13151	ROA0_HUMAN	HNRNPA0	Heterogeneous nuclear ribonucleoprotein A0	89511700	91683500	118096000	112767000	0.0345859	-0.0666152	0.263534	0.34299	-0.595629	-0.0637123	0.0217582	0.643089
Q13155	AIMP2_HUMAN	AIMP2	Aminoacyl tRNA synthase complex-interacting multifunctional protein 2	32317100	33332900	64297300	61398700	0.0446491	-0.06655	0.273597	0.343055	2.58157	0.102183	6.51317e-06	0.29662
Q13162	PRDX4_HUMAN	PRDX4	Peroxiredoxin-4	283933000	436373000	629675000	603010000	0.620011	-0.0624255	0.84896	0.34718	-0.858166	1.33257	0.0244729	0.0104584
Q13177	PAK2_HUMAN	PAK2	Serine/threonine-protein kinase PAK 2	260958000	91145500	167237000	42062100	-1.51757	-1.9913	-1.28863	-1.5817	-0.188435	-0.635838	0.0359374	0.000414339
Q13185	CBX3_HUMAN	CBX3	Chromobox protein homolog 3	200505000	66143600	309012000	76849100	-1.59996	-2.00756	-1.37102	-1.59796	-2.28925	0.317626	1.7082e-05	0.17327
Q13188	STK3_HUMAN	STK3	Serine/threonine-protein kinase 3	66226300	49687400	18428900	21529500	-0.414524	0.224345	-0.185576	0.63395	-0.85594	0.572391	0.0109718	0.0018855
Q13190	STX5_HUMAN	STX5	Syntaxin-5	27088000	19409300	21295100	16941200	-0.480906	-0.329985	-0.251957	0.0796196	0.51043	0.492598	0.00443005	0.00150352
Q13200	PSMD2_HUMAN	PSMD2	26S proteasome non-ATPase regulatory subunit 2	107453000	127786000	228432000	120810000	0.250024	-0.919025	0.478972	-0.50942	0.606428	-0.131491	0.633763	0.54492
Q13206	DDX10_HUMAN	DDX10	Probable ATP-dependent RNA helicase DDX10	6260650	6294990	4619270	4814600	0.00789164	0.0597511	0.23684	0.469356	0.499728	-0.126557	0.0553744	0.55159
Q13232	NDK3_HUMAN	NME3	Nucleoside diphosphate kinase 3	12129100	27199400	17437100	47581300	1.1651	1.44823	1.39405	1.85784	3.93364	1.76475	0.000158511	2.20967e-05
Q13242	SRSF9_HUMAN	SRSF9	Serine/arginine-rich splicing factor 9	73153800	101234000	175481000	99191200	0.468689	-0.823031	0.697638	-0.413426	1.62728	-0.335474	0.0560891	0.0429511
Q13243	SRSF5_HUMAN	SRSF5	Serine/arginine-rich splicing factor 5	48679900	49754100	59254300	27486100	0.0314892	-1.10822	0.260438	-0.698613	2.3023	-0.758879	0.00258835	0.000138805
Q13247	SRSF6_HUMAN	SRSF6	Serine/arginine-rich splicing factor 6	295551000	274778000	398140000	184845000	-0.105141	-1.10696	0.123808	-0.697355	0.441343	-1.10459	0.280997	0.00606864
Q13257	MD2L1_HUMAN	MAD2L1	Mitotic spindle assembly checkpoint protein MAD2A	43194500	30485800	39097300	22120500	-0.50271	-0.821685	-0.273762	-0.41208	-0.973172	-0.414525	0.0380328	0.0609559
Q13263	TIF1B_HUMAN	TRIM28	Transcription intermediary factor 1-beta	189635000	152686000	269398000	99521000	-0.312657	-1.43667	-0.0837092	-1.02706	-0.424905	-0.91499	0.200093	0.000128307
Q13283	G3BP1_HUMAN	G3BP1	Ras GTPase-activating protein-binding protein 1	174980000	80428900	327599000	59686700	-1.1214	-2.45645	-0.892456	-2.04684	0.0255101	-0.508317	0.912502	0.0473745
Q13308	PTK7_HUMAN	PTK7	Inactive tyrosine-protein kinase 7	1970960	351666	3379190	1486710	-2.48662	-1.18455	-2.25767	-0.774949	-0.731401	-0.0923648	0.0125756	0.595742
Q13310	PABP4_HUMAN	PABPC4	Polyadenylate-binding protein 4	154621000	179499000	360820000	137060000	0.21524	-1.39647	0.444188	-0.986867	-0.489272	-0.94642	0.000867692	1.5115e-05
Q13330	MTA1_HUMAN	MTA1	Metastasis-associated protein MTA1	4706330	7807530	5541810	6363680	0.730264	0.199504	0.959212	0.609109	-0.494784	-0.528701	0.0328137	0.0283566
Q13347	EIF3I_HUMAN	EIF3I	Eukaryotic translation initiation factor 3 subunit I	58453700	53571400	146107000	60374500	-0.125831	-1.27501	0.103117	-0.865409	-0.0642967	-0.31287	0.559031	0.0125581
Q13363	CTBP1_HUMAN	CTBP1	C-terminal-binding protein 1	36256000	38872300	64963800	87980500	0.100523	0.437548	0.329471	0.847153	0.341351	1.17481	0.0938186	0.00372845
Q13404	UB2V1_HUMAN	UBE2V1	Ubiquitin-conjugating enzyme E2 variant 1	229114000	29491500	536917000	79068600	-2.95769	-2.76352	-2.72875	-2.35392	0.334579	-1.98021	0.320246	0.000584469
Q13405	RM49_HUMAN	MRPL49	Large ribosomal subunit protein mL49	25494800	22015000	28828600	33122200	-0.211716	0.200298	0.0172321	0.609903	1.78323	1.45459	0.000681755	0.000137789
Q13409	DC1I2_HUMAN	DYNC1I2	Cytoplasmic dynein 1 intermediate chain 2	62726600	34451200	76766000	21158300	-0.864523	-1.85924	-0.635575	-1.44964	-1.33646	-0.653521	5.84157e-05	0.000615258
Q13416	ORC2_HUMAN	ORC2	Origin recognition complex subunit 2	4817780	4808220	5067470	5983180	-0.00286561	0.239647	0.226083	0.649252	-1.43866	-1.31529	7.50434e-05	0.00158657
Q13418	ILK_HUMAN	ILK	Scaffold protein ILK	29562400	15242600	24835400	23156600	-0.955654	-0.100975	-0.726706	0.30863	1.29143	-0.2167	0.000686331	0.0790366
Q13421	MSLN_HUMAN	MSLN	Mesothelin	41992200	50506300	15851500	4414740	0.266342	-1.84422	0.49529	-1.43461	-0.134047	0.5432	0.132134	0.103313
Q13423	NNTM_HUMAN	NNT	NAD(P) transhydrogenase, mitochondrial	33097500	30600300	17554800	55947300	-0.113176	1.6722	0.115772	2.08181	0.329348	1.72823	0.0160442	6.79882e-06
Q13425	SNTB2_HUMAN	SNTB2	Beta-2-syntrophin	15393700	8935520	4568140	5469680	-0.784716	0.25985	-0.555768	0.669455	-0.764452	0.0664564	0.0864074	0.752405
Q13427	PPIG_HUMAN	PPIG	Peptidyl-prolyl cis-trans isomerase G	11582700	12449000	20164900	13810900	0.104058	-0.546039	0.333007	-0.136434	-0.232613	-0.485698	0.100502	0.00786437
Q13428	TCOF_HUMAN	TCOF1	Treacle protein	76843000	34774400	75925700	10704600	-1.14389	-2.82636	-0.91494	-2.41675	-0.150976	-1.28508	0.124793	1.93998e-05
Q13435	SF3B2_HUMAN	SF3B2	Splicing factor 3B subunit 2	124550000	82635000	174615000	52138200	-0.5919	-1.74376	-0.362952	-1.33416	-0.682322	-0.224502	0.138385	0.203279
Q13438	OS9_HUMAN	OS9	Protein OS-9	9206000	19914800	8370060	29389300	1.11319	1.81198	1.34214	2.22159	1.07206	2.83364	0.00106531	1.87537e-06
Q13439	GOGA4_HUMAN	GOLGA4	Golgin subfamily A member 4	11727800	12262000	16537300	8242310	0.0642619	-1.0046	0.29321	-0.594998	0.250435	-0.085858	0.139123	0.0671806
Q13442	HAP28_HUMAN	PDAP1	28 kDa heat- and acid-stable phosphoprotein	158212000	18988000	144331000	13118100	-3.0587	-3.45975	-2.82975	-3.05015	-2.65701	-1.74325	4.12673e-05	1.9343e-05
Q13445	TMED1_HUMAN	TMED1	Transmembrane emp24 domain-containing protein 1	18680700	46196100	17443900	98388400	1.30622	2.49577	1.53517	2.90537	0.429983	4.17147	0.0553616	2.637e-05
Q13451	FKBP5_HUMAN	FKBP5	Peptidyl-prolyl cis-trans isomerase FKBP5	8084960	5363970	22252300	6801430	-0.591939	-1.71004	-0.362991	-1.30044	-0.47988	-0.606649	0.104706	0.0042198
Q13459	MYO9B_HUMAN	MYO9B	Unconventional myosin-IXb	6227280	4667730	2710840	2485880	-0.415881	-0.124983	-0.186933	0.284622	1.05965	-0.232809	0.00214251	0.0854898
Q13492	PICAL_HUMAN	PICALM	Phosphatidylinositol-binding clathrin assembly protein	30120100	28800800	30698400	12540800	-0.0646177	-1.29153	0.164331	-0.881929	-1.47761	-0.725704	0.0190245	0.0143465
Q13501	SQSTM_HUMAN	SQSTM1	Sequestosome-1	58406700	66670700	57094700	18593300	0.190919	-1.61857	0.419867	-1.20897	0.115569	-0.675875	0.756522	0.102973
Q13505	MTX1_HUMAN	MTX1	Metaxin-1	15597600	20678800	13379200	29202300	0.406828	1.12609	0.635777	1.5357	-0.446791	0.951269	0.0482784	0.00102882
Q13509	TBB3_HUMAN	TUBB3	Tubulin beta-3 chain	1720390000	2312780000	1824290000	2202510000	0.426892	0.271813	0.655841	0.681418	3.36774	2.50607	0.00394168	0.00195341
Q13510	ASAH1_HUMAN	ASAH1	Acid ceramidase	20184600	19797400	9234250	29615100	-0.027944	1.68127	0.201004	2.09087	-0.842277	1.93801	0.00136131	6.54926e-05
Q13523	PRP4K_HUMAN	PRP4K	Serine/threonine-protein kinase PRP4 homolog	11302400	10125100	12461200	10796100	-0.158693	-0.206933	0.0702553	0.202672	0.138752	0.016542	0.706292	0.895461
Q13526	PIN1_HUMAN	PIN1	Peptidyl-prolyl cis-trans isomerase NIMA-interacting 1	63230600	16345900	71093700	11421700	-1.95169	-2.63794	-1.72275	-2.22834	-2.0315	-1.70952	3.03622e-05	2.77145e-05
Q13541	4EBP1_HUMAN	EIF4EBP1	Eukaryotic translation initiation factor 4E-binding protein 1	157045000	11942400	252256000	27489100	-3.71701	-3.19796	-3.48806	-2.78835	-3.40503	-2.79694	0.00181828	0.000725471
Q13546	RIPK1_HUMAN	RIPK1	Receptor-interacting serine/threonine-protein kinase 1	8357730	5854610	8337760	7385940	-0.513538	-0.174878	-0.28459	0.234727	0.439977	0.247219	0.0208611	0.00340375
Q13547	HDAC1_HUMAN	HDAC1	Histone deacetylase 1	24373900	17083700	22288200	31308300	-0.512717	0.490265	-0.283768	0.89987	1.79315	1.28081	0.0101639	0.000928929
Q13555	KCC2G_HUMAN	CAMK2G	Calcium/calmodulin-dependent protein kinase type II subunit gamma	34577000	49047000	28757800	47994300	0.504352	0.73891	0.733301	1.14851	-0.609023	0.19323	0.0417192	0.336729
Q13557	KCC2D_HUMAN	CAMK2D	Calcium/calmodulin-dependent protein kinase type II subunit delta	1619640	948189	1967050	1530050	-0.772427	-0.362455	-0.543478	0.0471502	0.699866	0.386992	0.195637	0.0173449
Q13561	DCTN2_HUMAN	DCTN2	Dynactin subunit 2	88824200	26059900	112954000	24695800	-1.76912	-2.1934	-1.54017	-1.78379	-1.26794	-1.1354	0.00309116	0.00205079
Q13564	ULA1_HUMAN	NAE1	NEDD8-activating enzyme E1 regulatory subunit	31863900	13702500	33973200	10725000	-1.21748	-1.66342	-0.988535	-1.25381	-1.15443	-1.01803	5.05603e-05	0.00113556
Q13573	SNW1_HUMAN	SNW1	SNW domain-containing protein 1	47056800	19946400	48236000	9364490	-1.23827	-2.36484	-1.00933	-1.95523	-0.0850447	-0.921846	0.748956	0.000554527
Q13576	IQGA2_HUMAN	IQGAP2	Ras GTPase-activating-like protein IQGAP2	21701600	68800700	48310500	23933400	1.66462	-1.01331	1.89357	-0.603706	NA
Q13586	STIM1_HUMAN	STIM1	Stromal interaction molecule 1	1647350	10356000	4111030	36105900	2.65225	3.13466	2.8812	3.54427	-0.500132	1.70727	0.05866	0.00152305
Q13595	TRA2A_HUMAN	TRA2A	Transformer-2 protein homolog alpha	32525100	58137600	31620800	44910500	0.837918	0.506179	1.06687	0.915784	3.08828	7.5643	0.00414858	0.000162795
Q13596	SNX1_HUMAN	SNX1	Sorting nexin-1	46679200	47638900	22268000	11876300	0.0293603	-0.906887	0.258309	-0.497282	0.673735	0.0990538	0.0197552	0.298093
Q13601	KRR1_HUMAN	KRR1	KRR1 small subunit processome component homolog	31225900	53129700	23397200	19592600	0.766775	-0.256027	0.995724	0.153578	0.44372	-0.758128	0.0432057	0.0114679
Q13610	PWP1_HUMAN	PWP1	Periodic tryptophan protein 1 homolog	23427200	13681800	60724200	20198500	-0.775926	-1.58802	-0.546978	-1.17842	-1.48066	-0.495881	0.00133018	0.01192
Q13613	MTMR1_HUMAN	MTMR1	Phosphatidylinositol-3-phosphate phosphatase MTMR1	3937990	2606480	4661320	2973960	-0.595357	-0.648353	-0.366408	-0.238748	1.44285	-0.374603	0.00182939	0.00566073
Q13617	CUL2_HUMAN	CUL2	Cullin-2	38797000	51143300	37775100	39182800	0.3986	0.0527849	0.627548	0.46239	1.29088	-0.0327634	0.00444303	0.816013
Q13618	CUL3_HUMAN	CUL3	Cullin-3	20822700	15386200	5513320	3951040	-0.43652	-0.480689	-0.207572	-0.0710839	0.252637	-0.455538	0.530151	0.0792568
Q13619	CUL4A_HUMAN	CUL4A	Cullin-4A	8134160	6130120	3127270	840667	-0.408078	-1.8953	-0.17913	-1.48569	-0.361379	-0.160795	0.0922775	0.185179
Q13620	CUL4B_HUMAN	CUL4B	Cullin-4B	29590300	32847300	23135200	24992500	0.15065	0.111406	0.379599	0.521011	0.0176617	0.168211	0.902265	0.116108
Q13630	FCL_HUMAN	GFUS	GDP-L-fucose synthase	54262200	11867300	92202800	35222500	-2.19296	-1.38831	-1.96401	-0.978708	-1.14258	-1.08436	0.0021935	4.38874e-05
Q13641	TPBG_HUMAN	TPBG	Trophoblast glycoprotein	38302800	45289900	16318900	33860600	0.241739	1.05306	0.470688	1.46267	0.532725	1.73319	0.163263	1.72493e-05
Q13642	FHL1_HUMAN	FHL1	Four and a half LIM domains protein 1	16237000	7816550	157154000	30245800	-1.05468	-2.37737	-0.825733	-1.96777	0.534429	-2.07171	0.0106064	1.01059e-05
Q13671	RIN1_HUMAN	RIN1	Ras and Rab interactor 1	19818700	16310500	4507670	6975020	-0.281061	0.629815	-0.052113	1.03942	-1.10891	-0.740691	0.0171863	0.0976675
Q13685	AAMP_HUMAN	AAMP	Angio-associated migratory cell protein	7844250	3852060	6613400	4251350	-1.02601	-0.637471	-0.797057	-0.227866	1.36754	0.657508	0.00174734	0.00347294
Q13724	MOGS_HUMAN	MOGS	Mannosyl-oligosaccharide glucosidase	47606000	86042000	84829900	196726000	0.853898	1.21354	1.08285	1.62315	0.151408	1.32483	0.0227889	0.00188914
Q13740	CD166_HUMAN	ALCAM	CD166 antigen	21114600	22234600	14809300	8796230	0.0745655	-0.751546	0.303514	-0.341941	-0.0966572	0.357151	0.511916	0.143197
Q13751	LAMB3_HUMAN	LAMB3	Laminin subunit beta-3	9222350	77206700	39323000	29544000	3.06552	-0.412508	3.29447	-0.00290322	3.45446	1.89915	0.000608078	9.8972e-05
Q13753	LAMC2_HUMAN	LAMC2	Laminin subunit gamma-2	9941650	39568600	34295300	21684600	1.9928	-0.66134	2.22175	-0.251735	1.75934	0.308627	3.32404e-08	0.0114556
Q13769	THOC5_HUMAN	THOC5	THO complex subunit 5	5386240	7536650	9292140	10814300	0.484645	0.218857	0.713593	0.628462	0.0665231	0.631047	0.445651	0.00142685
Q13813	SPTN1_HUMAN	SPTAN1	Spectrin alpha chain, non-erythrocytic 1	294686000	142532000	179134000	54964900	-1.04789	-1.70446	-0.818944	-1.29485	-0.652123	-0.852661	0.0343817	0.000177783
Q13823	NOG2_HUMAN	GNL2	Nucleolar GTP-binding protein 2	10611100	16496400	10688900	12307000	0.636577	0.203366	0.865525	0.612971	0.715543	0.158393	0.00518356	0.295072
Q13868	EXOS2_HUMAN	EXOSC2	Exosome complex component RRP4	15429900	7995320	24939900	9154540	-0.948501	-1.4459	-0.719553	-1.03629	-0.620306	-0.105189	0.00255867	0.359698
Q13882	PTK6_HUMAN	PTK6	Protein-tyrosine kinase 6	13770000	26369700	20098000	36864600	0.937353	0.875184	1.1663	1.28479	-0.694694	0.267573	0.0211627	0.106449
Q13895	BYST_HUMAN	BYSL	Bystin	10366400	15985800	13239900	19366200	0.624876	0.548649	0.853824	0.958254	0.121151	0.10743	0.166939	0.0827828
Q13907	IDI1_HUMAN	IDI1	Isopentenyl-diphosphate Delta-isomerase 1	64735200	25430300	25329300	18921000	-1.348	-0.420819	-1.11905	-0.0112139	-2.10519	0.76532	0.000773378	0.058816
Q13951	PEBB_HUMAN	CBFB	Core-binding factor subunit beta	9636630	4894860	8934160	2415810	-0.977261	-1.88683	-0.748313	-1.47722	0.905039	-1.18201	0.187858	0.000497497
Q13952	NFYC_HUMAN	NFYC	Nuclear transcription factor Y subunit gamma	9619120	5690350	4614080	2390010	-0.757388	-0.949026	-0.528439	-0.539421	2.8521	0.85302	0.0108928	0.00455211
Q14008	CKAP5_HUMAN	CKAP5	Cytoskeleton-associated protein 5	70647800	78945400	61346000	41173400	0.160211	-0.575257	0.389159	-0.165652	1.02857	-0.177254	0.00015204	0.00197484
Q14011	CIRBP_HUMAN	CIRBP	Cold-inducible RNA-binding protein	36367700	20071400	109309000	26012800	-0.857516	-2.07112	-0.628568	-1.66151	1.22712	-0.431414	0.341679	0.0815325
Q14019	COTL1_HUMAN	COTL1	Coactosin-like protein	243785000	154462000	381221000	44849600	-0.658357	-3.08746	-0.429409	-2.67786	0.493414	-1.69964	0.100208	0.000131673
Q14108	SCRB2_HUMAN	SCARB2	Lysosome membrane protein 2	22349500	36853100	27733500	55675600	0.721543	1.00542	0.950492	1.41502	0.671098	2.16588	0.0103624	8.76732e-05
Q14116	IL18_HUMAN	IL18	Interleukin-18	10260000	21916900	42400000	38289100	1.09501	-0.147131	1.32396	0.262474	-0.0938657	-0.398119	0.647068	0.0105793
Q14126	DSG2_HUMAN	DSG2	Desmoglein-2	73839200	67220000	37555500	17207300	-0.135496	-1.126	0.0934519	-0.716398	0.0107967	0.297371	0.877154	0.000189104
Q14137	BOP1_HUMAN	BOP1	Ribosome biogenesis protein BOP1	37102000	26556200	73723700	50147400	-0.482448	-0.555954	-0.2535	-0.146349	0.213424	-0.679836	0.421922	0.00329807
Q14139	UBE4A_HUMAN	UBE4A	Ubiquitin conjugation factor E4 A	21116800	27742900	19183500	26562200	0.393727	0.469509	0.622676	0.879114	0.37486	0.187688	0.0143771	0.00495412
Q14145	KEAP1_HUMAN	KEAP1	Kelch-like ECH-associated protein 1	52369800	33708700	24687500	28728100	-0.635614	0.218682	-0.406666	0.628287	0.568311	-0.195073	0.018729	0.0366033
Q14146	URB2_HUMAN	URB2	Unhealthy ribosome biogenesis protein 2 homolog	21249500	10764100	6031420	9143640	-0.981201	0.600271	-0.752253	1.00988	0.51366	0.327634	0.00735674	0.00781988
Q14151	SAFB2_HUMAN	SAFB2	Scaffold attachment factor B2	60807700	29027500	98372300	18826000	-1.06683	-2.38553	-0.837885	-1.97592	-0.187165	-1.02475	0.362465	0.00438919
Q14152	EIF3A_HUMAN	EIF3A	Eukaryotic translation initiation factor 3 subunit A	44538400	63853000	69038400	62458800	0.519705	-0.144494	0.748653	0.265111	0.0646824	-0.335582	0.800931	0.000151924
Q14156	EFR3A_HUMAN	EFR3A	Protein EFR3 homolog A	9997600	3651320	2951050	3856710	-1.45316	0.386142	-1.22422	0.795747	0.00402759	0.0630766	0.987041	0.252029
Q14157	UBP2L_HUMAN	UBAP2L	Ubiquitin-associated protein 2-like	43854800	44847300	110842000	28739400	0.0322864	-1.9474	0.261235	-1.5378	-0.00409758	0.789315	0.995073	0.0344834
Q14160	SCRIB_HUMAN	SCRIB	Protein scribble homolog	47316300	40449900	34615200	35258100	-0.226201	0.026549	0.00274719	0.436154	-1.89396	-0.710935	4.98597e-06	0.00250539
Q14165	MLEC_HUMAN	MLEC	Malectin	17104700	38011200	63617000	136912000	1.15203	1.10576	1.38098	1.51537	1.1242	1.93854	0.000753373	0.000293572
Q14166	TTL12_HUMAN	TTLL12	Tubulin--tyrosine ligase-like protein 12	81510100	48217100	27498300	20282300	-0.757434	-0.439121	-0.528486	-0.0295162	0.799482	-0.121748	0.000250992	0.237685
Q14195	DPYL3_HUMAN	DPYSL3	Dihydropyrimidinase-related protein 3	165223000	18086500	16988000	6187690	-3.19143	-1.45704	-2.96248	-1.04744	-1.14189	-0.751307	0.00117033	0.0475438
Q14197	ICT1_HUMAN	MRPL58	Large ribosomal subunit protein mL62	12540900	33686100	26701900	36269200	1.42551	0.441803	1.65446	0.851408	0.823364	0.748455	0.000688152	0.000183253
Q14202	ZMYM3_HUMAN	ZMYM3	Zinc finger MYM-type protein 3	1348710	368414	857343	623937	-1.87218	-0.458472	-1.64323	-0.0488671	-0.242749	0.13373	0.216742	0.235726
Q14203	DCTN1_HUMAN	DCTN1	Dynactin subunit 1	34577700	22597200	23669700	11715100	-0.613698	-1.01467	-0.38475	-0.605067	-0.597218	-0.300346	0.171702	0.511804
Q14204	DYHC1_HUMAN	DYNC1H1	Cytoplasmic dynein 1 heavy chain 1	120334000	142036000	116894000	132264000	0.239212	0.17822	0.468161	0.587825	2.13735	-0.150877	0.000446295	0.257828
Q14232	EI2BA_HUMAN	EIF2B1	Translation initiation factor eIF2B subunit alpha	19826500	14648500	54465100	27343300	-0.436677	-0.994145	-0.207729	-0.58454	1.17381	-0.673747	0.000577067	0.00102981
Q14240	IF4A2_HUMAN	EIF4A2	Eukaryotic initiation factor 4A-II	504118000	678995000	877718000	778552000	0.429639	-0.172964	0.658588	0.236641	-0.383434	-0.224164	0.0873553	0.0888886
Q14241	ELOA1_HUMAN	ELOA	Elongin-A	2074280	2349840	9513610	2718410	0.179952	-1.80723	0.4089	-1.39762	0.00190274	-0.584606	0.993165	0.0311261
Q14244	MAP7_HUMAN	MAP7	Ensconsin	18116700	7160920	19823500	1669670	-1.3391	-3.56958	-1.11016	-3.15997	0.803951	-2.14472	0.052653	0.000105216
Q14247	SRC8_HUMAN	CTTN	Src substrate cortactin	194304000	106367000	168495000	32568000	-0.869265	-2.37118	-0.640317	-1.96157	-0.571344	-1.10676	0.0174544	0.00145603
Q14254	FLOT2_HUMAN	FLOT2	Flotillin-2	11888500	19076100	17278900	29206100	0.6822	0.757258	0.911148	1.16686	0.90072	1.26043	0.010032	5.43407e-05
Q14257	RCN2_HUMAN	RCN2	Reticulocalbin-2	85204400	113708000	97375100	215870000	0.416334	1.14854	0.645282	1.55814	1.14817	1.91028	0.00467496	6.0672e-05
Q14258	TRI25_HUMAN	TRIM25	E3 ubiquitin/ISG15 ligase TRIM25	81566500	55147800	112696000	44048700	-0.564673	-1.35526	-0.335725	-0.94566	-0.284991	-0.505516	0.0359382	0.000897461
Q14315	FLNC_HUMAN	FLNC	Filamin-C	453945000	290718000	875961000	173269000	-0.642897	-2.33785	-0.413949	-1.92825	-1.61288	-2.04898	6.13574e-06	2.42968e-05
Q14318	FKBP8_HUMAN	FKBP8	Peptidyl-prolyl cis-trans isomerase FKBP8	31969200	26779900	41514500	27957000	-0.255532	-0.570406	-0.0265837	-0.160801	-0.0332872	0.116092	0.858819	0.364012
Q14320	FA50A_HUMAN	FAM50A	Protein FAM50A	12687000	10781200	26132600	8778070	-0.234833	-1.57387	-0.00588488	-1.16427	3.24592	0.0483606	0.00129643	0.389237
Q14331	FRG1_HUMAN	FRG1	Protein FRG1	3379810	3085610	5914270	4402940	-0.131386	-0.425733	0.0975619	-0.0161279	-0.0207494	-0.362374	0.91283	0.015452
Q14344	GNA13_HUMAN	GNA13	Guanine nucleotide-binding protein subunit alpha-13	33401100	24018200	11638400	11713500	-0.475768	0.00927948	-0.246819	0.418884	0.439607	0.443031	0.134784	0.00263269
Q14376	GALE_HUMAN	GALE	UDP-glucose 4-epimerase	18127000	12481600	72698500	86760100	-0.538337	0.255106	-0.309389	0.664711	-0.684544	0.722537	0.0685035	0.00460935
Q14435	GALT3_HUMAN	GALNT3	Polypeptide N-acetylgalactosaminyltransferase 3	12958000	20492500	30569300	21822200	0.661253	-0.486287	0.890201	-0.076682	0.592919	0.658936	0.0604041	0.0333626
Q14444	CAPR1_HUMAN	CAPRIN1	Caprin-1	55776000	47845000	141449000	21916000	-0.221276	-2.69023	0.00767201	-2.28062	1.97014	-1.69512	2.57741e-06	0.00035031
Q14457	BECN1_HUMAN	BECN1	Beclin-1	1616810	2502700	1796300	1413140	0.630335	-0.346124	0.859284	0.0634811	2.47131	0.535434	0.000427673	0.00174664
Q14527	HLTF_HUMAN	HLTF	Helicase-like transcription factor	14537200	17265300	11801500	11237700	0.248126	-0.0706234	0.477074	0.338982	0.260536	0.039728	0.071065	0.743819
Q14534	ERG1_HUMAN	SQLE	Squalene monooxygenase	20595300	41116000	10407100	60425800	0.997385	2.5376	1.22633	2.9472	1.15295	2.58759	0.000448314	5.48851e-05
Q14542	S29A2_HUMAN	SLC29A2	Equilibrative nucleoside transporter 2	8788850	2889920	438094	4637580	-1.60464	3.40406	-1.3757	3.81366	2.08938	1.67753	0.0327496	2.93001e-05
Q14554	PDIA5_HUMAN	PDIA5	Protein disulfide-isomerase A5	20038300	23823400	8879090	22209300	0.249619	1.32268	0.478568	1.73229	0.670038	1.72954	0.00361944	6.56424e-05
Q14558	KPRA_HUMAN	PRPSAP1	Phosphoribosyl pyrophosphate synthase-associated protein 1	19451100	12688500	19170800	14372800	-0.61633	-0.415569	-0.387382	-0.00596439	0.0496283	-0.32344	0.837771	0.0133217
Q14562	DHX8_HUMAN	DHX8	ATP-dependent RNA helicase DHX8	4618660	3752610	8336050	2388150	-0.29958	-1.80347	-0.0706317	-1.39387	0.372358	-0.0178945	0.106074	0.63009
Q14566	MCM6_HUMAN	MCM6	DNA replication licensing factor MCM6	68931200	29615100	60438700	50740600	-1.21882	-0.252332	-0.989876	0.157273	-0.66504	-0.354895	0.000533868	0.00403306
Q14571	ITPR2_HUMAN	ITPR2	Inositol 1,4,5-trisphosphate-gated calcium channel ITPR2	2535270	3264580	640719	15363100	0.364758	4.58363	0.593706	4.99324	-0.186295	0.937111	0.32759	0.000329923
Q14573	ITPR3_HUMAN	ITPR3	Inositol 1,4,5-trisphosphate-gated calcium channel ITPR3	8108400	11024900	6688830	31455100	0.443276	2.23347	0.672225	2.64307	0.100123	2.40364	0.350698	5.2181e-06
Q14651	PLSI_HUMAN	PLS1	Plastin-1	36296200	25892000	22214400	8239140	-0.487312	-1.43093	-0.258364	-1.02132	-0.270967	-0.792613	0.364766	0.00495623
Q14653	IRF3_HUMAN	IRF3	Interferon regulatory factor 3	19659100	8031480	25064300	6778760	-1.29146	-1.88654	-1.06251	-1.47694	0.735991	-1.19869	0.368132	0.000174777
Q14669	TRIPC_HUMAN	TRIP12	E3 ubiquitin-protein ligase TRIP12	10922200	11878800	4941360	4258180	0.121126	-0.214671	0.350074	0.194934	0.284892	-0.29897	0.0663921	0.33659
Q14671	PUM1_HUMAN	PUM1	Pumilio homolog 1	16122900	22443000	21420500	24558700	0.477154	0.197242	0.706103	0.606847	0.22427	-0.432265	0.238604	0.0112779
Q14676	MDC1_HUMAN	MDC1	Mediator of DNA damage checkpoint protein 1	5477160	2110760	12693700	2292330	-1.37567	-2.46923	-1.14672	-2.05962	-0.661896	-1.11867	0.00190713	0.000526077
Q14677	EPN4_HUMAN	CLINT1	Clathrin interactor 1	35146300	44309700	60489600	26013700	0.33425	-1.21742	0.563198	-0.807811	0.327475	-0.607401	0.206721	0.0660416
Q14683	SMC1A_HUMAN	SMC1A	Structural maintenance of chromosomes protein 1A	56829100	46831100	40623800	23311500	-0.279163	-0.801283	-0.0502146	-0.391678	-0.213966	-0.107183	0.0565489	0.101891
Q14684	RRP1B_HUMAN	RRP1B	Ribosomal RNA processing protein 1 homolog B	15331000	15754300	20456400	11089200	0.0392939	-0.883397	0.268242	-0.473792	-0.576175	-0.419706	0.00400226	0.0141356
Q14690	RRP5_HUMAN	PDCD11	Protein RRP5 homolog	26678500	30463900	19548000	27993200	0.191423	0.518055	0.420371	0.92766	0.556438	0.0764247	0.004616	0.61378
Q14692	BMS1_HUMAN	BMS1	Ribosome biogenesis protein BMS1 homolog	14129600	14977100	16352600	16302400	0.0840377	-0.00443567	0.312986	0.405169	0.594363	0.138982	0.00598581	0.0391163
Q14694	UBP10_HUMAN	USP10	Ubiquitin carboxyl-terminal hydrolase 10	27310100	13611700	48688700	14275200	-1.00459	-1.77008	-0.775639	-1.36047	-1.02502	-1.06798	0.000338778	3.57313e-05
Q14696	MESD_HUMAN	MESD	LRP chaperone MESD	92691700	92352800	89698100	149132000	-0.00528446	0.733441	0.223664	1.14305	-0.284544	1.75082	0.0369574	4.54846e-05
Q14697	GANAB_HUMAN	GANAB	Neutral alpha-glucosidase AB	337781000	516140000	500221000	1400680000	0.611674	1.48549	0.840623	1.89509	0.189962	2.3646	0.0413147	1.47146e-05
Q14728	MFS10_HUMAN	MFSD10	Major facilitator superfamily domain-containing protein 10	9706170	15154100	1819590	17388900	0.642734	3.25648	0.871682	3.66609	3.57797	2.37049	9.32139e-05	1.14986e-05
Q14738	2A5D_HUMAN	PPP2R5D	Serine/threonine-protein phosphatase 2A 56 kDa regulatory subunit delta isoform	16001700	13366100	8601820	14729600	-0.259647	0.776004	-0.0306983	1.18561	0.202578	-0.00792866	0.64042	0.982264
Q14739	LBR_HUMAN	LBR	Delta(14)-sterol reductase LBR	19921000	33153100	81016400	163276000	0.734854	1.01103	0.963802	1.42063	1.42149	0.524701	0.128537	0.131818
Q14764	MVP_HUMAN	MVP	Major vault protein	58075000	43745300	137514000	89749700	-0.408789	-0.615599	-0.179841	-0.205994	-0.26929	0.306161	0.0381453	0.00820895
Q14789	GOGB1_HUMAN	GOLGB1	Golgin subfamily B member 1	30355400	16357800	26797200	12969300	-0.891974	-1.04698	-0.663026	-0.637377	-0.396165	-0.508471	0.00663692	0.00168654
Q147X3	NAA30_HUMAN	NAA30	N-alpha-acetyltransferase 30	3151790	1398160	2439560	790881	-1.17264	-1.62509	-0.943694	-1.21548	-1.57596	-1.29631	0.000113559	0.000759517
Q14807	KIF22_HUMAN	KIF22	Kinesin-like protein KIF22	4172510	5733500	3717300	5671180	0.458501	0.609394	0.687449	1.019	1.40098	-0.112124	0.0227336	0.0528781
Q14839	CHD4_HUMAN	CHD4	Chromodomain-helicase-DNA-binding protein 4	56533700	48070500	39426400	36459700	-0.233959	-0.112859	-0.00501099	0.296746	-1.49623	-1.43904	2.04556e-05	0.000153971
Q14847	LASP1_HUMAN	LASP1	LIM and SH3 domain protein 1	134055000	63536700	280907000	48154700	-1.07716	-2.54434	-0.848215	-2.13474	-1.484	-1.93606	0.00112195	7.0781e-06
Q14914	PTGR1_HUMAN	PTGR1	Prostaglandin reductase 1	8675910	3883550	24779100	14444700	-1.15964	-0.778584	-0.930691	-0.368979	-1.89858	-0.383479	0.000158859	0.00535266
Q14919	NC2A_HUMAN	DRAP1	Dr1-associated corepressor	4512670	24231000	44653100	19336200	2.4248	-1.20746	2.65375	-0.797851	-1.48559	-0.83048	0.0015914	0.00399679
Q14938	NFIX_HUMAN	NFIX	Nuclear factor 1 X-type	11338600	4864970	2876820	4440980	-1.22074	0.626403	-0.991791	1.03601	-2.06614	0.653103	0.000395836	0.0224302
Q14966	ZN638_HUMAN	ZNF638	Zinc finger protein 638	10702600	7008380	14655400	8546580	-0.610808	-0.778013	-0.38186	-0.368408	-0.737445	-0.895557	0.00275999	0.00166076
Q14978	NOLC1_HUMAN	NOLC1	Nucleolar and coiled-body phosphoprotein 1	114415000	66447300	79454400	11724700	-0.783994	-2.76058	-0.555045	-2.35097	0.0941993	-1.55803	0.698077	0.000164108
Q14980	NUMA1_HUMAN	NUMA1	Nuclear mitotic apparatus protein 1	117219000	86842000	36066800	29159900	-0.432742	-0.306686	-0.203793	0.102919	0.941209	0.328527	0.00324357	0.0905067
Q14997	PSME4_HUMAN	PSME4	Proteasome activator complex subunit 4	8297900	5727700	11254600	8147280	-0.53479	-0.466124	-0.305842	-0.0565194	-0.554931	0.00730008	0.000333918	0.938291
Q14999	CUL7_HUMAN	CUL7	Cullin-7	374517	236007	263551	523655	-0.666202	0.990534	-0.437253	1.40014	-0.823808	0.985916	0.034107	0.067379
Q14C86	GAPD1_HUMAN	GAPVD1	GTPase-activating protein and VPS9 domain-containing protein 1	25435700	41615000	28362600	36314200	0.710249	0.356544	0.939197	0.766149	1.51287	0.236308	0.000128645	0.000619544
Q14CX7	NAA25_HUMAN	NAA25	N-alpha-acetyltransferase 25, NatB auxiliary subunit	7686340	5952290	9503780	3754390	-0.368852	-1.33992	-0.139904	-0.930318	0.21814	-1.13295	0.736771	0.00412824
Q15003	CND2_HUMAN	NCAPH	Condensin complex subunit 2	13007700	7768890	11820600	5118610	-0.743585	-1.20748	-0.514637	-0.797874	0.13873	-0.244012	0.440702	0.162917
Q15005	SPCS2_HUMAN	SPCS2	Signal peptidase complex subunit 2	86947000	95957300	47203600	123797000	0.142256	1.39101	0.371205	1.80061	0.569288	1.51852	0.0130044	0.000405795
Q15006	EMC2_HUMAN	EMC2	ER membrane protein complex subunit 2	9983760	46738800	25367100	63186200	2.22697	1.31665	2.45591	1.72626	3.7376	2.00991	0.000174935	3.32892e-05
Q15007	FL2D_HUMAN	WTAP	Pre-mRNA-splicing regulator WTAP	15145300	8277390	14404900	6489390	-0.871622	-1.1504	-0.642674	-0.7408	-0.090089	-0.122147	0.725879	0.656662
Q15008	PSMD6_HUMAN	PSMD6	26S proteasome non-ATPase regulatory subunit 6	50820100	92018900	80181900	85015600	0.856531	0.084451	1.08548	0.494056	0.555039	0.779236	0.107523	0.00727741
Q15014	MO4L2_HUMAN	MORF4L2	Mortality factor 4-like protein 2	19738200	12587500	35165600	25758000	-0.648999	-0.449144	-0.42005	-0.0395392	0.238201	-0.692305	0.458249	0.0277106
Q15019	SEPT2_HUMAN	SEPTIN2	Septin-2	133833000	76920700	113391000	34788000	-0.79899	-1.70464	-0.570042	-1.29504	0.364415	-0.589628	0.219736	0.00469167
Q15020	SART3_HUMAN	SART3	Squamous cell carcinoma antigen recognized by T-cells 3	25754800	26963100	23517000	20283500	0.066145	-0.213397	0.295093	0.196208	-0.0900685	-0.12069	0.571205	0.168785
Q15021	CND1_HUMAN	NCAPD2	Condensin complex subunit 1	19827100	16942700	17768500	14558600	-0.22681	-0.28745	0.00213844	0.122155	-0.000151913	-0.0289851	0.993723	0.40986
Q15022	SUZ12_HUMAN	SUZ12	Polycomb protein SUZ12	159878	630095	344623	357999	1.9786	0.0549366	2.20755	0.464542	0.513295	0.0408673	0.0177312	0.796803
Q15024	EXOS7_HUMAN	EXOSC7	Exosome complex component RRP42	7014740	3181050	16108900	5658810	-1.14089	-1.50929	-0.911938	-1.09968	1.6356	-0.235286	0.00295694	0.0195806
Q15031	SYLM_HUMAN	LARS2	Leucine--tRNA ligase, mitochondrial	57974100	54661500	52189100	126338000	-0.0848835	1.27547	0.144065	1.68507	1.12972	1.20783	0.022279	1.07671e-05
Q15036	SNX17_HUMAN	SNX17	Sorting nexin-17	8690980	11821900	7018020	4226030	0.443871	-0.731761	0.672819	-0.322156	0.107383	-0.572384	0.559402	0.07167
Q15041	AR6P1_HUMAN	ARL6IP1	ADP-ribosylation factor-like protein 6-interacting protein 1	34697800	59457700	56555200	91884900	0.777019	0.700168	1.00597	1.10977	3.40684	1.3752	0.00307207	0.000226896
Q15042	RB3GP_HUMAN	RAB3GAP1	Rab3 GTPase-activating protein catalytic subunit	68881200	108197000	113438000	94323400	0.651478	-0.266216	0.880427	0.143389	0.64946	0.250463	0.000673525	0.0187347
Q15046	SYK_HUMAN	KARS1	Lysine--tRNA ligase	62511100	38862000	201334000	75255100	-0.685752	-1.41973	-0.456804	-1.01012	0.0505069	-0.537551	0.833734	0.00201797
Q15048	LRC14_HUMAN	LRRC14	Leucine-rich repeat-containing protein 14	670061	1657390	602170	1325580	1.30655	1.13838	1.5355	1.54799	-0.103001	0.346391	0.567298	0.0819696
Q15050	RRS1_HUMAN	RRS1	Ribosome biogenesis regulatory protein homolog	21397300	32619500	69359500	20269800	0.608306	-1.77476	0.837254	-1.36516	1.41044	-1.42144	0.0185756	4.31277e-05
Q15054	DPOD3_HUMAN	POLD3	DNA polymerase delta subunit 3	193694000	144981000	87327400	47907900	-0.417915	-0.866171	-0.188967	-0.456566	0.04138	-0.722794	0.623552	0.00777042
Q15056	IF4H_HUMAN	EIF4H	Eukaryotic translation initiation factor 4H	138051000	110888000	262377000	42406700	-0.316098	-2.62928	-0.0871498	-2.21967	0.272963	-2.27032	0.267445	4.11654e-05
Q15057	ACAP2_HUMAN	ACAP2	Arf-GAP with coiled-coil, ANK repeat and PH domain-containing protein 2	21156100	17982000	17411700	12775000	-0.23452	-0.446734	-0.00557189	-0.0371288	0.31185	-0.618187	0.00648644	0.00133057
Q15061	WDR43_HUMAN	WDR43	WD repeat-containing protein 43	50646100	26573800	47055100	20962000	-0.930447	-1.16657	-0.701498	-0.75697	-0.36382	-0.618589	0.00058821	0.000157727
Q15067	ACOX1_HUMAN	ACOX1	Peroxisomal acyl-coenzyme A oxidase 1	15665200	17713500	13690300	49632300	0.177286	1.85813	0.406234	2.26773	-0.0271441	2.24332	0.903626	5.84668e-05
Q15070	OXA1L_HUMAN	OXA1L	Mitochondrial inner membrane protein OXA1L	8998130	7987010	8761170	8787620	-0.17197	0.00434894	0.0569786	0.413954	2.43142	0.536122	8.33442e-05	0.00230019
Q15075	EEA1_HUMAN	EEA1	Early endosome antigen 1	38679800	5915660	22145500	3999310	-2.70897	-2.46919	-2.48002	-2.05959	-2.14239	-1.24995	2.06526e-05	1.88769e-05
Q15084	PDIA6_HUMAN	PDIA6	Protein disulfide-isomerase A6	825948000	1134080000	945276000	1464330000	0.4574	0.631433	0.686348	1.04104	-1.04521	0.64456	0.0311005	0.110704
Q15102	PA1B3_HUMAN	PAFAH1B3	Platelet-activating factor acetylhydrolase IB subunit alpha1	50285400	29019800	66040000	38681400	-0.793102	-0.7717	-0.564154	-0.362095	-1.21059	-0.394277	2.45944e-05	0.000300279
Q15118	PDK1_HUMAN	PDK1	[Pyruvate dehydrogenase (acetyl-transferring)] kinase isozyme 1, mitochondrial	7541330	4045970	3006190	7747520	-0.898333	1.3658	-0.669385	1.7754	1.86656	1.39551	0.156387	0.0122
Q15121	PEA15_HUMAN	PEA15	Astrocytic phosphoprotein PEA-15	101995000	36501300	111190000	28303800	-1.48248	-1.97396	-1.25353	-1.56435	-1.34968	-0.92678	0.0034484	0.00622583
Q15125	EBP_HUMAN	EBP	3-beta-hydroxysteroid-Delta(8),Delta(7)-isomerase	94962100	177558000	41260400	196063000	0.902867	2.24849	1.13181	2.65809	3.48775	2.70567	0.00323659	5.97889e-05
Q15126	PMVK_HUMAN	PMVK	Phosphomevalonate kinase	13522100	10503700	22172300	34048300	-0.364422	0.618824	-0.135473	1.02843	1.24572	1.41931	0.097635	0.000617649
Q15139	KPCD1_HUMAN	PRKD1	Serine/threonine-protein kinase D1	973161	1771680	1281510	3923850	0.864368	1.61443	1.09332	2.02403	NA
Q15149	PLEC_HUMAN	PLEC	Plectin	986916000	849587000	264660000	106865000	-0.216166	-1.30835	0.0127827	-0.898746	-0.116822	-1.8557	0.535583	0.000678363
Q15155	NOMO1_HUMAN	NOMO1	BOS complex subunit NOMO1	22954000	38125500	36968300	78694300	0.732011	1.08997	0.960959	1.49958	1.10987	0.721622	0.0927815	0.00263779
Q15165	PON2_HUMAN	PON2	Serum paraoxonase/arylesterase 2	14594000	47038600	58023500	102561000	1.68847	0.821773	1.91742	1.23138	-0.279349	1.54811	0.0523452	0.00128233
Q15181	IPYR_HUMAN	PPA1	Inorganic pyrophosphatase	239438000	55213800	597787000	118770000	-2.11655	-2.33146	-1.8876	-1.92186	-2.59276	-1.58644	5.35166e-08	0.000156402
Q15185	TEBP_HUMAN	PTGES3	Prostaglandin E synthase 3	439146000	360971000	431405000	220022000	-0.282818	-0.971395	-0.0538694	-0.56179	-0.588302	-1.10024	0.0186146	7.54297e-05
Q15233	NONO_HUMAN	NONO	Non-POU domain-containing octamer-binding protein	259937000	267404000	279907000	250554000	0.040859	-0.159826	0.269807	0.249779	-1.47684	-1.99535	0.00523427	2.03178e-05
Q15257	PTPA_HUMAN	PTPA	Serine/threonine-protein phosphatase 2A activator	75115800	25038900	123664000	24575100	-1.58495	-2.33116	-1.356	-1.92155	-1.47889	-1.78143	9.91941e-05	5.06577e-05
Q15269	PWP2_HUMAN	PWP2	Periodic tryptophan protein 2 homolog	15850600	25041600	16187000	36853400	0.659789	1.18696	0.888738	1.59657	1.34765	1.21356	0.00701157	0.000106902
Q15286	RAB35_HUMAN	RAB35	Ras-related protein Rab-35	9396550	10561100	36476300	12737900	0.168557	-1.51783	0.397505	-1.10823	0.166702	0.210397	0.625577	0.00639259
Q15287	RNPS1_HUMAN	RNPS1	RNA-binding protein with serine-rich domain 1	95844900	88969800	78383600	50616000	-0.107386	-0.630958	0.121562	-0.221353	0.805336	0.772398	0.0341497	0.0442831
Q15291	RBBP5_HUMAN	RBBP5	Retinoblastoma-binding protein 5	17125300	5994040	6601900	7637360	-1.51453	0.210193	-1.28558	0.619798	-0.429992	0.587154	0.0945554	0.0071422
Q15293	RCN1_HUMAN	RCN1	Reticulocalbin-1	287129000	292603000	249196000	301960000	0.0272455	0.277077	0.256194	0.686682	-0.183272	1.10604	0.0219581	1.44934e-05
Q15363	TMED2_HUMAN	TMED2	Transmembrane emp24 domain-containing protein 2	111736000	170838000	71258700	270272000	0.612535	1.92327	0.841483	2.33288	0.995005	2.27722	0.0360576	0.000372595
Q15382	RHEB_HUMAN	RHEB	GTP-binding protein Rheb	44938000	78248000	58378600	49958800	0.800118	-0.224701	1.02907	0.184904	2.92548	0.2335	7.36753e-05	0.00239092
Q15386	UBE3C_HUMAN	UBE3C	Ubiquitin-protein ligase E3C	26625500	24035300	8955270	11577000	-0.147654	0.370453	0.0812945	0.780058	1.04371	0.234151	0.0104791	0.118076
Q15388	TOM20_HUMAN	TOMM20	Mitochondrial import receptor subunit TOM20 homolog	126746000	116312000	167253000	76978800	-0.12394	-1.1195	0.105008	-0.709894	NA
Q15392	DHC24_HUMAN	DHCR24	Delta(24)-sterol reductase	57591200	364822000	108684000	871972000	2.66327	3.00414	2.89222	3.41375	1.51443	2.41273	0.000855678	3.11279e-05
Q15393	SF3B3_HUMAN	SF3B3	Splicing factor 3B subunit 3	214532000	215204000	265741000	204213000	0.00451203	-0.379946	0.23346	0.0296589	NA
Q15397	PUM3_HUMAN	PUM3	Pumilio homolog 3	22245500	24625100	34846700	35198400	0.146616	0.0144878	0.375564	0.424093	-0.308138	0.0653768	0.0979124	0.0899013
Q15398	DLGP5_HUMAN	DLGAP5	Disks large-associated protein 5	9210760	11289300	8922910	3511880	0.293564	-1.34527	0.522512	-0.935666	-0.113814	-1.63591	0.23976	7.35412e-05
Q15404	RSU1_HUMAN	RSU1	Ras suppressor protein 1	48573500	21803000	35478100	7412450	-1.15564	-2.25891	-0.926694	-1.8493	-1.10201	-1.54473	6.32111e-05	7.80738e-05
Q15417	CNN3_HUMAN	CNN3	Calponin-3	91352100	88085400	253365000	42131600	-0.052535	-2.58824	0.176413	-2.17864	-0.489026	-2.16776	0.087948	0.0311021
Q15418	KS6A1_HUMAN	RPS6KA1	Ribosomal protein S6 kinase alpha-1	10526600	8382590	3113510	5689580	-0.328572	0.86978	-0.0996232	1.27939	0.2508	0.386352	0.0531731	0.0129464
Q15424	SAFB1_HUMAN	SAFB	Scaffold attachment factor B1	34900000	11750700	44279600	9711510	-1.57048	-2.18887	-1.34153	-1.77927	-2.23963	-1.61023	1.71943e-05	0.000327773
Q15427	SF3B4_HUMAN	SF3B4	Splicing factor 3B subunit 4	29052500	26141200	51081000	21072600	-0.152337	-1.27742	0.0766114	-0.867813	-0.243049	-0.856151	0.467738	0.0750238
Q15428	SF3A2_HUMAN	SF3A2	Splicing factor 3A subunit 2	82087400	45750400	91936900	26275200	-0.843376	-1.80694	-0.614428	-1.39734	-0.600763	-0.788224	0.0543494	0.00101262
Q15434	RBMS2_HUMAN	RBMS2	RNA-binding motif, single-stranded-interacting protein 2	30728500	5411140	16981100	2558540	-2.50557	-2.73054	-2.27662	-2.32093	-1.26618	-1.95823	0.00291546	5.65426e-05
Q15435	PP1R7_HUMAN	PPP1R7	Protein phosphatase 1 regulatory subunit 7	37817300	33768400	44847900	18045100	-0.163373	-1.31343	0.0655758	-0.903828	-0.217579	-0.173944	0.00487869	0.0659129
Q15436	SC23A_HUMAN	SEC23A	Protein transport protein Sec23A	29000500	22713200	22828700	9055320	-0.352547	-1.33401	-0.123598	-0.924406	NA
Q15437	SC23B_HUMAN	SEC23B	Protein transport protein Sec23B	12820500	40951600	70806000	52700200	1.67547	-0.426063	1.90442	-0.0164582	4.09562	-0.0297341	5.60618e-05	0.815009
Q15459	SF3A1_HUMAN	SF3A1	Splicing factor 3A subunit 1	70295500	37036600	99520300	27978100	-0.924481	-1.83069	-0.695532	-1.42109	-0.873423	-0.538205	0.000531786	0.0172242
Q15477	SKI2_HUMAN	SKIC2	Superkiller complex protein 2	1330360	4476330	6922290	9878880	1.7505	0.513098	1.97945	0.922703	1.00252	0.249212	0.000946511	0.0144769
Q15526	SURF1_HUMAN	SURF1	Surfeit locus protein 1	7082530	9544700	17881800	27275800	0.430435	0.60913	0.659383	1.01873	1.52038	0.931803	3.84554e-05	0.00059838
Q15542	TAF5_HUMAN	TAF5	Transcription initiation factor TFIID subunit 5	2492890	1116980	186024	585137	-1.15822	1.65329	-0.929268	2.06289	0.925269	0.136497	0.0748778	0.668026
Q15545	TAF7_HUMAN	TAF7	Transcription initiation factor TFIID subunit 7	1769880	766766	565731	354458	-1.20679	-0.674502	-0.977845	-0.264897	2.27224	-0.525443	0.0619981	0.0039602
Q15599	NHRF2_HUMAN	NHERF2	Na(+)/H(+) exchange regulatory cofactor NHE-RF2	36397700	26270600	34818600	6846970	-0.470398	-2.34632	-0.24145	-1.93672	0.280945	-0.825227	0.246501	0.00989794
Q15629	TRAM1_HUMAN	TRAM1	Translocating chain-associated membrane protein 1	231117000	138534000	37410100	210038000	-0.738383	2.48915	-0.509435	2.89876	-0.76603	1.29407	0.00420603	9.23358e-05
Q15631	TSN_HUMAN	TSN	Translin	113773000	78187500	149657000	50320900	-0.541148	-1.57243	-0.3122	-1.16283	-1.74732	-1.67179	0.000149507	1.18769e-06
Q15637	SF01_HUMAN	SF1	Splicing factor 1	159455000	48127300	190532000	25395300	-1.72822	-2.9074	-1.49927	-2.49779	-1.81683	-1.29379	6.60194e-06	0.000180251
Q15642	CIP4_HUMAN	TRIP10	Cdc42-interacting protein 4	5717540	1372850	8317750	897916	-2.05822	-3.21154	-1.82927	-2.80194	-0.509105	-1.04839	0.0421593	0.00104027
Q15643	TRIPB_HUMAN	TRIP11	Thyroid receptor-interacting protein 11	22473700	12753500	22135900	6182380	-0.817344	-1.84015	-0.588396	-1.43055	0.154881	-0.233069	0.609696	0.0186025
Q15645	PCH2_HUMAN	TRIP13	Pachytene checkpoint protein 2 homolog	59971800	66103800	33918700	27813600	0.140449	-0.28629	0.369397	0.123315	0.289744	-0.226831	0.404684	0.0316067
Q15648	MED1_HUMAN	MED1	Mediator of RNA polymerase II transcription subunit 1	4771500	9829160	2039510	6010320	1.04263	1.55922	1.27157	1.96882	-0.0333255	0.336861	0.850766	0.0293646
Q15654	TRIP6_HUMAN	TRIP6	Thyroid receptor-interacting protein 6	66026700	10592000	78415500	5914770	-2.64007	-3.72874	-2.41113	-3.31914	-1.99546	-1.79882	0.000909071	0.000205963
Q15691	MARE1_HUMAN	MAPRE1	Microtubule-associated protein RP/EB family member 1	162318000	116347000	209668000	50852200	-0.480389	-2.04372	-0.251441	-1.63412	-1.0333	-1.11516	0.00461299	4.35736e-05
Q15717	ELAV1_HUMAN	ELAVL1	ELAV-like protein 1	239252000	152077000	190942000	82175400	-0.653729	-1.21636	-0.424781	-0.806751	-1.00486	-0.531837	0.0113267	0.0639724
Q15738	NSDHL_HUMAN	NSDHL	Sterol-4-alpha-carboxylate 3-dehydrogenase, decarboxylating	73229900	146952000	82596200	198415000	1.00484	1.26437	1.23379	1.67398	2.89829	1.74987	5.96282e-06	0.000228688
Q15746	MYLK_HUMAN	MYLK	Myosin light chain kinase, smooth muscle	6810070	18419100	14143700	15155100	1.43546	0.0996438	1.66441	0.509249	-1.23627	-1.27456	0.00854316	0.106117
Q15750	TAB1_HUMAN	TAB1	TGF-beta-activated kinase 1 and MAP3K7-binding protein 1	4103220	2339410	2880440	958994	-0.810612	-1.5867	-0.581663	-1.17709	0.665742	-0.517726	0.0142104	0.0244668
Q15758	AAAT_HUMAN	SLC1A5	Neutral amino acid transporter B(0)	71359800	78163000	60538600	50322100	0.131374	-0.266663	0.360323	0.142942	0.447138	-0.773429	0.0879461	0.00207483
Q15773	MLF2_HUMAN	MLF2	Myeloid leukemia factor 2	8988940	9386130	5648450	2830850	0.0623794	-0.99662	0.291328	-0.587015	1.2962	-0.244744	0.0235019	0.386764
Q15785	TOM34_HUMAN	TOMM34	Mitochondrial import receptor subunit TOM34	42608900	13948900	108296000	23696300	-1.611	-2.19225	-1.38206	-1.78264	-1.68359	-1.46293	5.43603e-05	0.000141361
Q15796	SMAD2_HUMAN	SMAD2	Mothers against decapentaplegic homolog 2	6230200	10644800	3773980	4748900	0.772798	0.331507	1.00175	0.741112	-1.25064	-0.633864	0.000616447	0.0203717
Q15813	TBCE_HUMAN	TBCE	Tubulin-specific chaperone E	14618900	11728700	8856490	7954070	-0.317792	-0.155042	-0.0888433	0.254563	-0.521313	-0.393762	0.0385359	0.0491087
Q15819	UB2V2_HUMAN	UBE2V2	Ubiquitin-conjugating enzyme E2 variant 2	146023000	17528600	154058000	24083700	-3.05841	-2.67734	-2.82946	-2.26774	-1.11722	-1.29072	0.0198991	1.57935e-05
Q15833	STXB2_HUMAN	STXBP2	Syntaxin-binding protein 2	30915000	29114000	27697500	16442800	-0.0865939	-0.7523	0.142354	-0.342695	-0.114672	-0.370981	0.581034	0.0175267
Q15836	VAMP3_HUMAN	VAMP3	Vesicle-associated membrane protein 3	18690700	23231000	65165800	12651000	0.313731	-2.36486	0.542679	-1.95526	1.05319	-1.2396	0.000316847	0.000394876
Q15843	NEDD8_HUMAN	NEDD8	Ubiquitin-like protein NEDD8	294506000	79342100	346549000	71518300	-1.89214	-2.27668	-1.66319	-1.86707	-2.39667	-1.51346	1.2431e-05	0.00112857
Q15904	VAS1_HUMAN	ATP6AP1	V-type proton ATPase subunit S1	29577600	45227600	24939400	43684900	0.612698	0.808708	0.841647	1.21831	2.04781	1.83541	0.00288791	0.000222816
Q15907	RB11B_HUMAN	RAB11B	Ras-related protein Rab-11B	307557000	289520000	351059000	227396000	-0.0871908	-0.626507	0.141758	-0.216902	NA
Q15910	EZH2_HUMAN	EZH2	Histone-lysine N-methyltransferase EZH2	535211	801956	672059	573623	0.583415	-0.228485	0.812364	0.18112	-2.29639	-0.702065	0.0282555	0.303305
Q15942	ZYX_HUMAN	ZYX	Zyxin	162581000	14556900	223856000	9253110	-3.48138	-4.59649	-3.25244	-4.18688	-1.63131	-2.17927	0.0336028	6.30665e-05
Q16181	SEPT7_HUMAN	SEPTIN7	Septin-7	171793000	51852100	87983200	26648000	-1.7282	-1.7232	-1.49925	-1.3136	-0.805792	-1.10675	0.0310395	0.00157567
Q16186	ADRM1_HUMAN	ADRM1	Proteasomal ubiquitin receptor ADRM1	36094000	12562100	63406200	15766200	-1.52268	-2.00779	-1.29373	-1.59818	0.0412841	-0.48279	0.917493	0.0910326
Q16222	UAP1_HUMAN	UAP1	UDP-N-acetylhexosamine pyrophosphorylase	67355800	31930600	92800000	27600600	-1.07686	-1.74943	-0.847914	-1.33982	-1.79026	-1.96295	0.00179281	0.000146188
Q16363	LAMA4_HUMAN	LAMA4	Laminin subunit alpha-4	457973	1165590	428562	814511	1.34773	0.92643	1.57667	1.33604	0.996188	1.10889	0.116135	0.00937699
Q16401	PSMD5_HUMAN	PSMD5	26S proteasome non-ATPase regulatory subunit 5	67145800	75510800	37009500	26421300	0.169386	-0.486194	0.398334	-0.0765892	1.63162	0.0615662	0.000111218	0.384685
Q16512	PKN1_HUMAN	PKN1	Serine/threonine-protein kinase N1	27514500	12615500	18629300	4404280	-1.12499	-2.0806	-0.896046	-1.67099	0.0156416	-1.97757	0.795212	0.000196314
Q16513	PKN2_HUMAN	PKN2	Serine/threonine-protein kinase N2	28496300	10364600	16922100	8768240	-1.45911	-0.948549	-1.23016	-0.538944	-0.681481	-1.18007	0.00269784	0.00100642
Q16531	DDB1_HUMAN	DDB1	DNA damage-binding protein 1	74818000	84442500	70107800	29688300	0.174584	-1.23968	0.403532	-0.830075	0.598132	-0.180969	0.0309943	0.113178
Q16537	2A5E_HUMAN	PPP2R5E	Serine/threonine-protein phosphatase 2A 56 kDa regulatory subunit epsilon isoform	7514230	4438270	2658150	1812370	-0.759628	-0.552545	-0.53068	-0.14294	0.540488	0.303599	0.0141079	0.0138031
Q16540	RM23_HUMAN	MRPL23	Large ribosomal subunit protein uL23m	16233700	13154000	11866500	21974500	-0.30349	0.888936	-0.074542	1.29854	0.192832	0.104501	0.377134	0.763203
Q16543	CDC37_HUMAN	CDC37	Hsp90 co-chaperone Cdc37	576171000	119008000	349457000	51444700	-2.27544	-2.76402	-2.04649	-2.35442	-1.32545	-1.48156	0.000320832	5.2098e-05
Q16555	DPYL2_HUMAN	DPYSL2	Dihydropyrimidinase-related protein 2	282043000	70247000	12164900	9339710	-2.00541	-0.381275	-1.77646	0.0283302	-1.24949	0.738106	0.00131529	0.0213742
Q16563	SYPL1_HUMAN	SYPL1	Synaptophysin-like protein 1	119948000	89748000	56626900	44872700	-0.418457	-0.33565	-0.189509	0.0739554	0.781621	1.39507	0.00110357	0.00383021
Q16576	RBBP7_HUMAN	RBBP7	Histone-binding protein RBBP7	338951000	82895200	235662000	57103600	-2.03172	-2.04507	-1.80277	-1.63546	-1.64012	-0.749477	0.0040535	0.00585079
Q16595	FRDA_HUMAN	FXN	Frataxin, mitochondrial	2258030	1797190	3594810	1454730	-0.329322	-1.30516	-0.100373	-0.895559	2.19897	1.67661	0.0014923	1.30185e-06
Q16625	OCLN_HUMAN	OCLN	Occludin	30190900	7364520	7582830	2990020	-2.03545	-1.34258	-1.8065	-0.932976	-2.29089	-0.259364	0.000307373	0.377554
Q16629	SRSF7_HUMAN	SRSF7	Serine/arginine-rich splicing factor 7	850779000	607744000	803062000	360650000	-0.485321	-1.15491	-0.256372	-0.745307	3.46424	-0.433674	0.00138157	0.194617
Q16630	CPSF6_HUMAN	CPSF6	Cleavage and polyadenylation specificity factor subunit 6	83935000	23364500	97404800	22965700	-1.84495	-2.08451	-1.61601	-1.67491	-2.11934	-1.33486	7.20563e-05	0.00888998
Q16643	DREB_HUMAN	DBN1	Drebrin	103417000	50573000	183949000	33166900	-1.03203	-2.47149	-0.803086	-2.06188	-1.31167	-1.52476	0.00478118	0.00321355
Q16658	FSCN1_HUMAN	FSCN1	Fascin	166597000	110837000	319729000	98992400	-0.587923	-1.69146	-0.358975	-1.28185	1.88699	0.317368	0.00211383	0.057464
Q16666	IF16_HUMAN	IFI16	Gamma-interferon-inducible protein 16	29198600	8763780	18577900	24545800	-1.73627	0.401889	-1.50733	0.811494	-1.6507	0.619823	3.76681e-05	0.0090139
Q16698	DECR_HUMAN	DECR1	2,4-dienoyl-CoA reductase [(3E)-enoyl-CoA-producing], mitochondrial	26612700	14942600	37651600	46332300	-0.832684	0.299307	-0.603735	0.708912	-0.202427	0.904055	0.116962	0.000301419
Q16706	MA2A1_HUMAN	MAN2A1	Alpha-mannosidase 2	17557800	34420500	10878400	11045900	0.971156	0.0220446	1.2001	0.43165	1.49217	1.13863	0.000179896	2.82246e-06
Q16718	NDUA5_HUMAN	NDUFA5	NADH dehydrogenase [ubiquinone] 1 alpha subcomplex subunit 5	71531400	54645000	48736400	75131300	-0.388487	0.624414	-0.159539	1.03402	-1.11471	1.52693	0.0106065	0.0137829
Q16740	CLPP_HUMAN	CLPP	ATP-dependent Clp protease proteolytic subunit, mitochondrial	7551560	11804800	10493600	11681200	0.644527	0.154679	0.873475	0.564284	0.0516447	0.949449	0.638795	3.29685e-05
Q16762	THTR_HUMAN	TST	Thiosulfate sulfurtransferase	18323400	11446600	10681800	43132700	-0.678768	2.01363	-0.44982	2.42323	1.15204	1.78532	0.0032208	0.00176916
[truncated: 1,952 more rows]

## Sheet: selected
				DIA data								TMT data
Protein.Group	Protein.Names	Genes	First.Protein.Description	PEO1 2D	PEO1 3D	UWB1.289 2D	UWB1.289 3D	log2 PEO1 3D/2D	log2 UWB1.289 3D/2D	norm log2 PEO1 3D/2D	norm log2 UWB1.289 3D/2D	log2Ratio_PEO1_3D_vs_2D	log2Ratio_UWB1.289_3D_vs_2D	pval_PEO1_3D_vs_2D	pval_UWB1.289_3D_vs_2D
Q01082	SPTB2_HUMAN	SPTBN1	Spectrin beta chain, non-erythrocytic 1	198811000	90035800	108090000	31875200	-1.14283	-1.76173	-0.913879	-1.35212	-1.72495	-1.14495	2.56358e-05	2.02341e-05
P27144	KAD4_HUMAN	AK4	Adenylate kinase 4, mitochondrial	31413500	125178000	74642600	104620000	1.99452	0.487088	2.22347	0.896693	3.00129	0.738851	0.00120086	7.31096e-05
P36542	ATPG_HUMAN	ATP5F1C	ATP synthase subunit gamma, mitochondrial	97905100	192489000	109359000	279315000	0.97532	1.35282	1.20427	1.76243	1.46429	1.59548	0.000100917	0.000117044
Q6P4Q7	CNNM4_HUMAN	CNNM4	Metal transporter CNNM4	10300900	19573400	1959120	7376990	0.926124	1.91283	1.15507	2.32243	1.57006	1.92597	0.00146099	0.000139274
P35241	RADI_HUMAN	RDX	Radixin	477828000	85677500	466009000	86398500	-2.4795	-2.43128	-2.25055	-2.02167	-2.23717	-1.89354	0.000407297	0.000139525
Q6PI78	TMM65_HUMAN	TMEM65	Transmembrane protein 65	25968200	31139600	17247400	46936200	0.262004	1.44432	0.490953	1.85393	2.31505	2.04302	6.08139e-06	0.000140468
Q15904	VAS1_HUMAN	ATP6AP1	V-type proton ATPase subunit S1	29577600	45227600	24939400	43684900	0.612698	0.808708	0.841647	1.21831	2.04781	1.83541	0.00288791	0.000222816
O75955	FLOT1_HUMAN	FLOT1	Flotillin-1	40157000	41042500	22938500	41782400	0.0314671	0.865124	0.260415	1.27473	2.39431	1.03527	0.00232768	0.000309202
P20810	ICAL_HUMAN	CAST	Calpastatin	171844000	17314200	96016900	8651450	-3.31107	-3.47227	-3.08212	-3.06267	-2.57022	-1.9016	6.76297e-05	0.000428433
Q93052	LPP_HUMAN	LPP	Lipoma-preferred partner	34662700	10340300	25115000	5678820	-1.74511	-2.14489	-1.51616	-1.73528	-2.26245	-2.92587	0.00293319	0.0038101
Q9NW15	ANO10_HUMAN	ANO10	Anoctamin-10	1393900	4900620	2226580	8219180	1.81384	1.88417	2.04279	2.29377	2.26837	1.49639	0.000191444	0.00384424
P61586	RHOA_HUMAN	RHOA	Transforming protein RhoA	262491000	235226000	497720000	225844000	-0.15822	-1.14001	0.0707279	-0.730403	3.59704	0.161725	0.000348779	0.401991
P00533	EGFR_HUMAN	EGFR	Epidermal growth factor receptor	35091900	8793620	13110700	9411100	-1.99661	-0.478309	-1.76766	-0.0687044	-2.6739	-0.0492702	1.55323e-07	0.621191
